# Supplementary material for: Mitochondrial control through nutritionally regulated global histone H3 lysine-4 demethylation
Source: Sci Rep. 2016 Nov 29;6:37942. doi: 10.1038/srep37942 (PMC5126570; doi:10.1038/srep37942)
Supplement: Supplementary Data 1 [file srep37942-s1.xls]

## Sheet: Microarray statistics
		LOG2 jhd2∆/WT	LOG2 jhd2∆/WT	LOG2 jhd2∆/WT	LOG2 jhd2∆/WT
GeneName	SystematicName	replicate 1	replicate 2	replicate 3	replicate 4	Avg		Tstat	Pval
MF(ALPHA)1	YPL187W	4.12437	3.65777	5.49443	4.39333	4.41747		11.3322	0.00147395		UP	increased mRNA levels in jhd2Δ			105 genes
LEU1	YGL009C	0.567513	2.69261	2.82971	3.39129	2.37028		3.82527	0.0314609		DN	decreased mRNA levels in jhd2Δ			52 genes
YEL074W	YEL074W	2.11715	2.99806	2.91837	0.980784	2.25359		4.80939	0.0171168
YHB1	YGR234W	0.633583	2.35619	3.25605	2.51383	2.18991		3.94842	0.0289747			Total significantly altered mRNAs			157
YBR232C	YBR232C	2.77871	2.2565	0.297382	3.40462	2.1843		3.2537	0.0473565
CUP1-1	YHR053C	1.01689	2.63097	3.07402	1.8597	2.1454		4.74488	0.017757
CUP1-2	YHR055C	1.16526	2.88898	1.84842	2.49088	2.09838		5.55502	0.0115062
ENA5	YDR038C	2.8851	1.05187	3.16952	0.955891	2.01559		3.43185	0.0414818
SNF8	YPL002C	1.58132	2.89616	0.324587	2.62938	1.85786		3.17815	0.0501652
MSS11	YMR164C	1.73768	2.9647	0.35875	2.12358	1.79618		3.30598	0.045529
YMR158C-A	YMR158C-A	0.522234	1.7815	2.49576	2.22432	1.75595		4.02015	0.0276423
YOL107W	YOL107W	2.22259	2.23491	0.642904	1.77312	1.71838		4.59164	0.0194075
YKR078W	YKR078W	1.5069	1.32573	1.90444	2.04293	1.695		10.1196	0.0020555
CYC1	YJR048W	0.603665	2.29086	2.33648	1.30363	1.63366		3.90922	0.0297377
PMS1	YNL082W	1.66049	1.27427	0.719049	2.65025	1.57602		3.87347	0.0304564
RTT107	YHR154W	1.47506	1.92437	1.85246	0.982418	1.55858		7.22058	0.0054771
RRP4	YHR069C	1.24822	1.8735	0.390816	2.34519	1.46443		3.46579	0.0404698
GLN4	YOR168W	1.63649	1.32796	0.40192	2.47087	1.45931		3.416	0.0419656
HAP3	YBL021C	1.4394	1.23195	0.476189	2.39117	1.38468		3.51265	0.0391232
GCD14	YJL125C	1.89936	1.6669	0.382203	1.57901	1.38187		4.06427	0.0268619
CIN5	YOR028C	0.707599	1.65504	1.13583	1.76861	1.31677		5.3667	0.0126638
PSY2	YNL201C	0.744888	2.45628	0.951698	1.01367	1.29163		3.29125	0.0460347
YLR463C	YLR463C	2.10519	1.05863	1.3511	0.522337	1.25931		3.81532	0.0316736
YFL063W	YFL063W	2.07607	1.0013	0.861667	1.06859	1.25191		4.50196	0.0204664
LCP5	YER127W	1.60207	1.38306	0.139313	1.80436	1.2322		3.29189	0.0460127
NSG1	YHR133C	1.55689	0.769106	0.648612	1.90916	1.22094		3.99965	0.0280149
YMR046W-A	YMR046W-A	1.47725	1.33007	0.823552	1.18921	1.20502		8.60151	0.00330376
YER053C-A	YER053C-A	0.437003	1.52285	1.81975	1.03622	1.20396		3.98152	0.0283498
SAR1	YPL218W	1.36798	0.97415	0.913585	1.5388	1.19863		7.90303	0.00422287
SAM37	YMR060C	1.86052	1.04333	0.366435	1.37503	1.16133		3.70294	0.0342083
GLO2	YDR272W	1.20395	0.626117	1.16538	1.58986	1.14633		5.78598	0.0102684
ZEO1	YOL109W	1.14503	0.667598	1.33967	1.40729	1.1399		6.82742	0.0064289
PSY3	YLR376C	1.12381	1.76549	1.29538	0.346017	1.13268		3.83676	0.0312177
RPS29A	YLR388W	1.41534	0.880988	1.88355	0.342334	1.13055		3.39377	0.0426565
AVT2	YEL064C	2.00088	1.12174	0.495525	0.876538	1.12367		3.51671	0.0390092
PTR2	YKR093W	0.0818815	1.46696	1.43472	1.50538	1.12224		3.23331	0.0480945
ATG27	YJL178C	1.59613	1.22229	0.327149	1.32521	1.1177		4.06353	0.0268746
DSS1	YMR287C	1.01571	0.783076	0.784726	1.86111	1.11116		4.34238	0.0225433
SDH2	YLL041C	0.44613	1.26217	1.04047	1.58311	1.08297		4.51753	0.0202773
ARG3	YJL088W	1.0172	1.61949	0.143126	1.52303	1.07571		3.18491	0.0499057
SGE1	YPR198W	1.44294	1.23931	0.401158	1.12841	1.05295		4.64231	0.0188405
COX7	YMR256C	0.674173	0.975457	1.71445	0.771757	1.03396		4.39325	0.0218527
MIC17	YMR002W	0.695867	0.741668	1.02827	1.58075	1.01164		4.97214	0.0156299
MRPL17	YNL252C	1.63028	0.486294	0.564922	1.31186	0.99834		3.55252	0.0380224
PST1	YDR055W	0.276019	1.67173	0.761444	1.22928	0.984618		3.27615	0.0465606
KSS1	YGR040W	0.712306	0.723581	1.04094	1.43036	0.976795		5.77	0.0103483
YER138W-A	YER138W-A	1.56608	0.821629	0.993532	0.517701	0.974736		4.42465	0.0214401
SPG4	YMR107W	0.622646	1.30061	0.676485	1.19225	0.947998		5.44635	0.0121564
PAC2	YER007W	1.64493	0.49319	0.758094	0.887766	0.945994		3.8296	0.0313688
FMP43	YGR243W	0.84887	0.527487	1.12108	1.27926	0.944174		5.72588	0.010573
MBF1	YOR298C-A	0.983324	0.831448	1.41188	0.504856	0.932877		4.95422	0.0157851
YNR034W-A	YNR034W-A	1.20295	0.534361	1.40558	0.40485	0.886936		3.60696	0.036582
YDR024W	YDR024W	1.27987	1.13648	0.331924	0.773572	0.880461		4.1606	0.025254
SBH2	YER019C-A	1.07493	1.27956	0.565583	0.445561	0.841407		4.2102	0.0244744
ECM29	YHL030W	0.816355	1.51423	0.398882	0.628013	0.83937		3.48863	0.0398061
FAS1	YKL182W	0.460322	1.17584	0.376029	1.25658	0.817194		3.52844	0.0386825
RPA190	YOR341W	0.564975	1.11063	0.358164	1.2286	0.815592		3.88204	0.030282
YGL118C	YGL118C	1.25118	0.633704	0.358018	0.924636	0.791886		4.12687	0.0258025
POL2	YNL262W	1.20404	0.64711	0.187697	1.03264	0.767872		3.4015	0.0424147
YBL048W	YBL048W	1.15194	0.619164	0.424107	0.853947	0.762291		4.86114	0.0166247
HSP31	YDR533C	1.32357	0.741789	0.193713	0.714889	0.74349		3.2205	0.0485659
HVG1	YER039C	0.782219	1.00714	0.608782	0.561555	0.739923		7.33217	0.00524118
YDR543C	YDR543C	0.301887	0.962011	0.578952	1.08636	0.732304		4.07833	0.026619
SPO71	YDR104C	1.08432	1.07733	0.257308	0.434475	0.713357		3.31453	0.0452385
ARR1	YPR199C	0.878552	0.509811	0.239544	1.19708	0.706246		3.37008	0.0434081
COG2	YGR120C	0.639906	0.353951	0.672745	1.15212	0.70468		4.25955	0.0237293
RAV2	YDR202C	0.765397	0.311066	0.48629	1.25222	0.703743		3.42675	0.0416369
YPL056C	YPL056C	0.572162	1.18904	0.406312	0.610873	0.694596		4.06959	0.0267696
COX6	YHR051W	0.512031	0.578653	0.797976	0.883829	0.693122		7.86233	0.00428633
AAC1	YMR056C	0.545065	1.09025	0.270005	0.861013	0.691583		3.85187	0.0309014
SDH4	YDR178W	0.292456	1.17243	0.464795	0.835717	0.691349		3.52069	0.0388979
YKR075C	YKR075C	0.566433	0.636985	0.742256	0.79667	0.685586		13.2534	0.00092823
YNL089C	YNL089C	1.14999	0.211275	0.834183	0.53282	0.682067		3.38918	0.0428008
QCR6	YFR033C	0.497817	0.781177	0.323034	1.02838	0.657603		4.22857	0.0241935
GPM1	YKL152C	0.549077	0.458786	0.618266	0.998717	0.656212		5.52623	0.011674
ADK1	YDR226W	0.748787	0.400363	0.703947	0.76687	0.654992		7.625	0.00468267
KCC4	YCL024W	1.0017	0.856757	0.0839716	0.676414	0.654712		3.24847	0.0475444
COR1	YBL045C	0.208159	1.04597	0.717346	0.637947	0.652356		3.78389	0.0323575
HSP82	YPL240C	0.468879	0.603858	0.543011	0.991568	0.651829		5.5922	0.0112943
COX4	YGL187C	0.21627	0.908464	0.618764	0.852961	0.649115		4.12541	0.0258265
YMR304C-A	YMR304C-A	1.05515	0.558538	0.266035	0.650615	0.632586		3.88148	0.0302934
CST26	YBR042C	0.504659	0.658084	0.800757	0.521381	0.62122		9.00204	0.0028939
CDC8	YJR057W	0.811548	0.783902	0.384382	0.501243	0.620269		5.88792	0.00977753
IDH1	YNL037C	0.444828	0.666947	0.562014	0.797214	0.617751		8.22837	0.00375756
RPC31	YNL151C	0.940404	0.655307	0.453525	0.420359	0.617399		5.16523	0.0140766
SUE1	YPR151C	0.513186	0.807581	0.698313	0.424715	0.610949		7.03366	0.00590464
HPA2	YPR193C	0.537944	0.788004	0.495799	0.601127	0.605719		9.39082	0.00255806
ISA1	YLL027W	0.42642	1.02395	0.186848	0.763386	0.60015		3.25776	0.0472113
YOR022C	YOR022C	0.566996	0.791871	0.734425	0.297316	0.597652		5.38941	0.0125163
YGR235C	YGR235C	0.547317	0.262493	0.542407	1.02309	0.593826		3.76288	0.0328252
MMS21	YEL019C	0.922036	0.281275	0.503467	0.610804	0.579395		4.34856	0.0224579
MRH1	YDR033W	0.314871	0.365815	0.616906	1.00226	0.574964		3.66251	0.0351833
STE3	YKL178C	0.193877	0.832365	0.339707	0.922758	0.572177		3.18303	0.0499776
PLC1	YPL268W	0.803959	0.337634	0.200379	0.946392	0.572091		3.18565	0.0498772
YPR126C	YPR126C	0.981168	0.526725	0.354933	0.336258	0.549771		3.66389	0.0351495
ATP4	YPL078C	0.209602	0.872636	0.760319	0.34194	0.546124		3.41201	0.0420885
HSP12	YFL014W	0.845605	0.229818	0.430107	0.653727	0.539814		4.03647	0.0273502
COX13	YGL191W	0.342169	0.895791	0.423511	0.435532	0.524251		4.17495	0.0250251
CYB2	YML054C	0.400741	0.594801	0.408698	0.692625	0.524216		7.29685	0.00531438
INH1	YDL181W	0.486787	0.689026	0.430642	0.472012	0.519616		9.00454	0.00289156
MCR1	YKL150W	0.732106	0.223247	0.755665	0.362477	0.518373		3.88726	0.0301765
VRG4	YGL225W	0.837907	0.627082	0.266198	0.331394	0.515645		3.87543	0.0304163
YER067W	YER067W	0.63187	0.304997	0.664186	0.410167	0.502805		5.79266	0.0102353
HMRA2	YCR096C	0.452203	0.576177	0.291552	0.690621	0.502638		5.87467	0.00983957
COX5A	YNL052W	0.477986	0.548012	0.313014	0.616396	0.488852		7.51308	0.00488641
RPS27B	YHR021C	-0.338901	-0.214512	-0.872046	-0.527277	-0.488184		-3.40921	0.042175
LRP1	YHR081W	-0.664715	-0.745754	-0.0810275	-0.475697	-0.491798		-3.31957	0.0450686
SSH4	YKL124W	-0.531942	-0.214936	-0.411425	-0.865066	-0.505842		-3.70848	0.0340772
CDC6	YJL194W	-0.522096	-0.602595	-0.15019	-0.815168	-0.522512		-3.76858	0.0326976
MHP1	YJL042W	-0.157675	-0.713943	-0.905828	-0.379536	-0.539245		-3.22258	0.0484888
PRP11	YDL043C	-0.757143	-0.186555	-0.494402	-0.835075	-0.568294		-3.87557	0.0304134
PRP28	YDR243C	-0.492646	-0.839931	-0.147422	-0.838602	-0.57965		-3.4997	0.0394895
YEL059W	YEL059W	-0.85321	-0.544214	-0.519734	-0.432613	-0.587442		-6.40134	0.00772254
TCM62	YBR044C	-0.645128	-0.820736	-0.137164	-0.812225	-0.603813		-3.757	0.0329578
RPL2A	YFR031C-A	-0.319652	-0.430737	-0.70369	-0.974589	-0.607167		-4.13997	0.0255875
CSH1	YBR161W	-0.603018	-0.912547	-0.375499	-0.592839	-0.620976		-5.6223	0.0111264
YLR132C	YLR132C	-0.463468	-0.714309	-0.69547	-0.665661	-0.634727		-10.9515	0.00162992
PET191	YJR034W	-0.201744	-0.960906	-0.557078	-0.901248	-0.655244		-3.73539	0.0334504
BDF1	YLR399C	-0.71959	-0.336705	-0.375833	-1.22145	-0.663395		-3.23702	0.0479593
PRE3	YJL001W	-0.739322	-0.342465	-0.925311	-0.655543	-0.66566		-5.47474	0.011982
APP1	YNL094W	-0.658649	-0.748014	-0.640463	-0.751809	-0.699734		-23.9493	0.000159542
PHM7	YOL084W	-0.599032	-0.832229	-0.676938	-0.764817	-0.718254		-14.1135	0.000770507
YMR320W	YMR320W	-0.731227	-1.13264	-0.53367	-0.497551	-0.723772		-4.96947	0.0156529
GSF2	YML048W	-1.06686	-0.094701	-0.959698	-0.773963	-0.723805		-3.31634	0.0451774
RPL38	YLR325C	-0.626223	-0.628517	-0.86111	-0.86183	-0.74442		-11.0153	0.0016023
RPL18A	YOL120C	-0.701727	-0.374642	-0.704355	-1.26077	-0.760374		-4.13506	0.0256679
JIP4	YDR475C	-0.237362	-0.85626	-0.856161	-1.15383	-0.775903		-4.02579	0.0275409
YJL206C	YJL206C	-0.942745	-0.273663	-1.34454	-0.632504	-0.798363		-3.50675	0.0392897
ASN2	YGR124W	-0.375133	-0.528655	-1.18758	-1.27826	-0.842407		-3.6886	0.0345502
SNZ3	YFL059W	-1.27295	-0.385937	-1.17022	-0.612284	-0.860348		-4.00826	0.0278577
HBS1	YKR084C	-1.01834	-1.35934	-0.590984	-0.648426	-0.904272		-5.057	0.0149211
SEC2	YNL272C	-0.749434	-1.21528	-1.44252	-0.239898	-0.911781		-3.42271	0.0417599
RPL2B	YIL018W	-0.490477	-0.732538	-1.18157	-1.26341	-0.916998		-4.9857	0.0155138
RPS0A	YGR214W	-0.249429	-1.12825	-1.54687	-0.840651	-0.9413		-3.45546	0.0407745
YAR066W	YAR066W	-0.760794	-0.951534	-1.73328	-0.365961	-0.952892		-3.31688	0.0451592
MAK31	YCR020C-A	-0.690108	-1.17934	-1.14915	-0.847414	-0.966503		-8.13856	0.00387894
TEM1	YML064C	-1.20621	-0.651184	-0.913297	-1.116	-0.971672		-7.89088	0.00424168
SIP5	YMR140W	-1.48229	-0.315819	-1.49732	-0.64965	-0.986269		-3.30285	0.0456358
PIR1	YKL164C	-1.20412	-0.43174	-1.65144	-0.786207	-1.01838		-3.86451	0.03064
RTN1	YDR233C	-0.88773	-0.259473	-1.77426	-1.21333	-1.0337		-3.2669	0.0468867
GTO3	YMR251W	-0.698578	-0.492258	-1.358	-1.58683	-1.03392		-3.96347	0.0286884
YHR214W	YHR214W	-1.11092	-0.789454	-1.8238	-0.457793	-1.04549		-3.58427	0.0371737
OST5	YGL226C-A	-0.858985	-1.19841	-1.74225	-0.47276	-1.0681		-3.96771	0.0286084
MUD1	YBR119W	-0.619202	-1.30251	-0.779773	-1.62405	-1.08138		-4.65367	0.0187163
PWP2	YCR057C	-0.813155	-0.577666	-1.52514	-1.43137	-1.08683		-4.68795	0.0183481
RPL8B	YLL045C	-1.32221	-0.277006	-1.69028	-1.16569	-1.1138		-3.71492	0.0339258
SWH1	YAR042W	-1.46921	-0.497072	-1.6135	-1.12263	-1.1756		-4.73035	0.0179055
YDR278C	YDR278C	-2.22905	-0.973909	-0.558495	-1.02933	-1.1977		-3.33175	0.0446609
YDL071C	YDL071C	-1.19565	-1.59015	-1.40896	-0.611082	-1.20146		-5.64954	0.0109772
YBR241C	YBR241C	-1.06539	-0.788839	-1.88847	-1.0828	-1.20637		-5.08748	0.0146767
TAF10	YDR167W	-1.2529	-0.598904	-1.71477	-1.39042	-1.23925		-5.28739	0.0131968
PIF1	YML061C	-0.705266	-1.40709	-2.28599	-0.86	-1.31459		-3.68146	0.034722
DED81	YHR019C	-1.49291	-0.216702	-1.75608	-1.93539	-1.35027		-3.47447	0.040216
FRE4	YNR060W	-2.24573	-0.778055	-1.65369	-1.10496	-1.44561		-4.48775	0.0206411
FIT1	YDR534C	-1.39075	-1.13281	-1.07855	-3.3691	-1.7428		-3.18984	0.0497173
YPL261C	YPL261C	-2.33254	-1.59166	-3.11109	-0.580188	-1.90387		-3.52995	0.0386407
YKL102C	YKL102C	-2.8833	-2.27273	-4.61643	-0.707841	-2.62007		-3.24315	0.0477366
ATP17	YDR377W	0.663373	0.517867	0.03383	0.645276	0.465087		3.15628	0.0510173
SNA4	YDL123W	-0.98319	-0.148749	-0.846867	-0.432658	-0.602866		-3.1506	0.0512416
SPT6	YGR116W	0.0544557	0.304454	0.541375	0.507254	0.351884		3.13941	0.0516872
URN1	YPR152C	1.85819	1.81817	0.240964	0.940781	1.21453		3.13463	0.0518789
YDL157C	YDL157C	0.445035	0.0154269	0.456299	0.474907	0.347917		3.13436	0.0518899
DPH5	YLR172C	-0.156896	-0.182451	-0.341023	-0.604029	-0.3211		-3.12578	0.0522364
YHC1	YLR298C	1.15511	1.76532	0.14263	1.85076	1.22846		3.12038	0.052456
CLN3	YAL040C	1.42127	0.207989	1.52325	0.71662	0.967282		3.11842	0.052536
BFA1	YJR053W	1.40033	1.26341	0.270347	2.34984	1.32098		3.10498	0.053089
PGS1	YCL004W	-1.16595	-0.560401	-0.140614	-1.01416	-0.720281		-3.10304	0.0531691
ADP1	YCR011C	0.279409	0.0287819	0.203771	0.14445	0.164103		3.10277	0.0531803
RPC25	YKL144C	-2.19624	-0.513115	-1.07537	-0.788992	-1.14343		-3.09679	0.0534294
OSW2	YLR054C	-2.33481	-0.191469	-1.72483	-1.3383	-1.39735		-3.0965	0.0534412
PIP2	YOR363C	0.467471	0.536682	0.266373	1.18342	0.613486		3.09158	0.0536472
PIC2	YER053C	0.0862216	0.155989	0.332321	0.450488	0.256255		3.09098	0.0536726
SPN1	YPR133C	0.941926	1.1198	0.0961147	0.619019	0.694216		3.08956	0.053732
SOD2	YHR008C	0.384883	0.621473	0.416306	1.34555	0.692053		3.08871	0.0537678
YPR091C	YPR091C	-0.630385	-0.444159	-0.0345985	-0.445505	-0.388662		-3.08794	0.0538002
YNL337W	YNL337W	0.533983	1.89455	0.671796	0.764665	0.966248		3.08665	0.0538545
SWM1	YDR260C	-0.187974	-0.438739	-0.0629469	-0.2938	-0.245865		-3.0832	0.0540005
GRX6	YDL010W	0.501229	0.517175	0.347836	1.31	0.66906		3.0828	0.0540173
FUS1	YCL027W	1.73952	0.363061	0.566007	1.45526	1.03096		3.08018	0.0541282
VMA22	YHR060W	2.07533	2.13066	0.0629955	1.72503	1.4985		3.07792	0.0542244
CTR1	YPR124W	-0.111323	-0.391475	-0.170129	-0.53315	-0.301519		-3.0776	0.0542379
ENP1	YBR247C	0.886055	0.0715745	0.493415	0.718335	0.542345		3.07565	0.0543208
FUN30	YAL019W	-0.475042	-0.878095	-0.124973	-0.42464	-0.475688		-3.07301	0.0544336
RFC3	YNL290W	-0.166253	-0.795909	-0.275885	-0.765192	-0.50081		-3.06922	0.0545959
NDI1	YML120C	0.0803899	1.08234	0.673977	1.10559	0.735576		3.06707	0.0546883
YOR356W	YOR356W	0.198262	0.67223	0.425993	1.11814	0.603656		3.06557	0.0547526
RPL19B	YBL027W	-0.295799	-0.286819	-0.513934	-1.02858	-0.531282		-3.05542	0.0551917
DCS2	YOR173W	-0.195281	-0.593763	-0.697259	-0.169181	-0.413871		-3.05438	0.0552368
DSE4	YNR067C	-0.635581	-1.03275	-0.0602048	-0.834861	-0.64085		-3.05396	0.0552551
LSB3	YFR024C-A	-1.61322	-0.0593396	-1.14975	-1.31535	-1.03442		-3.05252	0.055318
TAF12	YDR145W	-0.464696	-0.480956	-0.0667439	-0.78524	-0.449409		-3.05053	0.0554049
RPL40B	YKR094C	0.092271	0.610425	0.361121	0.802806	0.466656		3.02823	0.0563899
YHR132W-A	YHR132W-A	-0.654316	-0.301958	-0.0732856	-0.576742	-0.401575		-3.01943	0.0567849
YIL028W	YIL028W	1.23184	0.650985	0.119125	1.24246	0.811102		3.01659	0.0569129
CUR1	YPR158W	-0.464415	-0.886069	-0.092908	-0.501374	-0.486192		-2.99951	0.0576913
CTS1	YLR286C	-1.03009	-0.475957	-2.41907	-1.03993	-1.24126		-2.99727	0.0577944
DYS1	YHR068W	0.474529	1.0397	0.316087	0.279037	0.527338		2.99676	0.0578179
GRX7	YBR014C	-1.18258	-0.767287	-2.58753	-0.710993	-1.3121		-2.99596	0.0578548
YPT31	YER031C	0.471694	0.395136	0.285627	1.13626	0.572178		2.98223	0.0584927
HRK1	YOR267C	-0.815915	-0.111545	-0.574454	-0.32031	-0.455556		-2.97896	0.0586458
TYR1	YBR166C	-0.385371	-0.466176	-0.17386	-0.962219	-0.496907		-2.97731	0.0587235
ACN9	YDR511W	1.44959	1.36045	-0.0072502	1.58194	1.09618		2.95774	0.059652
LSM3	YLR438C-A	0.121808	0.748901	0.30741	0.813012	0.497783		2.95715	0.0596807
SHE10	YGL228W	0.173506	0.870731	0.533584	1.32656	0.726094		2.95629	0.0597216
YIL025C	YIL025C	2.12333	2.18684	0.403364	4.02341	2.18424		2.95469	0.0597988
CRP1	YHR146W	1.67337	0.628424	0.249558	1.52268	1.01851		2.95408	0.0598279
FEN2	YCR028C	0.545893	1.6192	0.284187	1.00985	0.864783		2.95322	0.0598693
AIM37	YNL100W	0.695895	0.0140963	0.490021	0.515874	0.428972		2.94475	0.060279
MCA1	YOR197W	1.2661	1.41755	1.41016	-0.0141274	1.01992		2.944	0.0603156
PDR16	YNL231C	0.0636199	0.38654	0.136695	0.363366	0.237555		2.93803	0.0606065
PRP3	YDR473C	1.47486	0.744759	0.365264	0.415004	0.749971		2.93096	0.0609534
ACS2	YLR153C	0.209	0.71001	0.579369	0.135325	0.408426		2.9215	0.0614217
PRY3	YJL078C	-1.89424	-1.30799	-0.151276	-2.51082	-1.46608		-2.91834	0.061579
SEC28	YIL076W	0.288099	0.0144995	0.160527	0.204155	0.16682		2.91341	0.0618254
YLL047W	YLL047W	0.0423871	0.221065	0.316013	0.478235	0.264425		2.90307	0.0623465
ESBP6	YNL125C	-1.489	-0.107228	-1.52543	-0.780767	-0.975606		-2.9002	0.0624921
MPH1	YIR002C	0.847377	2.18589	0.264555	1.46136	1.1898		2.88619	0.0632088
ODC2	YOR222W	1.01975	0.304404	0.237609	0.480667	0.510609		2.8801	0.0635238
SEC53	YFL045C	0.333502	0.107473	0.367274	0.765893	0.393536		2.87542	0.0637674
YLR040C	YLR040C	1.60738	2.66861	0.282037	1.14698	1.42625		2.87003	0.0640489
MRPL23	YOR150W	0.326915	0.89479	0.24794	1.24406	0.678426		2.85915	0.0646218
AFG1	YEL052W	-0.632512	-0.232097	-0.14984	-0.825645	-0.460023		-2.8548	0.0648532
RRG1	YDR065W	0.790142	0.650061	0.0287126	1.10207	0.642747		2.85127	0.0650413
LEE1	YPL054W	1.15078	3.09883	0.376406	2.73018	1.83905		2.8507	0.0650718
ATP11	YNL315C	0.763336	0.217077	0.163872	0.395606	0.384973		2.84098	0.0655939
SAF1	YBR280C	-0.130654	-0.254091	-0.711617	-0.326164	-0.355632		-2.83735	0.0657901
CMC1	YKL137W	0.12626	1.01735	0.426719	1.11112	0.670364		2.83686	0.0658168
ADE6	YGR061C	-0.907596	-0.216002	-1.56303	-0.565581	-0.813052		-2.83195	0.0660831
GSY1	YFR015C	-1.29204	0.0321875	-1.16597	-1.5716	-0.999356		-2.82193	0.0666319
SRX1	YKL086W	0.679236	0.0586854	1.27468	1.29404	0.826661		2.82069	0.0667005
SOL3	YHR163W	-0.987696	-0.571697	-0.0278962	-0.655649	-0.560734		-2.81738	0.0668832
RDL1	YOR285W	0.718236	0.402818	0.0400275	0.400198	0.39032		2.81636	0.0669397
SRO7	YPR032W	-0.655834	-0.324988	-0.189045	-0.139223	-0.327273		-2.81301	0.0671256
ASP3-3	YLR158C	1.48797	0.495441	0.197543	1.047	0.806987		2.80982	0.0673027
PCI8	YIL071C	-0.588508	-0.387864	-0.0449646	-0.81613	-0.459367		-2.80953	0.0673191
CIK1	YMR198W	-0.623111	-1.11812	-0.0549207	-0.630801	-0.606738		-2.7916	0.0683277
DOT1	YDR440W	2.0533	0.97495	0.193812	2.3839	1.40149		2.78888	0.0684824
KEM1	YGL173C	-1.24895	-1.03461	-2.8257	-0.483453	-1.39818		-2.78294	0.0688222
EMP24	YGL200C	0.620367	1.98556	1.10918	0.325872	1.01024		2.7829	0.0688245
YJR129C	YJR129C	0.284387	2.33735	0.851678	1.38417	1.2144		2.78215	0.0688671
FCF2	YLR051C	-0.82936	-1.01433	0.0356783	-1.14965	-0.739416		-2.77379	0.069349
PBN1	YCL052C	-0.723417	-1.0108	0.0253988	-0.78872	-0.624384		-2.77311	0.0693883
RTS3	YGR161C	0.2146	1.16562	0.322767	0.665425	0.592102		2.76736	0.0697222
YKL111C	YKL111C	0.440569	1.73153	0.304171	1.42927	0.976385		2.74855	0.0708285
YIP3	YNL044W	0.397484	1.0574	0.0936736	0.769038	0.579399		2.74798	0.0708624
RAD3	YER171W	-0.802725	-0.69122	0.0294511	-0.997983	-0.615619		-2.74618	0.0709692
ECM15	YBL001C	0.275641	0.0943785	0.559208	0.819496	0.437181		2.74373	0.0711153
LSC1	YOR142W	-0.0118324	-0.583558	-0.333412	-0.635853	-0.391164		-2.74253	0.0711869
TIF1	YKR059W	-0.195328	-0.028614	-0.384751	-0.465196	-0.268472		-2.74123	0.0712644
YMR031C	YMR031C	-0.602539	-0.209513	-1.49412	-0.655101	-0.740319		-2.7397	0.0713565
LSM12	YHR121W	1.40571	0.148104	0.749541	0.55983	0.715796		2.73206	0.071816
TPC1	YGR096W	0.945689	0.171276	0.924521	1.95492	0.999101		2.72993	0.0719448
MET12	YPL023C	1.1837	0.387888	1.47756	0.238238	0.821847		2.72712	0.0721153
YJR142W	YJR142W	-1.4943	-0.634019	-0.203698	-0.622316	-0.738583		-2.72483	0.0722547
YIL165C	YIL165C	-1.12884	-0.969224	0.072935	-1.09205	-0.779294		-2.72368	0.0723248
CBP4	YGR174C	0.55887	0.376199	-0.0187034	0.479491	0.348964		2.72344	0.0723394
AIM5	YBR262C	0.171374	0.321329	0.219357	0.766168	0.369557		2.72033	0.0725291
YLR057W	YLR057W	1.02211	1.63613	0.0575726	2.11999	1.20895		2.7186	0.0726352
SLD3	YGL113W	-1.39685	-1.23999	-3.6109	-0.712638	-1.74009		-2.7166	0.0727575
OST1	YJL002C	0.323889	2.71185	0.888618	1.70614	1.40762		2.7115	0.073072
PTK2	YJR059W	-1.06078	0.0447863	-0.849927	-1.2743	-0.785055		-2.70839	0.0732641
SDH3	YKL141W	0.0390229	1.50178	0.733737	1.41704	0.922894		2.70554	0.0734409
PDR11	YIL013C	-1.36922	0.0495431	-0.960601	-1.01745	-0.824432		-2.7029	0.073605
POR2	YIL114C	1.45241	0.833341	0.331914	0.299539	0.729301		2.69877	0.0738632
ELC1	YPL046C	0.772873	0.803733	0.406042	0.0146808	0.499332		2.69786	0.0739197
YBR053C	YBR053C	0.346286	0.466242	-0.0243122	0.387303	0.29388		2.6975	0.0739428
TPN1	YGL186C	-1.08745	-0.984417	0.0346538	-0.689962	-0.681794		-2.6924	0.0742631
SAE2	YGL175C	-0.498697	-0.629266	0.0407179	-0.556866	-0.411028		-2.68766	0.0745622
SOF1	YLL011W	-0.431769	-0.657274	-0.115953	-0.156933	-0.340482		-2.6862	0.0746546
YDR210W	YDR210W	0.838438	1.018	0.244926	0.169802	0.567791		2.68014	0.07504
CDC4	YFL009W	-0.830678	-0.892124	-0.00163805	-1.43417	-0.789652		-2.67135	0.0756031
YRO2	YBR054W	0.106554	1.10203	0.38468	1.07617	0.667358		2.66859	0.0757814
RTC1	YOL138C	-0.325056	-0.63915	-0.00201353	-0.557584	-0.380951		-2.66837	0.0757957
RPS19A	YOL121C	0.477528	0.6723	0.0543287	1.08868	0.57321		2.66796	0.075822
RAD52	YML032C	-0.00320007	-0.590358	-1.04992	-0.657327	-0.575202		-2.66381	0.0760911
TPS2	YDR074W	-0.666695	-0.190551	-1.05977	-0.246164	-0.540794		-2.6636	0.0761046
HMRA1	YCR097W	1.24965	1.55267	-0.0834516	1.10021	0.95477		2.66218	0.0761971
IPI3	YNL182C	-0.6983	-1.30262	0.0135246	-1.05359	-0.760246		-2.65654	0.0765643
SKS1	YPL026C	0.292442	1.72343	0.942508	0.454629	0.853253		2.65586	0.0766092
SEC72	YLR292C	1.64993	0.805368	0.0742483	1.9127	1.11056		2.65385	0.076741
GDT1	YBR187W	-0.432358	-0.686473	-0.00446789	-0.878765	-0.500516		-2.64913	0.0770512
YDR366C	YDR366C	1.31058	0.280665	0.792287	0.255863	0.659849		2.64296	0.0774593
MOD5	YOR274W	1.80335	3.09117	0.264279	1.13564	1.57361		2.64048	0.0776237
SPC2	YML055W	0.815837	0.245652	0.249374	1.24746	0.639581		2.63306	0.0781193
YNL086W	YNL086W	-0.765225	-0.444277	0.00792894	-0.475526	-0.419275		-2.62571	0.0786142
YGR015C	YGR015C	0.958679	2.68104	0.292179	1.35438	1.32157		2.62544	0.0786325
COY1	YKL179C	0.0193956	0.405667	0.247504	0.170853	0.210855		2.62288	0.0788057
NAT2	YGR147C	0.56883	1.29926	0.1308	0.54657	0.636364		2.62053	0.0789657
COX17	YLL009C	0.482618	0.598016	-0.0510035	0.620223	0.412463		2.62039	0.0789748
NOP9	YJL010C	-0.106676	-0.813443	-0.239407	-0.848903	-0.502107		-2.61453	0.0793743
NSA2	YER126C	0.0407217	0.198161	0.233021	0.481416	0.23833		2.61363	0.0794361
#N/A	TC14585	0.426474	1.60741	0.218915	1.53508	0.946968		2.60725	0.0798745
LIN1	YHR156C	-0.630727	-0.696315	0.0488909	-0.480154	-0.439576		-2.60116	0.080295
ERG4	YGL012W	0.447332	0.247957	0.0899975	0.795618	0.395226		2.59721	0.0805699
AYR1	YIL124W	-0.497301	0.00866157	-0.350277	-0.683142	-0.380514		-2.59713	0.0805756
YKL031W	YKL031W	1.00496	1.22479	-0.104348	0.964065	0.772367		2.59364	0.0808188
MCM10	YIL150C	-1.25672	-0.810459	-0.121617	-0.386247	-0.643761		-2.58809	0.0812081
XPT1	YJR133W	0.214057	1.17382	0.238086	0.742386	0.592086		2.58567	0.0813787
MLF3	YNL074C	0.0647004	0.307324	0.0857263	0.402813	0.215141		2.58533	0.0814029
KAP114	YGL241W	0.104884	0.047283	0.401299	0.31984	0.218327		2.58035	0.0817553
YOR060C	YOR060C	-1.57608	-1.23295	-2.51906	-0.0120694	-1.33504		-2.57698	0.0819943
YGL079W	YGL079W	1.29723	0.402011	0.336157	1.95526	0.997666		2.57659	0.0820225
MNN5	YJL186W	0.524462	1.54875	0.307731	2.21505	1.149		2.57243	0.0823192
SWP82	YFL049W	1.15286	0.709326	0.119569	1.92116	0.975728		2.57038	0.0824657
SCT1	YBL011W	-0.848796	-0.278767	-0.074803	-0.881787	-0.521038		-2.56442	0.0828948
RPL7A	YGL076C	-0.342666	-0.0950905	-1.12716	-0.803831	-0.592188		-2.56353	0.0829589
RRG10	YJL062W-A	0.186588	2.16809	1.21631	0.734027	1.07625		2.56037	0.0831875
HXT3	YDR345C	0.159574	0.894888	0.951134	2.1017	1.02682		2.55999	0.0832149
PRP45	YAL032C	-0.650366	-0.290802	-0.0327721	-0.794958	-0.442225		-2.55915	0.0832758
RFC5	YBR087W	0.0740557	0.189948	0.23765	0.557888	0.264885		2.55851	0.0833219
TRP2	YER090W	-0.0433144	0.812078	0.653439	1.15823	0.645107		2.55473	0.0835971
YBR239C	YBR239C	-0.82058	-0.212785	-0.133121	-0.941667	-0.527038		-2.55149	0.083834
CUE4	YML101C	0.142714	0.0494191	0.286041	0.481049	0.239806		2.55139	0.083841
FAL1	YDR021W	1.96324	0.874147	0.894689	0.125442	0.964379		2.55132	0.0838459
MRPL16	YBL038W	1.36283	2.54418	-0.0690976	2.73682	1.64368		2.54173	0.0845518
DIA4	YHR011W	0.70275	0.0944067	0.272244	0.987859	0.514315		2.53315	0.0851888
AFI1	YOR129C	-0.599618	-1.59593	-0.0447916	-1.28641	-0.881687		-2.53301	0.0851988
YDL025C	YDL025C	-0.0230694	-0.13279	-0.262205	-0.0912243	-0.127322		-2.52984	0.0854359
AVO2	YMR068W	-0.921532	-0.468579	-0.911581	0.0267545	-0.568735		-2.52948	0.0854628
YAR028W	YAR028W	-0.628215	-1.11183	0.0614774	-0.917843	-0.649103		-2.52711	0.0856408
INO1	YJL153C	0.41228	3.72544	1.12631	4.17505	2.35977		2.52578	0.0857408
YNL018C	YNL018C	0.662792	0.536104	0.548151	-0.0715551	0.418873		2.52409	0.0858676
YPR002C-A	YPR002C-A	2.05267	0.43085	0.35492	1.14658	0.996256		2.52398	0.0858762
YOR262W	YOR262W	0.896332	0.0366447	0.426834	0.415095	0.443727		2.52131	0.0860779
TFS1	YLR178C	-0.747233	-0.216711	-1.76525	-0.600427	-0.832406		-2.51902	0.086251
YME2	YMR302C	0.919495	0.319589	0.103446	0.397752	0.435071		2.51408	0.0866261
TOM5	YPR133W-A	-0.0332984	0.484161	0.880601	0.980248	0.577928		2.51063	0.0868894
HBN1	YCL026C-B	-1.13591	-0.819307	0.0931655	-0.783074	-0.661283		-2.50798	0.0870924
AZF1	YOR113W	0.851412	1.26997	1.13136	-0.117477	0.783816		2.50591	0.0872512
RNR3	YIL066C	-1.79262	-1.62269	-5.01029	-0.822696	-2.31208		-2.50244	0.0875182
VTC1	YER072W	0.538334	2.05633	0.190505	1.58142	1.09165		2.49965	0.087734
SLD5	YDR489W	-0.50844	-0.844095	0.0367328	-0.506159	-0.45549		-2.49899	0.0877851
MED1	YPR070W	-0.4818	-0.471378	-0.0138778	-0.957689	-0.481186		-2.49727	0.0879178
HKR1	YDR420W	1.1659	0.396271	2.31047	0.510912	1.09589		2.4968	0.0879542
KSP1	YHR082C	0.176645	0.66209	0.174755	1.00408	0.504393		2.49447	0.0881352
DMC1	YER179W	1.36655	0.777261	0.282202	0.223184	0.662299		2.49366	0.0881987
CWH43	YCR017C	-1.00215	-0.0512994	-0.353245	-0.595783	-0.50062		-2.49222	0.0883106
VAM3	YOR106W	-0.942321	-0.289348	-1.48969	-0.237486	-0.739711		-2.49053	0.0884427
RPO21	YDL140C	-1.46323	-0.193975	-0.791071	-0.365573	-0.703462		-2.48884	0.0885745
SLX1	YBR228W	-0.650229	-0.983763	0.0947976	-0.878782	-0.604494		-2.48484	0.0888884
RPT3	YDR394W	-0.249235	-0.161026	-0.965092	-0.414957	-0.447577		-2.48164	0.0891403
TIM8	YJR135W-A	1.28913	0.219943	0.212867	1.09024	0.703046		2.47653	0.089545
PMT3	YOR321W	0.252565	0.983591	0.0946083	0.925543	0.564077		2.47346	0.0897885
THI3	YDL080C	0.0410708	0.607054	0.369187	1.02394	0.510314		2.46747	0.0902671
BMH2	YDR099W	0.200942	0.515697	0.23326	1.09685	0.511686		2.46635	0.0903568
HIS4	YCL030C	-1.45119	-0.180887	-1.29381	-0.307907	-0.808448		-2.46282	0.0906403
URA7	YBL039C	0.723173	0.607691	0.392734	-0.0483765	0.418805		2.46194	0.0907108
USV1	YPL230W	-0.405432	0.0637502	-0.610621	-0.587127	-0.384857		-2.46063	0.0908167
CDC3	YLR314C	0.106683	0.887573	0.611747	0.19243	0.449608		2.45696	0.0911135
MED11	YMR112C	0.0607213	0.456872	0.249291	0.107239	0.218531		2.45552	0.0912298
AIM20	YIL158W	-0.255387	-0.577493	-0.0149425	-0.731845	-0.394917		-2.45427	0.0913314
MRPL13	YKR006C	0.822617	1.11917	0.624416	-0.0748023	0.622851		2.45411	0.0913443
BAT1	YHR208W	0.267982	1.77778	0.451653	2.19353	1.17274		2.45127	0.0915762
YER140W	YER140W	0.781082	1.63628	1.44338	-0.0745428	0.94655		2.44904	0.0917582
CEM1	YER061C	0.358218	0.268627	0.00890405	0.643237	0.319747		2.4442	0.0921547
SLH1	YGR271W	-0.182264	-0.160789	-0.138852	-0.604702	-0.271652		-2.43918	0.0925675
RPN8	YOR261C	0.761111	0.026949	0.400455	0.292145	0.370165		2.43357	0.0930324
MAD1	YGL086W	0.54371	1.78485	0.349616	0.533442	0.802905		2.43055	0.0932841
SOD1	YJR104C	0.284101	0.687751	0.0552291	0.983739	0.502705		2.42978	0.0933485
YJL049W	YJL049W	-0.198532	-0.748378	-0.0559855	-0.505802	-0.377175		-2.4287	0.0934384
HOR7	YMR251W-A	1.38042	0.121537	0.628405	0.45594	0.646576		2.42817	0.0934827
PKP1	YIL042C	-1.14086	-0.723984	-0.519668	0.0289193	-0.588899		-2.42206	0.0939954
PNO1	YOR145C	0.446025	2.07267	0.596115	0.596344	0.927788		2.42074	0.0941062
NOP58	YOR310C	0.35907	1.69941	0.202085	1.09566	0.839059		2.42032	0.094142
UNG1	YML021C	-0.941294	-1.47967	0.127299	-0.975683	-0.817338		-2.41768	0.0943645
SAY1	YGR263C	-0.79012	-0.0854719	-0.171272	-0.525562	-0.393106		-2.411	0.0949322
BUB1	YGR188C	2.69525	0.874799	0.176198	3.19092	1.73429		2.41052	0.0949725
THR1	YHR025W	-2.75505	0.160697	-1.57159	-1.6276	-1.44839		-2.40735	0.0952432
YHR049C-A	YHR049C-A	2.49177	0.74647	2.92149	0.19892	1.58966		2.40731	0.0952465
GUD1	YDL238C	-1.69699	-0.908391	0.0639505	-0.917616	-0.864762		-2.39856	0.0959983
GAL80	YML051W	-0.76777	-0.681231	-0.0644819	-0.178502	-0.422996		-2.39646	0.0961802
JJJ3	YJR097W	0.847393	0.456756	0.707518	-0.0728191	0.484712		2.39187	0.0965784
SOM1	YEL059C-A	0.0911494	0.30325	0.179041	0.689926	0.315842		2.39154	0.0966077
YPL150W	YPL150W	-0.282609	-0.827634	-0.0130767	-0.834128	-0.489362		-2.39048	0.0966992
CDC16	YKL022C	0.169135	0.0824498	0.364801	0.0540692	0.167614		2.38981	0.0967582
#N/A	RC8	1.83819	0.564257	0.089971	1.98617	1.11965		2.38897	0.096831
YHR210C	YHR210C	-0.790092	-1.09711	0.132546	-0.787711	-0.635591		-2.38807	0.0969094
GAT3	YLR013W	1.78193	0.979166	0.349689	0.25385	0.841158		2.38667	0.0970319
YPL141C	YPL141C	-0.610947	-0.804131	0.120679	-0.842464	-0.534216		-2.38383	0.0972806
TPM1	YNL079C	0.240248	0.0289613	0.386802	0.712873	0.342221		2.381	0.0975301
STF1	YDL130W-A	0.257034	1.06463	0.387318	0.196204	0.476297		2.38004	0.0976146
IDP2	YLR174W	0.349785	0.360108	-0.0252359	0.674493	0.339788		2.37423	0.0981281
PIG2	YIL045W	0.561874	0.466229	0.400465	1.85337	0.820485		2.37212	0.0983151
SFB2	YNL049C	-0.671663	-0.738232	0.127259	-0.930994	-0.553408		-2.3705	0.0984597
QCR10	YHR001W-A	0.0908331	1.61974	1.05448	0.438057	0.800776		2.36941	0.098557
RTS2	YOR077W	-0.858629	-0.147327	-0.10687	-0.722574	-0.45885		-2.36868	0.0986221
GAL10	YBR019C	0.81268	0.119988	0.757436	0.125011	0.453779		2.36838	0.0986488
NPR1	YNL183C	0.804559	0.323574	0.26802	0.0722561	0.367102		2.36139	0.0992748
TEF2	YBR118W	-0.635685	-0.616996	-1.97387	-0.292961	-0.879878		-2.35858	0.0995277
YPK1	YKL126W	-0.508299	-0.145189	-0.110336	-0.823342	-0.396792		-2.3582	0.0995625
YOL013W-B	YOL013W-B	1.16391	1.00758	0.0968904	0.249761	0.629536		2.35651	0.0997151
YAL069W	YAL069W	1.9219	0.554351	2.18075	0.115258	1.19307		2.35633	0.0997308
GNT1	YOR320C	-0.612271	-0.194494	-0.081956	-0.907917	-0.449159		-2.35435	0.0999103
TRS120	YDR407C	-0.633963	-1.4489	0.0786445	-1.07213	-0.769088		-2.34489	0.100773
YDR241W	YDR241W	0.124099	-0.0109009	0.311467	0.225796	0.162615		2.3443	0.100826
FMP45	YDL222C	-1.00864	-0.34813	-2.70854	-0.783779	-1.21227		-2.34366	0.100885
TAX4	YJL083W	-0.76637	-0.39276	-0.473378	0.0504906	-0.395504		-2.34097	0.101132
NOP1	YDL014W	-1.94655	-0.102756	-0.553579	-1.11728	-0.930042		-2.34071	0.101156
AKR2	YOR034C	0.0728898	1.69881	0.710919	2.46668	1.23732		2.33927	0.101289
CTM1	YHR109W	0.353535	-0.0158193	0.291696	0.654297	0.320927		2.3362	0.101573
MAM1	YER106W	-2.19884	-0.913694	-3.09261	-0.0648103	-1.56749		-2.33449	0.10173
MAK16	YAL025C	0.832143	0.175908	0.531437	1.87427	0.853439		2.33339	0.101833
YHR219W	YHR219W	-0.436382	-0.865688	0.0528728	-0.51697	-0.441542		-2.33237	0.101928
BZZ1	YHR114W	-0.308451	-0.41342	0.0660085	-0.479539	-0.283851		-2.33003	0.102145
YNR063W	YNR063W	0.0101499	-0.252507	-0.101965	-0.259852	-0.151043		-2.32774	0.102358
CTS2	YDR371W	1.32768	0.0248885	0.625271	0.521417	0.624815		2.3277	0.102362
PHM6	YDR281C	0.831665	0.84895	0.081642	0.166928	0.482296		2.32477	0.102636
KRR1	YCL059C	0.646345	0.0189125	0.239573	0.851304	0.439033		2.32136	0.102956
UBR2	YLR024C	-0.883796	-1.40822	0.18444	-1.10715	-0.803682		-2.31974	0.103109
APE2	YKL157W	0.0730981	0.796328	0.347049	1.32667	0.635786		2.3176	0.10331
TRP4	YDR354W	0.934021	-0.208509	1.26487	1.42691	0.854323		2.31635	0.103429
PAU5	YFL020C	-3.18143	-1.251	-2.6471	0.150606	-1.73223		-2.31586	0.103475
SSY1	YDR160W	1.13733	1.36616	0.0666185	0.326119	0.724056		2.31521	0.103536
MSH1	YHR120W	-0.0595282	-1.15641	-0.310576	-1.2759	-0.700603		-2.3121	0.103831
TES1	YJR019C	-0.920554	-0.342619	-2.53665	-0.690214	-1.12251		-2.30915	0.104112
PRP22	YER013W	-1.07992	-0.430747	0.0351069	-0.677191	-0.538188		-2.3071	0.104308
RVB2	YPL235W	-0.155204	-0.594544	-0.0320086	-0.351838	-0.283399		-2.30673	0.104342
MSC1	YML128C	-0.0670727	-0.0603614	-0.0917507	-0.293842	-0.128257		-2.30652	0.104363
PRM4	YPL156C	0.117693	0.646364	0.107129	0.830722	0.425477		2.3044	0.104566
THI72	YOR192C	-0.569631	-1.71029	-0.0462346	-0.88332	-0.80237		-2.30286	0.104714
ANP1	YEL036C	-0.622519	-0.536291	-0.00151219	-1.31054	-0.617715		-2.29895	0.10509
PAU15	YIR041W	-0.793425	-0.342948	-0.036823	-0.278667	-0.362966		-2.29877	0.105107
RGS2	YOR107W	1.2842	0.575924	0.684713	3.32986	1.46867		2.2961	0.105364
ADK2	YER170W	-0.60889	-0.373744	0.0864675	-0.617278	-0.378361		-2.29446	0.105523
SEC11	YIR022W	0.347684	0.169144	0.0588497	0.692061	0.316934		2.28869	0.106084
VPS33	YLR396C	0.681265	0.318313	0.282075	-0.00102803	0.320156		2.28774	0.106177
ERG26	YGL001C	0.185702	0.16375	0.0303489	0.473971	0.213443		2.28575	0.106371
TIF4632	YGL049C	-0.896859	-0.538992	0.123113	-0.971356	-0.571023		-2.28518	0.106427
YBR238C	YBR238C	-0.907595	-1.42405	0.1806	-1.8414	-0.998112		-2.28476	0.106468
HNT3	YOR258W	-0.0697519	-0.751622	-0.142292	-0.476571	-0.360059		-2.28256	0.106684
GND1	YHR183W	0.120363	1.50764	0.336029	0.856131	0.70504		2.28244	0.106695
UBX6	YJL048C	0.0169381	0.462713	1.66839	1.33326	0.870324		2.28189	0.106749
ESF2	YNR054C	-0.347452	-1.1021	0.0135997	-0.831892	-0.566961		-2.28035	0.106901
PEX25	YPL112C	-0.577433	-0.334263	0.0786762	-0.577186	-0.352551		-2.27839	0.107094
YPR142C	YPR142C	1.34965	-0.0517361	0.66716	1.9192	0.971069		2.2779	0.107142
TIM22	YDL217C	2.48411	2.2974	0.477928	0.186585	1.36151		2.27516	0.107413
OAR1	YKL055C	-0.743705	-0.775267	0.151437	-1.16685	-0.633597		-2.27249	0.107678
PEX6	YNL329C	-0.708172	-0.699421	0.108053	-0.43686	-0.4341		-2.26844	0.108081
PPT1	YGR123C	-1.59887	-0.437273	-0.0118726	-1.297	-0.836254		-2.26715	0.108209
ECM12	YHR021W-A	0.0712641	0.0132214	0.260957	0.316642	0.165521		2.26605	0.10832
POL30	YBR088C	-0.944825	-0.225145	-2.05616	-0.455347	-0.920369		-2.25998	0.108928
TRS31	YDR472W	0.769643	2.20462	0.0411866	2.9309	1.48659		2.25725	0.109204
#N/A	Q0297	0.24183	1.55947	0.737289	0.25228	0.697716		2.25341	0.109592
YPL077C	YPL077C	-0.393607	-1.03705	0.0626796	-0.846746	-0.553682		-2.2525	0.109684
CIT3	YPR001W	0.412949	0.539121	0.398817	1.87903	0.80748		2.25192	0.109743
TAF14	YPL129W	0.995862	0.0374704	0.269219	0.556122	0.464668		2.25126	0.10981
YLR465C	YLR465C	1.84231	0.505889	0.425247	0.388256	0.790424		2.24881	0.110059
AIM13	YFR011C	0.49805	2.29243	0.100924	2.09979	1.2478		2.24881	0.11006
MRPL44	YMR225C	-0.0500057	0.967891	0.383426	0.619327	0.48016		2.24756	0.110186
PAU8	YAL068C	0.567606	0.652078	-0.135234	0.568841	0.413323		2.24733	0.110211
PRS4	YBL068W	0.286536	-0.0386884	0.392083	0.185947	0.206469		2.24624	0.110322
SPO12	YHR152W	-0.877405	-0.317971	0.0350446	-0.957839	-0.529543		-2.24447	0.110503
SNO2	YNL334C	0.304461	1.38624	0.278561	0.410247	0.594877		2.2421	0.110745
MRPS18	YNL306W	0.0790408	0.317067	0.342427	0.972223	0.42769		2.2397	0.110992
TAF8	YML114C	-1.80784	-1.44629	-6.03031	-1.07346	-2.58948		-2.23867	0.111098
GLO1	YML004C	0.272275	0.0384903	0.27136	0.744345	0.331618		2.23823	0.111144
MDG1	YNL173C	0.0855632	-0.472968	-1.22442	-1.1059	-0.679433		-2.23725	0.111245
YAR029W	YAR029W	-2.44032	-0.275823	-1.55799	-0.360307	-1.15861		-2.23705	0.111266
CTA1	YDR256C	0.652756	-0.0957858	1.19597	0.61429	0.591807		2.23414	0.111566
HFM1	YGL251C	-0.489653	-0.397056	0.101113	-0.436377	-0.305493		-2.23221	0.111767
YGR130C	YGR130C	-0.997315	0.245935	-1.14695	-1.01814	-0.729116		-2.23178	0.111811
OYE2	YHR179W	-0.419054	0.0171178	-0.883578	-0.360728	-0.41156		-2.22871	0.112131
FOL1	YNL256W	-0.18096	-0.153489	0.0186796	-0.0814789	-0.0993121		-2.22805	0.1122
YNR001W-A	YNR001W-A	-0.498121	-1.68747	0.00117508	-1.05434	-0.809688		-2.22794	0.112211
VAM6	YDL077C	-0.930183	-0.502587	0.130352	-0.919937	-0.555589		-2.22772	0.112234
SMC5	YOL034W	-2.0195	0.177857	-0.906797	-1.37267	-1.03028		-2.226	0.112414
COX16	YJL003W	0.74305	0.668694	-0.0540331	0.28221	0.40998		2.21935	0.113112
PDR8	YLR266C	-0.0525907	0.252788	0.191674	0.25656	0.162108		2.21778	0.113277
YJR020W	YJR020W	0.120941	-0.0146775	0.261725	0.362941	0.182732		2.21726	0.113332
YJL171C	YJL171C	0.246846	1.11446	0.0312466	1.0427	0.608815		2.2126	0.113826
NUP133	YKR082W	-0.837713	-1.37428	0.182369	-0.854244	-0.720966		-2.2125	0.113836
YDL094C	YDL094C	-0.0425784	0.205274	0.305358	0.451861	0.229979		2.21117	0.113977
YDR444W	YDR444W	-1.15788	-0.895496	0.214399	-0.837079	-0.669014		-2.21074	0.114023
#N/A	RC7	-0.115626	-0.313806	-0.181895	-0.838684	-0.362502		-2.2106	0.114037
OYE3	YPL171C	0.576855	-0.14981	0.980265	0.753308	0.540154		2.2105	0.114048
AVL9	YLR114C	-0.700037	-1.35619	0.187537	-1.24788	-0.779144		-2.20859	0.114251
BIR1	YJR089W	-0.558324	-0.410691	0.0950222	-0.374036	-0.312007		-2.20654	0.11447
CDC10	YCR002C	0.00852501	1.51148	0.459094	1.86067	0.959941		2.20635	0.114491
YDR133C	YDR133C	0.0195317	-0.446056	-1.17938	-0.570068	-0.543992		-2.20324	0.114823
HSP78	YDR258C	0.12409	1.15662	0.17059	0.700499	0.53795		2.20321	0.114827
OM14	YBR230C	0.0736949	0.966914	0.150168	0.835492	0.506567		2.20297	0.114853
MOT3	YMR070W	-0.430976	-1.82314	-0.102491	-0.94625	-0.825713		-2.20141	0.11502
SUV3	YPL029W	-0.566103	-0.225573	0.00776208	-0.253281	-0.259299		-2.20051	0.115118
RPS21B	YJL136C	0.331642	1.55717	0.0539217	1.09396	0.759175		2.19993	0.11518
ARC1	YGL105W	0.0688606	-0.276607	-0.630721	-0.551493	-0.34749		-2.19695	0.1155
ENB1	YOL158C	-1.75491	-0.34796	-0.103434	-1.07112	-0.819356		-2.19413	0.115806
MRPL10	YNL284C	0.483331	0.097025	0.0668476	0.186912	0.208529		2.19312	0.115916
ISM1	YPL040C	-2.53543	-0.772122	-1.3654	-0.00368816	-1.16916		-2.18966	0.116291
ADE3	YGR204W	-2.03386	-0.0293549	-2.28879	-0.517455	-1.21736		-2.18767	0.116508
TYE7	YOR344C	0.233751	1.46052	0.568542	0.252652	0.628866		2.18619	0.11667
RPL24B	YGR148C	0.083005	0.223091	-0.0111384	0.272887	0.141961		2.18533	0.116764
VAS1	YGR094W	-0.687786	-0.0265056	-0.336253	-0.184421	-0.308741		-2.18521	0.116777
PSP1	YDR505C	-0.0845034	0.328796	0.590911	0.416934	0.313034		2.18502	0.116798
DEF1	YKL054C	0.211659	0.662052	0.0540087	0.216299	0.286005		2.1849	0.116811
HIR3	YJR140C	0.144671	-0.949737	-0.503712	-0.833699	-0.535619		-2.18037	0.117308
YOL047C	YOL047C	-2.54797	-0.422901	-2.33468	-0.15172	-1.36432		-2.18017	0.117331
TAD1	YGL243W	-0.274704	-0.225076	0.0620792	-0.241152	-0.169713		-2.17713	0.117665
YNL046W	YNL046W	-1.33839	-0.78452	0.115229	-0.60087	-0.652138		-2.17385	0.118029
CHO2	YGR157W	0.254726	0.299838	0.118606	0.960081	0.408313		2.17288	0.118135
YOR325W	YOR325W	0.0983722	0.63939	0.419803	0.0511377	0.302176		2.17274	0.118152
YHM2	YMR241W	-0.138316	-0.0810124	-0.436753	-0.825966	-0.370512		-2.17089	0.118357
QRI1	YDL103C	-0.426262	-1.52895	-0.00448156	-0.869156	-0.707212		-2.17028	0.118425
ARC19	YKL013C	-0.123687	1.23247	0.496388	1.00832	0.653373		2.16809	0.118669
RAD24	YER173W	1.96195	1.68129	0.108566	0.317019	1.01721		2.16482	0.119034
CIT2	YCR005C	0.246381	0.446259	0.280489	1.41458	0.596927		2.16259	0.119285
ECM7	YLR443W	-1.02281	-0.753644	0.175836	-0.619038	-0.554913		-2.15385	0.12027
NOP56	YLR197W	0.0129268	1.36367	0.298681	1.01177	0.67176		2.15357	0.120302
MEF1	YLR069C	0.104962	1.04554	0.646725	0.137184	0.483604		2.15243	0.120431
ATG4	YNL223W	2.31362	0.295432	3.58344	0.517549	1.67751		2.15183	0.1205
SSK2	YNR031C	-0.296794	0.0921466	-0.490071	-0.556745	-0.312866		-2.14552	0.121219
ATP18	YML081C-A	0.781693	0.47419	-0.144759	0.63569	0.436704		2.14344	0.121458
IOC3	YFR013W	-1.57697	-1.08645	0.221293	-0.81122	-0.813337		-2.14321	0.121484
MYO1	YHR023W	-1.18469	-0.819864	0.0034769	-0.281074	-0.570538		-2.1404	0.121807
RPL4B	YDR012W	-1.15603	-0.47048	-3.18189	-0.581315	-1.34743		-2.13989	0.121866
NUF2	YOL069W	-0.559806	-1.14643	0.111411	-0.610189	-0.551254		-2.13913	0.121953
GVP36	YIL041W	-0.154625	-0.773778	-1.8949	-0.439003	-0.815576		-2.13852	0.122023
RPS4A	YJR145C	-0.94994	0.15905	-1.23747	-0.55694	-0.646325		-2.13644	0.122264
KIP1	YBL063W	-0.455578	-1.22731	0.0575026	-0.636504	-0.565472		-2.13317	0.122643
YBR032W	YBR032W	-0.0790249	-1.06439	-0.143215	-1.06575	-0.588097		-2.13315	0.122645
AIM8	YDR493W	1.04458	0.0669453	0.289307	0.390457	0.447821		2.13168	0.122816
YDR090C	YDR090C	0.436718	0.30179	-0.013958	0.909801	0.408588		2.12905	0.123122
SCW11	YGL028C	-1.08587	-1.14155	0.311733	-1.13714	-0.763208		-2.12868	0.123165
HTA1	YDR225W	0.105116	0.148651	0.285536	0.781308	0.330153		2.12701	0.12336
ERP2	YAL007C	-0.545124	-0.173444	0.0302708	-0.614031	-0.325582		-2.12696	0.123366
IPK1	YDR315C	-0.448947	-0.074043	-0.0288107	-0.516578	-0.267095		-2.12624	0.123451
NRT1	YOR071C	-0.819613	-0.963026	0.186743	-0.577562	-0.543364		-2.12222	0.123922
EMP47	YFL048C	-0.784776	-0.818158	0.031778	-0.218406	-0.447391		-2.12216	0.123929
RPN9	YDR427W	0.802321	0.775301	-0.15844	1.55529	0.743617		2.1196	0.124229
PAF1	YBR279W	0.0809272	0.769539	0.311362	1.51216	0.668496		2.1186	0.124347
DML1	YMR211W	-0.296613	-0.824209	0.0614026	-0.52361	-0.395757		-2.11859	0.124349
GEM1	YAL048C	-0.241536	-0.593206	0.0358297	-0.293129	-0.27301		-2.11842	0.124368
YOL159C-A	YOL159C-A	0.141315	-0.0403283	0.28083	0.191361	0.143295		2.11761	0.124465
ESP1	YGR098C	-0.552287	-0.236143	0.0177265	-0.88385	-0.413638		-2.11751	0.124476
RPC11	YDR045C	-0.0541712	-1.1559	-0.17684	-1.12263	-0.627385		-2.11475	0.124802
RRP5	YMR229C	2.13451	0.336013	0.0946482	2.11433	1.16988		2.11428	0.124858
YEL075W-A	YEL075W-A	0.465597	0.607786	-0.124422	0.401744	0.337676		2.11129	0.125213
RPP0	YLR340W	-0.533139	-0.432485	-1.73983	-0.202554	-0.727002		-2.10955	0.125421
THO2	YNL139C	-1.60959	0.241186	-2.82572	-1.14842	-1.33564		-2.10813	0.12559
RPL9A	YGL147C	0.355138	0.471149	0.247865	1.62798	0.675533		2.10618	0.125823
ERV41	YML067C	0.134561	0.378565	0.217978	-0.0241305	0.176743		2.10546	0.12591
LTV1	YKL143W	-0.1577	-1.08114	-0.0560804	-0.77941	-0.518584		-2.1045	0.126024
ERG5	YMR015C	0.0237593	1.55504	0.537799	0.575395	0.672999		2.10439	0.126037
MET22	YOL064C	-0.063558	-0.312679	-0.012475	-0.169184	-0.139474		-2.10315	0.126186
RHO4	YKR055W	0.0686741	0.985336	0.307768	1.66686	0.75716		2.10296	0.126209
YGR122W	YGR122W	0.130848	0.688789	0.224927	0.103213	0.286944		2.10281	0.126227
YER134C	YER134C	0.0407818	1.17756	0.183499	1.05581	0.614413		2.10053	0.126502
VPS15	YBR097W	-0.415868	-0.949861	0.0649048	-0.437397	-0.434555		-2.09692	0.126937
UPS2	YLR168C	0.550016	2.13323	0.963445	0.0597105	0.9266		2.09359	0.12734
DPS1	YLL018C	-0.804691	0.0510744	-1.06422	-0.286248	-0.526021		-2.09317	0.127392
LYS20	YDL182W	-0.558358	-0.112588	-1.68981	-0.485778	-0.711633		-2.09079	0.127681
HOM6	YJR139C	0.272527	0.0249802	0.209377	0.714802	0.305422		2.08885	0.127917
YCK1	YHR135C	-0.0214042	1.35359	0.337179	0.825613	0.623744		2.08712	0.128128
YLR294C	YLR294C	0.188093	1.07927	0.0280059	0.725576	0.505235		2.08239	0.128708
DAS1	YJL149W	-0.616668	-0.211453	0.0416602	-0.361117	-0.286895		-2.08181	0.128779
XDJ1	YLR090W	-0.812359	-0.34338	0.0940732	-0.513761	-0.393857		-2.08028	0.128968
SSN3	YPL042C	-0.368822	-1.16846	0.10188	-1.00559	-0.610249		-2.07961	0.12905
SAS5	YOR213C	-0.721291	-1.05704	0.174926	-0.557407	-0.540202		-2.07717	0.129352
BIT61	YJL058C	0.783767	0.382823	0.103344	0.0854758	0.338852		2.07651	0.129433
AIR1	YIL079C	2.47254	0.329897	2.9925	0.195863	1.4977		2.07639	0.129449
YNL028W	YNL028W	2.23033	-0.22957	2.90723	0.895515	1.45088		2.07607	0.129489
BUL2	YML111W	-0.371519	-0.924382	-0.0169663	-0.274072	-0.396735		-2.07585	0.129515
PEP1	YBL017C	-0.976347	0.199104	-0.711441	-1.58094	-0.767407		-2.07409	0.129733
PPG1	YNR032W	0.11926	0.179643	0.426433	0.00818783	0.183381		2.07314	0.129851
DID2	YKR035W-A	0.858246	-0.077379	0.308286	1.061	0.537539		2.07213	0.129977
HFI1	YPL254W	0.42018	0.0820958	0.595935	0.0278275	0.28151		2.06871	0.130404
TMA10	YLR327C	0.168348	1.24117	0.0650809	0.837328	0.577982		2.06736	0.130572
YDL162C	YDL162C	0.222364	-0.0696371	0.408731	0.566333	0.281948		2.06313	0.131102
POL5	YEL055C	-1.01328	-0.700345	0.252988	-1.00334	-0.615992		-2.06277	0.131147
MRPL8	YJL063C	-0.0573622	0.171587	0.242531	0.192656	0.137353		2.06274	0.13115
ADY2	YCR010C	0.458227	0.192493	-0.0153724	0.77668	0.353007		2.06101	0.131369
MSS116	YDR194C	0.127163	0.307645	0.369721	1.23873	0.510815		2.05948	0.131562
DIA1	YMR316W	0.465301	0.192999	0.0361627	0.94556	0.410006		2.05706	0.131868
YDR415C	YDR415C	-0.591674	-0.497572	0.151231	-0.449592	-0.346902		-2.05699	0.131877
LSG1	YGL099W	-0.350229	-0.152809	-0.00544232	-0.665455	-0.293484		-2.05673	0.131909
KAR9	YPL269W	0.218472	1.40809	0.0275891	1.36997	0.75603		2.05658	0.131929
DBP8	YHR169W	-1.12893	-0.849282	0.258149	-0.776317	-0.624096		-2.0547	0.132166
KRE11	YGR166W	0.164516	-0.0576224	0.280587	0.215566	0.150762		2.05371	0.132292
MTO1	YGL236C	-1.00007	-0.741484	0.0317441	-0.223801	-0.483403		-2.05144	0.132581
DNF1	YER166W	-0.89395	-0.416345	-1.337	0.104015	-0.635819		-2.05049	0.132702
FAP1	YNL023C	-0.464377	-0.176856	0.0584653	-0.523243	-0.276503		-2.05	0.132765
YGR190C	YGR190C	1.96501	-0.402167	1.07826	1.70174	1.08571		2.04982	0.132787
MEK1	YOR351C	0.790955	2.59216	0.0590769	0.940865	1.09576		2.04932	0.132851
RME1	YGR044C	1.49218	2.73028	0.049526	0.556582	1.20714		2.04912	0.132876
DGR2	YKL121W	-0.141408	0.504679	0.396553	0.628396	0.347055		2.04669	0.133187
RRT13	YER066W	1.39882	1.88851	0.0557031	0.269215	0.903061		2.04649	0.133212
SOR1	YJR159W	-0.874566	-0.237235	0.0569418	-0.645638	-0.425124		-2.04555	0.133333
HAP2	YGL237C	-0.0313214	-0.478231	-0.706982	-0.0947464	-0.32782		-2.04415	0.133512
YBR085C-A	YBR085C-A	-0.0770614	2.49928	0.566109	1.72168	1.1775		2.0418	0.133815
YMR102C	YMR102C	-0.695772	-0.488092	0.182953	-0.735908	-0.434205		-2.04077	0.133948
NRK1	YNL129W	0.171141	0.609167	0.708587	-0.0391136	0.362445		2.04071	0.133955
MRPL35	YDR322W	0.420958	0.23847	0.286611	-0.0800359	0.216501		2.04017	0.134025
YLR464W	YLR464W	-1.34837	-1.30759	-5.17878	-0.616595	-2.11284		-2.04005	0.134041
RIB7	YBR153W	0.365856	0.128542	0.0264541	0.0859475	0.1517		2.03921	0.134148
MSO1	YNR049C	0.937634	-0.145951	0.474621	0.567528	0.458458		2.0383	0.134266
MSC3	YLR219W	-0.85498	0.129611	-2.23967	-0.993517	-0.989639		-2.03662	0.134484
EDS1	YBR033W	0.664948	-0.252738	1.098	1.31416	0.706093		2.03521	0.134666
YBR063C	YBR063C	0.0977249	-0.851128	-0.306028	-1.00376	-0.515798		-2.03494	0.134701
ZPS1	YOL154W	-0.0426035	-1.2556	-0.547618	-0.285374	-0.532798		-2.03304	0.134948
PCL6	YER059W	-0.825642	-0.699012	0.240405	-0.770373	-0.513656		-2.03278	0.134982
MRL1	YPR079W	-0.614054	-1.30785	-2.56013	0.00690574	-1.11878		-2.0327	0.134992
MRPL36	YBR122C	0.0247242	0.415669	0.0585093	0.525689	0.256148		2.03183	0.135106
MTD1	YKR080W	0.161716	1.67245	0.379703	0.527859	0.685431		2.03098	0.135216
NTE1	YML059C	-0.283791	-0.583515	0.111283	-0.617528	-0.343388		-2.03082	0.135238
TMA20	YER007C-A	-0.0157012	1.18794	0.306167	0.597935	0.519086		2.02963	0.135392
GOR1	YNL274C	-0.564262	0.0298613	-0.956079	-0.23512	-0.4314		-2.02572	0.135903
STU1	YBL034C	-0.948224	-0.579211	0.207465	-0.705326	-0.506324		-2.02572	0.135903
RTT102	YGR275W	1.587	0.0341891	0.300121	2.07009	0.997849		2.02554	0.135927
SHR3	YDL212W	0.298087	0.586272	0.00256607	0.132004	0.254733		2.02202	0.136389
TRM11	YOL124C	-0.0381443	0.139312	0.261745	0.421373	0.196072		2.01917	0.136766
SFB3	YHR098C	-1.71441	-0.272445	-0.00144684	-1.33785	-0.831537		-2.01804	0.136915
RPS25B	YLR333C	0.561622	1.07349	0.0190001	0.210407	0.46613		2.01318	0.13756
FCY21	YER060W	0.0272929	-0.64458	-0.153632	-0.415193	-0.296528		-2.01257	0.13764
YGR251W	YGR251W	-0.511574	-1.38112	0.166662	-0.911896	-0.659481		-2.01229	0.137678
NRG1	YDR043C	0.0485843	0.863132	0.103871	1.03823	0.513453		2.01197	0.137721
SSH4	YKL124W	-1.29605	-0.331421	-1.68913	0.0511321	-0.816368		-2.00999	0.137985
RPS19B	YNL302C	1.54425	-0.00162336	1.27569	0.236727	0.763762		2.00873	0.138153
YGR016W	YGR016W	-0.341806	-1.28745	0.0128603	-0.589973	-0.551593		-2.00792	0.138262
ERB1	YMR049C	0.161231	0.351907	0.223011	1.19483	0.482745		2.0059	0.138532
YDR387C	YDR387C	0.844449	-0.173091	0.539604	0.513321	0.431071		2.00546	0.138592
RVS167	YDR388W	-0.645651	-0.54627	-1.59698	0.0533332	-0.683892		-2.00392	0.138797
MMF1	YIL051C	0.166138	0.866766	0.506817	-0.00185413	0.384467		1.99764	0.139645
DAL80	YKR034W	-0.268494	-1.48563	0.036781	-1.15249	-0.717459		-1.99642	0.139811
RTC2	YBR147W	-0.0996866	1.88187	0.401311	1.84932	1.0082		1.99442	0.140082
YMR085W	YMR085W	-0.199131	-0.540835	0.0748015	-0.639972	-0.326284		-1.9935	0.140207
CHS1	YNL192W	0.171041	0.562531	0.257739	1.57669	0.642001		1.98962	0.140735
RPL16B	YNL069C	-0.792758	-0.0439674	-2.27447	-0.653471	-0.941166		-1.98878	0.140851
CDC20	YGL116W	-0.943319	-0.808876	0.243411	-0.611745	-0.530132		-1.98786	0.140977
MRM1	YOR201C	0.795786	0.269886	0.374706	2.31434	0.93868		1.98694	0.141102
IME1	YJR094C	0.101886	0.79677	0.0182764	0.885003	0.450484		1.9866	0.141148
YRF1-6	YNL339C	-0.352023	-0.172361	-0.0819293	-0.956485	-0.3907		-1.98557	0.141291
RDI1	YDL135C	0.222986	0.277267	0.227675	1.2268	0.488682		1.98372	0.141544
YPL136W	YPL136W	0.710046	-0.0827094	0.404078	1.3563	0.596929		1.98194	0.14179
ECM5	YMR176W	-0.56174	-0.897188	0.147491	-0.413807	-0.431311		-1.98008	0.142046
ILM1	YJR118C	0.986756	1.59868	0.308689	-0.0284562	0.716418		1.97904	0.14219
RRN3	YKL125W	1.80387	1.15921	0.669794	-0.235503	0.849344		1.97634	0.142564
CBR1	YIL043C	-0.0257321	0.0617438	0.16168	0.184326	0.0955046		1.97338	0.142976
REB1	YBR049C	-0.0527623	0.535139	0.165656	0.688579	0.334153		1.97328	0.142989
RCN2	YOR220W	-0.138389	1.08689	0.38158	0.730446	0.515131		1.97279	0.143057
TIM10	YHR005C-A	0.616555	0.46822	-0.0690955	0.184385	0.300016		1.97075	0.143342
TUB1	YML085C	-0.952144	0.244831	-1.89671	-0.846624	-0.862663		-1.96872	0.143626
MPS1	YDL028C	-0.139105	-0.782829	0.0300938	-0.754971	-0.411703		-1.9682	0.143699
YBL010C	YBL010C	-0.643857	-0.370169	0.132688	-1.00322	-0.471141		-1.96801	0.143726
ZRT2	YLR130C	0.243973	0.751299	0.111176	1.66542	0.692967		1.96714	0.143847
ALE1	YOR175C	0.0176631	1.0253	0.484338	0.20122	0.432129		1.96613	0.143989
QCR9	YGR183C	0.164836	1.48214	1.41364	0.0229506	0.770893		1.96563	0.144059
PET112	YBL080C	-0.862584	-0.558048	0.22308	-0.686054	-0.470901		-1.96535	0.144099
NCP1	YHR042W	-0.949311	-0.0244072	-2.26607	-0.532118	-0.942976		-1.96511	0.144132
RSC30	YHR056C	-0.321074	-0.477557	0.108404	-0.812872	-0.375775		-1.96502	0.144144
YDL086W	YDL086W	-0.64121	0.155176	-1.26519	-0.534389	-0.571404		-1.96423	0.144255
YAR073W	YAR073W	-0.36817	0.0711352	-0.157865	-0.370578	-0.206369		-1.9639	0.144302
YLR252W	YLR252W	-0.0913328	0.258651	0.262704	0.425754	0.213944		1.96374	0.144324
SNT309	YPR101W	-0.422925	-0.261946	0.111743	-0.540303	-0.278357		-1.96029	0.144812
GPT2	YKR067W	-0.857599	0.211852	-1.56686	-0.65746	-0.717518		-1.9599	0.144867
WHI5	YOR083W	0.0702571	-1.03587	-0.324103	-0.510678	-0.450098		-1.95904	0.144987
IZH4	YOL101C	0.172133	0.786236	0.0438383	0.272693	0.318725		1.95872	0.145033
YEL075C	YEL075C	0.0446475	2.03388	0.977093	0.369964	0.856396		1.9576	0.145192
VPS72	YDR485C	0.517603	0.174541	0.0966399	1.2239	0.50317		1.95745	0.145213
HSF1	YGL073W	-1.36531	0.130127	-1.4308	-0.347625	-0.753402		-1.95696	0.145283
YDC1	YPL087W	0.29327	0.940602	0.528571	-0.0838031	0.41966		1.95545	0.145497
YPL272C	YPL272C	-0.0779427	-0.304932	-1.44452	-0.517681	-0.58627		-1.95527	0.145522
YJR157W	YJR157W	1.67586	1.27784	0.345017	-0.0982925	0.800105		1.95526	0.145524
UTP8	YGR128C	-0.304369	-1.45555	0.0903131	-1.12466	-0.698568		-1.95491	0.145574
HAP4	YKL109W	-0.14807	1.19891	0.354209	1.01421	0.604817		1.95356	0.145765
TSA1	YML028W	-0.0499692	0.621638	0.224088	1.00384	0.449898		1.95239	0.145932
PRP2	YNR011C	-0.324228	-1.2404	-0.0833846	-0.340516	-0.497132		-1.95234	0.145939
ERG1	YGR175C	0.160624	1.17432	0.374645	0.166798	0.469096		1.95231	0.145944
TOD6	YBL054W	-0.860012	-0.553045	0.0995214	-0.278757	-0.398073		-1.95164	0.14604
VAC7	YNL054W	0.469512	0.724018	0.280358	2.49729	0.992793		1.94793	0.146571
YMR090W	YMR090W	0.101882	0.949827	0.0121211	0.753602	0.454358		1.94499	0.146992
YCL022C	YCL022C	0.909598	0.393594	0.240237	-0.0201033	0.380831		1.94454	0.147058
YFL012W	YFL012W	1.15424	0.303958	0.615005	-0.0663307	0.501718		1.94265	0.147329
RFA3	YJL173C	-0.440239	-0.367839	0.150117	-0.49673	-0.288673		-1.94232	0.147377
CCW14	YLR390W-A	-0.915335	-0.259735	-2.54903	-0.375656	-1.02494		-1.94217	0.147398
YRM1	YOR172W	-0.634996	-0.935546	0.276126	-0.919962	-0.553594		-1.94196	0.147428
SUA5	YGL169W	-0.498466	-1.19063	0.230824	-1.03353	-0.622951		-1.94162	0.147477
OXA1	YER154W	-1.27827	-1.88879	-4.69428	0.0716101	-1.94743		-1.94154	0.147489
YML018C	YML018C	-0.456565	-0.0774725	0.0190324	-0.469867	-0.246218		-1.94098	0.147569
SUI2	YJR007W	-1.03846	-1.48507	-4.49625	-0.221011	-1.8102		-1.94058	0.147628
YLR241W	YLR241W	-1.35756	-0.31277	0.0767023	-0.823155	-0.604196		-1.93991	0.147725
STB1	YNL309W	-0.962085	-0.460646	-0.0718413	-0.108486	-0.400764		-1.93966	0.147762
RHB1	YCR027C	0.585562	0.010583	0.58509	0.0559706	0.309301		1.93759	0.148061
DUR1,2	YBR208C	-0.309962	-1.20064	0.123758	-0.946137	-0.583244		-1.93752	0.148071
YJR162C	YJR162C	0.572021	1.64757	0.246996	0.171997	0.659646		1.93696	0.148153
IES6	YEL044W	0.670559	0.330407	0.426786	-0.130142	0.324402		1.93593	0.148302
PCL7	YIL050W	-0.0244979	0.671247	0.266132	0.206246	0.279782		1.93288	0.148745
RIP1	YEL024W	0.531811	0.280171	1.21987	-0.00691606	0.506234		1.93145	0.148954
KAR5	YMR065W	-0.0149053	0.195606	0.16605	0.52911	0.218965		1.93144	0.148956
NCE101	YJL205C	-0.259566	-1.08192	0.00449531	-1.74949	-0.771622		-1.93052	0.14909
YPR203W	YPR203W	0.678572	-0.0348578	0.16279	0.956609	0.440779		1.92964	0.149218
DTR1	YBR180W	0.508964	0.0196921	0.373202	0.0397246	0.235396		1.92927	0.149273
CCC2	YDR270W	-2.76085	0.0847439	-1.03964	-0.858107	-1.14346		-1.92899	0.149314
RSC6	YCR052W	-0.769889	-0.702858	0.274943	-1.17459	-0.593099		-1.92856	0.149377
YLR414C	YLR414C	-0.0547178	1.72392	0.278519	1.9744	0.980531		1.92763	0.149514
#N/A	Q0045	0.751649	-0.125728	0.267749	0.847727	0.435349		1.92619	0.149725
BNR1	YIL159W	-0.453097	-1.84387	0.133516	-1.11063	-0.818521		-1.92191	0.150355
YML101C-A	YML101C-A	-0.122478	-1.2496	-0.00746659	-1.16986	-0.637349		-1.92149	0.150417
YGR259C	YGR259C	-0.397403	-1.51962	0.0849567	-0.763198	-0.648816		-1.91812	0.150917
TRX2	YGR209C	0.0348042	0.5241	0.0493548	0.739767	0.337006		1.9159	0.151246
CDC21	YOR074C	-0.145029	-0.402391	0.061615	-0.541773	-0.256894		-1.91351	0.151602
YIG1	YPL201C	0.601604	0.529588	-0.0347733	0.102777	0.299799		1.91325	0.151641
REC107	YJR021C	-0.414448	-0.408815	0.161383	-0.515162	-0.29426		-1.91285	0.1517
SST2	YLR452C	-0.247971	-1.16925	0.0987483	-0.945269	-0.565937		-1.91249	0.151754
PRK1	YIL095W	0.213023	-0.0772686	0.223749	0.190584	0.137522		1.9119	0.151842
CNE1	YAL058W	-0.9818	-0.117197	-0.293864	-0.151963	-0.386206		-1.91026	0.152087
RAD2	YGR258C	-0.990266	-1.41947	0.408127	-1.08024	-0.770463		-1.90905	0.152268
YML053C	YML053C	1.32618	0.425607	1.8985	-0.155586	0.873675		1.90835	0.152374
YNR077C	YNR077C	0.631533	1.77598	0.705685	-0.127355	0.746462		1.90715	0.152553
QCR8	YJL166W	0.293253	0.716021	0.895172	-0.140393	0.441013		1.90703	0.152572
YKL036C	YKL036C	-1.03983	-1.21774	0.32325	-0.691688	-0.656503		-1.90639	0.152667
RPL8A	YHL033C	-0.814878	0.184751	-2.40953	-1.03195	-1.0179		-1.90547	0.152806
IRC24	YIR036C	-2.02077	0.0830865	-1.34203	-0.349306	-0.907253		-1.90526	0.152838
YDL109C	YDL109C	-0.138329	-0.703298	-0.284846	-0.0151412	-0.285404		-1.90513	0.152857
LSB3	YFR024C-A	-0.760893	-0.204928	-2.39777	-0.423294	-0.946721		-1.90481	0.152906
YKL169C	YKL169C	2.00353	-0.156434	0.395645	1.61548	0.964555		1.90283	0.153204
SAD1	YFR005C	1.44126	0.194708	0.211017	0.408374	0.563839		1.90181	0.153358
POL1	YNL102W	0.37106	0.251685	0.306599	1.67732	0.651667		1.90126	0.15344
PDC2	YDR081C	-0.159177	0.358712	0.50947	0.738742	0.361937		1.90029	0.153587
YBR204C	YBR204C	-0.00374116	0.294116	0.403633	1.12654	0.455138		1.89814	0.153913
AAD3	YCR107W	0.200577	2.31384	0.11765	1.30969	0.98544		1.89681	0.154115
NPL6	YMR091C	1.34227	0.554292	1.74206	-0.266469	0.84304		1.89624	0.154202
YNL179C	YNL179C	0.115381	-0.0411515	0.240681	0.123604	0.109629		1.89556	0.154306
IPT1	YDR072C	-0.157334	1.61654	0.351064	1.35396	0.791057		1.89491	0.154405
YNL217W	YNL217W	-0.298249	0.942041	0.703902	1.5106	0.714573		1.89222	0.154815
ODC1	YPL134C	0.539772	0.322799	-0.0657123	0.168579	0.24136		1.89206	0.154839
IKS1	YJL057C	-0.0664335	0.226299	0.347327	0.150952	0.164536		1.89194	0.154858
YER121W	YER121W	-0.0604916	0.84109	0.288367	0.335195	0.35104		1.89065	0.155054
YEL1	YBL060W	-0.491435	-0.372942	0.107851	-1.06355	-0.45502		-1.89046	0.155085
WSC2	YNL283C	0.300529	0.486691	-0.00247439	1.27292	0.514415		1.88995	0.155162
DIC1	YLR348C	0.00900207	1.91944	0.199974	1.29755	0.856492		1.88645	0.1557
AGE2	YIL044C	-0.717118	-0.205664	0.070252	-0.395828	-0.31209		-1.88606	0.15576
CHZ1	YER030W	-0.100815	-1.2159	-0.135361	-1.98225	-0.858581		-1.88575	0.155807
HSP33	YOR391C	-0.588469	-0.633851	0.203448	-0.444187	-0.365765		-1.88541	0.155859
RPL4A	YBR031W	-0.752041	-0.332037	-3.20844	-0.690199	-1.24568		-1.88519	0.155893
SPT10	YJL127C	-0.61508	0.0344983	-0.0932952	-0.598242	-0.31803		-1.88512	0.155905
YKR104W	YKR104W	0.55729	0.727895	0.0665063	0.000678296	0.338092		1.88119	0.15651
APC2	YLR127C	-0.328483	-0.229542	0.108519	-0.431297	-0.220201		-1.88113	0.156521
UBC13	YDR092W	-1.65283	0.124437	-1.19336	-0.318276	-0.760007		-1.87943	0.156784
PRP43	YGL120C	-0.993462	-0.342527	0.104707	-0.466645	-0.424482		-1.87922	0.156816
IDI1	YPL117C	0.188974	0.372808	-0.0134739	0.866561	0.353717		1.87879	0.156883
CCA1	YER168C	-0.540535	-0.526179	0.148174	-0.288957	-0.301874		-1.87823	0.15697
ACA1	YER045C	-0.699206	-1.23536	0.234337	-0.579878	-0.570027		-1.87724	0.157124
BUD13	YGL174W	-0.162773	0.419562	0.551796	1.02705	0.458909		1.8742	0.157596
RPP1	YHR062C	-0.645232	-0.943397	0.20134	-0.43032	-0.454402		-1.87325	0.157746
HHT1	YBR010W	0.0403258	1.74515	0.27429	0.770247	0.707504		1.87233	0.157888
YHR035W	YHR035W	0.150766	0.258997	0.289286	-0.0771723	0.155469		1.87198	0.157944
MYO3	YKL129C	-0.102074	-0.591103	-0.00844195	-0.255278	-0.239224		-1.87113	0.158076
ARO80	YDR421W	-1.26285	-0.521065	0.159117	-0.547416	-0.543054		-1.87032	0.158203
CDC33	YOL139C	-0.0370665	1.25498	0.14706	1.36932	0.683574		1.86975	0.158292
PAN1	YIR006C	-2.12803	0.130785	-3.54739	-0.587318	-1.53299		-1.86886	0.158433
ECI1	YLR284C	-0.0840155	0.821073	0.373817	0.279952	0.347707		1.86809	0.158554
MHT1	YLL062C	0.80961	0.0485597	0.187951	0.213864	0.314996		1.86588	0.158901
PSK2	YOL045W	-0.0487814	-0.571738	-0.0983619	-1.08204	-0.450232		-1.86557	0.15895
NOT3	YIL038C	0.0246126	0.163103	0.0265955	0.337227	0.137885		1.86505	0.159032
LYS12	YIL094C	-0.578756	-0.0282873	-0.0158121	-0.612617	-0.308868		-1.86336	0.159298
GCY1	YOR120W	-0.282672	-0.938722	-1.90199	-0.00991188	-0.783324		-1.86173	0.159557
YMR122C	YMR122C	0.06559	0.31856	0.4575	-0.019566	0.205521		1.85996	0.159836
FMP23	YBR047W	-1.02373	-0.620856	0.209258	-0.471862	-0.476798		-1.85759	0.160212
OTU2	YHL013C	-0.390464	-1.0595	0.219608	-1.18261	-0.60324		-1.85708	0.160293
SUT1	YGL162W	1.27944	0.875783	0.175878	-0.0485956	0.570626		1.85559	0.160531
COS9	YKL219W	1.01089	-0.0326437	0.459466	0.21594	0.413412		1.85339	0.160883
SUN4	YNL066W	-2.00039	-0.071026	-0.0859485	-1.48935	-0.911678		-1.85213	0.161084
YNK1	YKL067W	0.592535	0.244108	-0.137382	0.556689	0.313987		1.8515	0.161184
YDR391C	YDR391C	-0.503242	-0.358613	0.021296	-0.0676013	-0.22704		-1.85023	0.161388
BCY1	YIL033C	-0.384764	-0.968024	-1.99149	0.0638391	-0.82011		-1.84738	0.161846
MNN1	YER001W	-0.22402	1.42965	0.39423	1.22746	0.706828		1.84684	0.161932
TIM50	YPL063W	0.329328	-1.5213	-1.30153	-0.585194	-0.769675		-1.84442	0.162322
RGD1	YBR260C	-0.566364	-0.58206	0.247185	-0.755544	-0.414196		-1.84425	0.16235
RTT103	YDR289C	0.535424	1.76861	0.161255	0.265707	0.682748		1.8431	0.162536
SPP382	YLR424W	0.00379659	-0.731862	-0.380109	-0.102768	-0.302736		-1.84215	0.16269
GFD2	YCL036W	-0.0996944	-1.88362	-0.0597385	-1.2761	-0.829786		-1.84179	0.162748
RMR1	YGL250W	0.625186	0.914942	0.404597	-0.201215	0.435877		1.84164	0.162773
SSH1	YBR283C	-0.367518	0.0621794	-0.213906	-0.786787	-0.326508		-1.84138	0.162814
AGA1	YNR044W	0.0699054	1.20954	0.240948	0.349465	0.467464		1.84069	0.162926
HMT1	YBR034C	-1.52717	-1.66244	-4.49325	0.342193	-1.83517		-1.84047	0.162962
LPD1	YFL018C	0.464473	0.0857766	-0.0458607	0.513537	0.254482		1.83867	0.163255
YPR150W	YPR150W	1.81335	-0.401737	3.10369	0.916645	1.35799		1.83861	0.163263
YPL191C	YPL191C	0.347457	0.260904	0.0262919	1.13579	0.44261		1.83799	0.163364
NDE2	YDL085W	-0.540893	-0.536314	-1.31139	0.16832	-0.555068		-1.83679	0.16356
PHR1	YOR386W	-0.351457	0.122938	-0.47706	-0.243522	-0.237275		-1.83642	0.163619
FRE7	YOL152W	-1.14553	-0.411491	0.242805	-1.07038	-0.596149		-1.83636	0.163629
ERG28	YER044C	-0.231809	0.83622	0.427191	1.10789	0.534872		1.8359	0.163705
MNT2	YGL257C	1.11171	0.273758	0.241331	2.83757	1.11609		1.83521	0.163817
CLB6	YGR109C	0.0493135	-0.211631	-0.158825	-0.0930831	-0.103556		-1.83509	0.163836
YAL044W-A	YAL044W-A	-0.684065	-0.224017	-0.0504979	-0.101051	-0.264908		-1.83466	0.163908
PMI40	YER003C	-0.155501	-1.02968	0.0775359	-0.847893	-0.488885		-1.83333	0.164125
YPS1	YLR120C	-1.03785	0.334733	-1.98884	-0.8072	-0.874789		-1.83231	0.164291
GIS4	YML006C	-0.442902	-1.63427	0.0708346	-0.612668	-0.654751		-1.83213	0.164321
COF1	YLL050C	0.326817	1.1337	0.0948647	0.185328	0.435177		1.83092	0.164518
PCL10	YGL134W	0.915068	-0.312778	0.62402	1.34033	0.641661		1.83073	0.16455
YDR034C-A	YDR034C-A	2.11286	0.352498	0.365572	0.370826	0.800439		1.82961	0.164733
SYP1	YCR030C	-0.933486	0.297968	-1.66704	-0.668127	-0.742672		-1.82863	0.164895
THI6	YPL214C	-0.0576911	0.898276	0.116612	0.779812	0.434252		1.82741	0.165096
YOL024W	YOL024W	0.145501	0.462677	0.286915	-0.0708043	0.206072		1.82673	0.165207
BUD6	YLR319C	1.26855	0.461822	0.150447	0.094906	0.493931		1.82576	0.165367
YNL122C	YNL122C	0.369812	0.0603354	0.331756	-0.0340916	0.181953		1.82564	0.165387
NBA1	YOL070C	-0.341146	-0.658246	0.147983	-1.1732	-0.506151		-1.82483	0.16552
TBS1	YBR150C	-0.468436	-2.12837	0.0463246	-0.836188	-0.846668		-1.82478	0.165529
PHO91	YNR013C	-0.216663	1.22212	0.387456	1.62206	0.753743		1.82399	0.16566
FAR8	YMR029C	0.48712	1.09464	-0.285525	1.28018	0.644104		1.82397	0.165663
NOP4	YPL043W	-0.166576	-1.05675	0.0593936	-0.663353	-0.456822		-1.82329	0.165776
ATM1	YMR301C	2.19852	0.166233	2.98301	0.0308795	1.34466		1.82312	0.165804
MRPL24	YMR193W	0.330715	0.905819	0.385336	-0.108069	0.37845		1.82303	0.165819
IML3	YBR107C	-0.990713	-0.327044	0.00140904	-0.23175	-0.387025		-1.81936	0.166428
TFC7	YOR110W	-0.162321	-1.6733	0.0360241	-1.1505	-0.737522		-1.81774	0.166696
DAL82	YNL314W	-0.591243	-0.201608	0.125986	-0.580632	-0.311874		-1.8154	0.167087
SSF2	YDR312W	-0.264854	-1.27635	0.100021	-0.715182	-0.53909		-1.81536	0.167093
LCD1	YDR499W	0.867321	0.620252	0.210557	-0.117019	0.395278		1.81365	0.167379
YIR016W	YIR016W	0.0213709	0.0612313	0.322392	0.086754	0.122937		1.81236	0.167594
TRM2	YKR056W	-0.784103	-0.593006	0.280491	-0.67166	-0.44207		-1.81158	0.167725
MRPL31	YKL138C	0.0140702	0.485911	0.201427	0.0649903	0.1916		1.81137	0.16776
YMR099C	YMR099C	-0.446116	0.199512	-0.696857	-0.444356	-0.346954		-1.81113	0.1678
YCF1	YDR135C	-0.630537	-0.39006	0.205516	-0.939907	-0.438747		-1.80963	0.168053
DAP1	YPL170W	-0.0487302	0.833611	0.123971	0.533867	0.36068		1.80848	0.168246
CYT2	YKL087C	0.91671	0.553797	0.0309035	0.0468252	0.387059		1.80641	0.168595
UTR2	YEL040W	0.0733936	1.61622	0.00587878	1.30338	0.749718		1.80595	0.168673
AIM46	YHR199C	-1.19678	0.359836	-0.775319	-0.811175	-0.605858		-1.80457	0.168906
VPS3	YDR495C	-0.865592	-0.955707	0.299881	-0.543416	-0.516208		-1.80454	0.16891
LDB16	YCL005W	-0.143039	0.659883	0.22408	0.734599	0.368881		1.8045	0.168917
YMR086C-A	YMR086C-A	0.114229	-0.058168	0.475491	0.301682	0.208309		1.8042	0.168968
YME1	YPR024W	-1.32262	0.26653	-2.68264	-0.708833	-1.11189		-1.80093	0.169522
YOR111W	YOR111W	0.0392587	-0.595329	-0.0673151	-0.568723	-0.298027		-1.80085	0.169536
EXG1	YLR300W	0.113554	0.771264	-0.0247347	1.18836	0.512111		1.79982	0.169711
LDB18	YLL049W	-0.00844596	-0.614446	-0.0713679	-1.00329	-0.424388		-1.79754	0.170098
MDM35	YKL053C-A	0.897102	-0.214755	0.357553	0.732741	0.44316		1.79664	0.170253
SMX2	YFL017W-A	-0.0932559	-0.324446	0.0101331	-0.661061	-0.267158		-1.79583	0.17039
YGL138C	YGL138C	0.00725408	-1.72744	-0.135038	-1.09615	-0.737843		-1.7956	0.170429
RPS1A	YLR441C	-0.0409433	0.351222	0.0881449	0.545389	0.235953		1.79411	0.170685
NCS6	YGL211W	-0.318684	-0.644666	0.191658	-0.64866	-0.355088		-1.79366	0.170761
DPP1	YDR284C	-0.217202	0.745257	0.387339	1.1006	0.503999		1.79326	0.17083
RPL27B	YDR471W	-0.212306	-0.434136	-0.0168568	-1.20738	-0.467669		-1.79262	0.170939
PSD2	YGR170W	-0.0825692	0.267711	0.238598	0.649699	0.26836		1.79087	0.17124
HOS3	YPL116W	-0.00780283	0.479763	0.206836	1.19347	0.468067		1.78944	0.171486
USA1	YML029W	0.333588	1.36284	0.0955664	3.10558	1.22439		1.78821	0.171697
SML1	YML058W	0.0454865	1.42945	0.482692	0.234532	0.548039		1.78435	0.172363
YCL076W	YCL076W	-0.00112254	0.246704	0.159172	0.747251	0.288001		1.78381	0.172457
WWM1	YFL010C	-1.52404	-0.437795	0.140208	-0.638772	-0.6151		-1.78267	0.172654
CWC22	YGR278W	-1.33124	-0.542572	0.223773	-0.616465	-0.566626		-1.78262	0.172663
PFK1	YGR240C	-0.584491	-0.235886	-1.67482	-0.0729128	-0.642028		-1.78134	0.172885
NRG2	YBR066C	-0.165717	-0.926084	0.117935	-0.875798	-0.462416		-1.77906	0.173281
YLR290C	YLR290C	-0.104693	-0.317428	0.0357711	-0.130123	-0.129118		-1.77852	0.173375
ASF2	YDL197C	0.199502	0.765809	-0.140621	0.799502	0.406048		1.77816	0.173438
ENT4	YLL038C	-1.08728	-0.54315	-0.202591	0.0655368	-0.441872		-1.77755	0.173544
NOP8	YOL144W	-0.720742	-0.894906	0.335601	-0.719357	-0.499851		-1.77556	0.173891
DDR2	YOL052C-A	-0.0284461	0.691938	0.0547704	0.819923	0.384546		1.77479	0.174026
RKM3	YBR030W	-0.176147	-0.812342	0.112228	-1.08062	-0.48922		-1.77273	0.174388
YJR111C	YJR111C	-0.584177	-0.323796	0.103237	-0.205508	-0.252561		-1.77172	0.174564
FUR1	YHR128W	0.121007	1.00867	0.356045	0.0557363	0.385364		1.77143	0.174615
YOR296W	YOR296W	-0.370485	-1.24872	0.261267	-1.27909	-0.659257		-1.77123	0.17465
#N/A	RC6	-0.0596538	-0.292773	-0.0840166	-0.828383	-0.316207		-1.77087	0.174714
YIP5	YGL161C	-0.439682	0.240268	-0.612132	-0.877128	-0.422168		-1.7706	0.174762
VTC3	YPL019C	0.00370193	1.44817	0.163689	0.689037	0.576148		1.77034	0.174807
YKL027W	YKL027W	-0.471709	-0.443878	0.0704122	-0.0947519	-0.234982		-1.76537	0.175683
YMR018W	YMR018W	-0.165459	-0.160004	0.0732462	-0.166961	-0.104794		-1.76524	0.175707
TAF11	YML015C	-0.395905	0.0146471	-0.164206	-0.0760768	-0.155385		-1.76384	0.175954
GIS1	YDR096W	0.18037	1.20548	-0.0700812	1.86652	0.795572		1.76331	0.176048
YJL052C-A	YJL052C-A	-2.2296	-1.07224	0.00945955	-0.254111	-0.886624		-1.76123	0.176417
RRT6	YGL146C	-2.08825	0.128353	-0.729087	-0.574982	-0.815992		-1.76115	0.17643
JHD1	YER051W	-0.61674	-0.12318	0.0512177	-1.01597	-0.426167		-1.75963	0.176701
COG4	YPR105C	0.400199	-0.0400076	0.310647	1.24419	0.478757		1.75853	0.176898
SFI1	YLL003W	-0.184359	-0.719784	0.128748	-0.926541	-0.425484		-1.75793	0.177005
ATP5	YDR298C	-0.0344825	0.930506	0.0621939	1.13738	0.523898		1.75723	0.17713
SIP18	YMR175W	0.627242	0.474122	-0.260805	0.773559	0.403529		1.75656	0.177249
DUO1	YGL061C	0.105758	-0.848898	-0.137889	-0.763191	-0.411055		-1.75618	0.177317
PHO84	YML123C	-0.01929	1.50854	0.0705202	1.96827	0.88201		1.75141	0.178172
CAB5	YDR196C	1.56196	1.20916	0.0269984	0.0110967	0.702304		1.75133	0.178186
YDR525W	YDR525W	1.81282	-0.303244	2.38912	0.429561	1.08206		1.75012	0.178404
MID1	YNL291C	1.34666	0.479869	0.143913	0.0746292	0.511267		1.74981	0.17846
FMP16	YDR070C	0.0574286	1.22768	0.379621	0.1817	0.461607		1.74962	0.178495
EAF5	YEL018W	-0.176668	-1.06334	0.14252	-1.12016	-0.554412		-1.74776	0.178829
SQS1	YNL224C	-0.854172	-0.43433	-0.135326	0.0476766	-0.344038		-1.74698	0.17897
HTZ1	YOL012C	0.0579897	1.06709	0.033869	0.545218	0.426042		1.7461	0.179129
GLG1	YKR058W	-0.299874	0.112093	-1.09129	-0.465745	-0.436203		-1.74572	0.179198
YBL028C	YBL028C	-0.168391	-0.288101	0.0560024	-0.688314	-0.272201		-1.74528	0.179277
TDH1	YJL052W	0.223657	0.392513	0.0798351	1.4138	0.52745		1.74492	0.179343
BDS1	YOL164W	0.146932	0.551634	0.424916	-0.102909	0.255143		1.74467	0.179388
CDA1	YLR307W	1.7893	0.484844	0.112117	0.277677	0.665985		1.74286	0.179716
HER2	YMR293C	0.648102	0.204144	0.604787	-0.149721	0.326828		1.74153	0.179958
ECM11	YDR446W	-0.412718	-1.21544	0.132121	-0.432534	-0.482142		-1.7391	0.1804
YLL030C	YLL030C	-0.36213	-1.48277	0.189792	-0.804698	-0.614951		-1.73897	0.180423
YGR205W	YGR205W	-0.342684	1.06857	0.522691	1.06922	0.579451		1.73878	0.180458
NPL3	YDR432W	-1.47788	-0.376257	-2.97771	0.0906855	-1.18529		-1.73803	0.180594
TSC13	YDL015C	-0.353724	1.89667	0.480821	2.48712	1.12772		1.73797	0.180605
SBH1	YER087C-B	0.923349	0.140147	-0.119111	0.910812	0.463799		1.737	0.180783
NUT1	YGL151W	-0.492528	-1.17426	0.0708793	-0.242253	-0.459541		-1.73641	0.180891
URK1	YNR012W	-0.492345	-1.59705	0.224015	-0.742558	-0.651985		-1.73518	0.181117
HOF1	YMR032W	0.140876	-0.111503	0.589167	0.691811	0.327588		1.73308	0.181501
DCW1	YKL046C	0.413337	0.0537222	0.188885	1.31986	0.493951		1.73246	0.181615
QDR3	YBR043C	-0.0869912	0.671082	0.254487	1.44443	0.570753		1.73006	0.182056
YGL235W	YGL235W	-0.176526	-0.91431	0.148124	-1.009	-0.487927		-1.72973	0.182117
SPS1	YDR523C	0.188842	-0.0441071	0.0629954	0.267062	0.118698		1.72924	0.182208
YPL216W	YPL216W	-0.165056	-1.06211	0.132944	-0.857947	-0.488044		-1.7288	0.182289
NOP13	YNL175C	1.49166	-0.14093	0.280883	2.47593	1.02689		1.72835	0.182371
RFU1	YLR073C	-0.479764	-0.652117	0.278282	-0.845582	-0.424795		-1.72695	0.182631
MRPL1	YDR116C	-0.339966	0.0524979	-0.194757	-0.879997	-0.340556		-1.72679	0.182661
YPR148C	YPR148C	0.449437	0.967206	0.170041	-0.059735	0.381737		1.72588	0.182828
RPL26A	YLR344W	-0.766353	-2.06424	-4.71413	0.195251	-1.83737		-1.72553	0.182892
YPR053C	YPR053C	-1.08717	-1.24414	0.140381	-0.160596	-0.587882		-1.72552	0.182895
YPR204W	YPR204W	-0.522274	-0.113722	-0.235634	0.0448548	-0.206694		-1.7247	0.183047
ERG12	YMR208W	-0.240741	1.4708	0.566178	0.613853	0.602522		1.72358	0.183255
TEF4	YKL081W	-0.356854	-0.128922	-1.85068	-0.382842	-0.679823		-1.72356	0.183258
COS8	YHL048W	-0.467684	-0.612957	0.257254	-0.610556	-0.358486		-1.72318	0.183329
ARE1	YCR048W	1.38791	-0.165339	0.178913	1.4479	0.712345		1.7225	0.183454
YLR184W	YLR184W	-0.287475	-1.25966	0.208272	-0.901005	-0.559966		-1.72106	0.183722
MRP2	YPR166C	-0.309601	-0.214456	-0.118972	-1.37983	-0.505714		-1.72036	0.183853
CIS3	YJL158C	-0.444349	-0.236703	-0.859853	0.125622	-0.353821		-1.71992	0.183935
ARG81	YML099C	-0.057793	-1.19354	-0.0393955	-0.58459	-0.468831		-1.71961	0.183993
TUM1	YOR251C	-0.713442	0.0702802	-0.093456	-0.50662	-0.310809		-1.71763	0.184363
TIM17	YJL143W	1.41812	-0.371108	0.643414	0.886334	0.644191		1.71737	0.184412
DIS3	YOL021C	-0.872175	-0.292935	0.0942091	-0.29681	-0.341928		-1.71714	0.184453
YGR093W	YGR093W	-0.449987	-0.437536	0.0472148	-1.6633	-0.625901		-1.71641	0.184591
YOR062C	YOR062C	0.113954	-0.558637	-0.136221	-0.571048	-0.287988		-1.71605	0.184658
YHL012W	YHL012W	0.0973208	-2.21409	-0.309148	-1.05756	-0.870869		-1.71563	0.184737
VPH1	YOR270C	-0.819162	0.18723	-1.07157	-0.243218	-0.486679		-1.71526	0.184806
NIS1	YNL078W	0.387896	-0.0757868	0.546969	1.65486	0.628484		1.71371	0.185097
PHO89	YBR296C	0.176289	0.949499	-0.0349581	1.87305	0.740969		1.71271	0.185284
YHR217C	YHR217C	2.04146	0.978488	3.00223	-0.65502	1.34179		1.71263	0.185299
PEX11	YOL147C	-0.1031	-0.0765864	-0.512577	-0.0547032	-0.186742		-1.71226	0.185369
DAD3	YBR233W-A	0.139923	-0.0659494	0.167525	0.372402	0.153475		1.71183	0.18545
FRA1	YLL029W	-0.983489	0.0255295	-2.29834	-0.279912	-0.884052		-1.71131	0.185547
COQ4	YDR204W	-0.128741	-0.415113	0.0999311	-0.536997	-0.24523		-1.71035	0.185729
SMA1	YPL027W	0.056427	-0.169184	-0.176503	-0.0813937	-0.0926632		-1.70995	0.185803
RPL21B	YPL079W	0.111545	-0.0815592	0.278465	0.271066	0.144879		1.70986	0.185822
YRB1	YDR002W	0.784322	0.302393	0.159717	-0.0427984	0.300909		1.7096	0.185871
BTT1	YDR252W	0.608805	0.943659	0.046097	-0.0199483	0.394653		1.70803	0.186167
ARP7	YPR034W	-1.08097	-0.194374	0.149075	-0.76311	-0.472345		-1.7074	0.186286
CTK2	YJL006C	1.33306	1.74467	-0.193409	0.226398	0.77768		1.70708	0.186346
OSH3	YHR073W	1.53256	-0.0589247	0.0530681	1.88385	0.852639		1.70643	0.186469
RAD61	YDR014W	-0.208204	-0.901247	0.170914	-0.748447	-0.421746		-1.70585	0.186579
INP51	YIL002C	-0.226676	-0.0109833	-0.115376	-0.724044	-0.26927		-1.70577	0.186593
RLP7	YNL002C	0.201042	0.431579	0.340891	-0.131442	0.210518		1.70523	0.186697
SRL1	YOR247W	-1.4839	0.360835	-3.1287	-0.741614	-1.24834		-1.70439	0.186856
ESF1	YDR365C	-0.386436	-0.059693	0.0455782	-0.264927	-0.166369		-1.7036	0.187006
AFT1	YGL071W	-1.07225	-0.567729	-0.41464	0.2282	-0.456605		-1.70355	0.187015
TRS23	YDR246W	-0.832333	0.509889	-1.47528	-1.19441	-0.748032		-1.70212	0.187286
SPR3	YGR059W	-0.144985	-1.20361	0.114822	-0.835393	-0.517292		-1.70054	0.187588
DIF1	YLR437C	0.443072	0.841071	0.113128	-0.0539676	0.335826		1.69996	0.187698
YDR186C	YDR186C	-0.0338669	-0.092415	-0.243408	0.00206482	-0.0919061		-1.69809	0.188056
TIR3	YIL011W	-1.33491	-0.481257	-4.43565	-0.280426	-1.63306		-1.698	0.188072
RPP1B	YDL130W	-0.407781	0.273453	-1.01907	-0.736181	-0.472395		-1.6979	0.188092
SYT1	YPR095C	-0.122346	-1.19431	0.0914957	-0.790662	-0.503955		-1.69644	0.18837
TCB3	YML072C	-0.489049	0.271012	-0.689913	-0.564746	-0.368174		-1.69627	0.188404
PMC1	YGL006W	-0.555411	0.289142	-0.696353	-0.575061	-0.384421		-1.69592	0.18847
YIL032C	YIL032C	-0.107438	-0.840338	0.0816542	-0.555877	-0.3555		-1.69501	0.188646
TFC1	YBR123C	-0.120035	-1.40858	0.101161	-0.992701	-0.605039		-1.6945	0.188743
CDC19	YAL038W	-1.03123	-0.37649	-3.44442	-0.21226	-1.2661		-1.69414	0.188812
RPS8A	YBL072C	0.0426303	-0.486151	-0.0353526	-0.53988	-0.254688		-1.69349	0.188937
TUB3	YML124C	-0.331555	-0.787821	0.245125	-1.0617	-0.483988		-1.69282	0.189066
YBR096W	YBR096W	-0.191948	0.243913	0.794445	0.668175	0.378646		1.69273	0.189083
YAR068W	YAR068W	-1.45338	-0.196863	-5.26584	-0.806463	-1.93064		-1.69214	0.189197
GAL2	YLR081W	-0.139743	-0.827105	0.107175	-0.550245	-0.35248		-1.69176	0.189269
CYB5	YNL111C	-0.623407	-0.182203	0.148714	-0.554055	-0.302738		-1.69164	0.189293
ATG29	YPL166W	-1.46946	-0.477537	0.172584	-0.512725	-0.571784		-1.69084	0.189447
YER071C	YER071C	-0.872276	-0.301158	0.242282	-1.02068	-0.487958		-1.69064	0.189485
YML099W-A	YML099W-A	-3.09357	-1.03806	-5.94233	0.570208	-2.37594		-1.6905	0.189511
HXT11	YOL156W	-0.0153421	-1.64815	0.0530012	-1.56679	-0.794322		-1.69014	0.189582
SCJ1	YMR214W	-0.152575	-1.12507	0.151895	-1.39095	-0.629174		-1.68989	0.189629
YAR075W	YAR075W	-0.671067	-0.979353	0.313342	-0.531306	-0.467096		-1.68951	0.189703
YIL091C	YIL091C	0.127844	0.00540361	0.137781	0.578619	0.212412		1.6895	0.189706
SMF2	YHR050W	-0.214225	0.0567718	-0.318264	-0.92706	-0.350694		-1.68809	0.189978
HO	YDL227C	0.994071	-0.365723	0.529397	1.05519	0.553234		1.68647	0.190292
TUS1	YLR425W	-0.866316	0.015548	-0.00983052	-0.654484	-0.378771		-1.68645	0.190295
ARR3	YPR201W	0.0424762	-0.91364	-0.0768659	-0.523022	-0.367763		-1.68005	0.191539
GLT1	YDL171C	0.569475	0.502114	-0.130665	1.853	0.698482		1.67947	0.191652
RSC9	YML127W	-1.72461	-0.29722	0.0921286	-0.692776	-0.655619		-1.67809	0.191922
YGR066C	YGR066C	-0.19264	-0.788955	0.170142	-0.691679	-0.375783		-1.67765	0.192008
ECM30	YLR436C	-0.486371	-0.495335	0.262658	-0.821805	-0.385213		-1.67761	0.192017
AMD2	YDR242W	-0.582684	-0.0990476	0.0961224	-0.753914	-0.334881		-1.67724	0.192088
YLL023C	YLL023C	-1.65836	0.29375	-1.34729	-0.321914	-0.758454		-1.6771	0.192116
YNL235C	YNL235C	-0.229277	-0.604865	0.169823	-0.484362	-0.28717		-1.67669	0.192196
YVC1	YOR087W	-0.640405	-0.546118	-0.0522438	0.0625248	-0.294061		-1.67666	0.192201
VID22	YLR373C	-0.441936	-0.13573	0.094594	-0.753458	-0.309132		-1.67625	0.192283
DLD2	YDL178W	-0.0206309	0.102538	0.398205	0.914514	0.348656		1.67554	0.192422
TRS130	YMR218C	0.0473492	-1.31374	-0.00873578	-1.19543	-0.61764		-1.67513	0.192502
ALG8	YOR067C	0.148083	-0.0994417	0.258269	0.40201	0.17723		1.6741	0.192704
RPL19A	YBR084C-A	-1.63105	-0.841437	-6.58792	-0.466969	-2.38184		-1.67398	0.192727
YCL002C	YCL002C	-0.121019	-0.212923	-0.100482	-0.990582	-0.356252		-1.67371	0.192782
YNL228W	YNL228W	0.934533	-0.0530224	0.934913	0.0223844	0.459702		1.67356	0.192811
COX20	YDR231C	0.901752	-0.166989	0.237047	0.551129	0.380735		1.67347	0.192828
YLL056C	YLL056C	-0.423799	-0.821962	0.266091	-0.585994	-0.391416		-1.67333	0.192857
CFT2	YLR115W	-1.2704	-1.41398	0.105385	-0.0680894	-0.66177		-1.67317	0.192888
NAR1	YNL240C	-0.15259	0.271613	0.294934	0.460871	0.218707		1.67284	0.192952
OLE1	YGL055W	0.627843	0.093976	0.125964	1.76811	0.653974		1.67265	0.192989
#N/A	Q0130	0.726464	-0.413378	0.832399	1.43019	0.64392		1.67264	0.192992
ATP14	YLR295C	-0.228099	1.56126	0.287404	1.01678	0.659336		1.67152	0.193211
AXL2	YIL140W	0.466417	-0.283479	0.682834	1.23842	0.526049		1.66982	0.193547
YEF3	YLR249W	0.109558	-0.517369	-1.32678	-0.28782	-0.505602		-1.66971	0.19357
YSP1	YHR155W	-0.390176	-0.674936	0.26884	-0.762479	-0.389688		-1.66924	0.193662
AQY1	YPR192W	-0.824968	-0.0624245	-2.27177	-0.20798	-0.841786		-1.66855	0.193798
YNL043C	YNL043C	1.36156	0.165464	0.406349	0.0513206	0.496174		1.66612	0.194279
PSF3	YOL146W	-0.126604	-0.694414	0.116363	-0.999882	-0.426134		-1.66591	0.194321
MAL33	YBR297W	-1.29919	-0.324556	-0.00658045	-0.261165	-0.472873		-1.66576	0.194352
MTC3	YGL226W	-0.399551	-1.15653	0.250233	-0.639037	-0.486222		-1.66565	0.194373
PDR18	YNR070W	0.0895616	-0.0707839	0.267612	0.408494	0.173721		1.66395	0.194711
CHS3	YBR023C	-0.0666066	2.13549	0.255721	0.915404	0.810002		1.66393	0.194715
RRP7	YCL031C	-0.37463	0.978621	0.748602	0.639283	0.497969		1.66357	0.194787
ACK1	YDL203C	-0.219556	-1.15915	0.120464	-0.554063	-0.453077		-1.6616	0.195179
VID28	YIL017C	-0.113519	-1.02752	0.126774	-0.825177	-0.45986		-1.66101	0.195295
NMD5	YJR132W	-1.01852	-1.24565	0.149805	-0.129879	-0.561061		-1.661	0.195297
SFH5	YJL145W	-1.18096	-0.582867	0.239722	-0.416558	-0.485167		-1.66098	0.195303
EPL1	YFL024C	-0.47101	0.107164	-0.111781	-0.469577	-0.236301		-1.66063	0.195372
RCK2	YLR248W	-0.719912	-0.0244217	-1.41296	-0.0381853	-0.54887		-1.6601	0.195478
YEL014C	YEL014C	-0.0768596	-0.368817	-0.0195215	-0.952346	-0.354386		-1.65999	0.1955
BNA6	YFR047C	-1.01167	-0.709476	0.453145	-1.15053	-0.604634		-1.65919	0.195659
FYV10	YIL097W	0.452302	1.28957	0.177859	-0.0131482	0.476645		1.65896	0.195706
CYT1	YOR065W	-0.20398	1.34719	0.21911	0.976173	0.584624		1.65893	0.195712
CLB3	YDL155W	-1.01524	-0.137626	0.094534	-0.562515	-0.405211		-1.65631	0.196236
TIM18	YOR297C	0.294653	1.40821	0.364758	-0.0166767	0.512737		1.65513	0.196473
RFM1	YOR279C	-0.54934	-1.05738	0.307815	-0.580619	-0.469881		-1.65394	0.196713
SPG3	YDR504C	-0.151658	1.76038	0.12028	1.33042	0.764854		1.65389	0.196722
SKI3	YPR189W	-0.720332	-0.337955	0.260358	-0.835243	-0.408293		-1.65347	0.196806
TAH18	YPR048W	-0.0337026	-2.02374	-0.0333929	-1.07337	-0.791052		-1.6534	0.196821
BOP2	YLR267W	-0.317193	0.626014	0.533295	0.825052	0.416792		1.65317	0.196868
YJR037W	YJR037W	-0.235634	-0.392108	0.16271	-0.431924	-0.224239		-1.65172	0.197159
YVC1	YOR087W	-1.29125	-0.115225	0.0225924	-0.571062	-0.488735		-1.65084	0.197337
PTC3	YBL056W	-0.317684	0.0241209	-0.243347	-0.0166773	-0.138397		-1.65037	0.197432
RPB9	YGL070C	-0.407276	-0.815735	0.0253503	-0.0632498	-0.315228		-1.6491	0.197689
NQM1	YGR043C	0.0978562	0.436992	-0.0572055	0.851889	0.332383		1.64889	0.19773
SMP3	YOR149C	-0.549076	-0.230083	0.101813	-0.19998	-0.219331		-1.64877	0.197755
ROM2	YLR371W	0.0690532	-0.0100954	0.421677	0.927192	0.351957		1.64868	0.197773
YKL091C	YKL091C	-1.6371	-1.01207	-5.22646	0.191245	-1.9211		-1.64862	0.197785
YKR017C	YKR017C	-0.284756	-0.388022	0.178258	-0.419435	-0.228489		-1.64854	0.197801
SWT1	YOR166C	-0.00460445	-0.578457	-0.0175393	-1.03921	-0.409953		-1.6479	0.197931
SPO22	YIL073C	-0.360162	-0.997258	0.166311	-0.377144	-0.392063		-1.64786	0.197939
FLO1	YAR050W	-0.596698	0.0619931	-1.67469	-0.271233	-0.620158		-1.64782	0.197947
ALY2	YJL084C	-1.70251	-0.11574	0.0849582	-0.985309	-0.67965		-1.64747	0.198018
ARG5,6	YER069W	1.23229	0.0115416	-0.0697653	1.43754	0.652901		1.64737	0.19804
TIF6	YPR016C	0.131932	1.5277	-0.101818	0.888485	0.611574		1.64683	0.198149
RIM13	YMR154C	-0.156478	-0.0896882	0.0569092	-0.303193	-0.123113		-1.64679	0.198157
NUP49	YGL172W	-0.737329	-0.214036	0.165345	-1.25975	-0.511443		-1.64676	0.198162
PMA2	YPL036W	-1.31806	-0.0611492	-3.45791	-0.276199	-1.27833		-1.64598	0.19832
RPS27A	YKL156W	-0.511534	-0.355091	0.221795	-0.954553	-0.399846		-1.64543	0.198433
LYS5	YGL154C	0.538781	0.547244	0.262804	3.20461	1.13836		1.64524	0.198471
SPO75	YLL005C	0.139659	-0.0594142	0.086174	0.217119	0.0958845		1.64388	0.198747
ADY3	YDL239C	-0.0487462	-0.339889	0.0203269	-0.14616	-0.128617		-1.64333	0.198859
PBP1	YGR178C	-0.236146	0.192598	-1.28858	-0.791146	-0.530819		-1.64328	0.19887
VPS4	YPR173C	-0.777823	-0.0534698	0.0503641	-0.483918	-0.316212		-1.64276	0.198976
CRT10	YOL063C	-0.546808	-0.268921	0.184735	-0.414041	-0.261259		-1.64184	0.199162
TIM13	YGR181W	-0.085956	2.2401	0.745652	0.396058	0.823963		1.64175	0.199182
ISC10	YER180C	-0.0841496	-0.280064	0.0589892	-0.522984	-0.207052		-1.64106	0.199323
YPR027C	YPR027C	-0.114261	-1.01102	0.150603	-1.22015	-0.548707		-1.64059	0.199419
MDM38	YOL027C	-0.342983	0.0737644	-1.22981	-0.311161	-0.452548		-1.64054	0.199428
SEC31	YDL195W	-2.24133	0.392565	-2.70101	-0.326339	-1.21903		-1.63934	0.199674
YPR097W	YPR097W	0.258575	0.518157	0.0386559	-0.0171884	0.19955		1.63911	0.199721
YJL032W	YJL032W	0.0135651	-0.879934	0.030466	-0.793025	-0.407232		-1.63886	0.199771
PAN5	YHR063C	0.163167	-0.10814	0.316793	0.612424	0.246061		1.6357	0.200419
HOR2	YER062C	-0.222737	2.21678	0.108944	2.17695	1.06998		1.63564	0.200432
RMD1	YDL001W	-0.0927261	0.636356	0.144893	0.314232	0.250689		1.63559	0.200441
RHO5	YNL180C	-0.102228	0.745978	0.139473	0.408409	0.297908		1.63542	0.200478
YHR127W	YHR127W	0.0195929	-0.304519	-0.0030001	-0.360141	-0.162017		-1.63503	0.200557
YPR115W	YPR115W	-0.83938	0.0775068	-1.50393	-0.104624	-0.592607		-1.63389	0.200791
#N/A	RC3	0.175684	-0.0516454	0.295341	0.884401	0.325945		1.6332	0.200935
NOP53	YPL146C	0.960954	-0.104659	0.0545789	0.923453	0.458582		1.63075	0.201439
PBP4	YDL053C	-0.84061	-0.443737	0.306938	-0.676359	-0.413442		-1.6306	0.20147
YFH7	YFR007W	-0.568343	-0.491554	0.298156	-0.739432	-0.375293		-1.629	0.201801
SCW4	YGR279C	-1.00757	-0.42024	-3.63773	-0.142038	-1.30189		-1.62892	0.201817
AMN1	YBR158W	-0.453868	-0.696496	0.295085	-0.629653	-0.371233		-1.62877	0.201849
MLC2	YPR188C	-0.280068	-1.97249	0.0590225	-0.700484	-0.723506		-1.62819	0.201968
FRE1	YLR214W	-0.464686	-0.0155625	-0.181048	-1.49001	-0.537827		-1.62651	0.202317
SPR6	YER115C	0.18816	0.31737	0.0933527	1.44071	0.509898		1.6257	0.202485
ESC8	YOL017W	-0.128098	-1.48628	0.138158	-0.955727	-0.607986		-1.62523	0.202583
SKY1	YMR216C	-0.0630138	0.489911	0.145444	1.14326	0.4289		1.62461	0.202711
PAC1	YOR269W	-0.0825714	-0.805184	0.0875603	-1.30923	-0.527355		-1.62458	0.202718
ERF2	YLR246W	-0.411108	-0.120401	0.114651	-0.556529	-0.243347		-1.6238	0.20288
YGR139W	YGR139W	0.181137	-0.160146	0.483176	0.586678	0.272711		1.62344	0.202956
LCB1	YMR296C	-1.95972	0.533817	-0.784096	-1.16998	-0.844995		-1.62293	0.203063
#N/A	Q0065	-0.397993	1.32619	0.439156	1.86791	0.808817		1.6224	0.203172
MSB2	YGR014W	-0.0955192	2.31421	0.127815	1.26633	0.903207		1.62189	0.203279
YCL021W-A	YCL021W-A	0.0395462	-1.31672	0.00303769	-0.928939	-0.550769		-1.62127	0.203408
YCR102W-A	YCR102W-A	0.987039	0.0413446	-0.00131333	0.465567	0.373159		1.62126	0.20341
SLY41	YOR307C	-0.231554	1.30472	0.334663	0.675967	0.520949		1.62106	0.203452
NAF1	YNL124W	-0.836216	-0.0794337	0.108119	-1.20709	-0.503655		-1.62017	0.203638
MGR2	YPL098C	-0.246299	-0.434365	0.151623	-0.946845	-0.368971		-1.61768	0.204159
ITC1	YGL133W	0.319051	-0.176284	0.383331	0.907271	0.358342		1.61702	0.204298
DIN7	YDR263C	-0.489544	-1.41442	0.18655	-0.419173	-0.534147		-1.61696	0.20431
ARG1	YOL058W	-0.824231	-0.00100667	-2.45651	-0.273475	-0.888807		-1.6163	0.204448
GCN4	YEL009C	1.13372	-0.434041	0.736636	0.763551	0.549968		1.61621	0.204468
NOP7	YGR103W	-0.273235	-0.929542	0.0836611	-0.251289	-0.342601		-1.61601	0.204509
FAR7	YFR008W	-0.362281	-0.0854279	-0.0078973	-0.999582	-0.363797		-1.61571	0.204573
TEA1	YOR337W	-0.275666	0.695872	0.47487	0.479415	0.343623		1.61498	0.204726
DUG2	YBR281C	-0.0897434	-0.342175	0.0720535	-0.208822	-0.142172		-1.61423	0.204885
YJR039W	YJR039W	0.795912	-0.133808	0.159038	0.47208	0.323306		1.61413	0.204905
YMR178W	YMR178W	0.0206025	-0.4769	-0.0255759	-0.864528	-0.3366		-1.61276	0.205194
SSP1	YHR184W	-0.368725	-1.00403	0.291444	-0.720632	-0.450487		-1.61254	0.205241
ERG20	YJL167W	0.13428	0.993551	0.0616914	0.208186	0.349427		1.61189	0.205377
FCY22	YER060W-A	-0.174455	-1.05918	0.209285	-0.940379	-0.491183		-1.6111	0.205543
BSP1	YPR171W	-1.34586	-0.050795	-0.00481487	-0.613461	-0.503733		-1.6096	0.205861
TEP1	YNL128W	1.48229	0.434712	0.425541	-0.151651	0.547723		1.60919	0.205949
PAU24	YBR301W	-0.332661	-0.567429	0.247311	-0.883621	-0.3841		-1.60828	0.206141
YDR249C	YDR249C	0.178776	-0.129641	0.334602	0.287115	0.167713		1.60732	0.206345
ICY1	YMR195W	-0.161431	1.79465	0.0697795	1.41703	0.780006		1.60732	0.206346
YNL034W	YNL034W	0.064	-0.675934	-0.0862619	-0.341955	-0.260038		-1.6053	0.206775
FHL1	YPR104C	-0.81691	-0.283663	0.242964	-0.645832	-0.37586		-1.60407	0.207036
RDS1	YCR106W	-0.455683	-0.500094	0.234591	-1.32212	-0.510827		-1.60405	0.20704
YGR114C	YGR114C	-0.0179914	-0.827519	0.054125	-0.595605	-0.346747		-1.60248	0.207374
YAT2	YER024W	0.608613	-0.235953	0.394735	1.41281	0.545052		1.6017	0.207541
HPR1	YDR138W	-2.54026	-1.06026	-7.85903	0.150498	-2.82726		-1.60168	0.207545
YAP6	YDR259C	-1.77961	-0.630739	0.105923	-0.292284	-0.649179		-1.59987	0.207932
PBI2	YNL015W	0.185356	1.28882	-0.21445	0.931147	0.547718		1.59873	0.208176
TTI2	YJR136C	-0.0700406	-0.797332	0.019087	-0.322356	-0.29266		-1.59834	0.208261
GAR1	YHR089C	2.03707	-0.332264	0.209811	1.89524	0.952466		1.59722	0.2085
SMP1	YBR182C	-0.30908	-0.451249	0.197626	-0.966344	-0.382262		-1.597	0.208549
RSM22	YKL155C	0.0683474	-0.0203282	0.424834	0.141852	0.153676		1.59623	0.208713
DBR1	YKL149C	0.115211	-1.0231	-0.0347168	-1.0881	-0.507677		-1.59598	0.208768
RPL11B	YGR085C	-0.426447	0.36858	-1.13894	-0.963565	-0.540093		-1.59464	0.209055
YCG1	YDR325W	0.179513	-0.0620026	1.01396	0.336796	0.367065		1.59111	0.209818
YPR153W	YPR153W	0.628571	-0.243985	0.28103	0.828633	0.373562		1.59041	0.209968
YMR122W-A	YMR122W-A	-1.24067	-0.242066	-5.09827	-0.565056	-1.78652		-1.59035	0.209982
MET30	YIL046W	1.94023	0.0203599	2.63559	-0.166275	1.10748		1.58849	0.210385
PUS6	YGR169C	-0.621182	-2.11684	0.0782036	-0.362773	-0.755648		-1.58701	0.210706
PAM17	YKR065C	-0.38	-0.650187	0.201997	-0.300811	-0.282251		-1.58659	0.210798
BUR6	YER159C	0.130569	0.695944	-0.158739	0.625034	0.323202		1.58429	0.211297
KTR6	YPL053C	-0.0729314	0.171428	0.149073	0.500811	0.187095		1.58255	0.211677
JEN1	YKL217W	0.290745	-0.74221	-0.328634	-0.999359	-0.444865		-1.58067	0.212089
YPR074W-A	YPR074W-A	0.0879005	-0.169199	-0.13928	-0.362097	-0.145669		-1.58008	0.212218
TAH1	YCR060W	-0.565292	-0.825911	0.237159	-0.284361	-0.359601		-1.58008	0.212218
INP2	YMR163C	-0.196572	-0.152284	0.103702	-0.350929	-0.149021		-1.57882	0.212493
YCR022C	YCR022C	-2.00937	-0.919087	-6.99692	0.0401579	-2.4713		-1.57855	0.212552
LYS9	YNR050C	-0.278832	-0.310213	0.178154	-0.447036	-0.214482		-1.5785	0.212563
CHS5	YLR330W	-0.649602	0.171496	-1.5737	-0.284715	-0.584131		-1.57808	0.212656
YAR068W	YAR068W	-1.37912	0.204366	-4.09597	-0.615822	-1.47164		-1.57798	0.212678
FSH2	YMR222C	-0.246049	2.82234	0.212858	1.6077	1.09921		1.57796	0.212682
COX23	YHR116W	-0.0863802	0.569722	0.340658	0.0848057	0.227201		1.57788	0.2127
OCA1	YNL099C	-0.114958	-0.401029	0.00481534	-1.20198	-0.428288		-1.577	0.212893
YGR069W	YGR069W	-0.214163	-0.908557	0.121179	-0.350877	-0.338105		-1.57659	0.212983
YGL085W	YGL085W	0.894896	0.461842	-0.378131	0.979403	0.489503		1.57583	0.213149
YAP1802	YGR241C	-2.04879	-0.762397	-7.59721	-0.233781	-2.66055		-1.57512	0.213307
YPR059C	YPR059C	0.199644	-0.457274	-0.272135	-0.883961	-0.353431		-1.57438	0.21347
VRP1	YLR337C	-0.311621	0.649752	0.426539	0.724862	0.372383		1.57364	0.213632
RIT1	YMR283C	-0.456501	-0.26354	0.180882	-0.335594	-0.218688		-1.57317	0.213737
GEP5	YLR091W	-0.257014	-0.538444	0.221346	-0.623324	-0.299359		-1.57223	0.213943
TUL1	YKL034W	-0.38307	-0.531189	0.170445	-1.63972	-0.595884		-1.57105	0.214205
YDR455C	YDR455C	-1.87416	-0.970205	-5.48433	0.414092	-1.97865		-1.5707	0.214282
RSM10	YDR041W	-0.152608	0.975143	0.50158	0.183616	0.376933		1.57058	0.214309
YDL032W	YDL032W	0.0756793	-0.287362	-0.084578	-0.543271	-0.209883		-1.57021	0.214391
SKP1	YDR328C	0.223524	-0.19904	0.642585	0.490675	0.289436		1.56937	0.214577
YGR210C	YGR210C	1.22978	0.128892	0.286348	0.0611234	0.426536		1.56889	0.214684
YJL213W	YJL213W	-0.180111	0.422417	0.319549	0.274439	0.209074		1.56759	0.214971
YDR102C	YDR102C	-0.0487753	-1.23248	0.0516059	-0.630422	-0.465017		-1.56719	0.21506
IST3	YIR005W	0.111782	1.36329	0.227607	0.17216	0.468708		1.56691	0.215122
SPO1	YNL012W	-0.140018	0.170226	0.312174	0.460862	0.200811		1.56676	0.215156
NUP159	YIL115C	-0.422867	0.0835652	-0.0542566	-0.386727	-0.195071		-1.56647	0.21522
UBC7	YMR022W	0.0903132	-0.137701	-0.167008	-0.193479	-0.101969		-1.56638	0.21524
MSS1	YMR023C	0.0336051	-1.19128	0.088635	-1.41218	-0.620305		-1.56581	0.215368
YMR253C	YMR253C	0.197786	0.392776	0.736593	-0.157422	0.292434		1.5656	0.215415
YBR103C-A	YBR103C-A	0.121182	-0.0859898	0.168947	0.19425	0.0995974		1.56378	0.215819
YER010C	YER010C	-0.394903	-0.192012	0.160762	-0.389379	-0.203883		-1.56369	0.215839
LAT1	YNL071W	-1.14598	0.411767	-0.771347	-0.572568	-0.519531		-1.56291	0.216014
MRPS5	YBR251W	0.10245	2.22331	0.710841	0.0951887	0.782946		1.56175	0.216273
MRE11	YMR224C	-0.631715	0.0221411	0.00262441	-0.381977	-0.247232		-1.5611	0.216419
YJR128W	YJR128W	-0.539254	-0.346688	0.265239	-0.894414	-0.378779		-1.56005	0.216655
YIL169C	YIL169C	-0.576566	-0.463511	-4.22769	-0.518565	-1.44658		-1.55996	0.216675
DIB1	YPR082C	-0.682253	-0.355809	0.109235	-0.123984	-0.263202		-1.55846	0.217011
#N/A	RC4	0.149303	-0.104695	0.318207	0.189248	0.138016		1.55832	0.217043
YHR182W	YHR182W	0.159524	-1.53878	-0.0577388	-1.11131	-0.637076		-1.55733	0.217264
LAS1	YKR063C	0.192224	0.491523	0.304221	-0.149521	0.209612		1.55623	0.217512
YIL024C	YIL024C	-0.751298	-1.33093	-3.73145	0.399054	-1.35366		-1.55537	0.217705
PDX1	YGR193C	-0.742255	0.0240385	-2.13912	-0.177267	-0.75865		-1.55493	0.217806
PAR32	YDL173W	0.159093	0.628775	-0.187464	0.857164	0.364392		1.55446	0.21791
PPR1	YLR014C	0.0800942	-1.88351	0.112937	-1.7224	-0.853221		-1.55313	0.218212
YOR223W	YOR223W	0.414382	-0.232131	0.349569	0.854987	0.346702		1.5531	0.218218
RPS15	YOL040C	-1.92965	-0.185739	-7.18594	-0.676276	-2.4944		-1.55282	0.218281
KNH1	YDL049C	0.100461	1.05808	0.270303	0.0358627	0.366178		1.55243	0.21837
VPS66	YPR139C	0.174179	1.15531	0.206843	0.0485421	0.396217		1.55185	0.2185
NGL3	YML118W	-1.30124	0.0731728	-0.140048	-0.506532	-0.468662		-1.55062	0.218778
YMR074C	YMR074C	-0.365436	-0.552048	0.235246	-0.389206	-0.267861		-1.55054	0.218797
RPL35A	YDL191W	0.16016	0.688408	0.611251	-0.188304	0.317879		1.55039	0.218831
CYC3	YAL039C	-0.898889	0.240536	-2.233	-0.373148	-0.816125		-1.54993	0.218935
PRE2	YPR103W	-0.232209	0.129298	-0.188731	-0.289765	-0.145352		-1.54863	0.219231
TGL1	YKL140W	-0.228949	1.08489	0.318144	0.503842	0.419482		1.5485	0.21926
TPS1	YBR126C	-1.13581	-0.288032	-1.79719	0.329306	-0.722932		-1.54692	0.219619
YRR1	YOR162C	-1.19456	0.106292	-0.0349706	-0.789104	-0.478087		-1.54576	0.219883
YGR283C	YGR283C	0.116164	-0.0718417	0.250329	0.114378	0.102257		1.54487	0.220086
CLB1	YGR108W	0.398889	0.0997282	-0.0116597	1.19618	0.420785		1.54353	0.22039
BRE1	YDL074C	-0.0780492	-1.08765	0.150278	-0.776986	-0.448102		-1.5429	0.220535
OSH2	YDL019C	0.365631	-0.951479	-0.879497	-0.404662	-0.467502		-1.54268	0.220585
EGT2	YNL327W	-0.492497	-1.7441	0.174857	-0.425224	-0.621742		-1.54251	0.220623
YBL109W	YBL109W	1.90726	0.206902	3.50832	-0.290221	1.33306		1.54231	0.220669
STL1	YDR536W	-0.173521	1.37446	0.0150047	1.70699	0.730733		1.54126	0.22091
YDR338C	YDR338C	-0.522495	0.310176	-0.475736	-0.675243	-0.340825		-1.54121	0.220922
RRD1	YIL153W	-0.0207768	-0.557603	-0.79428	0.0780054	-0.323664		-1.54113	0.22094
SHS1	YDL225W	0.22402	-0.0890633	1.70839	0.573341	0.604173		1.54068	0.221043
PAN6	YIL145C	-0.665633	-0.218286	0.196464	-1.34555	-0.508252		-1.54031	0.221129
RNH1	YMR234W	-0.124864	-1.8135	0.133611	-0.892491	-0.674311		-1.54024	0.221144
YDR203W	YDR203W	0.864397	-0.379808	0.537833	0.681099	0.42588		1.53885	0.221463
YMR135W-A	YMR135W-A	0.141909	-1.97733	-0.884936	-0.171012	-0.722842		-1.53752	0.221768
IRC25	YLR021W	-0.150338	-0.319035	0.131712	-0.580543	-0.229551		-1.53607	0.222101
CRR1	YLR213C	-0.516707	-0.817301	0.265551	-0.334077	-0.350634		-1.53601	0.222116
NTA1	YJR062C	0.831708	-0.0558038	0.144128	2.17865	0.77467		1.53365	0.222659
SOL4	YGR248W	-1.04152	-0.00662757	-2.54494	-0.0518726	-0.91124		-1.53249	0.222928
SWR1	YDR334W	0.324758	-0.105972	0.284782	0.100544	0.151028		1.53168	0.223115
YML082W	YML082W	-0.222752	-1.05783	0.148169	-0.412361	-0.386194		-1.53052	0.223385
RCK1	YGL158W	-0.117789	-0.687408	0.179559	-0.770604	-0.349061		-1.52938	0.223649
PSF1	YDR013W	-0.0725298	-0.35114	0.00544481	-1.0537	-0.367981		-1.52661	0.224293
AIM18	YHR198C	-0.177133	0.980313	0.114604	0.695027	0.403203		1.52551	0.224549
YEL043W	YEL043W	-1.56517	-1.38106	-6.6738	0.365159	-2.31372		-1.52516	0.224632
UGX2	YDL169C	-0.787242	0.0554629	-1.10597	0.041144	-0.449152		-1.52515	0.224634
SPS2	YDR522C	0.0966223	-0.383102	-0.0913288	-0.757014	-0.283706		-1.52455	0.224772
YKR005C	YKR005C	-0.17759	-1.86965	0.215746	-0.98367	-0.703791		-1.52375	0.224959
CBF1	YJR060W	0.0154097	-0.639364	0.0251579	-1.21338	-0.453043		-1.52364	0.224985
DOC1	YGL240W	-0.0212954	-0.82598	0.0935074	-0.601078	-0.338711		-1.52261	0.225226
BNI1	YNL271C	-0.995408	0.250865	-1.41857	-0.157924	-0.580259		-1.52198	0.225374
SEE1	YIL064W	-0.189582	-1.25881	-0.139497	-0.108806	-0.424175		-1.52192	0.225388
BBP1	YPL255W	0.634925	-0.177097	0.119178	0.784821	0.340457		1.52131	0.225532
TED1	YIL039W	0.132625	-0.425693	-0.158243	-0.262974	-0.178571		-1.52079	0.225652
MF(ALPHA)2	YGL089C	1.20913	-0.350733	0.288586	2.0541	0.800271		1.52011	0.225813
YJR116W	YJR116W	-2.02781	-0.0630012	0.202218	-1.30439	-0.798244		-1.52	0.225837
YMR194C-A	YMR194C-A	-0.376699	-1.47641	0.223588	-0.510294	-0.534954		-1.51948	0.225959
YKR012C	YKR012C	0.169716	-0.0698174	0.444945	1.3694	0.47856		1.51916	0.226035
MTC5	YDR128W	-0.35028	0.050366	-0.00845478	-0.325894	-0.158566		-1.51798	0.226313
AAT2	YLR027C	-0.756127	0.142195	-2.15887	-0.269092	-0.760473		-1.51797	0.226316
ACB1	YGR037C	0.689915	0.407144	-0.307483	0.563962	0.338385		1.51795	0.226319
PRE10	YOR362C	-1.00219	-0.631709	-3.10495	0.337115	-1.10043		-1.51706	0.226529
BIO3	YNR058W	0.0414004	-1.23399	0.058949	-0.822586	-0.489057		-1.51658	0.226641
PGK1	YCR012W	0.289887	-0.0928641	0.0732188	0.421104	0.172837		1.51657	0.226645
TOF2	YKR010C	1.39098	0.0450259	0.518056	0.00191065	0.488993		1.51583	0.226819
YCL047C	YCL047C	0.142419	-0.101845	0.168421	0.316514	0.131377		1.51564	0.226862
KOG1	YHR186C	-0.229336	-0.606891	0.240308	-0.931171	-0.381772		-1.51428	0.227183
SEN34	YAR008W	-0.191641	-0.64796	0.228838	-0.817161	-0.356981		-1.51421	0.2272
HIS6	YIL020C	1.01746	0.279082	0.352161	-0.167995	0.370176		1.51416	0.227212
BEM1	YBR200W	-0.617648	0.21935	-0.186993	-0.895128	-0.370105		-1.51314	0.227453
VMA2	YBR127C	-0.65467	-0.0846678	-1.84031	0.0070346	-0.643154		-1.51314	0.227454
PSA1	YDL055C	-0.147027	0.411479	0.124725	0.493468	0.220661		1.51303	0.227479
CPR4	YCR069W	-0.34878	-0.425457	-1.83519	0.0860808	-0.630837		-1.51298	0.227492
MEC1	YBR136W	-0.578147	-0.0873088	-0.263454	0.0791213	-0.212447		-1.51167	0.2278
PHO13	YDL236W	-0.709594	0.0472546	0.047211	-1.00864	-0.405941		-1.51095	0.227972
PSO2	YMR137C	-0.168338	-0.0736769	0.0590428	-0.107252	-0.0725561		-1.51023	0.228142
CBP3	YPL215W	0.227858	-0.0109949	0.00982607	0.102023	0.0821781		1.5102	0.22815
YDL177C	YDL177C	-0.0574459	-0.172344	0.00714074	-0.59506	-0.204427		-1.50984	0.228236
CDC50	YCR094W	-1.31017	0.139915	-0.0326906	-0.87747	-0.520104		-1.50923	0.228379
BTN2	YGR142W	-0.0679656	1.42752	-0.133945	1.4759	0.675377		1.50577	0.229204
VPS27	YNR006W	-0.859826	-0.160195	0.116915	-0.335539	-0.309661		-1.50554	0.229259
LIA1	YJR070C	-0.421748	0.968587	0.41851	1.37194	0.584322		1.50551	0.229266
SNF7	YLR025W	-0.263641	0.668544	0.250592	1.1132	0.442175		1.5046	0.229483
DNF3	YMR162C	-0.167041	0.291536	0.245025	0.312664	0.170546		1.50377	0.229682
YJR087W	YJR087W	0.121405	-0.00864475	0.0714792	0.512011	0.174063		1.50326	0.229802
MIS1	YBR084W	0.226345	0.595055	0.364571	-0.192061	0.248477		1.50257	0.229967
YOL035C	YOL035C	0.0100869	-0.938036	0.0762855	-0.638943	-0.372652		-1.50206	0.23009
GAL1	YBR020W	0.0698908	-0.102039	0.413151	0.332583	0.178396		1.50192	0.230123
NUP57	YGR119C	-0.787481	0.115242	-0.101348	-0.401623	-0.293803		-1.5011	0.23032
DIA3	YDL024C	-0.819971	-0.473605	0.227978	-0.251706	-0.329326		-1.50035	0.2305
YDL062W	YDL062W	0.162374	-0.588713	-0.110061	-0.540931	-0.269332		-1.49878	0.230876
NGL1	YOL042W	-0.391542	-0.417031	0.243423	-0.407358	-0.243127		-1.4983	0.230992
TRR2	YHR106W	-0.408701	-1.52623	-4.33487	0.225646	-1.51104		-1.49826	0.231001
HUL4	YJR036C	-0.48945	-1.38151	0.510039	-1.22727	-0.647048		-1.4977	0.231137
YGL041C	YGL041C	0.415289	-0.080119	0.187601	0.0947804	0.154388		1.4965	0.231427
GDH3	YAL062W	-1.86335	0.604008	-2.7028	-0.43972	-1.10047		-1.49624	0.231488
KKQ8	YKL168C	-0.268867	0.488599	0.334029	0.626445	0.295052		1.49596	0.231555
YCR061W	YCR061W	-2.51693	0.657102	-2.05347	-0.456967	-1.09257		-1.49402	0.232024
OTU1	YFL044C	-1.83075	-0.133484	0.192579	-0.924246	-0.673975		-1.49349	0.232153
DPM1	YPR183W	-1.91179	0.309866	-1.27272	-0.156365	-0.757751		-1.49123	0.2327
REC104	YHR157W	-0.0925908	-0.0897566	-0.123131	-0.930573	-0.309013		-1.49048	0.232882
RPT4	YOR259C	-0.557896	0.450335	-0.776841	-1.22973	-0.528533		-1.48879	0.233293
YMR226C	YMR226C	0.463168	0.583825	-0.349067	0.764325	0.365563		1.48533	0.234134
ILV6	YCL009C	-1.73507	0.22341	-2.19073	0.052103	-0.912572		-1.48508	0.234197
VPH2	YKL119C	1.00577	-0.0381092	-0.11976	1.36222	0.552532		1.48474	0.234279
ARP5	YNL059C	0.992482	-0.337813	0.287407	0.870315	0.453098		1.48444	0.234353
NUP192	YJL039C	-0.56099	-0.170625	0.170803	-1.25186	-0.453167		-1.4842	0.234411
RBG1	YAL036C	-1.21074	-0.347904	0.256118	-0.485408	-0.446985		-1.4838	0.23451
YNL296W	YNL296W	0.0671685	-0.556971	0.0165614	-0.541371	-0.253653		-1.4837	0.234532
YGR265W	YGR265W	0.0772659	-1.89584	0.178608	-1.58591	-0.806471		-1.48365	0.234545
LOT5	YKL183W	0.0587163	-1.63904	0.0308817	-0.860884	-0.60258		-1.48362	0.234553
RSM26	YJR101W	1.68875	-0.497705	0.319644	2.66196	1.04316		1.48331	0.23463
PRP6	YBR055C	-0.441518	-2.0575	0.0565474	-0.329278	-0.692937		-1.4832	0.234656
HES1	YOR237W	0.478898	0.208072	0.245683	-0.155327	0.194331		1.48297	0.234712
YMR252C	YMR252C	-1.80191	0.114521	0.103293	-1.35636	-0.735115		-1.48294	0.23472
YOR053W	YOR053W	-0.848832	0.155101	-2.18562	-0.186595	-0.766486		-1.48283	0.234745
YDR220C	YDR220C	0.0148855	-0.634516	0.0859467	-0.702379	-0.309016		-1.4822	0.234901
RPL5	YPL131W	-1.39489	-1.07357	-5.30112	0.481462	-1.82203		-1.48141	0.235095
IST1	YNL265C	0.197725	-0.535726	-0.161932	-0.883687	-0.345905		-1.48099	0.235196
YLR156W	YLR156W	0.0498926	-1.46492	0.187145	-1.66988	-0.724438		-1.48062	0.235287
YGL052W	YGL052W	1.16943	-0.364948	0.245219	1.20805	0.564437		1.47977	0.235495
SAM50	YNL026W	-0.596558	-1.01097	0.53152	-1.32553	-0.600385		-1.47967	0.23552
MDR1	YGR100W	-0.0649816	0.254969	0.0342619	0.243547	0.116949		1.47918	0.235642
NKP2	YLR315W	-1.14395	-0.662877	0.307934	-0.308843	-0.451934		-1.47847	0.235816
YCK2	YNL154C	-0.249919	1.01627	0.123621	1.63605	0.631505		1.47756	0.236039
EMP46	YLR080W	-0.436242	-0.438045	0.244511	-0.337338	-0.241778		-1.4761	0.236399
RPL39	YJL189W	0.157823	-0.910533	-0.37708	-0.187123	-0.329228		-1.47528	0.236601
ELP2	YGR200C	-0.385751	-1.29162	0.213572	-0.369667	-0.458366		-1.47493	0.236689
DBP9	YLR276C	-0.16959	-0.335864	0.159312	-0.359211	-0.176338		-1.47462	0.236764
DDC1	YPL194W	-0.350413	0.819144	0.454491	0.568007	0.372807		1.47457	0.236777
CHS7	YHR142W	0.0961868	-0.443769	-0.196703	-0.113856	-0.164535		-1.47386	0.236953
YER091C-A	YER091C-A	-1.7755	-0.225517	-7.0949	-0.402095	-2.3745		-1.4738	0.236968
YLR358C	YLR358C	-0.05892	-1.07378	-0.0119749	-0.302945	-0.361906		-1.47288	0.237195
PAT1	YCR077C	-1.74299	0.0558294	-0.164943	-0.510948	-0.590764		-1.47178	0.237468
ASP1	YDR321W	-0.453247	-1.42137	0.173964	-0.277178	-0.494457		-1.47154	0.237527
PET54	YGR222W	-0.0885646	-0.417311	0.102009	-0.946816	-0.33767		-1.47048	0.23779
YHL018W	YHL018W	0.0820624	-0.541367	-0.00135208	-0.492918	-0.238394		-1.47033	0.237827
SNF11	YDR073W	-0.70891	2.61541	0.442307	2.21924	1.14201		1.46956	0.238019
VMA10	YHR039C-A	-0.701396	-0.989312	-2.62083	0.515968	-0.948893		-1.46942	0.238054
AOS1	YPR180W	0.263423	-0.17698	0.298582	0.845049	0.307518		1.46924	0.238099
SDS24	YBR214W	-1.2084	0.235618	-1.84217	-0.0524024	-0.71684		-1.46921	0.238106
MAK11	YKL021C	-0.327675	-0.890365	0.364462	-0.914437	-0.442004		-1.46814	0.238373
YDR094W	YDR094W	-1.0928	-0.0771156	0.237437	-1.08198	-0.503615		-1.46779	0.23846
TIM44	YIL022W	-0.0726642	0.0286944	-1.04046	-0.330845	-0.353819		-1.46771	0.238479
SEC39	YLR440C	-0.71962	-0.430037	0.324714	-0.512064	-0.334252		-1.46634	0.238822
YHL045W	YHL045W	0.145552	-0.145995	0.969359	0.423344	0.348065		1.46564	0.238996
TEC1	YBR083W	-0.225128	1.20071	0.0369212	1.82797	0.710119		1.46534	0.23907
RAD16	YBR114W	-0.969746	0.133496	0.0284566	-0.991745	-0.449885		-1.46411	0.239377
DAL5	YJR152W	0.302931	1.52335	-0.124039	0.363224	0.516367		1.46385	0.239442
SGN1	YIR001C	-0.907858	-0.484357	-2.8826	0.30455	-0.992566		-1.46343	0.239547
RTT106	YNL206C	-0.664103	0.0191895	0.0701427	-0.509022	-0.270948		-1.46268	0.239736
YML119W	YML119W	-0.184444	0.192995	0.421994	0.921717	0.338065		1.46186	0.23994
SNU114	YKL173W	-0.63655	-0.318156	0.195844	-0.243443	-0.250576		-1.46121	0.240103
YSC83	YHR017W	-0.0897394	-0.200537	-0.000978874	-0.887168	-0.294606		-1.46066	0.240243
YPT10	YBR264C	0.0891776	-0.919096	0.0732842	-1.28947	-0.511526		-1.45944	0.240548
ENT2	YLR206W	-0.262442	0.192087	-1.58334	-0.544134	-0.549456		-1.45931	0.240582
RGD2	YFL047W	-0.367099	-0.529463	0.306369	-0.668704	-0.314724		-1.457	0.241162
AIM10	YER087W	0.0882593	-0.633517	0.017338	-0.99473	-0.380662		-1.45683	0.241207
YPR170C	YPR170C	0.140836	-0.0857452	0.102779	0.219212	0.0942703		1.4567	0.24124
YJL160C	YJL160C	-1.09454	-0.727385	-0.366903	0.370182	-0.454661		-1.45491	0.241691
TFP1	YDL185W	-0.228132	-0.0298285	-1.86604	-0.331852	-0.613963		-1.45477	0.241726
OLA1	YBR025C	-0.520136	0.45633	-1.14941	-0.787915	-0.500283		-1.45453	0.241786
NAS2	YIL007C	-0.404631	0.930895	0.338189	1.32954	0.548498		1.45346	0.242057
YLR283W	YLR283W	-0.162761	-0.275939	0.0913654	-0.965405	-0.328185		-1.45303	0.242166
DOT6	YER088C	-1.38683	0.158414	-3.61927	-0.141275	-1.24724		-1.45275	0.242236
HUR1	YGL168W	1.95473	-0.0468239	0.240011	0.447948	0.648966		1.4521	0.242401
YOL085C	YOL085C	0.100261	-0.525078	-0.00833043	-0.587315	-0.255116		-1.45202	0.242421
ASF1	YJL115W	0.386111	-0.145109	0.227396	1.26036	0.43219		1.45197	0.242435
RUB1	YDR139C	1.01306	0.0772239	0.263254	-0.0055727	0.336991		1.45093	0.242699
SPO7	YAL009W	-0.0743573	-0.678583	0.181816	-0.786579	-0.339426		-1.4507	0.242758
YEL076C-A	YEL076C-A	-1.01724	-1.09016	-5.44717	0.300049	-1.81363		-1.4479	0.243469
YNL200C	YNL200C	-0.0216707	0.65721	0.276477	0.00287602	0.228723		1.44757	0.243552
TRP1	YDR007W	0.976049	-0.520838	0.654553	0.908813	0.504644		1.44694	0.243714
HHF2	YNL030W	0.173965	0.880922	-0.0404837	0.155048	0.292363		1.44673	0.243767
YLR255C	YLR255C	-0.345982	-0.480526	0.260157	-0.426831	-0.248295		-1.44589	0.243981
IRC4	YDR540C	-0.0692269	-0.544862	0.145789	-0.957679	-0.356495		-1.44368	0.244545
CDC42	YLR229C	0.210241	-0.422935	-0.484716	-0.209625	-0.226759		-1.4431	0.244694
ACC1	YNR016C	0.0191838	0.787712	-0.0993519	1.73645	0.610998		1.44257	0.24483
ORC5	YNL261W	0.032376	-0.00739587	0.329728	0.0823267	0.109259		1.44242	0.24487
NTO1	YPR031W	-0.629476	-1.26862	0.257573	-0.223508	-0.466009		-1.44198	0.244982
TAF5	YBR198C	-0.466101	-0.497632	0.172994	-0.123011	-0.228438		-1.44186	0.245014
RAD18	YCR066W	-0.277268	-1.21841	0.314708	-0.688304	-0.467317		-1.4418	0.245028
VPS25	YJR102C	-0.56673	-0.0860072	0.156839	-1.07081	-0.391678		-1.44132	0.245151
FRQ1	YDR373W	0.0726769	0.595078	0.180339	-0.0453071	0.200697		1.44074	0.2453
PRP18	YGR006W	0.0567264	-0.366026	-0.00689557	-0.269892	-0.146522		-1.44019	0.245442
RSC2	YLR357W	-1.36248	-0.0496153	0.220241	-0.952685	-0.536135		-1.43925	0.245683
SPS4	YOR313C	0.139123	-0.0477945	0.206335	0.913301	0.302741		1.4382	0.245954
YFL019C	YFL019C	-0.132604	-1.05045	0.2033	-0.590041	-0.39245		-1.43746	0.246143
DCG1	YIR030C	0.128706	0.341484	0.299847	-0.140603	0.157359		1.43744	0.246148
DED1	YOR204W	0.110239	1.37712	-0.35513	1.86759	0.749955		1.43602	0.246516
RPL36A	YMR194W	-1.94917	-0.680666	-7.55077	0.186576	-2.49851		-1.43572	0.246592
YPL264C	YPL264C	-0.00943177	-0.437857	0.0909582	-0.637229	-0.24839		-1.43537	0.246683
YHR139C-A	YHR139C-A	0.0749968	-1.08814	0.0759505	-0.766587	-0.425944		-1.43492	0.246799
GPM3	YOL056W	0.137359	-0.136491	0.32112	0.765027	0.271754		1.43479	0.246832
RPC10	YHR143W-A	-0.0289126	-0.563443	0.132158	-0.804013	-0.316053		-1.43432	0.246955
PKH2	YOL100W	-0.0139902	1.28393	-0.0672924	0.615967	0.454655		1.43429	0.246962
YIL029C	YIL029C	-0.253057	-0.353491	0.188546	-0.291857	-0.177465		-1.43414	0.247002
SHC1	YER096W	-1.35564	-0.621905	0.140325	-0.0743078	-0.477883		-1.43208	0.247536
TGS1	YPL157W	-0.348684	-1.03711	0.397226	-0.84227	-0.457709		-1.43174	0.247622
YFH1	YDL120W	-1.03816	-0.00483658	0.195664	-1.67284	-0.630044		-1.43085	0.247854
GOT1	YMR292W	0.869762	-0.320017	0.217078	1.56326	0.582521		1.42957	0.248187
SMD1	YGR074W	-0.131451	-0.889702	0.205288	-0.553181	-0.342262		-1.42896	0.248346
PAU2	YEL049W	-0.986573	-1.00397	-3.89569	0.566239	-1.33		-1.42846	0.248475
MAL11	YGR289C	0.0693409	-1.89852	0.0490352	-0.889957	-0.667524		-1.42825	0.248531
YOR186W	YOR186W	0.458364	-0.17597	0.265555	0.211567	0.189879		1.42814	0.248559
DCR2	YLR361C	-0.516636	-0.288898	0.256869	-0.458015	-0.25167		-1.42789	0.248625
SRT1	YMR101C	0.129898	0.333585	0.227239	-0.127507	0.140804		1.42753	0.248717
PRE9	YGR135W	-0.189907	0.556181	0.344115	0.187839	0.224557		1.42643	0.249006
POL4	YCR014C	0.144275	-0.0223535	0.379032	0.015862	0.129204		1.4264	0.249011
MSB3	YNL293W	0.931034	-0.422589	0.337917	1.45252	0.57472		1.42637	0.249021
YBR197C	YBR197C	-1.86505	-0.968652	-6.93187	0.533571	-2.308		-1.42578	0.249175
ADH5	YBR145W	0.540542	0.346029	0.557447	-0.29875	0.286317		1.42564	0.24921
VBA1	YMR088C	-1.32709	-0.072904	0.0424699	-0.410887	-0.442104		-1.42484	0.249419
ATP3	YBR039W	0.0413008	0.5742	-0.13159	1.08327	0.391797		1.42417	0.249595
RPL26B	YGR034W	-1.66369	-0.766593	-6.80489	0.277144	-2.23951		-1.42407	0.249622
SIP4	YJL089W	-0.289379	1.16344	0.122495	0.961803	0.48959		1.42394	0.249656
DPB11	YJL090C	0.00163089	-0.97679	0.115918	-0.612295	-0.367884		-1.42382	0.249686
YFL040W	YFL040W	0.0741777	-0.203727	-0.0476401	-0.216772	-0.0984903		-1.42325	0.249836
DAK1	YML070W	-1.0443	0.184267	-0.823006	-0.0215158	-0.42614		-1.42314	0.249866
COG6	YNL041C	-0.247657	-0.433288	0.231654	-0.465618	-0.228727		-1.42245	0.250046
YJR011C	YJR011C	-0.0547004	-1.34277	0.234543	-0.939717	-0.52566		-1.42243	0.250052
AIM25	YJR100C	-0.127635	1.76172	0.336162	0.355309	0.581389		1.42157	0.250277
YNL155W	YNL155W	-0.364538	1.73085	0.0666887	1.56345	0.749112		1.42144	0.250311
VPS45	YGL095C	-1.05405	-0.0881547	0.0496439	-0.305328	-0.349472		-1.42085	0.250466
MAS2	YHR024C	0.226771	-0.754542	-0.433429	-0.208082	-0.292321		-1.41781	0.251266
TRX1	YLR043C	-0.136819	0.311659	0.162661	0.912966	0.312617		1.416	0.251744
ALB1	YJL122W	-0.262839	0.710141	0.878374	0.155476	0.370288		1.41597	0.251752
YOR052C	YOR052C	-0.290802	0.69235	0.569038	0.269916	0.310126		1.41569	0.251825
EPT1	YHR123W	-0.534354	-0.103104	0.177722	-1.0147	-0.368609		-1.41539	0.251904
SIR1	YKR101W	1.40653	2.06831	0.190027	-0.442223	0.805663		1.41476	0.252072
SOR2	YDL246C	-0.535847	-0.413586	0.281771	-0.371442	-0.259776		-1.41297	0.252545
YGR017W	YGR017W	0.887517	-0.172135	0.0528905	1.95231	0.680145		1.41278	0.252596
SFT2	YBL102W	0.096878	2.22157	0.235377	0.296999	0.712705		1.41216	0.252759
YCH1	YGR203W	-0.105547	-0.743652	0.23385	-0.822872	-0.359555		-1.41134	0.252977
RSA3	YLR221C	0.016127	-0.0338016	0.448317	1.26268	0.423331		1.41116	0.253026
YGR025W	YGR025W	0.0821145	-0.37097	-0.0423592	-0.880384	-0.3029		-1.40942	0.253487
ARH1	YDR376W	-0.812469	-0.942471	0.303421	-0.181054	-0.408143		-1.40901	0.253596
PCL5	YHR071W	0.0347434	1.5278	-0.0808503	0.586823	0.517129		1.40893	0.253618
YGR053C	YGR053C	-0.333295	-1.05606	0.233482	-0.333024	-0.372225		-1.40892	0.25362
RPL15A	YLR029C	0.0342187	-0.526625	-0.0274932	-1.56696	-0.521714		-1.40872	0.253673
YER119C-A	YER119C-A	-0.22892	-1.26324	0.336108	-0.796134	-0.488046		-1.40778	0.253923
MCM16	YPR046W	-0.15179	-1.0547	0.335203	-1.15972	-0.507753		-1.40758	0.253979
SRV2	YNL138W	-0.0186743	1.46253	-1.36084e-05	0.50921	0.488262		1.40704	0.254122
FRE5	YOR384W	-0.297742	-1.08383	0.0713303	-0.117643	-0.356972		-1.40689	0.254162
YNL295W	YNL295W	0.0261485	-0.449845	0.0734174	-0.583318	-0.233399		-1.40576	0.254463
YNL022C	YNL022C	-0.813972	-0.179618	0.290194	-0.780352	-0.370937		-1.40402	0.254929
MRPL6	YHR147C	0.559585	0.114721	0.36258	-0.161175	0.218928		1.40341	0.255091
MRS2	YOR334W	0.184865	-0.624189	-0.149112	-0.376454	-0.241222		-1.4025	0.255337
YMR315W	YMR315W	0.126131	0.444346	-0.0782376	1.57226	0.516124		1.40215	0.25543
PGD1	YGL025C	0.154853	-0.0435071	0.420834	1.78976	0.580486		1.40159	0.255581
HIM1	YDR317W	1.59847	-0.194094	0.584365	0.177841	0.541645		1.4015	0.255605
BNA1	YJR025C	-0.620399	-0.22858	0.231611	-0.391844	-0.252303		-1.40006	0.255991
YLR108C	YLR108C	-0.112593	-0.838799	-0.138653	0.0118471	-0.26955		-1.39975	0.256075
HCR1	YLR192C	-2.67489	0.632379	-1.10986	-0.66544	-0.954451		-1.39897	0.256284
MATALPHA1	YCR040W	1.11998	-0.555456	0.471976	2.23519	0.817922		1.39832	0.256459
INN1	YNL152W	-0.580799	-0.193227	0.264949	-1.00292	-0.377998		-1.39651	0.256948
DFM1	YDR411C	-1.37019	0.275807	-1.18582	-0.0201081	-0.575077		-1.39572	0.25716
AST1	YBL069W	-0.447899	-0.00020163	0.100069	-0.623373	-0.242851		-1.39569	0.257169
BUD21	YOR078W	0.573124	0.6362	0.0781415	-0.184181	0.275821		1.39527	0.257282
CDC28	YBR160W	0.612464	-0.227475	0.23857	0.357049	0.245152		1.39451	0.257489
YAP1801	YHR161C	-1.85846	-0.160118	-6.34346	0.0727053	-2.07233		-1.39332	0.257811
YHR003C	YHR003C	-0.219613	-0.885919	0.338574	-0.867222	-0.408545		-1.39302	0.257891
DYN1	YKR054C	-0.799012	0.20096	-1.23968	-0.0278814	-0.466404		-1.39248	0.258039
YBL055C	YBL055C	0.0695468	0.268132	0.0300994	1.30921	0.419248		1.39196	0.258179
#N/A	Q0105	0.640926	0.0440736	-0.164228	1.24714	0.441977		1.38976	0.258778
YBR184W	YBR184W	0.0929924	-0.430827	0.00231677	-0.702966	-0.259621		-1.3897	0.258795
CCW12	YLR110C	-1.41194	0.694859	-3.32208	-0.626879	-1.16651		-1.38908	0.258962
YFR039C	YFR039C	-0.30039	0.702372	0.190067	1.05808	0.412531		1.38901	0.258981
YGR146C	YGR146C	-0.161583	2.73181	0.0760164	0.996859	0.910774		1.38753	0.259385
YJL225C	YJL225C	0.126822	-0.0716142	-0.571596	-0.325965	-0.210588		-1.38657	0.259645
GPI13	YLL031C	-0.0365369	0.323357	0.214098	-0.0137563	0.121791		1.3865	0.259664
NHP6B	YBR089C-A	-0.263431	0.121502	-0.811591	-0.136564	-0.272521		-1.38528	0.26
AAD6	YFL056C	-0.0426556	-0.281164	0.0963506	-0.328246	-0.138929		-1.38527	0.260001
SGA1	YIL099W	-2.0214	-0.505423	-0.086519	0.0085351	-0.651201		-1.38501	0.260073
LAP3	YNL239W	-1.2538	0.348003	-1.90231	-0.0717312	-0.719959		-1.38477	0.260137
RPL34A	YER056C-A	-0.00106775	-0.794121	0.102486	-2.01377	-0.676618		-1.38472	0.260153
SPH1	YLR313C	0.0950285	-0.577719	0.0396837	-0.647148	-0.272539		-1.38293	0.260643
VPS34	YLR240W	-0.113398	-0.183966	0.0217683	-0.994073	-0.317417		-1.38275	0.260691
YPR063C	YPR063C	-0.653652	0.214953	-1.40597	-0.113276	-0.489486		-1.38233	0.260807
YJL028W	YJL028W	1.45365	-0.336468	0.346698	0.579202	0.51077		1.3823	0.260816
SDC1	YDR469W	0.717112	-0.0850805	0.291548	0.0499733	0.243388		1.38229	0.260818
YNR048W	YNR048W	-0.525168	-0.37763	0.0645092	0.02669	-0.2029		-1.38214	0.260859
SLN1	YIL147C	-0.117479	-0.281744	0.13092	-0.715551	-0.245963		-1.38157	0.261014
YOL083W	YOL083W	1.30675	-0.117169	-0.200932	1.83377	0.705606		1.38095	0.261185
GNA1	YFL017C	-0.287332	0.686385	0.322807	0.4114	0.283315		1.37961	0.261555
ECM33	YBR078W	-1.81936	0.335193	-6.17605	-0.384992	-2.0113		-1.37885	0.261762
PRS2	YER099C	-1.66834	-0.509493	-0.372027	0.297923	-0.562985		-1.37823	0.261934
MLH2	YLR035C	-0.702187	0.103039	0.0697295	-0.996441	-0.381465		-1.37816	0.261955
MST1	YKL194C	0.431565	-0.801175	-0.414109	-0.851942	-0.408915		-1.37808	0.261976
SUI1	YNL244C	-0.459659	-0.0263118	0.119651	-0.887235	-0.313389		-1.37803	0.261991
SEC61	YLR378C	-1.92393	0.556369	-2.13018	-0.146532	-0.911069		-1.3774	0.262162
PET117	YER058W	-0.401748	-1.57507	0.382573	-0.624378	-0.554655		-1.37668	0.262362
YDL240C-A	YDL240C-A	-0.124839	-1.2183	0.204691	-0.552705	-0.422787		-1.37641	0.262436
YPR117W	YPR117W	-1.80462	-0.881478	-7.09818	0.580313	-2.30099		-1.37559	0.262663
YHR138C	YHR138C	0.450054	0.293278	0.0461117	-0.106288	0.170789		1.37437	0.263001
MUS81	YDR386W	-0.15521	0.377377	0.608939	0.0862501	0.229339		1.37391	0.263128
ADH2	YMR303C	-0.178937	-0.0794165	-1.93164	-0.241093	-0.607771		-1.37336	0.26328
AMA1	YGR225W	0.0443043	-0.611901	0.0975056	-0.619069	-0.27229		-1.37211	0.263627
YBL086C	YBL086C	-0.632895	-0.566353	0.377354	-0.473247	-0.323785		-1.372	0.263657
YJR008W	YJR008W	0.114208	2.25484	0.34034	0.129491	0.709721		1.37113	0.2639
STN1	YDR082W	-0.691437	-1.02907	0.441311	-0.44427	-0.430868		-1.37018	0.264163
UBP16	YPL072W	-0.0224199	-0.0867934	-0.188801	0.0350782	-0.0657339		-1.36995	0.264227
MRM2	YGL136C	0.588189	-0.250041	0.162613	1.22629	0.431763		1.36933	0.264399
MSC7	YHR039C	-0.613516	0.116958	-0.0155018	-0.424037	-0.234024		-1.36824	0.264704
FMP41	YNL168C	-0.208378	-0.197908	0.157102	-0.309009	-0.139548		-1.36805	0.264757
CYS3	YAL012W	-1.53177	0.337315	-0.0381035	-1.26857	-0.625284		-1.36804	0.26476
#N/A	Q0110	0.0784591	-0.189308	0.524245	0.843317	0.314178		1.36774	0.264842
RPF1	YHR088W	-0.117487	-0.812503	0.257922	-0.713225	-0.346323		-1.3677	0.264854
TPK2	YPL203W	-1.24285	0.371687	-0.991609	-0.168663	-0.507859		-1.36428	0.26581
YDR061W	YDR061W	-1.67051	-0.124724	-6.84587	-0.078226	-2.17983		-1.36347	0.266036
HSH49	YOR319W	-0.8237	0.138878	0.0710649	-1.00788	-0.40541		-1.36327	0.266091
HYP2	YEL034W	0.0679108	0.359793	-0.113992	0.93009	0.310951		1.36212	0.266415
MEH1	YKR007W	0.0672862	0.475804	-0.0899821	0.19956	0.163167		1.36152	0.266582
DIP5	YPL265W	-0.00801997	0.169858	0.196364	1.39271	0.437728		1.36133	0.266637
MEX67	YPL169C	-0.202188	0.67263	0.0507931	0.751176	0.318103		1.36115	0.266688
FAA2	YER015W	-1.17312	0.0712344	-1.69047	0.232018	-0.640084		-1.36107	0.26671
GFD1	YMR255W	-0.13	1.12717	-0.0644816	0.74936	0.420512		1.36087	0.266765
FDH1	YOR388C	0.0636666	1.15814	-0.343717	1.75937	0.659365		1.36021	0.266951
SEC63	YOR254C	-0.45002	1.3275	0.308526	0.918143	0.526038		1.3597	0.267094
QCR7	YDR529C	-0.862149	-0.478196	-2.51842	0.469043	-0.84743		-1.35961	0.267119
RTT10	YPL183C	0.0853472	-0.118791	0.301953	0.780671	0.262295		1.35929	0.267209
MNS1	YJR131W	-0.673153	-0.0530393	0.0586044	-0.207635	-0.218806		-1.35917	0.267243
ROG3	YFR022W	-0.248455	-0.622278	0.282744	-0.505486	-0.273369		-1.35908	0.267269
SLC1	YDL052C	-2.14114	-0.707337	-8.14528	0.538804	-2.61374		-1.35891	0.267318
YJR023C	YJR023C	0.160402	-0.135171	0.416527	0.171558	0.153329		1.3584	0.26746
SDT1	YGL224C	-0.255256	0.228824	-0.307325	-0.690459	-0.256054		-1.35829	0.267492
RPS26A	YGL189C	0.221733	-0.488933	-0.18242	-1.29699	-0.436653		-1.3578	0.267629
ARP4	YJL081C	-1.45259	0.137048	-0.0263635	-0.608629	-0.487635		-1.35734	0.267759
NUR1	YDL089W	-0.15188	-0.0765582	0.025437	-0.769157	-0.24304		-1.35703	0.267846
DSE1	YER124C	-1.23539	-0.859366	0.34438	-0.164264	-0.47866		-1.35665	0.267953
YLR271W	YLR271W	0.165003	-0.674334	-0.247507	-0.177648	-0.233621		-1.3555	0.268278
PMT6	YGR199W	-1.04943	-0.100162	0.237977	-0.628526	-0.385035		-1.35427	0.268628
PDA1	YER178W	-1.05496	0.00277001	-3.62275	0.0291429	-1.16145		-1.35304	0.268977
NEM1	YHR004C	0.0964592	-0.638875	-0.069624	-0.241402	-0.21336		-1.3528	0.269043
MRP20	YDR405W	-2.03738	-0.0779981	-6.3188	0.256727	-2.04436		-1.35212	0.269236
#N/A	TC15190	-1.42609	-0.0988426	0.0602024	-0.34377	-0.452124		-1.34916	0.270079
MRP17	YKL003C	-0.246777	1.61215	0.336943	0.402366	0.52617		1.34815	0.270367
RPN13	YLR421C	0.213416	1.21631	0.239086	-0.117078	0.387933		1.34799	0.270412
#N/A	Q0140	-0.533269	2.04052	0.789829	0.548948	0.711506		1.34697	0.270703
YGR107W	YGR107W	1.5453	-0.0999583	-0.0970564	0.788038	0.53408		1.34668	0.270784
GDE1	YPL110C	0.0580645	-1.05524	0.190286	-0.964071	-0.442739		-1.34593	0.270999
QDR1	YIL120W	-0.0358806	0.0615398	-0.135543	-0.180361	-0.0725612		-1.34519	0.271212
SCS3	YGL126W	-0.17828	-0.526368	0.252675	-1.2122	-0.416042		-1.34409	0.271527
CAR2	YLR438W	-1.81417	-0.202221	-7.58433	0.0360879	-2.39116		-1.34398	0.271557
DSN1	YIR010W	-0.38995	-0.0409073	0.0681087	-0.165707	-0.132114		-1.34363	0.271657
YDR089W	YDR089W	0.138168	-1.05474	0.0824359	-0.80097	-0.408777		-1.34313	0.271802
IRC10	YOL015W	0.0467591	-2.26844	0.0270338	-0.723275	-0.729481		-1.34246	0.271994
CDC43	YGL155W	-0.117514	-0.204111	0.046676	-1.07872	-0.338417		-1.34193	0.272146
UTP15	YMR093W	-1.87839	-0.635792	-8.01637	0.403564	-2.53175		-1.34184	0.27217
YLR426W	YLR426W	-0.112427	-1.31746	0.326496	-0.888021	-0.497852		-1.34176	0.272194
YDR262W	YDR262W	-0.133824	3.47898	0.0730089	1.02931	1.11187		1.34169	0.272213
YDR433W	YDR433W	-1.82427	-0.458224	-5.22603	0.661865	-1.71166		-1.3404	0.272586
SEN2	YLR105C	-0.231151	-0.513422	0.225468	-0.320143	-0.209812		-1.33981	0.272754
YKR032W	YKR032W	0.0547035	-0.260953	-0.0136305	-0.721469	-0.235337		-1.33977	0.272767
SPS100	YHR139C	-0.128343	1.4752	-0.264836	1.64987	0.682972		1.33962	0.272811
YFR035C	YFR035C	2.80843	-1.45032	2.94612	1.17377	1.3695		1.33937	0.272881
CMK1	YFR014C	-0.467383	-0.0446176	0.152327	-0.949802	-0.327369		-1.33919	0.272932
PPM2	YOL141W	0.0225872	-0.632195	0.00542699	-0.210704	-0.203721		-1.33702	0.273558
ARF1	YDL192W	1.19163	0.0673216	-0.37654	1.97532	0.714433		1.33698	0.27357
YAL037W	YAL037W	0.958097	0.361391	0.512956	-0.364242	0.367051		1.33624	0.273783
RNA15	YGL044C	0.0126878	-0.0494398	0.232933	0.652608	0.212197		1.33617	0.273806
YJL055W	YJL055W	-0.243382	1.78332	0.1317	0.686316	0.589488		1.33554	0.273986
YLR031W	YLR031W	-0.121566	-1.58637	0.228444	-0.62745	-0.526735		-1.33525	0.274071
SSB2	YNL209W	-0.894344	-0.268782	-2.51496	0.372403	-0.82642		-1.33422	0.274368
VBA3	YCL069W	0.841961	-0.354624	0.269285	0.651646	0.352067		1.33386	0.274473
MET5	YJR137C	-1.19123	-1.01133	-3.06894	0.92138	-1.08753		-1.33376	0.274501
MSG5	YNL053W	-1.61333	-0.227448	-7.32022	0.0114023	-2.2874		-1.33344	0.274593
YDL158C	YDL158C	0.873953	-0.36811	0.304266	0.622908	0.358254		1.3332	0.274663
SMD3	YLR147C	-0.386113	0.0991212	-7.10254e-05	-0.767645	-0.263677		-1.33222	0.274949
YLL059C	YLL059C	1.99207	0.229273	1.461	-0.577462	0.776221		1.3314	0.275186
YBR113W	YBR113W	1.25448	-0.0932418	0.635266	-0.0767878	0.429929		1.33075	0.275376
YOL092W	YOL092W	0.139786	-0.182083	0.365521	0.36751	0.172683		1.33068	0.275395
PPH22	YDL188C	-0.327785	0.558228	0.253982	1.05422	0.384662		1.33045	0.275462
TEF1	YPR080W	-0.0993943	-0.36679	-1.96401	-0.00689737	-0.609272		-1.33035	0.275491
#N/A	RC1	0.199501	-0.202127	0.351486	0.339694	0.172138		1.32985	0.275638
YKR040C	YKR040C	1.06264	-0.551472	0.493129	0.955155	0.489863		1.32957	0.275719
YBR141C	YBR141C	-0.842072	-0.519805	0.267313	-0.170986	-0.316387		-1.32951	0.275734
YKR035C	YKR035C	2.23647	-0.0732893	0.61293	0.0496268	0.706434		1.32929	0.2758
RNH70	YGR276C	-0.0291704	0.051823	0.231965	1.01374	0.317088		1.32928	0.275802
RPA135	YPR010C	-0.723638	0.180263	-0.155115	-0.296861	-0.248838		-1.32906	0.275866
RMP1	YLR145W	-0.557591	-2.03831	0.284529	-0.312326	-0.655924		-1.32898	0.275891
HDA2	YDR295C	-0.293428	-0.0691699	0.129191	-0.613343	-0.211687		-1.32886	0.275925
SOV1	YMR066W	0.345493	-1.67116	-0.0162633	-1.19201	-0.633487		-1.32861	0.275996
PAM1	YDR251W	-0.756273	0.404342	-0.822424	-0.323297	-0.374413		-1.32679	0.276528
ORM2	YLR350W	1.77966	-0.556393	0.613583	0.696152	0.63325		1.32672	0.276549
YLR281C	YLR281C	-0.629563	-0.675611	-2.38064	0.517746	-0.792017		-1.32631	0.276667
ELG1	YOR144C	0.0130654	-1.95998	0.338493	-1.24322	-0.712909		-1.32596	0.276772
#N/A	Q0115	-0.634801	2.36455	0.37726	1.27895	0.846491		1.32389	0.277376
YER085C	YER085C	0.0870043	-0.180374	0.404292	0.658225	0.242287		1.32375	0.277418
PEX31	YGR004W	-1.43298	0.395451	-1.436	-0.0363396	-0.627467		-1.32322	0.277574
AFG2	YLR397C	-0.267587	-1.44289	-0.116144	0.0388623	-0.44694		-1.32299	0.27764
RIM9	YMR063W	-1.62908	-1.06903	-6.66619	0.868521	-2.12394		-1.32264	0.277743
TPO2	YGR138C	0.00416702	0.396368	-0.0231671	0.129599	0.126742		1.32255	0.27777
DUS3	YLR401C	-1.25314	-0.261273	0.277335	-0.439828	-0.419227		-1.32242	0.277808
LAS17	YOR181W	-1.41709	-0.358055	0.456875	-0.750865	-0.517283		-1.32154	0.278065
FET4	YMR319C	-1.37016	-0.368992	0.510023	-0.899811	-0.532236		-1.32025	0.278444
MIH1	YMR036C	-0.548718	1.75395	0.16134	1.57102	0.734398		1.32005	0.278504
CSM2	YIL132C	-0.10423	-0.522324	0.187534	-0.399554	-0.209643		-1.31998	0.278524
ENO1	YGR254W	-0.0916829	0.0366214	-0.796898	-0.135052	-0.246753		-1.31976	0.278589
YJL007C	YJL007C	0.156925	-0.486324	-0.033555	-1.01642	-0.344843		-1.31942	0.278688
STB3	YDR169C	-0.516971	0.404948	-1.58621	-0.453234	-0.537868		-1.31898	0.27882
SAP30	YMR263W	0.159209	-0.201899	0.404455	1.17407	0.383959		1.31798	0.279114
CIA1	YDR267C	-0.165723	-0.86499	0.0941827	-0.150924	-0.271864		-1.31656	0.279531
YHL037C	YHL037C	0.0530837	-1.90692	0.124255	-0.759816	-0.62235		-1.31626	0.27962
AIM4	YBR194W	-1.03243	-0.592702	0.238543	-0.086276	-0.368216		-1.31616	0.279649
HXT9	YJL219W	-0.404066	-1.80126	-0.00264911	-0.025662	-0.55841		-1.31582	0.279751
LSM6	YDR378C	0.0938482	0.767471	0.431812	-0.195819	0.274328		1.3158	0.279756
SNF1	YDR477W	-0.140086	0.191109	0.261688	1.19726	0.377493		1.31555	0.279829
RPL16A	YIL133C	-0.0851324	-0.190772	-1.34296	-0.025425	-0.411073		-1.31541	0.279871
RIX7	YLL034C	0.1167	-1.2056	0.232313	-1.38808	-0.561165		-1.31413	0.28025
PAU12	YGR294W	0.0666413	1.94276	0.372957	0.0104144	0.598192		1.3141	0.28026
DPH2	YKL191W	-0.0115639	-0.977018	-0.0485664	-0.161334	-0.299621		-1.31393	0.28031
TRE2	YOR256C	-0.83911	-1.07796	0.249238	-0.0104126	-0.419562		-1.31359	0.280412
ANT1	YPR128C	0.382236	-0.207142	0.318326	0.201758	0.173795		1.31304	0.280574
ZRC1	YMR243C	-0.386689	-0.62554	0.305338	-0.337934	-0.261206		-1.31241	0.28076
ATF2	YGR177C	0.0413811	-1.57459	0.321218	-1.24077	-0.613192		-1.31237	0.280771
YNL324W	YNL324W	0.6585	-0.300492	0.144355	0.965022	0.366846		1.31232	0.280788
YMR254C	YMR254C	0.173639	-0.283743	0.545882	0.816294	0.313018		1.31199	0.280886
CHL4	YDR254W	0.25095	-0.631008	-0.0851317	-0.892718	-0.339477		-1.31122	0.281114
PRP16	YKR086W	0.149564	-1.00521	-0.513775	-0.00468058	-0.343527		-1.31034	0.281375
UTP30	YKR060W	0.134379	-0.498918	0.0112245	-0.927954	-0.320317		-1.3097	0.281565
MON1	YGL124C	1.13829	0.306231	0.254532	-0.22076	0.369573		1.30891	0.281799
SMF1	YOL122C	-0.329027	1.30467	0.158056	0.711251	0.461239		1.30881	0.281832
TKL2	YBR117C	-1.13208	-0.225946	-2.86441	0.458116	-0.941081		-1.30874	0.281853
FUR4	YBR021W	0.658731	-0.0796656	-0.0462841	0.407855	0.235159		1.30852	0.281916
SMT3	YDR510W	-0.387376	1.92342	-0.0523406	1.47905	0.74069		1.30844	0.281942
KEX1	YGL203C	-0.112788	0.873134	0.134099	0.207227	0.275418		1.30734	0.28227
TFC6	YDR362C	0.0693374	-0.120922	-0.148033	-0.830205	-0.257456		-1.30724	0.282298
BDP1	YNL039W	-0.542229	-0.381248	0.390849	-1.52989	-0.515628		-1.30648	0.282527
GLC7	YER133W	0.244978	1.21731	-0.168345	0.242988	0.384233		1.30599	0.282672
YDR053W	YDR053W	0.121619	-0.221992	-0.138394	-0.156231	-0.0987495		-1.3058	0.282727
PEX29	YDR479C	0.162103	-0.616496	0.0253933	-0.864885	-0.323471		-1.30571	0.282757
CFT1	YDR301W	0.432872	-0.292613	0.340678	0.433209	0.228537		1.30536	0.282859
HUA1	YGR268C	-1.2826	0.263088	-2.05002	0.137576	-0.732988		-1.30484	0.283015
SYM1	YLR251W	0.635165	1.63491	0.561504	-0.526595	0.576246		1.30474	0.283045
SKG1	YKR100C	-0.43149	0.943041	0.209548	1.24146	0.49064		1.30442	0.28314
PHO8	YDR481C	-0.33861	0.788164	0.130803	1.33286	0.478305		1.30404	0.283255
PUT4	YOR348C	-1.92191	-0.603493	-5.75818	0.871237	-1.85309		-1.30388	0.283302
ERG27	YLR100W	-0.167042	0.0204308	-0.041632	-0.82129	-0.252383		-1.30362	0.283382
YKL069W	YKL069W	0.0724267	-0.54766	0.0966587	-0.996399	-0.343743		-1.30335	0.283461
GND2	YGR256W	-0.574123	0.209193	-1.04378	-0.0466849	-0.363848		-1.30314	0.283524
PEP5	YMR231W	-0.19397	-0.379537	0.238302	-0.541875	-0.21927		-1.3031	0.283538
FCY2	YER056C	0.881493	-0.612152	0.556212	1.37295	0.549625		1.3022	0.283807
YDL096C	YDL096C	-1.97723	-0.442609	-7.59033	0.546777	-2.36585		-1.30189	0.2839
SEY1	YOR165W	0.0209691	-0.846181	0.226321	-0.985747	-0.396159		-1.30162	0.283981
STE13	YOR219C	1.02092	-0.347678	0.0999092	0.981428	0.438645		1.29977	0.284537
GCN3	YKR026C	-0.355798	-0.157681	0.21497	-0.555259	-0.213442		-1.29947	0.284627
YJL016W	YJL016W	-0.244171	-0.579864	0.248759	-0.326226	-0.225375		-1.29942	0.284642
PAU17	YLL025W	-1.89384	-0.129403	-7.09326	0.298695	-2.20445		-1.29883	0.284821
DYN3	YMR299C	-0.176791	-0.618677	0.295715	-0.669797	-0.292387		-1.29883	0.284821
GEF1	YJR040W	-0.177468	-0.338752	0.221715	-0.756448	-0.262738		-1.29824	0.284997
HSC82	YMR186W	1.15515	-0.313276	0.192142	0.575709	0.402432		1.29824	0.284998
VMA13	YPR036W	-0.220411	0.0659044	-1.21312	-0.120365	-0.371999		-1.29805	0.285053
YGL193C	YGL193C	-1.13212	0.307361	-0.0130292	-1.05304	-0.472706		-1.29805	0.285056
PDI1	YCL043C	-1.06552	0.0748731	-2.06375	0.251674	-0.70068		-1.2975	0.285221
HPF1	YOL155C	0.246565	0.0597247	-1.78739	-0.98417	-0.616316		-1.29731	0.285277
SPC42	YKL042W	0.871798	-0.157171	0.10426	0.31524	0.283532		1.29705	0.285357
PCM1	YEL058W	-0.16077	-0.210138	0.150767	-0.75024	-0.242595		-1.29644	0.285541
HTB1	YDR224C	0.105965	0.644553	0.140596	-0.0840541	0.201765		1.29638	0.285557
MPH2	YDL247W	-0.155577	-1.40076	0.379854	-0.843983	-0.505117		-1.29618	0.285619
YRF1-5	YLR467W	-1.20429	-0.195434	0.0405184	-0.109275	-0.36712		-1.29596	0.285687
UTP9	YHR196W	-0.0332614	-1.44199	0.233787	-0.699062	-0.485131		-1.29565	0.285778
CAB1	YDR531W	-0.479713	0.845792	0.309954	1.38229	0.51458		1.29556	0.285808
YIL102C	YIL102C	0.0845069	-1.15032	0.227688	-1.0496	-0.471932		-1.29527	0.285893
KGD1	YIL125W	-0.0857123	0.835117	-0.162907	1.79992	0.596604		1.29491	0.286003
CCT5	YJR064W	-0.230159	-0.336908	0.241539	-0.495631	-0.20529		-1.29428	0.286193
YAF9	YNL107W	-0.514752	-0.462595	0.434606	-1.04848	-0.397805		-1.29397	0.286287
YMR306C-A	YMR306C-A	0.0246946	-0.337147	0.0408054	-1.05304	-0.331171		-1.29388	0.286314
#N/A	RC3	0.0746916	-1.00416	0.122564	-0.608457	-0.353841		-1.29323	0.286511
NPA3	YJR072C	-1.73308	0.00451242	-7.2377	0.0610333	-2.22631		-1.29318	0.286526
ARE2	YNR019W	-0.147686	1.43249	-0.138555	0.878651	0.506226		1.29278	0.286648
POL32	YJR043C	-0.625346	-1.05749	0.215199	-0.0246166	-0.373064		-1.29262	0.286697
VHR1	YIL056W	-2.06824	-0.490963	-0.536627	0.42463	-0.6678		-1.29256	0.286714
ADE13	YLR359W	0.20821	-0.0247365	-0.613514	-1.17715	-0.401799		-1.29216	0.286835
YBR235W	YBR235W	-1.31331	0.208106	0.0545406	-0.815932	-0.466649		-1.29187	0.286925
HTA2	YBL003C	0.127252	0.877156	0.219134	-0.122436	0.275277		1.29111	0.287154
ECM8	YBR076W	-0.0419174	-0.749222	0.248794	-0.813861	-0.339051		-1.29111	0.287155
YKR106W	YKR106W	0.0437927	-0.748694	0.197402	-1.16228	-0.417444		-1.29068	0.287285
YLR164W	YLR164W	-0.573059	0.059687	0.115505	-0.64285	-0.260179		-1.29048	0.287347
YOR387C	YOR387C	2.01874	0.0265196	0.307376	0.0890221	0.610415		1.28974	0.287572
AFR1	YDR085C	-0.644425	0.931395	0.529133	1.85515	0.667813		1.2891	0.287765
TIM21	YGR033C	-0.511107	0.990962	0.405304	0.875087	0.440062		1.28898	0.287802
YNL057W	YNL057W	-1.94953	-0.312365	-7.35206	0.506298	-2.27691		-1.28853	0.287939
UBC12	YLR306W	0.151963	0.0179766	0.051395	1.06778	0.322278		1.28847	0.287959
GSG1	YDR108W	0.541235	0.130544	0.314077	-0.1899	0.198989		1.28828	0.288014
YJR071W	YJR071W	0.00667993	-0.649161	0.186524	-0.737259	-0.298304		-1.28782	0.288155
SSS1	YDR086C	-0.163648	2.21009	0.265284	0.392424	0.676037		1.28768	0.288198
SPC98	YNL126W	0.0474162	-0.166955	-0.0750474	-0.883654	-0.26956		-1.28758	0.288229
INM2	YDR287W	-0.372764	-0.756277	0.471974	-1.0137	-0.417692		-1.28729	0.288316
STB2	YMR053C	-0.101374	-0.552387	-2.26945	0.131444	-0.697941		-1.286	0.288712
CRM1	YGR218W	-0.0061442	2.21546	0.719684	-0.146273	0.695682		1.28599	0.288713
SUR4	YLR372W	-0.544854	0.149624	0.0226522	-1.06886	-0.360359		-1.28564	0.288822
GPM2	YDL021W	0.551277	0.113796	0.142622	-0.104581	0.175778		1.28501	0.289013
MET1	YKR069W	0.326221	-0.7464	-0.171037	-0.720978	-0.328048		-1.28496	0.28903
YPR011C	YPR011C	-0.660153	0.141544	0.0650516	-0.755804	-0.30234		-1.28368	0.28942
TIR1	YER011W	-1.92378	0.414834	-6.73927	-0.113515	-2.09043		-1.28366	0.289428
STF2	YGR008C	0.41727	-0.147779	0.781819	0.0188194	0.267532		1.28364	0.289434
YJR154W	YJR154W	0.976907	-0.440355	0.228597	1.00263	0.441945		1.2827	0.289722
PNS1	YOR161C	-1.05704	0.361034	-0.821169	-0.141332	-0.414626		-1.28246	0.289793
YNR040W	YNR040W	-0.0473399	-0.268505	0.12069	-0.569319	-0.191119		-1.28145	0.290104
YGR168C	YGR168C	-0.142196	-1.34148	0.297332	-0.609524	-0.448968		-1.28127	0.29016
MOH1	YBL049W	-0.263189	1.36338	0.538531	0.140285	0.444751		1.28098	0.29025
BRR1	YPR057W	1.33386	-0.639312	0.376698	1.35489	0.606533		1.28011	0.290517
STE18	YJR086W	0.106318	-0.0398484	0.0248071	0.374025	0.116325		1.27892	0.290881
TFB4	YPR056W	-0.450629	-0.364287	0.323373	-0.482037	-0.243395		-1.27729	0.291384
#N/A	TC12564	0.124476	-0.0346719	0.0437476	0.620856	0.188602		1.27691	0.291502
YNL165W	YNL165W	-0.942924	-0.471556	0.295529	-0.20243	-0.330345		-1.27681	0.291532
RAD33	YML011C	-0.0143789	-1.26963	0.165597	-0.522483	-0.410223		-1.27643	0.291649
LAG2	YOL025W	-1.41295	-1.02936	0.215309	0.131459	-0.523886		-1.27631	0.291688
CUL3	YGR003W	-0.933188	0.0793045	0.157379	-0.709373	-0.351469		-1.27562	0.291899
PRE7	YBL041W	-0.285756	0.354041	-0.744089	-0.539314	-0.303779		-1.27388	0.292438
SPT3	YDR392W	0.0315442	-0.140018	-0.102241	-1.04665	-0.314341		-1.27335	0.292602
SAG1	YJR004C	2.03443	4.31362	0.361411	-0.936102	1.44334		1.27325	0.292633
RPL17A	YKL180W	-1.41698	0.87538	-1.22263	-0.908	-0.668057		-1.27235	0.292911
RMD9	YGL107C	-0.477013	-0.347419	0.347693	-0.60623	-0.270742		-1.27224	0.292945
SLX5	YDL013W	0.746341	0.0829536	-0.228374	0.502403	0.275831		1.27216	0.292972
YKL075C	YKL075C	0.852489	-0.495522	0.314239	1.24666	0.479465		1.27176	0.293095
YLL054C	YLL054C	0.161753	-0.0652748	0.56816	0.0399254	0.176141		1.2703	0.293549
ARA2	YMR041C	-0.630111	-0.0245343	-0.793359	0.221636	-0.306592		-1.26924	0.293878
RTA1	YGR213C	-0.0331235	-0.737929	0.254405	-0.834765	-0.337853		-1.26898	0.293961
PAU6	YNR076W	-0.171099	-1.20477	0.281428	-0.492297	-0.396685		-1.26885	0.293999
UTP5	YDR398W	-1.86953	0.534994	-6.25417	-0.152344	-1.93526		-1.26833	0.294163
RPL25	YOL127W	-0.219899	0.279585	-0.440969	-1.36971	-0.437748		-1.26782	0.294321
ASI1	YMR119W	-0.0363297	-0.908851	0.197424	-0.500734	-0.312123		-1.26777	0.294335
YLR345W	YLR345W	-0.114513	0.518176	-0.0632467	1.02813	0.342137		1.26743	0.294442
SIR4	YDR227W	-0.446893	-0.0418075	0.145539	-0.352325	-0.173872		-1.26739	0.294456
SWD3	YBR175W	0.433041	-0.455945	0.623888	0.844049	0.361258		1.26735	0.294466
YDL211C	YDL211C	1.50545	-0.886909	0.634164	1.81721	0.767479		1.26726	0.294495
UTP10	YJL109C	1.21357	0.382411	0.0533184	-0.137578	0.377931		1.26597	0.294897
YBR016W	YBR016W	-0.360794	0.0704593	-1.35978	-0.0121598	-0.415569		-1.26576	0.294964
GPB1	YOR371C	-1.31593	0.00924503	0.360325	-1.18973	-0.534022		-1.26566	0.294996
GMH1	YKR030W	-0.0497499	1.48155	0.0868075	0.25984	0.444613		1.26525	0.295122
TPO5	YKL174C	-0.397923	-0.547158	0.275256	-0.235165	-0.226248		-1.2647	0.295296
MCD1	YDL003W	-0.795569	-0.453452	0.365603	-0.350588	-0.308502		-1.26435	0.295405
YIL082W-A	YIL082W-A	-1.46265	-0.465833	-5.74145	0.62716	-1.76069		-1.26319	0.295768
ADE1	YAR015W	-1.26336	0.86885	-1.15287	-1.00402	-0.63785		-1.26298	0.295834
RSE1	YML049C	-0.894767	-0.0760044	0.307292	-0.793325	-0.364201		-1.26188	0.296179
YLR236C	YLR236C	0.587736	1.65461	0.0144991	-0.178576	0.519567		1.26154	0.296286
NHP2	YDL208W	0.729838	2.32745	-0.136893	-0.043546	0.719213		1.26138	0.296336
OSM1	YJR051W	1.41053	0.0687918	0.322884	-0.0931088	0.427274		1.26134	0.296349
YPR039W	YPR039W	0.153801	-0.36088	-0.0534849	-0.412304	-0.168217		-1.26097	0.296464
PRS1	YKL181W	0.840849	-0.59585	0.458902	1.59272	0.574154		1.26023	0.296695
SEC66	YBR171W	0.767211	-0.297196	0.144105	0.587139	0.300315		1.26002	0.296763
PAC10	YGR078C	-1.96125	-0.0206927	-6.7985	0.443546	-2.08422		-1.25899	0.297088
YGR050C	YGR050C	1.28327	-0.584657	0.182672	2.11693	0.749553		1.25861	0.297207
RIB2	YOL066C	-0.86893	-0.252528	0.237219	-0.255835	-0.285018		-1.25839	0.297274
MCM21	YDR318W	1.09519	-0.425207	0.231578	0.775111	0.419169		1.2582	0.297335
YBR298C-A	YBR298C-A	-0.0498464	-2.10642	0.25199	-0.734903	-0.659794		-1.25785	0.297447
GDH2	YDL215C	-0.719414	-0.431513	-3.58806	0.385212	-1.08844		-1.2577	0.297492
TMA16	YOR252W	1.34664	0.243367	0.313995	-0.2318	0.41805		1.25765	0.297508
PET123	YOR158W	1.5185	0.171903	1.69919	-0.610484	0.694776		1.25728	0.297626
HTL1	YCR020W-B	-0.150072	-0.958995	0.129721	-0.193112	-0.293115		-1.25686	0.297756
MIA40	YKL195W	0.250933	0.473092	0.828655	-0.33056	0.30553		1.25667	0.297818
PEX17	YNL214W	-0.0827238	-0.445526	0.195837	-1.29397	-0.406596		-1.25639	0.297904
RNT1	YMR239C	0.0551058	-1.01701	-0.0019138	-0.274029	-0.309462		-1.25523	0.298273
SOK2	YMR016C	-0.428234	0.399483	-0.89203	-0.428765	-0.337386		-1.25504	0.298333
PGM1	YKL127W	-0.826023	-0.802232	-0.110717	0.32849	-0.352621		-1.25411	0.298626
AGA2	YGL032C	0.000636561	-0.280208	0.0976675	-0.46802	-0.162481		-1.25388	0.298698
HTD2	YHR067W	-0.401657	0.424645	0.46493	1.82821	0.579032		1.25387	0.298701
ERO1	YML130C	-0.494347	-0.118392	0.251929	-0.658829	-0.25491		-1.25382	0.298718
YIL059C	YIL059C	1.26521	0.142879	0.434354	-0.24011	0.400584		1.25344	0.298837
SPT20	YOL148C	-1.66219	-0.753882	-6.58199	0.917677	-2.0201		-1.25336	0.298864
KRE9	YJL174W	-0.13432	1.61605	0.576079	-0.0398683	0.504484		1.25305	0.298961
RPS21A	YKR057W	-0.481276	0.993025	0.397238	0.680568	0.397389		1.25299	0.29898
HHT2	YNL031C	-0.0417652	1.00513	0.0218474	0.222543	0.301938		1.25251	0.299134
YOR318C	YOR318C	0.0423991	-1.21002	0.0874433	-0.427623	-0.37695		-1.25182	0.299351
GDH1	YOR375C	-0.306452	1.25289	-0.0877296	1.2384	0.524276		1.25162	0.299415
MRN1	YPL184C	0.473506	-0.361004	0.314971	0.777304	0.301194		1.25148	0.29946
COG1	YGL223C	-0.719713	-0.982629	0.266888	-0.0248674	-0.36508		-1.25083	0.299666
RIF1	YBR275C	1.40966	0.203484	1.56007	-0.601824	0.642849		1.25044	0.299789
NMA111	YNL123W	-1.08813	-0.548087	0.294276	-0.133104	-0.368762		-1.24974	0.300012
UTP18	YJL069C	0.0221726	-0.185858	0.0344294	-0.534876	-0.166033		-1.24903	0.300239
SBE2	YDR351W	0.420713	0.215207	0.32868	-0.236679	0.18198		1.24863	0.300364
YBL059W	YBL059W	0.398393	-0.417492	0.495778	0.912554	0.347308		1.24819	0.300505
RSM24	YDR175C	-0.220584	1.81388	-0.211128	1.1612	0.63584		1.24807	0.300544
YMR153C-A	YMR153C-A	0.071855	0.0923632	0.0781351	1.38442	0.406694		1.24777	0.30064
YRF1-2	YER190W	-0.073851	0.144078	0.294443	0.0296048	0.0985687		1.24745	0.30074
YET2	YMR040W	-2.69565	-0.964791	-6.23609	1.64798	-2.06214		-1.24745	0.300742
YHL039W	YHL039W	0.0585815	-0.493352	0.119615	-0.661499	-0.244164		-1.24673	0.30097
BAG7	YOR134W	-0.156506	-0.55418	0.313004	-0.968013	-0.341424		-1.24646	0.301056
YJL150W	YJL150W	0.0814762	-0.157703	-0.16185	-1.25771	-0.373948		-1.24638	0.301083
YAL065C	YAL065C	-0.253798	1.01571	0.0793186	0.534805	0.344009		1.24579	0.30127
TOP2	YNL088W	-0.455667	-0.0555874	0.207855	-0.849124	-0.288131		-1.24486	0.301566
NTF2	YER009W	-0.831055	1.60673	0.335347	2.77064	0.970417		1.24468	0.301627
SRC1	YML034W	-1.11444	0.0500551	0.253624	-0.854132	-0.416222		-1.24307	0.302142
APA1	YCL050C	0.000937804	-0.0269503	0.159582	0.670403	0.200993		1.24245	0.302339
EDE1	YBL047C	-0.522884	0.628675	-1.28469	-0.859657	-0.509639		-1.24242	0.302348
YNL176C	YNL176C	-2.26698	-0.591247	-5.27813	1.249	-1.72184		-1.2424	0.302355
RPS30B	YOR182C	-0.196309	-0.135186	-0.578637	0.157845	-0.188072		-1.24222	0.302414
YPL034W	YPL034W	0.142325	-0.822435	0.0826427	-0.611109	-0.302144		-1.2406	0.302931
RDR1	YOR380W	-0.0419967	-0.519864	0.210554	-0.647569	-0.249719		-1.24053	0.302956
YNL194C	YNL194C	-1.17495	0.174216	-1.21875	0.221887	-0.499401		-1.23954	0.303272
ATG9	YDL149W	-0.826945	-0.590601	0.607567	-0.974669	-0.446162		-1.23921	0.303379
YHR032W	YHR032W	-1.07954	0.0515637	-0.206727	-0.046664	-0.320342		-1.23874	0.30353
RAD55	YDR076W	-0.373128	-0.328753	0.313659	-0.542196	-0.232605		-1.23855	0.30359
COX14	YML129C	0.0975207	0.905817	0.627498	-0.298077	0.33319		1.23846	0.303619
BCK1	YJL095W	0.118641	-0.521842	0.0743931	-0.696978	-0.256447		-1.23832	0.303666
GCV2	YMR189W	-1.50483	0.790092	-2.75859	-0.313121	-0.946612		-1.23832	0.303667
OPY1	YBR129C	0.0557069	0.732918	0.287587	-0.143212	0.23325		1.23816	0.303718
RPL6A	YML073C	-0.279377	0.515935	-1.06056	-1.01305	-0.459264		-1.23794	0.303789
PRP9	YDL030W	0.153601	-1.02221	0.153159	-0.853871	-0.39233		-1.23789	0.303803
TIS11	YLR136C	-0.281313	0.232165	-1.33932	-0.252098	-0.410141		-1.23779	0.303835
YDR535C	YDR535C	-0.186074	0.745556	-0.0970252	1.13769	0.400037		1.23743	0.303951
YJL182C	YJL182C	0.659109	0.0293713	0.178447	-0.0684149	0.199628		1.23724	0.304014
NMA2	YGR010W	-0.44428	0.189677	-0.0327039	-0.754535	-0.260461		-1.23656	0.304233
YJL118W	YJL118W	0.225098	1.36594	0.628127	-0.39416	0.45625		1.23654	0.30424
TRM12	YML005W	-0.483209	-0.76156	0.0531104	0.130988	-0.265167		-1.23614	0.304368
BUD22	YMR014W	0.0236145	-0.864462	0.28473	-1.12144	-0.419389		-1.23537	0.304617
VTS1	YOR359W	-0.0349878	-0.994559	-0.00653243	-0.129011	-0.291272		-1.23481	0.304798
NKP1	YDR383C	-0.704368	-1.10341	0.115978	0.155614	-0.384047		-1.23451	0.304896
STE12	YHR084W	-1.24023	-0.219603	0.179211	-0.217213	-0.374459		-1.2341	0.305028
SCC4	YER147C	-0.558606	-0.188046	0.256317	-0.370564	-0.215225		-1.23384	0.305111
BRE5	YNR051C	-0.468173	1.10793	1.24912	0.126098	0.503744		1.2315	0.30587
PKH1	YDR490C	-0.700189	0.0553024	-0.777317	0.18864	-0.308391		-1.23134	0.305921
SKI6	YGR195W	0.158596	-0.807292	0.0972085	-0.720802	-0.318072		-1.23097	0.306042
BUD16	YEL029C	1.37141	-0.748683	0.454333	1.44067	0.629433		1.23078	0.306104
RKM4	YDR257C	-0.117024	-0.745604	0.169171	-0.246967	-0.235106		-1.23042	0.306221
ARA1	YBR149W	-1.18815	0.522674	-1.45471	-0.143861	-0.566012		-1.2302	0.306292
QRI5	YLR204W	-0.620494	0.934359	0.378269	2.14817	0.710076		1.23005	0.306339
BGL2	YGR282C	0.0747032	0.136434	-0.0525634	0.895214	0.263447		1.22972	0.306446
SLX9	YGR081C	-0.659538	-0.907881	0.3637	-0.177186	-0.345226		-1.22944	0.306539
DLD1	YDL174C	-0.793222	0.00970957	-2.43131	0.241383	-0.74336		-1.22923	0.306607
SPT8	YLR055C	-1.23032	-0.0469728	0.246551	-0.560641	-0.397845		-1.22881	0.306741
FUN19	YAL034C	-0.811402	1.87039	0.341642	1.68724	0.771969		1.22874	0.306764
RPL28	YGL103W	-0.038808	-0.775767	-2.39808	0.278058	-0.733648		-1.22867	0.306788
YGR018C	YGR018C	0.671999	-0.493827	0.491361	0.739236	0.352192		1.22792	0.307034
SRP1	YNL189W	0.839717	-0.24707	0.107896	0.437955	0.284624		1.22713	0.307289
GCD7	YLR291C	-0.620725	0.0894601	-0.179327	-0.0452559	-0.188962		-1.22683	0.307387
TOS8	YGL096W	-0.795427	-0.378677	0.466654	-0.701659	-0.352277		-1.2266	0.307463
SAM3	YPL274W	-0.291187	0.00711773	0.0776192	-0.992655	-0.299776		-1.22659	0.307466
RSC4	YKR008W	0.177716	-0.209182	0.248165	0.759844	0.244136		1.22595	0.307674
BPL1	YDL141W	-1.55803	0.0358879	0.189441	-0.615458	-0.48704		-1.22574	0.307744
PXA1	YPL147W	-0.778489	0.504629	-0.325808	-1.1369	-0.434141		-1.2257	0.307754
GAD1	YMR250W	-0.424187	0.101374	-0.96279	0.0625941	-0.305752		-1.22533	0.307876
YDR286C	YDR286C	0.0971083	-0.745857	0.164428	-0.787933	-0.318064		-1.22502	0.307978
COX8	YLR395C	-0.301393	1.19812	0.295183	0.321016	0.378232		1.22485	0.308034
YMR196W	YMR196W	-0.668071	0.436484	-1.44555	-0.251404	-0.482136		-1.22468	0.30809
YBR116C	YBR116C	-0.383289	-0.701005	-1.43016	0.52872	-0.496433		-1.22293	0.308663
ILS1	YBL076C	-0.315563	0.495705	0.253944	0.510069	0.236039		1.22284	0.308691
YHR009C	YHR009C	0.183585	1.39989	-0.678545	2.38652	0.822864		1.22203	0.308955
SPO11	YHL022C	0.21131	-0.555941	-0.00215893	-0.838012	-0.296201		-1.22198	0.308971
MEP1	YGR121C	-0.777457	-0.0768419	-1.30441	0.357832	-0.450219		-1.22192	0.308992
YKL153W	YKL153W	1.86164	-1.2605	2.1421	1.02804	0.94282		1.2219	0.308998
SPR1	YOR190W	0.00222891	-1.94681	0.361373	-0.944964	-0.632044		-1.22095	0.309309
PEX27	YOR193W	1.12873	-0.423499	0.0893827	1.05156	0.461542		1.22085	0.309343
MUM2	YBR057C	0.258049	0.260939	-0.258084	0.630871	0.222944		1.2204	0.309491
CWC2	YDL209C	-0.0349798	-1.46482	0.0956693	-0.328867	-0.43325		-1.21997	0.309631
RIM15	YFL033C	0.624516	-0.354535	0.370211	0.39608	0.259068		1.21992	0.309649
MON2	YNL297C	-0.675034	0.0676714	0.193625	-0.936395	-0.337533		-1.21978	0.309694
HAC1	YFL031W	0.432394	-0.47518	0.511434	1.44378	0.478107		1.21949	0.309789
SEN1	YLR430W	-1.11994	-0.384707	-0.0104924	0.141996	-0.343285		-1.21933	0.309843
ERG3	YLR056W	0.462635	0.785129	-0.430265	0.455337	0.318209		1.21886	0.309996
YGL262W	YGL262W	-0.0365293	-0.536674	0.235918	-0.880319	-0.304401		-1.21815	0.310231
NPR3	YHL023C	-0.0822543	0.429827	0.446138	-0.0702616	0.180862		1.21788	0.310319
SFK1	YKL051W	-1.45279	-0.0906055	0.00237035	-0.140877	-0.420475		-1.21742	0.31047
YAR053W	YAR053W	0.00439947	-0.625608	0.22294	-0.779203	-0.294368		-1.21736	0.31049
CNA1	YLR433C	-0.184664	-0.147875	0.101041	-1.3598	-0.397824		-1.21705	0.310593
ARO10	YDR380W	-0.315143	-0.159329	-0.974137	0.228565	-0.305011		-1.217	0.31061
HBT1	YDL223C	-0.744472	0.206741	-2.18524	0.0578533	-0.666279		-1.21647	0.310783
IBA57	YJR122W	-0.532315	0.0302354	0.178319	-0.79637	-0.280033		-1.21581	0.311002
ICP55	YER078C	-0.166472	-0.060059	0.0779926	-0.824124	-0.243166		-1.21575	0.311023
RAD28	YDR030C	0.274846	1.44777	-0.376533	0.489487	0.458892		1.21541	0.311132
DFG10	YIL049W	0.478686	-0.410069	0.392603	2.12895	0.647542		1.21534	0.311157
YLR416C	YLR416C	1.4438	-0.628742	0.202753	1.45971	0.61938		1.21525	0.311187
LYS21	YDL131W	0.0574661	0.385912	-0.194253	0.641348	0.222618		1.2147	0.311368
RPL23A	YBL087C	0.543286	0.223039	0.271817	-0.244073	0.198517		1.21429	0.311503
YNL146W	YNL146W	-0.0459737	-1.35847	0.286939	-0.636532	-0.438509		-1.21391	0.311628
YDR250C	YDR250C	0.261987	-0.227411	0.370396	0.238598	0.160892		1.21355	0.311748
HXT8	YJL214W	-0.187125	-1.39043	0.139323	-0.194257	-0.408121		-1.21266	0.312042
FUN26	YAL022C	-0.548479	0.00510264	0.208446	-0.845501	-0.295108		-1.21253	0.312087
MND1	YGL183C	0.204127	-0.319963	0.513862	0.634247	0.258068		1.2121	0.312229
GLO4	YOR040W	-0.18227	-0.0802474	0.0728726	-1.14122	-0.332717		-1.21185	0.312312
YOR170W	YOR170W	0.0992956	-0.874005	0.193095	-0.796841	-0.344614		-1.2115	0.312426
MTR3	YGR158C	-0.43882	-0.0522963	0.21478	-0.794418	-0.267689		-1.21146	0.31244
THI21	YPL258C	-1.05323	0.436976	-0.151674	-0.918699	-0.421658		-1.21048	0.312765
LOC1	YFR001W	0.129361	1.55513	0.0975638	0.00917388	0.447806		1.21035	0.312808
DBP3	YGL078C	-1.10494	0.107547	0.28274	-1.12212	-0.459192		-1.21004	0.312912
ARL3	YPL051W	0.869914	-0.328648	0.168676	0.531737	0.31042		1.20944	0.31311
PNP1	YLR209C	-0.159151	-1.20903	-0.0389864	0.0102533	-0.349227		-1.20924	0.313176
TAP42	YMR028W	-0.444061	-0.40695	0.269654	-0.212186	-0.198386		-1.209	0.313255
ERV25	YML012W	-0.544843	0.285771	-0.105211	-0.772253	-0.284134		-1.20878	0.313331
NSP1	YJL041W	-0.541091	-0.0406775	0.15356	-0.306252	-0.183615		-1.20865	0.313373
RAD5	YLR032W	0.351163	-1.30486	0.0956805	-1.25079	-0.527203		-1.20741	0.313785
BDH1	YAL060W	0.225135	-0.79775	0.0610422	-0.839157	-0.337682		-1.20724	0.313842
YGR290W	YGR290W	0.0665292	-0.14806	-0.0872326	-1.05072	-0.304871		-1.20653	0.314077
SSB1	YDL229W	-0.86406	-0.0564807	-2.90863	0.338708	-0.872616		-1.20635	0.314137
AGE1	YDR524C	-0.363701	-0.0077416	0.143983	-1.00428	-0.307935		-1.206	0.314254
YGL188C	YGL188C	0.139977	-1.0878	0.176212	-0.778342	-0.387488		-1.20582	0.314316
YKL030W	YKL030W	-0.577809	-0.605932	0.0690795	0.141459	-0.243301		-1.20523	0.314511
APL5	YPL195W	-1.09453	0.0151742	0.273331	-0.727125	-0.383288		-1.20505	0.314573
SAT4	YCR008W	-0.0989859	-0.627696	0.318155	-0.911979	-0.330126		-1.20492	0.314616
UBP2	YOR124C	-0.123123	0.162882	0.193861	0.112631	0.0865629		1.20442	0.314782
SUP45	YBR143C	-0.351129	0.363814	-1.05204	-0.351629	-0.347746		-1.2032	0.31519
ALG5	YPL227C	0.562685	-0.063081	0.425823	-0.107769	0.204414		1.20314	0.315208
YJL068C	YJL068C	-0.439022	0.293537	-0.813352	-0.163082	-0.28048		-1.20295	0.315275
YPL238C	YPL238C	2.50765	-0.203645	0.521096	0.108175	0.73332		1.20259	0.315393
YER187W	YER187W	0.168028	-0.218579	-1.28182	-0.17588	-0.377062		-1.20178	0.315666
IRC21	YMR073C	-0.318483	1.66958	-0.0207832	0.821932	0.538061		1.20142	0.315787
SYC1	YOR179C	-0.00340644	-0.909205	0.111532	-0.296182	-0.274315		-1.20119	0.315863
LIP2	YLR239C	-0.091633	-0.34499	0.209877	-0.696778	-0.230881		-1.20065	0.316045
COX19	YLL018C-A	-1.31263	0.587152	-1.83444	-0.0962246	-0.664034		-1.19937	0.316475
ATG1	YGL180W	-0.472057	-0.222696	0.335636	-0.727314	-0.271608		-1.19589	0.317643
YDR445C	YDR445C	-0.0585923	-0.30267	1.09683	0.949988	0.42139		1.19575	0.317692
TRP3	YKL211C	0.129798	-0.230025	0.328571	0.864769	0.273279		1.19571	0.317706
YBR206W	YBR206W	-0.794726	0.441246	-0.265529	-0.758724	-0.344433		-1.1944	0.318149
MDY2	YOL111C	-1.97997	0.869493	-1.44766	-0.437963	-0.749024		-1.19435	0.318165
MEU1	YLR017W	0.135446	-0.417751	0.0437223	-0.712561	-0.237786		-1.19348	0.318458
FSH1	YHR049W	0.223261	-0.86821	0.150807	-1.40129	-0.473857		-1.19343	0.318473
ERP1	YAR002C-A	0.215211	-0.051915	-0.423612	-0.719016	-0.244833		-1.19269	0.318725
YIL166C	YIL166C	0.757525	-0.500798	0.32894	0.953146	0.384703		1.19227	0.318867
YBR089W	YBR089W	1.17152	-0.380683	0.716268	0.11341	0.40513		1.19174	0.319046
YHK8	YHR048W	-0.0592302	-0.915761	0.239433	-0.458193	-0.298438		-1.19126	0.319208
SHG1	YBR258C	0.0895267	-0.69542	0.213966	-1.26564	-0.414393		-1.19114	0.319249
CAM1	YPL048W	-1.58604	0.158801	-5.15895	0.446454	-1.53493		-1.19102	0.319291
FOL2	YGR267C	0.357334	-1.04891	-0.0189423	-0.92566	-0.409046		-1.19085	0.31935
VPS13	YLL040C	-0.964438	0.446777	-0.734957	-0.235606	-0.372056		-1.19066	0.319413
ERV1	YGR029W	0.861008	-0.241742	0.136002	0.339218	0.273621		1.19054	0.319455
YNR004W	YNR004W	-0.136825	-0.570061	0.204692	-0.259907	-0.190525		-1.18935	0.319857
ADE8	YDR408C	-0.883462	-0.918232	-4.42248	0.912792	-1.32785		-1.18915	0.319925
YMR259C	YMR259C	1.15102	-0.0312815	-0.0366848	0.251754	0.333701		1.18906	0.319954
NCL1	YBL024W	0.0790864	-0.550308	0.0772186	-0.361874	-0.188969		-1.18888	0.320017
MAL31	YBR298C	0.777931	-0.354682	0.042809	1.22548	0.422884		1.18848	0.320152
CPR1	YDR155C	-0.119759	0.212357	-1.01647	-0.309534	-0.308352		-1.18821	0.320244
KAR2	YJL034W	0.357855	0.954199	-0.58261	1.05804	0.446871		1.18773	0.320406
ERD2	YBL040C	0.152794	-0.178186	0.354805	0.20445	0.133466		1.18771	0.320413
CBP2	YHL038C	0.0527131	0.705357	0.43613	-0.221668	0.243133		1.18731	0.32055
CHA1	YCL064C	0.225211	-0.819884	-0.275173	-0.1557	-0.256386		-1.18688	0.320695
UBX4	YMR067C	-0.215836	-0.576709	0.133376	-0.0558332	-0.178751		-1.18667	0.320767
YIL058W	YIL058W	1.20961	-0.369764	0.587833	0.158673	0.396589		1.18615	0.320946
MED2	YDL005C	-0.177895	2.1602	0.2822	0.217202	0.620426		1.18577	0.321075
HSP42	YDR171W	-0.0499591	0.546319	-0.183547	1.43011	0.435731		1.18576	0.321079
AAD15	YOL165C	0.0524598	-0.181257	-0.00890315	-0.890277	-0.256994		-1.18533	0.321225
OST6	YML019W	0.165878	-0.189436	0.196674	0.806375	0.244873		1.18494	0.321358
YIF1	YNL263C	0.30762	-0.397931	0.546788	0.681874	0.284588		1.18429	0.321581
CRG1	YHR209W	-0.255604	0.899375	0.442633	0.085012	0.292854		1.18387	0.321723
PGM2	YMR105C	-0.462263	-0.0308654	-0.653991	0.213191	-0.233482		-1.18009	0.323015
YCL001W-A	YCL001W-A	-0.525638	-1.22991	0.296046	-0.0852399	-0.386186		-1.17908	0.323364
FOL3	YMR113W	0.326653	-0.379676	0.529888	0.552878	0.257436		1.1789	0.323423
GPA1	YHR005C	-0.346729	0.165908	-0.0262239	-1.03017	-0.309303		-1.1782	0.323664
YEL057C	YEL057C	0.144195	-0.212207	0.311998	0.378912	0.155725		1.1779	0.32377
TGL2	YDR058C	-0.165841	-0.765915	0.274097	-0.359844	-0.254376		-1.17762	0.323866
YPR109W	YPR109W	1.22031	0.952458	0.314274	-0.590843	0.47405		1.17739	0.323943
IRS4	YKR019C	-0.359766	-0.480107	0.136513	0.0114619	-0.172975		-1.17735	0.323957
YHR022C	YHR022C	0.331502	0.211228	0.358274	-0.243412	0.164398		1.17724	0.323994
ARX1	YDR101C	-0.122953	-0.243603	0.191114	-0.831936	-0.251844		-1.17701	0.324075
POP6	YGR030C	0.326786	-1.65965	0.25116	-1.4083	-0.622501		-1.17684	0.324133
PAU9	YBL108C-A	0.138434	-0.824785	0.0444128	-0.401566	-0.260876		-1.17608	0.324393
ATP19	YOL077W-A	0.628255	0.472592	0.0608555	-0.236897	0.231201		1.1757	0.324525
PES4	YFR023W	0.104196	-0.045887	0.632476	0.0318632	0.180662		1.17549	0.324596
UFO1	YML088W	-0.114515	-0.256585	0.194763	-0.775348	-0.237921		-1.17546	0.324607
PAM18	YLR008C	-0.882446	0.0794719	0.264805	-0.95291	-0.37277		-1.1752	0.324696
MRD1	YPR112C	0.419277	-0.201031	0.103907	0.32618	0.162083		1.17507	0.324742
RTC3	YHR087W	-0.274901	0.828686	0.188842	0.323318	0.266486		1.17387	0.325155
GRX8	YLR364W	0.114298	-0.148033	-0.0674813	-0.403622	-0.12621		-1.17382	0.325172
RSM27	YGR215W	-0.405355	0.696733	0.138484	1.1934	0.405815		1.17378	0.325188
NAS6	YGR232W	0.780698	0.318916	0.097643	-0.214815	0.24561		1.1736	0.325251
MDE1	YJR024C	0.0593365	-0.134203	0.233572	0.291317	0.112506		1.17336	0.325332
EKI1	YDR147W	1.56494	-0.657069	0.229497	1.22268	0.590012		1.17302	0.32545
DAN4	YJR151C	0.0196051	-0.138371	0.0139846	-0.743015	-0.211949		-1.17252	0.325623
BET1	YIL004C	0.0612581	-0.581018	0.192118	-0.835193	-0.290709		-1.17245	0.325645
FIG1	YBR040W	0.1784	-0.509943	-0.099092	-0.241734	-0.168092		-1.17139	0.326015
YIR020C	YIR020C	0.0866679	-0.0878594	0.172445	1.25914	0.357598		1.17109	0.326116
JID1	YPR061C	-1.24943	0.276074	0.217988	-1.31246	-0.516959		-1.17108	0.32612
OST4	YDL232W	-0.609951	1.57117	0.365349	0.80573	0.533074		1.17104	0.326133
CCT8	YJL008C	-0.951364	-0.055545	0.115176	-0.208175	-0.274977		-1.17044	0.326343
GAA1	YLR088W	1.2864	-0.464879	0.0581183	1.05693	0.484143		1.17026	0.326406
THO2	YNL139C	-1.45079	0.759512	-2.41986	-0.165637	-0.819192		-1.17023	0.326416
YFL012W-A	YFL012W-A	-0.0273835	-0.333299	0.160741	-1.10816	-0.327026		-1.16974	0.326583
GSH1	YJL101C	-1.31138	0.384148	-0.12703	-0.641036	-0.423824		-1.16956	0.326649
CLB4	YLR210W	0.108031	-0.309667	0.00075977	-0.286536	-0.121853		-1.16949	0.326672
ACP1	YKL192C	-1.57571	0.878456	-3.00954	-0.22515	-0.982986		-1.16813	0.327143
TFC8	YPL007C	-0.0759022	-1.2751	-0.310374	0.17808	-0.370825		-1.16796	0.327201
PTA1	YAL043C	-2.6941	0.756359	-1.14115	-0.316972	-0.848965		-1.16706	0.327514
KIN28	YDL108W	-1.81025	-0.448424	-6.09796	1.12117	-1.80886		-1.16696	0.327549
DUG1	YFR044C	-0.261756	-0.197912	-0.713297	0.251684	-0.23032		-1.16673	0.327631
RSM18	YER050C	0.744847	-0.400399	0.240909	0.611088	0.299111		1.16671	0.327636
YNL305C	YNL305C	-1.73931	0.783736	-2.52397	-0.05591	-0.883862		-1.16661	0.327673
YGR250C	YGR250C	0.29286	0.410128	-0.349789	0.625684	0.244721		1.16638	0.327751
NSE4	YDL105W	0.402205	-0.0436062	0.277598	-0.0807199	0.138869		1.16636	0.327757
CTR3	YLR411W	-0.510238	0.367792	-1.808	-0.197832	-0.53707		-1.1651	0.328196
YBL113C	YBL113C	-0.0204622	0.152915	-1.05123	-0.318933	-0.309427		-1.16426	0.328492
DSF2	YBR007C	0.363715	-1.42098	0.0359409	-0.896981	-0.479576		-1.1639	0.328618
YCT1	YLL055W	1.96573	1.00472	0.0733667	-0.514148	0.632419		1.1638	0.32865
YDR215C	YDR215C	0.598238	1.21622	0.684309	-0.654604	0.46104		1.16368	0.328694
MDM36	YPR083W	-0.175699	3.17071	0.170094	0.409491	0.89365		1.1629	0.328964
SNO3	YFL060C	-0.243394	-0.496204	0.304075	-0.392965	-0.207122		-1.16279	0.329004
YER186C	YER186C	-0.0613989	1.14565	0.146286	0.0605268	0.322767		1.16277	0.329011
TPP1	YMR156C	-0.0433284	-0.447468	0.0973885	-0.143262	-0.134168		-1.16153	0.329445
NCE103	YNL036W	-0.362707	1.05439	-0.0837457	1.31231	0.480061		1.1613	0.329525
FAR11	YNL127W	-0.154173	1.50764	0.310315	0.0601419	0.430981		1.16097	0.329638
FMP25	YLR077W	-0.217576	-1.32905	-0.0129313	0.0592929	-0.375066		-1.15992	0.330007
SUP35	YDR172W	-0.256878	0.455576	0.110889	0.521434	0.207755		1.15976	0.330062
MLH1	YMR167W	1.22001	0.881384	0.0665897	-0.42615	0.435457		1.1594	0.330189
YDL186W	YDL186W	0.164688	-0.234575	0.275162	0.544739	0.187504		1.15919	0.330263
NOC2	YOR206W	-0.333547	-0.0762059	0.203627	-0.532381	-0.184627		-1.15692	0.33106
ABP140	YOR239W	-1.63229	-0.234125	-3.06022	0.929677	-0.99924		-1.15675	0.33112
OXR1	YPL196W	-0.0353538	-0.207725	0.102255	-0.204387	-0.0863027		-1.1564	0.331244
KTR7	YIL085C	0.338815	-0.825736	0.00604379	-1.04439	-0.381318		-1.15594	0.331404
YLR143W	YLR143W	0.734793	-0.488013	0.251376	1.04796	0.38653		1.15589	0.331422
STE6	YKL209C	-0.110094	-1.61323	0.182123	-0.294284	-0.458872		-1.15559	0.331529
SET1	YHR119W	-1.01188	-0.371713	0.206988	-0.0425389	-0.304785		-1.15532	0.331622
GCD11	YER025W	0.0393393	0.564053	0.289133	-0.164555	0.181993		1.15508	0.331706
RPM2	YML091C	0.558907	0.795995	0.416811	-0.481743	0.322493		1.15484	0.331792
PXA2	YKL188C	-0.718847	0.268912	-0.45241	-0.0907226	-0.248267		-1.15399	0.332093
DEP1	YAL013W	-1.34417	0.236961	-0.160469	-0.289714	-0.389348		-1.15388	0.332129
PTP3	YER075C	0.222429	-0.868931	0.150491	-1.01602	-0.378009		-1.15385	0.33214
SPO77	YLR341W	1.02055	-0.306116	0.308627	0.233378	0.314109		1.15321	0.332368
NHA1	YLR138W	-0.144199	0.131193	1.14102	0.168217	0.324058		1.15284	0.332498
YOL087C	YOL087C	-0.671508	-0.158671	0.150994	-0.113522	-0.198177		-1.15271	0.332545
RIA1	YNL163C	1.0794	-0.262426	0.261417	0.206613	0.321251		1.15261	0.332579
RPS24A	YER074W	0.4509	-0.0149121	0.1609	-0.0619323	0.133739		1.15206	0.332773
ADH7	YCR105W	0.132221	-1.80939	0.253225	-0.782078	-0.551505		-1.15195	0.332811
SLA1	YBL007C	-0.353018	-0.385883	-2.12789	0.400723	-0.616516		-1.1512	0.333075
BUD25	YER014C-A	0.795351	0.465439	0.249627	-0.374964	0.283863		1.15105	0.333131
ABF1	YKL112W	-1.21004	-0.318013	-0.10567	0.222458	-0.352816		-1.15073	0.333245
SIA1	YOR137C	-0.25536	0.0746345	0.0486752	-0.432246	-0.141074		-1.15066	0.333268
SMB1	YER029C	0.33167	-0.203395	0.560081	0.0695354	0.189473		1.14902	0.333848
YJR107W	YJR107W	-0.197949	-0.184405	0.217476	-0.846001	-0.25272		-1.14879	0.333929
COQ1	YBR003W	-1.54926	-0.855625	-6.92338	1.30103	-2.00681		-1.14833	0.334095
CPR7	YJR032W	-0.267231	-0.536981	0.399072	-0.722121	-0.281815		-1.14828	0.334113
CAX4	YGR036C	0.595399	-1.56156	-0.677985	-0.395521	-0.509916		-1.14764	0.334338
YER066C-A	YER066C-A	0.147885	-0.0687021	0.053897	1.13906	0.318036		1.14713	0.334519
YLR374C	YLR374C	0.330704	-0.362158	0.411738	0.553887	0.233543		1.14564	0.335049
URA1	YKL216W	0.0916534	0.11565	-1.7902	-0.463962	-0.511715		-1.14555	0.335079
YDR306C	YDR306C	-0.131872	0.0550996	0.214242	0.977456	0.278731		1.14511	0.335237
RRP1	YDR087C	0.673939	-1.87709	-0.0517007	-1.49471	-0.687388		-1.14506	0.335257
SSA4	YER103W	0.845181	-0.522587	0.338766	0.783067	0.361107		1.14489	0.335318
MCM2	YBL023C	0.935875	-0.701813	0.33114	2.52665	0.772964		1.14465	0.335403
POL12	YBL035C	0.0627411	-0.0954303	-0.0832083	-1.02469	-0.285147		-1.14462	0.335411
SNZ1	YMR096W	1.06506	-0.68783	0.584155	0.826982	0.447091		1.14394	0.335656
NIF3	YGL221C	0.104759	0.354698	-0.250182	1.13493	0.336052		1.14387	0.335681
YGL074C	YGL074C	0.0796417	-0.159495	-0.0476944	-1.08174	-0.302322		-1.14361	0.335773
YDR491C	YDR491C	0.0734699	-0.402885	0.119634	-0.614064	-0.205961		-1.14332	0.335877
YOL014W	YOL014W	0.0461939	-0.529414	0.210381	-0.925758	-0.299649		-1.14314	0.335941
YMR258C	YMR258C	-0.570706	0.609217	0.425187	1.31271	0.444102		1.14288	0.336031
YDL247W-A	YDL247W-A	0.0519853	-0.163809	0.253423	0.616069	0.189417		1.1426	0.336132
YKL100C	YKL100C	-0.820056	0.215248	-1.46494	0.194161	-0.468897		-1.14198	0.336354
YDR193W	YDR193W	0.102858	-0.982618	0.036781	-0.291796	-0.283694		-1.14189	0.336387
IMP2'	YIL154C	0.849496	0.290325	0.479176	-0.411114	0.301971		1.14147	0.336536
YGR067C	YGR067C	-0.211564	0.54412	-0.0392344	0.775642	0.267241		1.14098	0.336712
NUC1	YJL208C	-0.434998	0.378212	0.468705	0.747721	0.28991		1.14089	0.336742
NRP1	YDL167C	0.486662	-0.975624	-0.517452	-0.387766	-0.348545		-1.14044	0.336904
PFK26	YIL107C	-0.529844	1.15052	0.214429	0.870867	0.426494		1.13943	0.337265
YPL088W	YPL088W	-0.482032	0.565959	0.28464	1.4393	0.451967		1.1394	0.337276
ISW2	YOR304W	0.471942	0.565369	0.225532	-0.338273	0.231143		1.13927	0.337324
ADE5,7	YGL234W	0.210123	-0.277943	-1.36992	-0.119561	-0.389326		-1.13736	0.338008
REC8	YPR007C	0.203218	-0.437238	0.6017	1.17653	0.386053		1.13734	0.338015
BOP3	YNL042W	-1.05786	0.360178	0.0746578	-1.10039	-0.430856		-1.13715	0.338083
[truncated: 4,270 more rows]

## Sheet: Up Go terms
105 genes in input list
Legend
Number of Genes in each Database: 6603
k: number of genes from the input cluster in given category.
f: number of genes total in given category.
The p-values represent the probability that the intersection of a given list with any given functional category occurs by chance. The Bonferroni-correction divides the p-value threshold, that would be deemed significant for an individual test, by the number of tests conducted and thus accounts for spurious significance due to multiple testing over the categories of a database.
shown are categories for which the p-value is < 1E-04
GO Cellular Component
Category	p-value	In Category from Cluster	k	f
mitochondrial respiratory chain complex IV [GO:0005751]	6.69954e-07	COX4 COX13 COX6 COX7 COX5A	5	12
MIPS Functional Classification
Category	p-value	In Category from Cluster	k	f
electron transport and membrane-associated energy conservation [02.11]	1.4222e-13	COR1 INH1 SDH4 QCR6 COX4 COX13 COX6 CYC1 MCR1 SDH2 CYB2 COX7 COX5A ATP4	14	58
electron transport [20.01.15]	6.02525e-08	INH1 SDH4 COX4 COX13 COX6 CYC1 MCR1 SDH2 COX7 COX5A ATP4	11	83
aerobic respiration [02.13.03]	3.0316e-07	COR1 SDH4 QCR6 COX4 COX13 COX6 SDH2 AAC1 COX7 COX5A	10	77
MIPS Subcellular Localization
Category	p-value	In Category from Cluster	k	f
mitochondrial inner membrane [755.05]	3.85547e-06	COR1 INH1 SDH4 QCR6 COX4 COX13 COX6 SDH2 AAC1 COX7 COX5A ATP4	12	150

## Sheet: Down Go terms
52 genes in input list
Legend
Number of Genes in each Database: 6603
k: number of genes from the input cluster in given category.
f: number of genes total in given category.
The p-values represent the probability that the intersection of a given list with any given functional category occurs by chance. The Bonferroni-correction divides the p-value threshold, that would be deemed significant for an individual test, by the number of tests conducted and thus accounts for spurious significance due to multiple testing over the categories of a database.
shown are categories for which the p-value is < 1E-04
