# Supplementary material for: Mitochondrial control through nutritionally regulated global histone H3 lysine-4 demethylation
Source: Sci Rep. 2016 Nov 29;6:37942. doi: 10.1038/srep37942 (PMC5126570; doi:10.1038/srep37942)
Supplement: Supplementary Data 2 [file srep37942-s2.xls]

## Sheet: FPKM_values_cuffdiff_input
tracking_id		locus	length	WT rep 1		WT rep 2		WT rep 3		jhd2∆ rep 1		jhd2∆ rep 2		jhd2∆ rep 3
Systematic name	SGD name			FPKM	status	FPKM	status	FPKM	status	FPKM	status	FPKM	status	FPKM	status
YAL001C	TFC3	I:147593-151166	3483	12.6282	OK	9.5271	OK	10.7907	OK	10.0131	OK	11.4294	OK	11.6514	OK
YAL002W	VPS8	I:143706-147531	3825	13.9416	OK	13.3789	OK	12.192	OK	10.5128	OK	12.3218	OK	13.1814	OK
YAL003W	EFB1	I:142173-143160	621	1476.86	OK	1198.44	OK	1359.57	OK	1520.88	OK	1454.89	OK	1409.66	OK
YAL004W	YAL004W	I:140759-141407	648	50.5553	OK	58.9297	OK	49.1262	OK	25.6755	OK	28.9903	OK	29.6283	OK
YAL005C	SSA1	I:139502-141431	1929	57.1449	OK	52.7932	OK	69.042	OK	49.1627	OK	47.8003	OK	49.7564	OK
YAL007C	ERP2	I:137697-138345	648	74.9336	OK	75.1586	OK	77.3481	OK	66.4808	OK	70.441	OK	68.6795	OK
YAL008W	FUN14	I:136913-137510	597	11.9014	OK	17.0867	OK	14.7161	OK	8.53496	OK	12.8045	OK	13.2681	OK
YAL009W	SPO7	I:135853-136633	780	12.0101	OK	8.23276	OK	8.5819	OK	10.3912	OK	13.1648	OK	13.1602	OK
YAL010C	MDM10	I:134183-135665	1482	4.41966	OK	4.22754	OK	4.1256	OK	3.15663	OK	4.82787	OK	4.04388	OK
YAL011W	SWC3	I:132198-134076	1878	2.34778	OK	2.29895	OK	2.55138	OK	1.63472	OK	2.04025	OK	2.34263	OK
YAL012W	CYS3	I:130798-131983	1185	465.693	OK	569.754	OK	441.066	OK	282.746	OK	325.803	OK	355.544	OK
YAL013W	DEP1	I:129269-130487	1218	2.35196	OK	2.25407	OK	2.07064	OK	1.84551	OK	1.83573	OK	2.04907	OK
YAL014C	SYN8	I:128251-129019	768	12.3656	OK	14.8231	OK	13.0924	OK	11.2616	OK	10.5757	OK	9.10176	OK
YAL015C	NTG1	I:126902-128102	1200	2.56135	OK	2.27621	OK	2.71963	OK	3.24023	OK	3.06918	OK	2.72668	OK
YAL016C-A	YAL016C-A	I:124754-125069	315	4.71658	OK	4.40858	OK	4.74692	OK	4.3997	OK	4.67281	OK	3.07388	OK
YAL016C-B	YAL016C-B	I:124306-124492	186	119.679	OK	94.9767	OK	121.404	OK	109.076	OK	122.893	OK	170.313	OK
YAL016W	TPD3	I:124878-126786	1908	62.3536	OK	59.8995	OK	57.432	OK	38.9048	OK	51.7439	OK	54.8139	OK
YAL017W	PSK1	I:120224-124295	4071	11.928	OK	12.545	OK	11.3825	OK	9.91979	OK	13.0333	OK	13.2179	OK
YAL018C	YAL018C	I:118563-119541	978	0	OK	0.109555	OK	0.558678	OK	0.108161	OK	0.337619	OK	0	OK
YAL019W	FUN30	I:114918-118314	3396	13.4523	OK	10.1212	OK	11.7902	OK	7.41123	OK	8.48616	OK	7.78345	OK
YAL019W-A	YAL019W-A	I:114249-114819	570	5.76302	OK	8.07545	OK	6.2534	OK	5.34248	OK	6.97329	OK	2.90291	OK
YAL020C	ATS1	I:113613-114615	1002	3.56876	OK	4.27768	OK	3.15243	OK	2.17854	OK	3.00941	OK	3.30651	OK
YAL021C	CCR4	I:110845-113359	2514	9.3219	OK	10.0902	OK	7.83317	OK	3.95467	OK	4.81391	OK	5.02945	OK
YAL022C	FUN26	I:108876-110430	1554	24.6952	OK	24.876	OK	24.4517	OK	20.6963	OK	23.1832	OK	24.0688	OK
YAL023C	PMT2	I:106271-108551	2280	130.592	OK	108.33	OK	114.049	OK	98.259	OK	106.322	OK	109.321	OK
YAL024C	LTE1	I:101564-105872	4308	6.69049	OK	5.22107	OK	5.74775	OK	5.65579	OK	6.07903	OK	6.14503	OK
YAL025C	MAK16	I:100224-101145	921	9.63366	OK	12.5309	OK	14.5496	OK	9.9757	OK	12.506	OK	10.7742	OK
YAL026C	DRS2	I:95629-99697	4068	23.6597	OK	19.269	OK	20.5714	OK	19.0238	OK	20.5104	OK	22.1706	OK
YAL026C-A	YAL026C-A	I:95385-95823	438	18.2292	OK	15.4934	OK	23.6877	OK	20.4886	OK	21.549	OK	23.9055	OK
YAL027W	SAW1	I:94686-95472	786	6.76618	OK	3.83264	OK	4.24816	OK	6.28463	OK	7.9062	OK	6.18054	OK
YAL028W	FRT2	I:92899-94486	1587	2.18908	OK	2.21941	OK	1.30438	OK	1.38745	OK	1.60963	OK	1.8668	OK
YAL029C	MYO4	I:87854-92270	4416	20.1835	OK	16.7185	OK	18.4004	OK	15.9598	OK	18.398	OK	18.8211	OK
YAL030W	SNC1	I:87285-87752	354	47.7633	OK	47.1278	OK	46.1999	OK	35.5344	OK	56.4333	OK	44.8071	OK
YAL031C	GIP4	I:84748-87031	2283	7.57738	OK	6.70295	OK	6.49875	OK	5.86519	OK	6.76416	OK	6.67638	OK
YAL031W-A	YAL031W-A	I:84668-84977	309	6.37043	OK	12.1982	OK	11.4821	OK	5.6417	OK	11.7216	OK	3.46442	OK
YAL032C	PRP45	I:83334-84474	1140	3.78042	OK	3.27846	OK	3.09299	OK	2.52998	OK	2.59523	OK	3.51898	OK
YAL033W	POP5	I:82705-83227	522	21.4468	OK	21.104	OK	20.9494	OK	23.909	OK	21.8358	OK	29.9106	OK
YAL034C	FUN19	I:80709-81951	1242	8.93005	OK	9.04534	OK	10.7482	OK	7.1198	OK	8.96034	OK	9.21163	OK
YAL034C-B	YAL034C-B	I:79488-79842	354	7.27727	OK	4.80472	OK	5.54788	OK	2.25191	OK	3.99042	OK	1.80284	OK
YAL034W-A	MTW1	I:79717-80587	870	5.01217	OK	4.0163	OK	4.96752	OK	5.90935	OK	4.75534	OK	4.86627	OK
YAL035W	FUN12	I:76426-79435	3009	60.8685	OK	54.3905	OK	60.0373	OK	35.7994	OK	37.7242	OK	39.6954	OK
YAL036C	RBG1	I:75042-76152	1110	33.5066	OK	32.7208	OK	31.8388	OK	21.3045	OK	24.8818	OK	22.6516	OK
YAL037C-A	YAL037C-A	I:73425-73518	93	111.789	OK	150.856	OK	53.5576	OK	154.984	OK	0	OK	171.461	OK
YAL037C-B	YAL037C-B	I:72325-73300	975	2616.98	OK	3126.49	OK	2358.98	OK	1448.55	OK	1899.67	OK	1880.03	OK
YAL037W	YAL037W	I:74019-74823	804	2.09543	OK	2.2634	OK	1.60029	OK	0.595489	OK	0.703701	OK	0.653064	OK
YAL038W	CDC19	I:71785-73288	1503	3881.49	OK	3977.22	OK	4181.59	OK	3555.41	OK	3972.31	OK	3720.86	OK
YAL039C	CYC3	I:68715-69525	810	3.99024	OK	5.26562	OK	2.76858	OK	1.50953	OK	2.20489	OK	2.29082	OK
YAL040C	CLN3	I:65777-67520	1743	40.2346	OK	41.579	OK	38.8793	OK	29.2315	OK	31.8498	OK	30.5869	OK
YAL041W	CDC24	I:62839-65404	2565	12.3501	OK	11.8505	OK	9.99842	OK	8.17737	OK	9.44407	OK	9.62892	OK
YAL042C-A	YAL042C-A	I:61230-61608	378	0	OK	0.582644	OK	0.250056	OK	0.368781	OK	0	OK	0	OK
YAL042W	ERV46	I:61315-62563	1248	87.2549	OK	83.7779	OK	82.9892	OK	68.7405	OK	79.472	OK	80.0569	OK
YAL043C	PTA1	I:58694-61052	2358	13.5386	OK	12.9187	OK	14.4984	OK	10.9501	OK	13.8504	OK	13.6995	OK
YAL044C	GCV3	I:57949-58462	513	332.647	OK	348.94	OK	345.935	OK	273.532	OK	347.979	OK	405.301	OK
YAL044W-A	YAL044W-A	I:57517-57850	333	21.9837	OK	30.6211	OK	37.8444	OK	19.4142	OK	28.0329	OK	24.0777	OK
YAL045C	YAL045C	I:57487-57796	309	0.843835	OK	0	OK	0	OK	0.515807	OK	1.13929	OK	0	OK
YAL046C	AIM1	I:57028-57385	357	29.9043	OK	34.5731	OK	46.2591	OK	34.7737	OK	43.7058	OK	44.2443	OK
YAL047C	SPC72	I:54988-56857	1869	4.15795	OK	2.9144	OK	3.13758	OK	3.10166	OK	3.64767	OK	3.35725	OK
YAL047W-A	YAL047W-A	I:54583-54913	330	3.51529	OK	1.77814	OK	4.59109	OK	2.40846	OK	3.12441	OK	4.08367	OK
YAL048C	GEM1	I:52800-54789	1989	7.19954	OK	5.70646	OK	6.06474	OK	4.96886	OK	5.95233	OK	5.92564	OK
YAL049C	AIM2	I:51854-52595	741	36.491	OK	37.1719	OK	36.6693	OK	24.4643	OK	27.9495	OK	33.4014	OK
YAL051W	OAF1	I:48563-51707	3144	7.53318	OK	6.82396	OK	6.25162	OK	6.05687	OK	6.32537	OK	5.75407	OK
YAL053W	FLC2	I:45898-48250	2352	53.5744	OK	64.4567	OK	59.2273	OK	37.205	OK	47.9764	OK	52.6803	OK
YAL054C	ACS1	I:42880-45022	2142	6.10135	OK	8.02427	OK	7.62144	OK	6.29103	OK	6.00131	OK	6.39202	OK
YAL055W	PEX22	I:42176-42719	543	4.9971	OK	3.68059	OK	3.10141	OK	3.90311	OK	3.61888	OK	3.76506	OK
YAL056C-A	YAL056C-A	I:38695-39046	351	13.6559	OK	11.6563	OK	17.4485	OK	12.4684	OK	13.6241	OK	14.5548	OK
YAL056W	GPB2	I:39258-41901	2643	15.4282	OK	14.748	OK	13.4758	OK	8.24719	OK	9.92908	OK	10.9008	OK
YAL058W	CNE1	I:37463-38972	1509	3.8945	OK	3.70824	OK	4.7932	OK	2.91144	OK	3.47331	OK	3.46187	OK
YAL059C-A	YAL059C-A	I:36495-36918	423	0	OK	0	OK	0	OK	0	OK	0	OK	0	OK
YAL059W	ECM1	I:36508-37147	639	15.1954	OK	8.95427	OK	13.9729	OK	9.08827	OK	6.80855	OK	7.85931	OK
YAL060W	BDH1	I:35154-36303	1149	84.0218	OK	88.8101	OK	73.0799	OK	67.6299	OK	79.8989	OK	91.055	OK
YAL061W	BDH2	I:33447-34701	1254	11.3071	OK	9.69022	OK	12.9691	OK	12.511	OK	15.595	OK	17.6584	OK
YAL062W	GDH3	I:31566-32940	1374	7.456	OK	7.99413	OK	8.58291	OK	6.44928	OK	9.92514	OK	9.43972	OK
YAL063C	FLO9	I:23999-27968	3969	1.05473	OK	1.28516	OK	1.78787	OK	1.00207	OK	1.34426	OK	1.07132	OK
YAL063C-A	YAL063C-A	I:22394-22685	291	0	OK	1.57563	OK	5.36786	OK	1.75167	OK	4.01349	OK	4.24626	OK
YAL064C-A	TDA8	I:13362-13743	381	4.50735	OK	3.23771	OK	5.64715	OK	7.39368	OK	6.26965	OK	4.02079	OK
YAL064W	YAL064W	I:21565-21850	285	0	OK	0	OK	1.52921	OK	0	OK	3.26103	OK	1.73548	OK
YAL064W-B	YAL064W-B	I:12045-12426	381	2.70779	OK	2.40241	OK	1.42686	OK	2.226	OK	1.4175	OK	2.88914	OK
YAL065C	YAL065C	I:11564-11951	387	0.582081	OK	1.44361	OK	0.578428	OK	0.397934	OK	0.5094	OK	0.651563	OK
YAL066W	YAL066W	I:10090-10399	309	0	OK	0	OK	0	OK	0	OK	0	OK	0	OK
YAL067C	SEO1	I:7234-9016	1782	2.11257	OK	3.46682	OK	2.61227	OK	4.21498	OK	4.79875	OK	6.57916	OK
YAL067W-A	YAL067W-A	I:2479-2707	228	10.3061	OK	0	OK	0	OK	1.6482	OK	0	OK	0	OK
YAL068C	PAU8	I:1806-2169	363	0	OK	0	OK	0	OK	0	OK	0	OK	0	OK
YAL068W-A	YAL068W-A	I:537-792	255	0	OK	0	OK	1.03156	OK	0	OK	0	OK	0	OK
YAL069W	YAL069W	I:334-649	315	0	OK	0	OK	0.895821	OK	0	OK	0	OK	0.896001	OK
YAR002C-A	ERP1	I:154064-154724	660	372.637	OK	324.905	OK	373.881	OK	362.839	OK	368.637	OK	367.327	OK
YAR002W	NUP60	I:152256-153876	1620	15.85	OK	12.3969	OK	15.9617	OK	15.0875	OK	13.0762	OK	15.1195	OK
YAR003W	SWD1	I:155004-156285	1281	18.7185	OK	18.7173	OK	20.2316	OK	17.5424	OK	21.171	OK	21.489	OK
YAR007C	RFA1	I:156753-158619	1866	18.5533	OK	16.2381	OK	18.2304	OK	16.3749	OK	16.9885	OK	16.9522	OK
YAR008W	SEN34	I:158965-159793	828	5.32676	OK	5.13229	OK	5.76742	OK	3.38128	OK	5.20026	OK	4.70099	OK
YAR009C	YAR009C	I:160596-164187	3591	1.3826	OK	1.17693	OK	1.34024	OK	1.40018	OK	1.32686	OK	1.38622	OK
YAR010C	YAR010C	I:164543-165866	1323	0	OK	0	OK	0	OK	0	OK	0	OK	0	OK
YAR014C	BUD14	I:166741-168871	2130	9.43142	OK	8.1897	OK	7.7468	OK	4.6807	OK	5.0439	OK	6.22358	OK
YAR015W	ADE1	I:169374-170295	921	140.098	OK	129.742	OK	116.367	OK	130.238	OK	146.549	OK	151.498	OK
YAR018C	KIN3	I:170395-171703	1308	4.86442	OK	3.47173	OK	3.19789	OK	1.76692	OK	2.11669	OK	2.8771	OK
YAR019C	CDC15	I:172210-175135	2925	6.14303	OK	6.86435	OK	6.51222	OK	5.30681	OK	6.4776	OK	6.18288	OK
YAR019W-A	YAR019W-A	I:174997-175330	333	0.635414	OK	0.581756	OK	1.66681	OK	1.04909	OK	0.597269	OK	1.25537	OK
YAR020C	PAU7	I:176855-177023	168	67.1734	OK	61.3271	OK	32.2659	OK	11.3328	OK	27.4082	OK	37.1414	OK
YAR023C	YAR023C	I:179280-179820	540	7.06057	OK	7.54034	OK	6.44519	OK	7.64277	OK	8.58715	OK	7.82367	OK
YAR027W	UIP3	I:183769-184477	708	22.7108	OK	25.383	OK	24.3971	OK	14.085	OK	17.9542	OK	17.5971	OK
YAR028W	YAR028W	I:184891-185596	705	13.8885	OK	11.8992	OK	14.8515	OK	10.6275	OK	12.5624	OK	11.0199	OK
YAR029W	YAR029W	I:186320-186545	225	19.1416	OK	28.1858	OK	20.5487	OK	31.5608	OK	37.4045	OK	17.0088	OK
YAR030C	YAR030C	I:186511-186853	342	4.04454	OK	5.20325	OK	10.6292	OK	4.0951	OK	4.70273	OK	6.50937	OK
YAR031W	PRM9	I:186835-187732	897	4.03058	OK	4.58644	OK	3.88944	OK	3.49822	OK	2.75519	OK	3.6439	OK
YAR033W	MST28	I:188106-188811	705	6.35877	OK	6.12343	OK	5.69155	OK	3.76239	OK	6.24818	OK	4.06237	OK
YAR035C-A	YAR035C-A	I:192336-192417	81	0	OK	194.999	OK	0	OK	0	OK	0	OK	210.067	OK
YAR035W	YAT1	I:190192-192256	2064	3.33365	OK	2.79358	OK	3.04005	OK	2.48378	OK	2.68333	OK	2.5149	OK
YAR042W	SWH1	I:192618-196185	3567	8.38928	OK	6.0243	OK	7.0535	OK	7.02266	OK	7.5865	OK	7.57501	OK
YAR047C	YAR047C	I:201466-201787	321	7.42087	OK	8.61768	OK	7.57809	OK	11.2867	OK	12.626	OK	10.6075	OK
YAR050W	FLO1	I:203402-208016	4614	1.27393	OK	1.11642	OK	1.50317	OK	1.20678	OK	1.14963	OK	1.17241	OK
YAR053W	YAR053W	I:208366-208663	297	1.69399	OK	4.83844	OK	2.05569	OK	3.83064	OK	1.24518	OK	4.95429	OK
YAR060C	YAR060C	I:217156-217492	336	0	OK	0	OK	0	OK	0	OK	0	OK	0	OK
YAR061W	YAR061W	I:218139-218343	204	0	OK	0	OK	0	OK	0	OK	0	OK	0	OK
YAR062W	YAR062W	I:218548-219145	597	0	OK	0	OK	0	OK	0	OK	0	OK	0	OK
YAR064W	YAR064W	I:220197-220497	300	0.568246	OK	0	OK	0	OK	0.670045	OK	0	OK	0	OK
YAR066W	YAR066W	I:221048-221660	612	0.422257	OK	0	OK	0	OK	0	OK	0.334173	OK	0.177016	OK
YAR068W	YAR068W	I:222405-222891	486	0.540286	OK	0.483359	OK	0.460549	OK	0.188681	OK	0	OK	0.208864	OK
YAR069C	YAR069C	I:224010-224304	294	0	OK	0	OK	0	OK	0	OK	0	OK	0	OK
YAR070C	YAR070C	I:224562-224862	300	0	OK	0	OK	1.03436	OK	0.453972	OK	0	OK	0	OK
YAR071W	PHO11	I:225459-226863	1404	0.203723	OK	0.236182	OK	0.242921	OK	0.255643	OK	0.277638	OK	0.427675	OK
YAR073W	IMD1	I:227741-228953	1212	0.201243	OK	0.345067	OK	0.376589	OK	0.170585	OK	0.470546	OK	0.0208563	OK
YAR075W	YAR075W	I:228843-229317	474	0.377974	OK	0.650125	OK	0.327892	OK	0	OK	0.360179	OK	0.701759	OK
YBL001C	ECM15	II:237152-237467	315	281.36	OK	263.836	OK	305.691	OK	238.212	OK	294.066	OK	328.743	OK
YBL002W	HTB2	II:236491-236887	396	1171.33	OK	1037.87	OK	1197.53	OK	1216.08	OK	1146.65	OK	1068.02	OK
YBL003C	HTA2	II:235393-235792	399	935.596	OK	712.198	OK	806.375	OK	1063.31	OK	1126.45	OK	994.013	OK
YBL004W	UTP20	II:227635-235117	7482	43.816	OK	33.6871	OK	38.3524	OK	30.743	OK	29.6233	OK	28.3623	OK
YBL005W	PDR3	II:217469-220400	2931	9.27549	OK	8.12114	OK	8.62635	OK	6.44986	OK	6.33914	OK	6.85359	OK
YBL005W-A	YBL005W-A	II:221329-222652	1323	0.000149452	OK	0.417164	OK	0.124233	OK	0.0208233	OK	0.044085	OK	0.337799	OK
YBL005W-B	YBL005W-B	II:221329-226598	5269	1.13278	OK	0.810235	OK	0.819274	OK	0.87853	OK	0.962802	OK	0.646146	OK
YBL006C	LDB7	II:216586-217129	543	13.9948	OK	15.9689	OK	12.3788	OK	13.0098	OK	14.5665	OK	16.0942	OK
YBL006W-A	YBL006W-A	II:216710-216860	150	170.258	OK	132.489	OK	145.444	OK	172.051	OK	175.891	OK	215.882	OK
YBL007C	SLA1	II:212631-216366	3735	37.5873	OK	34.5238	OK	34.5372	OK	29.3724	OK	34.6078	OK	36.5268	OK
YBL008W	HIR1	II:209652-212175	2523	4.9149	OK	4.8339	OK	4.54893	OK	4.02518	OK	4.8208	OK	4.11552	OK
YBL008W-A	YBL008W-A	II:209408-209648	240	0	OK	1.80414	OK	0	OK	0	OK	0	OK	3.93249	OK
YBL009W	ALK2	II:207193-209224	2031	7.21882	OK	5.78146	OK	6.33073	OK	6.6768	OK	6.5661	OK	6.31099	OK
YBL010C	YBL010C	II:206106-206949	843	3.96487	OK	4.99729	OK	6.09964	OK	5.35543	OK	5.43067	OK	4.97465	OK
YBL011W	SCT1	II:203537-205817	2280	18.1753	OK	14.716	OK	15.0334	OK	14.3317	OK	16.4833	OK	16.5585	OK
YBL012C	YBL012C	II:203405-203807	402	4.1599	OK	3.55237	OK	3.24631	OK	1.92638	OK	3.15967	OK	3.09411	OK
YBL013W	FMT1	II:202055-203261	1206	5.78467	OK	5.01178	OK	3.65074	OK	3.1566	OK	4.5706	OK	3.70362	OK
YBL014C	RRN6	II:199063-201748	2685	8.35998	OK	7.28035	OK	8.46262	OK	6.45877	OK	8.21188	OK	8.28879	OK
YBL015W	ACH1	II:194121-195702	1581	18.0143	OK	17.2978	OK	16.9324	OK	16.736	OK	18.0862	OK	19.8247	OK
YBL016W	FUS3	II:192450-193512	1062	11.1176	OK	12.3991	OK	11.0448	OK	6.30444	OK	5.85216	OK	6.55696	OK
YBL017C	PEP1	II:186843-191583	4740	38.6131	OK	34.1206	OK	35.5849	OK	29.4453	OK	33.4079	OK	36.7976	OK
YBL018C	POP8	II:185997-186474	402	40.8372	OK	27.1495	OK	41.6549	OK	35.138	OK	43.2835	OK	41.1006	OK
YBL019W	APN2	II:184352-185915	1563	4.78241	OK	3.11172	OK	4.11329	OK	4.617	OK	4.4936	OK	4.2024	OK
YBL020W	RFT1	II:182400-184125	1725	61.2597	OK	54.452	OK	55.1264	OK	47.8704	OK	49.917	OK	48.9656	OK
YBL021C	HAP3	II:181659-182094	435	3.65068	OK	6.52448	OK	3.46274	OK	2.27964	OK	2.67188	OK	3.47549	OK
YBL022C	PIM1	II:177873-181275	3402	21.0745	OK	18.786	OK	21.3483	OK	13.5182	OK	15.4234	OK	19.119	OK
YBL023C	MCM2	II:174919-177526	2607	9.4405	OK	7.6159	OK	9.42187	OK	8.57612	OK	9.44914	OK	9.7134	OK
YBL024W	NCL1	II:172533-174588	2055	42.411	OK	34.4355	OK	42.1361	OK	37.5395	OK	38.6654	OK	38.2455	OK
YBL025W	RRN10	II:171480-171918	438	7.10361	OK	8.25395	OK	6.64856	OK	7.87287	OK	10.4249	OK	8.70499	OK
YBL026W	LSM2	II:170622-171038	288	161.839	OK	154.861	OK	158.85	OK	240.108	OK	200.548	OK	224.476	OK
YBL027W	RPL19B	II:168422-169376	570	1435.52	OK	1262.19	OK	1496.36	OK	1714.3	OK	1756.27	OK	1664.64	OK
YBL028C	YBL028C	II:167517-167838	321	72.0759	OK	51.7982	OK	57.7235	OK	49.0949	OK	48.5213	OK	42.7095	OK
YBL029C-A	YBL029C-A	II:164487-164772	285	69.294	OK	64.9057	OK	72.1383	OK	87.0955	OK	80.8273	OK	76.6771	OK
YBL029W	YBL029W	II:166133-167264	1131	11.2196	OK	13.4075	OK	9.68275	OK	9.79969	OK	13.5971	OK	11.0877	OK
YBL030C	PET9	II:163040-163997	957	510.999	OK	567.152	OK	650.875	OK	458.256	OK	469.49	OK	522.232	OK
YBL031W	SHE1	II:161698-162715	1017	5.94455	OK	4.4562	OK	5.96168	OK	6.43674	OK	6.65016	OK	6.25325	OK
YBL032W	HEK2	II:160183-161329	1146	56.8473	OK	45.817	OK	54.8318	OK	45.0779	OK	52.5225	OK	54.481	OK
YBL033C	RIB1	II:158655-159693	1038	6.8838	OK	5.55469	OK	5.4319	OK	5.59128	OK	5.05602	OK	6.76436	OK
YBL034C	STU1	II:153847-158389	4542	8.2279	OK	6.28217	OK	6.52814	OK	6.16149	OK	6.92626	OK	6.32255	OK
YBL035C	POL12	II:151492-153610	2118	7.41353	OK	6.95696	OK	8.44509	OK	6.07183	OK	8.141	OK	8.43425	OK
YBL036C	YBL036C	II:150446-151220	774	26.0886	OK	26.4279	OK	34.1918	OK	37.3767	OK	34.2763	OK	36.5623	OK
YBL037W	APL3	II:147208-150286	3078	10.8253	OK	10.2716	OK	12.6389	OK	8.85022	OK	11.235	OK	11.4614	OK
YBL038W	MRPL16	II:146186-146885	699	20.571	OK	18.6208	OK	19.7295	OK	21.3226	OK	24.2482	OK	24.2364	OK
YBL039C	URA7	II:143988-145728	1740	69.438	OK	61.6555	OK	73.2223	OK	54.6923	OK	58.762	OK	51.3489	OK
YBL039C-A	YBL039C-A	II:144947-145031	84	0.000531902	OK	0.000622104	OK	0.000506943	OK	48.703	OK	0.00228386	OK	0.0155144	OK
YBL039W-B	YBL039W-B	II:143392-143572	180	75.3635	OK	23.1703	OK	30.6556	OK	60.6717	OK	80.8431	OK	120.96	OK
YBL040C	ERD2	II:142111-142868	660	131.305	OK	114.045	OK	134.509	OK	151.029	OK	159.613	OK	155.085	OK
YBL041W	PRE7	II:141246-141972	726	40.0744	OK	36.8474	OK	34.5541	OK	35.9495	OK	35.2797	OK	42.1961	OK
YBL042C	FUI1	II:138340-140260	1920	36.1104	OK	33.1023	OK	36.4926	OK	28.5647	OK	29.8889	OK	24.8368	OK
YBL043W	ECM13	II:136687-137461	774	5.61498	OK	6.28046	OK	9.22467	OK	6.37515	OK	10.3696	OK	11.3546	OK
YBL044W	YBL044W	II:135997-136366	369	1.79457	OK	0.375911	OK	0.387129	OK	1.52244	OK	1.76346	OK	1.52549	OK
YBL045C	COR1	II:134142-135516	1374	74.3829	OK	76.1217	OK	92.6353	OK	59.1747	OK	78.2847	OK	86.5304	OK
YBL046W	PSY4	II:132423-133749	1326	3.83743	OK	2.9335	OK	2.84089	OK	2.50944	OK	2.32786	OK	3.63575	OK
YBL047C	EDE1	II:127894-132040	4146	54.6571	OK	58.3433	OK	55.2585	OK	39.0422	OK	42.796	OK	51.211	OK
YBL048W	RRT1	II:127298-127610	312	8.26899	OK	11.1607	OK	10.3698	OK	9.74049	OK	5.45677	OK	11.4652	OK
YBL049W	MOH1	II:126827-127244	417	10.4331	OK	8.67297	OK	13.5033	OK	15.2383	OK	9.58046	OK	11.0993	OK
YBL050W	SEC17	II:125124-126119	879	26.1462	OK	23.2542	OK	20.402	OK	16.1938	OK	24.0832	OK	27.3436	OK
YBL051C	PIN4	II:122752-124759	2007	14.9449	OK	13.7295	OK	13.7966	OK	8.51129	OK	9.89283	OK	10.8379	OK
YBL052C	SAS3	II:119378-121874	2496	8.99615	OK	6.93254	OK	9.89432	OK	8.63709	OK	9.02155	OK	8.45883	OK
YBL053W	YBL053W	II:119334-119709	375	5.36521	OK	9.97127	OK	7.07179	OK	9.25406	OK	12.1261	OK	7.24863	OK
YBL054W	TOD6	II:117588-119166	1578	7.75435	OK	5.67241	OK	6.79474	OK	6.01206	OK	5.20991	OK	4.51669	OK
YBL055C	YBL055C	II:115572-116829	1257	15.8527	OK	12.963	OK	13.7558	OK	10.0619	OK	11.5568	OK	13.3751	OK
YBL056W	PTC3	II:113761-115168	1407	81.5365	OK	66.8562	OK	71.392	OK	58.0698	OK	75.3728	OK	71.5499	OK
YBL057C	PTH2	II:112800-113427	627	20.576	OK	17.6582	OK	18.189	OK	18.3949	OK	23.3378	OK	18.9864	OK
YBL058W	SHP1	II:111436-112708	1272	16.7685	OK	14.045	OK	16.1618	OK	10.9326	OK	13.7639	OK	14.0422	OK
YBL059C-A	CMC2	II:110124-110539	330	46.9744	OK	44.0569	OK	47.9763	OK	61.2043	OK	49.6581	OK	80.6897	OK
YBL059W	YBL059W	II:110593-111244	582	6.4866	OK	5.91973	OK	7.05357	OK	6.36052	OK	7.72798	OK	9.28922	OK
YBL060W	YEL1	II:107931-109995	2064	4.28803	OK	2.62396	OK	2.99597	OK	3.31336	OK	3.63732	OK	3.31636	OK
YBL061C	SKT5	II:105315-107406	2091	6.09914	OK	6.10453	OK	5.64287	OK	4.37786	OK	5.14134	OK	5.16366	OK
YBL062W	YBL062W	II:105307-105688	381	0	OK	0	OK	0	OK	0	OK	0	OK	0	OK
YBL063W	KIP1	II:101885-105221	3336	8.22284	OK	5.49609	OK	6.99007	OK	6.75843	OK	8.59774	OK	7.76874	OK
YBL064C	PRX1	II:100370-101156	786	16.5154	OK	17.3547	OK	17.7702	OK	10.8444	OK	13.4473	OK	12.4838	OK
YBL065W	YBL065W	II:99962-100307	345	5.66294	OK	3.58231	OK	3.33706	OK	4.18346	OK	6.25119	OK	2.11325	OK
YBL066C	SEF1	II:96668-100115	3447	5.378	OK	4.66389	OK	5.4267	OK	3.19094	OK	4.49391	OK	4.88795	OK
YBL067C	UBP13	II:93638-95882	2244	17.6642	OK	16.1432	OK	16.3281	OK	11.9574	OK	14.6368	OK	13.116	OK
YBL068W	PRS4	II:92413-93394	981	28.0718	OK	25.8916	OK	28.0299	OK	23.111	OK	25.5843	OK	24.4581	OK
YBL068W-A	YBL068W-A	II:91793-92030	237	24.8168	OK	13.1662	OK	28.3499	OK	21.1116	OK	35.8934	OK	9.69315	OK
YBL069W	AST1	II:90740-92030	1290	11.3054	OK	9.13448	OK	13.3115	OK	11.6331	OK	13.0851	OK	11.6654	OK
YBL070C	YBL070C	II:90604-90925	321	1.17569	OK	1.04656	OK	2.23791	OK	1.61669	OK	1.31291	OK	0.691372	OK
YBL071C	YBL071C	II:90222-90531	309	24.9716	OK	17.8916	OK	20.7564	OK	24.8482	OK	24.2043	OK	26.0246	OK
YBL071C-B	YBL071C-B	II:89457-89556	99	0	OK	0	OK	70.1385	OK	76.3548	OK	0	OK	88.4937	OK
YBL071W-A	KTI11	II:89977-90226	249	41.7886	OK	43.8247	OK	74.4858	OK	60.917	OK	29.4351	OK	57.4627	OK
YBL072C	RPS8A	II:88522-89125	603	194.646	OK	207.398	OK	228.311	OK	236.002	OK	223.352	OK	218.519	OK
YBL073W	YBL073W	II:87645-87957	312	3.75971	OK	2.83748	OK	2.17218	OK	2.77502	OK	1.10477	OK	3.00643	OK
YBL074C	AAR2	II:86721-87789	1068	5.37934	OK	4.40028	OK	5.20444	OK	4.11399	OK	5.34642	OK	4.49821	OK
YBL075C	SSA3	II:84498-86448	1950	4.47914	OK	3.39388	OK	4.04417	OK	3.39785	OK	3.5309	OK	4.47642	OK
YBL076C	ILS1	II:81042-84261	3219	376.225	OK	355.69	OK	361.472	OK	328.99	OK	346.677	OK	362.692	OK
YBL077W	YBL077W	II:80896-81328	432	93.2834	OK	85.4348	OK	81.9385	OK	79.3875	OK	81.3872	OK	90.2972	OK
YBL078C	ATG8	II:80377-80731	354	32.0504	OK	32.7164	OK	27.6134	OK	32.4979	OK	59.3905	OK	69.4282	OK
YBL079W	NUP170	II:75258-79767	4509	20.9289	OK	17.7581	OK	18.3124	OK	15.9157	OK	17.1444	OK	18.0757	OK
YBL080C	PET112	II:73069-74695	1626	3.95886	OK	2.97832	OK	3.40002	OK	3.2843	OK	3.47113	OK	3.56752	OK
YBL081W	YBL081W	II:71865-72972	1107	8.49728	OK	8.60864	OK	9.36342	OK	6.76582	OK	6.25384	OK	5.63621	OK
YBL082C	ALG3	II:69750-71127	1377	30.9857	OK	29.7126	OK	33.8675	OK	25.9312	OK	29.854	OK	27.1365	OK
YBL083C	YBL083C	II:69712-70138	426	47.284	OK	45.8284	OK	60.3444	OK	60.1141	OK	55.1841	OK	62.6117	OK
YBL084C	CDC27	II:67168-69445	2277	6.78119	OK	7.68637	OK	8.02352	OK	5.36808	OK	5.86158	OK	5.92479	OK
YBL085W	BOI1	II:63875-66818	2943	9.66815	OK	7.53113	OK	8.75501	OK	8.54231	OK	9.81439	OK	9.55497	OK
YBL086C	YBL086C	II:61201-62602	1401	2.62863	OK	2.30275	OK	2.49505	OK	2.33551	OK	3.0634	OK	3.78159	OK
YBL087C	RPL23A	II:59821-60739	414	1166.3	OK	1062.26	OK	1202.74	OK	1105.31	OK	1044.33	OK	987.581	OK
YBL088C	TEL1	II:51018-59382	8364	7.74828	OK	6.78215	OK	6.96559	OK	6.12281	OK	6.96501	OK	6.99024	OK
YBL089W	AVT5	II:49573-50953	1380	32.7521	OK	27.308	OK	32.2097	OK	30.4735	OK	36.4152	OK	33.7352	OK
YBL090W	MRP21	II:48824-49358	534	16.5577	OK	16.4359	OK	16.2853	OK	12.6678	OK	17.6925	OK	22.5655	OK
YBL091C	MAP2	II:47362-48628	1266	29.8932	OK	28.3375	OK	27.4539	OK	28.3893	OK	32.0877	OK	31.4792	OK
YBL091C-A	SCS22	II:46564-47180	528	16.6203	OK	17.4476	OK	16.0168	OK	19.7104	OK	18.951	OK	16.728	OK
YBL092W	RPL32	II:45977-46370	393	2131.74	OK	2127.94	OK	2304.87	OK	2534.97	OK	2430.61	OK	2330.22	OK
YBL093C	ROX3	II:44255-44918	663	10.8852	OK	10.21	OK	8.82921	OK	7.59457	OK	8.87942	OK	9.34521	OK
YBL094C	YBL094C	II:43764-44097	333	68.5812	OK	58.8039	OK	63.4941	OK	45.3463	OK	53.9639	OK	59.6105	OK
YBL095W	YBL095W	II:43276-44089	813	19.7833	OK	18.2246	OK	18.212	OK	13.8488	OK	21.0508	OK	21.1735	OK
YBL096C	YBL096C	II:43173-43482	309	3.86879	OK	2.8938	OK	2.08129	OK	2.51885	OK	3.42128	OK	2.49503	OK
YBL097W	BRN1	II:40830-43095	2265	2.91649	OK	2.3586	OK	3.99743	OK	3.54931	OK	3.1452	OK	3.56216	OK
YBL098W	BNA4	II:39144-40527	1383	17.9187	OK	14.474	OK	16.3487	OK	23.2778	OK	25.3664	OK	26.3862	OK
YBL099W	ATP1	II:37052-38690	1638	539.793	OK	564.05	OK	649.725	OK	501.401	OK	545.315	OK	573.061	OK
YBL100C	YBL100C	II:36988-37303	315	69.9353	OK	74.8326	OK	60.4417	OK	18.709	OK	22.9563	OK	29.7942	OK
YBL100W-A	YBL100W-A	II:29934-31251	1317	0.798966	OK	4.32569e-05	OK	5.42708e-05	OK	0.0447525	OK	0.0213424	OK	8.02767e-05	OK
YBL100W-B	YBL100W-B	II:29934-35248	5314	1.99862	OK	1.54642	OK	1.56036	OK	1.70776	OK	1.24241	OK	1.20665	OK
YBL100W-C	YBL100W-C	II:28426-28546	120	255.629	OK	254.401	OK	250.15	OK	378.484	OK	397.229	OK	144.677	OK
YBL101C	ECM21	II:24945-28299	3354	13.5549	OK	12.5088	OK	12.358	OK	8.31839	OK	9.6846	OK	11.2368	OK
YBL102W	SFT2	II:24097-24745	648	56.6572	OK	57.4168	OK	58.8874	OK	41.5434	OK	53.2916	OK	54.2835	OK
YBL103C	RTG3	II:22075-23536	1461	6.78583	OK	5.9091	OK	6.28198	OK	5.93084	OK	6.77321	OK	6.93638	OK
YBL104C	SEA4	II:18176-21293	3117	6.25082	OK	5.5011	OK	6.12864	OK	4.87762	OK	5.35454	OK	5.31781	OK
YBL105C	PKC1	II:14240-17696	3456	18.0545	OK	14.0675	OK	16.1505	OK	13.9873	OK	15.1349	OK	16.5106	OK
YBL106C	SRO77	II:10846-13879	3033	8.7213	OK	9.0614	OK	7.82288	OK	7.09413	OK	8.94344	OK	9.75952	OK
YBL107C	YBL107C	II:9960-10551	591	9.87559	OK	8.17329	OK	7.13377	OK	6.77719	OK	6.00912	OK	7.28561	OK
YBL107W-A	YBL107W-A	II:9267-9372	105	444.405	OK	376.967	OK	679.885	OK	602.309	OK	546.541	OK	431.414	OK
YBL108C-A	PAU9	II:7604-7733	129	0	OK	0	OK	0	OK	0	OK	0	OK	0	OK
YBL108W	YBL108W	II:8176-8482	306	0	OK	0	OK	0	OK	0	OK	0	OK	0	OK
YBL109W	YBL109W	II:5789-6125	336	0	OK	2.08519	OK	1.53492	OK	0.308521	OK	1.32198	OK	0.695627	OK
YBL111C	YBL111C	II:2906-5009	2004	0	OK	0	OK	0	OK	0	OK	0	OK	0	OK
YBL112C	YBL112C	II:2581-2899	318	0	OK	0	OK	0	OK	0	OK	0	OK	0	OK
YBL113C	YBL113C	II:279-2658	2379	0.73859	OK	0.384649	OK	0.604507	OK	0.474736	OK	0.49139	OK	0.749162	OK
YBL113W-A	YBL113W-A	II:645-1128	483	0	OK	0	OK	0	OK	0	OK	0.136998	OK	0	OK
YBR001C	NTH2	II:238940-241283	2343	6.22261	OK	5.21517	OK	6.40672	OK	4.6259	OK	5.13461	OK	6.47794	OK
YBR002C	RER2	II:241707-242568	861	13.7873	OK	11.0813	OK	11.5536	OK	12.7114	OK	16.6807	OK	14.1286	OK
YBR003W	COQ1	II:242808-244230	1422	16.4716	OK	16.3746	OK	18.2331	OK	15.1048	OK	17.1558	OK	19.5065	OK
YBR004C	GPI18	II:244365-245667	1302	46.3585	OK	49.0403	OK	44.8372	OK	37.944	OK	36.639	OK	38.7511	OK
YBR005W	RCR1	II:245905-246547	642	5.32715	OK	10.0453	OK	6.36624	OK	4.80379	OK	5.59196	OK	6.66586	OK
YBR006W	UGA2	II:247009-248503	1494	15.2342	OK	18.0669	OK	16.6172	OK	14.0805	OK	17.074	OK	16.2279	OK
YBR007C	DSF2	II:248805-251016	2211	8.25159	OK	7.49181	OK	8.19712	OK	8.42237	OK	9.12005	OK	7.68797	OK
YBR008C	FLR1	II:252562-254209	1647	8.14895	OK	7.38661	OK	6.77899	OK	6.48168	OK	8.48686	OK	8.48127	OK
YBR009C	HHF1	II:255372-255684	312	798.559	OK	690.468	OK	833.995	OK	1060.49	OK	1149.49	OK	1167.65	OK
YBR010W	HHT1	II:256330-256741	411	529.73	OK	375.5	OK	420.219	OK	438.281	OK	477.357	OK	457.095	OK
YBR011C	IPP1	II:257111-257975	864	764.661	OK	658.865	OK	783.544	OK	682.967	OK	708.088	OK	668.808	OK
YBR012C	YBR012C	II:259146-259566	420	5.18794	OK	7.05684	OK	4.83648	OK	4.76072	OK	4.52875	OK	4.79002	OK
YBR012W-A	YBR012W-A	II:259868-261191	1323	1.4191	OK	0.80026	OK	0.303756	OK	0.27867	OK	0.225437	OK	0.435339	OK
YBR012W-B	YBR012W-B	II:259868-265140	5272	0.984379	OK	0.84812	OK	0.569315	OK	0.624186	OK	0.706116	OK	0.424109	OK
YBR013C	YBR013C	II:265491-265881	390	23.7537	OK	31.228	OK	26.0261	OK	30.4918	OK	26.4259	OK	33.574	OK
YBR014C	GRX7	II:266724-267336	612	24.0258	OK	20.5955	OK	19.8804	OK	17.3726	OK	19.1703	OK	24.3109	OK
YBR015C	MNN2	II:267709-269503	1794	77.7013	OK	71.9643	OK	83.3195	OK	68.2408	OK	86.4592	OK	83.9028	OK
YBR016W	YBR016W	II:270246-270633	387	3.44926	OK	4.53325	OK	2.01674	OK	0.597202	OK	0.645688	OK	0.835576	OK
YBR017C	KAP104	II:270946-273703	2757	23.1705	OK	19.8281	OK	22.511	OK	17.6233	OK	21.5301	OK	20.1653	OK
YBR018C	GAL7	II:274426-275527	1101	1.06172	OK	0.379242	OK	0.396155	OK	1.35413	OK	1.30664	OK	0.797607	OK
YBR019C	GAL10	II:276252-278352	2100	8.61091	OK	7.89369	OK	8.73672	OK	8.77625	OK	7.87832	OK	8.09787	OK
YBR020W	GAL1	II:279020-280607	1587	5.2727	OK	5.34601	OK	5.13242	OK	4.4351	OK	6.28488	OK	5.78574	OK
YBR021W	FUR4	II:281442-283344	1902	28.6283	OK	23.5489	OK	25.0741	OK	22.7002	OK	22.4367	OK	20.9608	OK
YBR022W	POA1	II:283737-284271	534	30.6602	OK	25.3975	OK	30.9375	OK	23.3157	OK	31.1199	OK	26.0814	OK
YBR023C	CHS3	II:284427-287925	3498	50.3715	OK	49.4709	OK	49.9731	OK	40.2422	OK	45.6305	OK	49.1405	OK
YBR024W	SCO2	II:289444-290350	906	7.76053	OK	8.25921	OK	8.69405	OK	11.0443	OK	12.5384	OK	10.9988	OK
YBR025C	OLA1	II:290680-291865	1185	392.469	OK	347.618	OK	397.518	OK	378.648	OK	397.798	OK	357.441	OK
YBR026C	ETR1	II:292876-294019	1143	39.8754	OK	37.6481	OK	45.2413	OK	41.1041	OK	47.2938	OK	48.5596	OK
YBR027C	YBR027C	II:294023-294356	333	4.79654	OK	5.21489	OK	8.84456	OK	9.666	OK	9.19842	OK	10.9821	OK
YBR028C	YPK3	II:294424-296002	1578	20.2943	OK	16.6227	OK	19.9259	OK	18.4483	OK	21.0616	OK	20.0689	OK
YBR029C	CDS1	II:296368-297742	1374	136.342	OK	177.626	OK	132.99	OK	105.454	OK	152.196	OK	130.777	OK
YBR030W	RKM3	II:298291-299950	1659	11.6751	OK	10.2598	OK	9.73127	OK	9.22018	OK	11.6325	OK	10.0555	OK
YBR031W	RPL4A	II:300165-301254	1089	1125.21	OK	1164.57	OK	1218.63	OK	1082.83	OK	1023.89	OK	992.727	OK
YBR032W	YBR032W	II:301518-301821	303	5.70165	OK	5.00212	OK	5.96122	OK	5.69005	OK	7.18526	OK	6.7199	OK
YBR033W	EDS1	II:301943-304703	2760	6.11404	OK	5.09725	OK	5.95353	OK	4.81954	OK	5.8953	OK	6.2367	OK
YBR034C	HMT1	II:304929-305976	1047	48.6072	OK	46.1541	OK	52.1323	OK	50.3312	OK	49.6936	OK	44.0184	OK
YBR035C	PDX3	II:306268-306955	687	71.4959	OK	63.423	OK	71.5767	OK	75.2238	OK	81.713	OK	85.5294	OK
YBR036C	CSG2	II:309080-310313	1233	142.09	OK	164.315	OK	165.719	OK	129.346	OK	144.428	OK	150.009	OK
YBR037C	SCO1	II:310564-311452	888	9.65802	OK	8.73665	OK	9.30421	OK	7.91384	OK	10.3066	OK	9.42009	OK
YBR038W	CHS2	II:311897-314789	2892	23.5604	OK	18.4791	OK	21.2507	OK	19.7158	OK	20.6281	OK	22.9325	OK
YBR039W	ATP3	II:315574-316510	936	94.3861	OK	86.9579	OK	114.902	OK	68.1438	OK	86.2153	OK	82.7106	OK
YBR040W	FIG1	II:316967-317864	897	2.76867	OK	4.44944	OK	4.96365	OK	0.66268	OK	0.582223	OK	0.323126	OK
YBR041W	FAT1	II:318265-320275	2010	49.0057	OK	49.6032	OK	54.8789	OK	44.8031	OK	50.1132	OK	56.1128	OK
YBR042C	CST26	II:320415-321609	1194	25.2655	OK	22.8706	OK	26.4373	OK	22.1364	OK	27.3892	OK	24.9331	OK
YBR043C	QDR3	II:321875-323945	2070	13.0671	OK	12.5391	OK	11.8982	OK	5.92304	OK	8.57754	OK	10.0006	OK
YBR044C	TCM62	II:324340-326059	1719	6.98646	OK	7.11793	OK	8.2385	OK	6.78978	OK	9.2808	OK	8.86663	OK
YBR045C	GIP1	II:328172-330092	1920	1.83415	OK	0.706499	OK	1.01081	OK	1.20746	OK	1.19951	OK	1.72855	OK
YBR046C	ZTA1	II:330506-331511	1005	5.10138	OK	4.51708	OK	4.84137	OK	6.78873	OK	5.22044	OK	7.18195	OK
YBR047W	FMP23	II:331832-332360	528	4.21258	OK	2.80217	OK	4.01274	OK	4.14029	OK	2.35448	OK	4.05077	OK
YBR048W	RPS11B	II:332830-333812	471	804.998	OK	767.255	OK	885.63	OK	841.719	OK	882.299	OK	821.428	OK
YBR049C	REB1	II:334385-336818	2433	16.7749	OK	14.2639	OK	14.2878	OK	12.1714	OK	13.0415	OK	13.6436	OK
YBR050C	REG2	II:337182-338199	1017	2.08072	OK	2.55661	OK	1.90162	OK	1.69801	OK	2.17358	OK	1.80527	OK
YBR051W	YBR051W	II:337987-338338	351	0.975939	OK	0	OK	0.383211	OK	0.265827	OK	0.801089	OK	0.452406	OK
YBR052C	RFS1	II:338719-339352	633	66.7024	OK	58.4574	OK	71.1493	OK	57.6691	OK	68.0491	OK	73.3522	OK
YBR053C	YBR053C	II:339674-340751	1077	20.3642	OK	20.5674	OK	21.402	OK	20.1528	OK	21.3413	OK	24.683	OK
YBR054W	YRO2	II:343100-344135	1035	44.8084	OK	52.6507	OK	65.879	OK	49.6896	OK	31.9574	OK	22.2399	OK
YBR055C	PRP6	II:344601-347301	2700	9.77097	OK	7.59182	OK	9.58312	OK	8.6167	OK	8.6088	OK	10.5351	OK
YBR056C-B	YBR056C-B	II:351292-351451	159	69.136	OK	78.7467	OK	76.6669	OK	23.3812	OK	50.1432	OK	58.6917	OK
YBR056W	YBR056W	II:347878-349384	1506	23.9696	OK	26.104	OK	28.3198	OK	24.892	OK	29.7209	OK	36.6412	OK
YBR056W-A	YBR056W-A	II:351254-351455	201	16.7352	OK	14.4085	OK	16.2367	OK	30.7473	OK	12.384	OK	33.0356	OK
YBR057C	MUM2	II:352192-353293	1101	13.5606	OK	9.70508	OK	11.7385	OK	10.8664	OK	14.1872	OK	12.9274	OK
YBR058C	UBP14	II:353671-356017	2346	15.1867	OK	13.7904	OK	15.5733	OK	12.2787	OK	13.3716	OK	13.6092	OK
YBR058C-A	TSC3	II:356323-356566	243	317.744	OK	328.058	OK	315.229	OK	352.648	OK	477.946	OK	390.755	OK
YBR059C	AKL1	II:356860-360187	3327	10.9046	OK	11.237	OK	9.14952	OK	5.70687	OK	7.5896	OK	8.06546	OK
YBR060C	ORC2	II:360651-362514	1863	8.25547	OK	6.40682	OK	6.77329	OK	5.9388	OK	6.90144	OK	6.25909	OK
YBR061C	TRM7	II:364786-365719	933	14.119	OK	11.5534	OK	11.9489	OK	11.1878	OK	13.0549	OK	12.8865	OK
YBR062C	YBR062C	II:365975-366600	543	8.94287	OK	11.9118	OK	9.70429	OK	11.6857	OK	9.23526	OK	12.9184	OK
YBR063C	YBR063C	II:366969-368184	1215	8.59822	OK	5.77631	OK	8.54567	OK	7.3067	OK	8.01561	OK	6.59636	OK
YBR064W	YBR064W	II:367762-368191	429	12.4909	OK	9.31057	OK	11.6825	OK	9.27904	OK	8.17884	OK	9.92386	OK
YBR065C	ECM2	II:368583-369678	1095	8.77422	OK	7.31994	OK	8.42283	OK	7.80818	OK	7.94761	OK	8.5629	OK
YBR066C	NRG2	II:370036-370699	663	15.5053	OK	13.682	OK	15.4668	OK	13.5862	OK	14.8935	OK	15.198	OK
YBR067C	TIP1	II:372102-372735	633	1036.2	OK	1203.58	OK	806.038	OK	683.649	OK	1176.62	OK	940.695	OK
YBR068C	BAP2	II:373860-375690	1830	6.62496	OK	6.22247	OK	6.21545	OK	6.14008	OK	6.49353	OK	6.9251	OK
YBR069C	TAT1	II:376573-378433	1860	4.13331	OK	2.32179	OK	3.37735	OK	3.17484	OK	2.57373	OK	2.51644	OK
YBR070C	ALG14	II:379220-379934	714	27.448	OK	21.3824	OK	24.6308	OK	26.9717	OK	32.0781	OK	30.6277	OK
YBR071W	YBR071W	II:380410-381046	636	13.7903	OK	15.6521	OK	16.2161	OK	12.1356	OK	14.5455	OK	16.3501	OK
YBR072C-A	YBR072C-A	II:382859-383021	162	0	OK	0	OK	0	OK	0	OK	0	OK	0	OK
YBR072W	HSP26	II:382029-382674	645	26.4398	OK	26.4985	OK	32.1305	OK	23.5331	OK	27.7975	OK	23.2196	OK
YBR073W	RDH54	II:383111-385988	2877	17.3937	OK	15.9784	OK	16.1758	OK	14.9881	OK	18.6717	OK	16.8439	OK
YBR074W	YBR074W	II:386285-389216	2931	24.4052	OK	21.107	OK	25.6935	OK	20.1779	OK	20.7895	OK	19.2188	OK
YBR076C-A	YBR076C-A	II:391350-391617	267	38.4963	OK	35.499	OK	42.7164	OK	48.3253	OK	57.915	OK	43.9226	OK
YBR076W	ECM8	II:390226-391291	1065	4.3453	OK	4.09373	OK	5.53731	OK	4.4868	OK	4.48308	OK	5.8392	OK
YBR077C	SLM4	II:391804-392293	489	30.8035	OK	37.0811	OK	31.6313	OK	38.5168	OK	40.1315	OK	42.5859	OK
YBR078W	ECM33	II:393122-394742	1290	1866.15	OK	1881.24	OK	2015.01	OK	2123.05	OK	2066.87	OK	2015.5	OK
YBR079C	RPG1	II:395382-398277	2895	79.5836	OK	65.8921	OK	76.6116	OK	70.0251	OK	71.1696	OK	66.3832	OK
YBR080C	SEC18	II:398613-400890	2277	34.2952	OK	32.3957	OK	34.9195	OK	31.1752	OK	34.8181	OK	36.2792	OK
YBR081C	SPT7	II:401252-405251	3999	7.2591	OK	6.62422	OK	8.41281	OK	7.44775	OK	7.45757	OK	7.53133	OK
YBR082C	UBC4	II:406627-407169	447	252.005	OK	241.779	OK	228.452	OK	210.587	OK	226.145	OK	230.564	OK
YBR083W	TEC1	II:409168-410629	1461	12.1383	OK	9.03593	OK	9.80838	OK	7.53412	OK	8.02018	OK	8.3431	OK
YBR084C-A	RPL19A	II:414185-415261	570	830.443	OK	719.394	OK	832.442	OK	884.217	OK	837.248	OK	822.193	OK
YBR084W	MIS1	II:411053-413981	2928	37.8086	OK	26.8332	OK	31.1406	OK	25.9541	OK	23.5075	OK	23.5022	OK
YBR085C-A	YBR085C-A	II:418906-419164	258	141.604	OK	150.429	OK	127.913	OK	132.891	OK	150.098	OK	134.328	OK
YBR085W	AAC3	II:415982-416906	924	13.5773	OK	8.47847	OK	10.286	OK	10.0509	OK	16.1692	OK	14.284	OK
YBR086C	IST2	II:420200-423041	2841	140.248	OK	123.845	OK	128.212	OK	112.622	OK	113.887	OK	115.292	OK
YBR087W	RFC5	II:423764-424829	1065	19.9926	OK	18.0951	OK	21.5433	OK	20.4006	OK	21.2321	OK	18.3749	OK
YBR088C	POL30	II:424989-425766	777	22.9336	OK	23.8975	OK	28.8829	OK	26.0751	OK	34.1315	OK	26.603	OK
YBR089C-A	NHP6B	II:426189-426489	300	141.59	OK	135.926	OK	151.611	OK	125.439	OK	140.253	OK	146.597	OK
YBR089W	YBR089W	II:425182-425782	600	65.4059	OK	67.3772	OK	72.6623	OK	66.2663	OK	88.1098	OK	84.4264	OK
YBR090C	YBR090C	II:426332-427058	369	2.91012	OK	2.90098	OK	1.66493	OK	2.90021	OK	2.27847	OK	3.1863	OK
YBR091C	TIM12	II:427154-427484	330	19.8713	OK	21.8274	OK	23.3152	OK	20.975	OK	23.7123	OK	24.5164	OK
YBR092C	PHO3	II:427697-429101	1404	20.0525	OK	18.959	OK	21.0843	OK	17.378	OK	19.7166	OK	16.2373	OK
YBR093C	PHO5	II:429547-430951	1404	12.037	OK	11.6328	OK	12.7936	OK	9.37841	OK	12.8276	OK	11.9994	OK
YBR094W	PBY1	II:432035-434297	2262	12.09	OK	9.87245	OK	11.0713	OK	11.6975	OK	11.8777	OK	10.6926	OK
YBR095C	RXT2	II:434405-435698	1293	10.2562	OK	8.82294	OK	10.3706	OK	10.9064	OK	10.5438	OK	11.3199	OK
YBR096W	YBR096W	II:436020-436713	693	121.531	OK	107.098	OK	126.222	OK	101.633	OK	118.429	OK	117.167	OK
YBR097W	VPS15	II:436950-441315	4365	9.28522	OK	7.80787	OK	7.6095	OK	6.96663	OK	7.71627	OK	7.96843	OK
YBR098W	MMS4	II:441514-443590	2076	3.62384	OK	2.53676	OK	2.94844	OK	2.42108	OK	3.04127	OK	2.84667	OK
YBR099C	YBR099C	II:442923-443307	384	22.0865	OK	14.5909	OK	26.6279	OK	27.6738	OK	21.8597	OK	19.842	OK
YBR101C	FES1	II:443820-444693	873	39.5425	OK	34.7429	OK	38.9502	OK	33.4738	OK	34.6528	OK	36.1262	OK
YBR102C	EXO84	II:445061-447323	2262	10.1566	OK	8.22218	OK	10.5706	OK	8.3879	OK	8.77529	OK	9.46179	OK
YBR103C-A	YBR103C-A	II:449319-449463	144	13.6275	OK	0	OK	0	OK	0	OK	12.9598	OK	13.9563	OK
YBR103W	SIF2	II:447708-449316	1608	11.1855	OK	8.59419	OK	10.6305	OK	10.4308	OK	13.2128	OK	12.7871	OK
YBR104W	YMC2	II:449666-450656	990	29.5339	OK	17.9603	OK	22.4798	OK	26.5526	OK	24.4035	OK	24.4443	OK
YBR105C	VID24	II:450880-451969	1089	20.1908	OK	20.4317	OK	20.3255	OK	14.5821	OK	16.4598	OK	17.6085	OK
YBR106W	PHO88	II:452657-453224	567	447.152	OK	350.37	OK	414.9	OK	454.346	OK	482.67	OK	463.231	OK
YBR107C	IML3	II:453792-454530	738	27.5197	OK	25.9022	OK	22.9466	OK	25.8202	OK	29.5904	OK	23.9862	OK
YBR108W	AIM3	II:454821-457665	2844	1.10487	OK	1.05764	OK	1.01259	OK	0.458945	OK	0.588622	OK	0.757815	OK
YBR109C	CMD1	II:457918-458362	444	224.362	OK	176.111	OK	196.798	OK	202.946	OK	195.486	OK	195.416	OK
YBR109W-A	YBR109W-A	II:458607-458832	225	15.2958	OK	21.7093	OK	20.2918	OK	5.72967	OK	5.89347	OK	12.6461	OK
YBR110W	ALG1	II:458871-460221	1350	28.4793	OK	24.2697	OK	29.787	OK	22.7684	OK	28.4435	OK	28.3469	OK
YBR111C	YSA1	II:461177-461873	696	39.9636	OK	39.1875	OK	42.6941	OK	31.6307	OK	35.8559	OK	42.8621	OK
YBR111W-A	SUS1	II:462138-462579	291	54.0014	OK	34.2424	OK	37.8144	OK	44.8916	OK	47.0649	OK	38.2014	OK
YBR112C	CYC8	II:462869-465770	2901	6.20549	OK	5.6093	OK	5.13216	OK	2.93753	OK	3.32885	OK	3.71989	OK
YBR113W	YBR113W	II:465565-466048	483	41.8463	OK	28.3417	OK	34.5874	OK	26.5353	OK	34.5346	OK	43.4211	OK
YBR114W	RAD16	II:467247-469620	2373	4.16667	OK	4.27016	OK	4.88527	OK	4.37694	OK	4.862	OK	5.48935	OK
YBR115C	LYS2	II:469747-473926	4179	129.135	OK	117.044	OK	125.601	OK	92.598	OK	101.512	OK	105.639	OK
YBR116C	YBR116C	II:474198-474726	528	4.43082	OK	6.46915	OK	5.94231	OK	7.45857	OK	6.78517	OK	6.07409	OK
YBR117C	TKL2	II:474391-476437	2046	6.40951	OK	5.33113	OK	7.24686	OK	4.88621	OK	6.17331	OK	5.88796	OK
YBR118W	TEF2	II:477670-479047	1377	924.391	OK	844.116	OK	1002.94	OK	970.234	OK	943.059	OK	962.015	OK
YBR119W	MUD1	II:479337-480323	897	9.58395	OK	6.26729	OK	6.12326	OK	5.75956	OK	7.20685	OK	7.60961	OK
YBR120C	CBP6	II:480434-480923	489	14.1644	OK	11.4665	OK	13.9853	OK	15.873	OK	20.1733	OK	21.2527	OK
YBR121C	GRS1	II:481363-483367	2004	185.572	OK	162.027	OK	183.809	OK	172.779	OK	170.338	OK	173.627	OK
YBR121C-A	YBR121C-A	II:482325-482484	159	0.000747808	OK	47.8201	OK	54.8897	OK	30.3623	OK	52.5074	OK	41.5116	OK
YBR122C	MRPL36	II:483969-484503	534	38.5528	OK	30.004	OK	40.7196	OK	35.8351	OK	41.2509	OK	50.6907	OK
YBR123C	TFC1	II:484741-486691	1950	7.20705	OK	4.92621	OK	5.6259	OK	6.62094	OK	7.34222	OK	7.71541	OK
YBR124W	YBR124W	II:486506-486866	360	3.58414	OK	3.6176	OK	3.36764	OK	1.60247	OK	2.91764	OK	2.96521	OK
YBR125C	PTC4	II:487198-488380	1182	13.9696	OK	12.0436	OK	12.9009	OK	8.51545	OK	10.7475	OK	11.8673	OK
YBR126C	TPS1	II:488904-490392	1488	70.7455	OK	85.0723	OK	77.858	OK	62.2073	OK	81.7691	OK	99.9972	OK
YBR126W-A	YBR126W-A	II:490849-491056	207	221.321	OK	208.497	OK	233.788	OK	295.739	OK	249.135	OK	280.825	OK
YBR126W-B	YBR126W-B	II:490926-491070	144	1011.78	OK	1236.41	OK	1315.94	OK	1187.46	OK	1078.37	OK	1252.63	OK
YBR127C	VMA2	II:491268-492822	1554	763.762	OK	717.774	OK	813.794	OK	690.872	OK	869.101	OK	822.94	OK
YBR128C	ATG14	II:493080-494115	1035	7.67446	OK	7.1885	OK	5.82472	OK	9.9827	OK	8.08124	OK	8.75819	OK
YBR129C	OPY1	II:494352-495339	987	14.2738	OK	10.29	OK	12.2925	OK	10.4832	OK	11.5676	OK	10.9607	OK
YBR130C	SHE3	II:495591-496869	1278	20.0898	OK	16.5668	OK	17.7934	OK	17.3303	OK	17.8863	OK	16.5803	OK
YBR131C-A	YBR131C-A	II:497649-497739	90	134.233	OK	244.9	OK	625.463	OK	130.995	OK	134.808	OK	573.041	OK
YBR131W	CCZ1	II:497162-499277	2115	5.23941	OK	3.72052	OK	3.36026	OK	4.35106	OK	4.47635	OK	4.54054	OK
YBR132C	AGP2	II:499651-501442	1791	20.6596	OK	20.8517	OK	23.2753	OK	20.8836	OK	23.14	OK	25.4558	OK
YBR133C	HSL7	II:501803-504287	2484	25.67	OK	22.862	OK	26.1381	OK	21.3392	OK	23.282	OK	21.6619	OK
YBR134W	YBR134W	II:504242-504644	402	6.47694	OK	7.91024	OK	5.12428	OK	8.66359	OK	8.46325	OK	7.51886	OK
YBR135W	CKS1	II:504853-505306	453	27.5484	OK	25.5135	OK	26.2587	OK	15.7199	OK	18.6894	OK	14.8475	OK
YBR136W	MEC1	II:505667-512774	7107	5.71768	OK	4.53049	OK	4.93366	OK	4.69762	OK	4.93575	OK	5.27584	OK
YBR137W	YBR137W	II:513043-513583	540	29.0972	OK	27.6692	OK	26.6776	OK	23.9727	OK	27.148	OK	25.8012	OK
YBR138C	YBR138C	II:513761-515336	1575	4.17908	OK	2.77078	OK	3.19339	OK	3.14608	OK	4.09205	OK	4.42429	OK
YBR139W	YBR139W	II:515663-517190	1527	121.506	OK	115.515	OK	125.673	OK	131.984	OK	139.032	OK	153.452	OK
YBR140C	IRA1	II:517349-526628	9279	31.9382	OK	29.2713	OK	29.9081	OK	27.0272	OK	29.1203	OK	31.5029	OK
YBR141C	YBR141C	II:527024-528038	1014	7.06509	OK	7.67472	OK	7.28578	OK	6.80797	OK	8.05345	OK	7.54279	OK
YBR141W-A	YBR141W-A	II:527166-527262	96	0	OK	128.844	OK	263.477	OK	111.583	OK	258.242	OK	70.2593	OK
YBR142W	MAK5	II:528316-530638	2322	15.2708	OK	11.5001	OK	15.1867	OK	13.1114	OK	11.7932	OK	9.96849	OK
YBR143C	SUP45	II:530868-532182	1314	192.86	OK	156.801	OK	193.219	OK	191.083	OK	202.564	OK	193.54	OK
YBR144C	YBR144C	II:533234-533549	315	0.437077	OK	0.796584	OK	1.78264	OK	0.716141	OK	1.2963	OK	0.290324	OK
YBR145W	ADH5	II:533761-534817	1056	112.382	OK	160.34	OK	126.34	OK	98.1708	OK	155.315	OK	165.093	OK
YBR146W	MRPS9	II:535259-536096	837	34.7831	OK	29.2883	OK	41.5671	OK	41.2926	OK	45.4174	OK	42.1456	OK
YBR147W	RTC2	II:536574-537465	891	65.5681	OK	63.3547	OK	56.7198	OK	58.8223	OK	66.7187	OK	72.9118	OK
YBR148W	YSW1	II:537875-539705	1830	1.61843	OK	1.52711	OK	1.6184	OK	1.40718	OK	2.12185	OK	1.91914	OK
YBR149W	ARA1	II:539986-541021	1035	69.9264	OK	66.949	OK	79.7057	OK	59.8685	OK	77.9448	OK	79.461	OK
YBR150C	TBS1	II:541208-544493	3285	6.03761	OK	6.73692	OK	7.19222	OK	6.40076	OK	7.5286	OK	8.67931	OK
YBR151W	APD1	II:545027-545978	951	26.571	OK	25.8041	OK	27.1702	OK	24.7153	OK	33.7636	OK	30.8945	OK
YBR152W	SPP381	II:546375-547251	876	3.70159	OK	2.39965	OK	3.37768	OK	2.68973	OK	2.96248	OK	3.0534	OK
YBR153W	RIB7	II:547459-548194	735	14.6082	OK	16.5423	OK	18.8395	OK	15.3867	OK	18.3373	OK	20.1142	OK
YBR154C	RPB5	II:548361-549009	648	44.8093	OK	40.8172	OK	36.1046	OK	40.4901	OK	39.4137	OK	37.6297	OK
YBR155W	CNS1	II:549770-550928	1158	7.98547	OK	7.8719	OK	9.04509	OK	7.76537	OK	7.61193	OK	8.87968	OK
YBR156C	SLI15	II:551103-553200	2097	6.41206	OK	4.61069	OK	6.51732	OK	5.21527	OK	5.12168	OK	4.53541	OK
YBR157C	ICS2	II:553542-554310	768	9.7951	OK	9.49172	OK	8.17107	OK	7.50877	OK	7.18409	OK	6.81796	OK
YBR158W	AMN1	II:556548-558198	1650	46.7078	OK	53.4439	OK	51.1167	OK	31.5845	OK	39.0508	OK	37.6055	OK
YBR159W	IFA38	II:558684-559728	1044	77.2922	OK	71.0145	OK	68.0056	OK	53.1329	OK	56.2956	OK	54.0829	OK
YBR160W	CDC28	II:560077-560974	897	24.8526	OK	17.4382	OK	22.8729	OK	22.9556	OK	27.1938	OK	30.33	OK
YBR161W	CSH1	II:561633-562764	1131	15.6004	OK	12.8105	OK	14.0195	OK	14.5452	OK	18.4199	OK	18.2923	OK
YBR162C	TOS1	II:563202-564570	1368	647.079	OK	731.3	OK	655.933	OK	600.227	OK	613.82	OK	590.9	OK
YBR162W-A	YSY6	II:565230-565428	198	181.689	OK	173.641	OK	251.415	OK	263.234	OK	219.463	OK	203.309	OK
YBR163W	EXO5	II:565722-567480	1758	16.2904	OK	13.5565	OK	16.4142	OK	14.7262	OK	18.7621	OK	19.3858	OK
YBR164C	ARL1	II:567874-568426	552	56.5853	OK	47.3735	OK	55.3917	OK	67.3542	OK	67.048	OK	77.4806	OK
YBR165W	UBS1	II:568851-569685	834	12.3559	OK	10.3033	OK	9.08896	OK	6.56742	OK	9.56947	OK	8.84003	OK
YBR166C	TYR1	II:569841-571200	1359	12.8006	OK	10.7612	OK	13.1501	OK	10.1637	OK	11.9569	OK	12.7361	OK
YBR167C	POP7	II:571467-571890	423	27.8637	OK	13.4254	OK	18.9229	OK	26.7435	OK	22.2619	OK	17.9325	OK
YBR168W	PEX32	II:572370-573612	1242	13.1477	OK	10.4666	OK	11.5628	OK	12.9796	OK	12.4948	OK	12.4668	OK
YBR169C	SSE2	II:573914-575996	2082	14.743	OK	15.3258	OK	18.3381	OK	13.8864	OK	16.2903	OK	17.8947	OK
YBR170C	NPL4	II:576343-578086	1743	10.4354	OK	8.43729	OK	10.1015	OK	9.15985	OK	12.4466	OK	10.9192	OK
YBR171W	SEC66	II:578363-578984	621	39.5115	OK	30.931	OK	39.0094	OK	33.005	OK	35.5287	OK	39.2609	OK
YBR172C	SMY2	II:579149-581372	2223	17.0769	OK	15.9148	OK	16.0843	OK	13.2593	OK	14.7613	OK	14.1284	OK
YBR173C	UMP1	II:581725-582172	447	29.5296	OK	28.7129	OK	29.2738	OK	23.0016	OK	21.5799	OK	25.5316	OK
YBR174C	YBR174C	II:582337-582652	315	0.452214	OK	0.412186	OK	0	OK	0	OK	0	OK	0	OK
YBR175W	SWD3	II:582407-583355	948	25.1798	OK	23.5287	OK	25.7982	OK	18.9447	OK	23.4904	OK	22.1209	OK
YBR176W	ECM31	II:583719-584658	939	9.1783	OK	7.95112	OK	7.18842	OK	8.23169	OK	7.02531	OK	6.84411	OK
YBR177C	EHT1	II:584806-586162	1356	116.717	OK	155.431	OK	142.43	OK	78.5405	OK	122.29	OK	117.619	OK
YBR178W	YBR178W	II:586070-586445	375	4.70936	OK	9.97646	OK	5.14031	OK	1.4907	OK	7.1394	OK	4.1375	OK
YBR179C	FZO1	II:586546-589114	2568	8.51802	OK	8.82866	OK	8.37715	OK	7.94685	OK	8.72758	OK	9.80771	OK
YBR180W	DTR1	II:589740-591459	1719	0.875824	OK	0.474408	OK	0.643324	OK	1.13157	OK	0.624178	OK	0.420227	OK
YBR181C	RPS6B	II:591711-592774	711	300.651	OK	271.437	OK	307.342	OK	336.064	OK	327.095	OK	297.45	OK
YBR182C	SMP1	II:593505-594864	1359	3.70213	OK	3.97449	OK	2.85639	OK	1.94789	OK	2.96496	OK	3.06136	OK
YBR182C-A	YBR182C-A	II:595360-595555	195	8.91816	OK	24.1383	OK	12.5385	OK	16.5656	OK	17.3632	OK	21.6529	OK
YBR183W	YPC1	II:596114-597065	951	25.0683	OK	28.1834	OK	29.2502	OK	27.7914	OK	31.9733	OK	34.921	OK
YBR184W	YBR184W	II:597362-598934	1572	1.02479	OK	0.550233	OK	0.649708	OK	0.647757	OK	0.784112	OK	0.743144	OK
YBR185C	MBA1	II:599122-599959	837	13.6145	OK	13.1989	OK	12.2687	OK	11.7224	OK	11.9371	OK	12.9659	OK
YBR186W	PCH2	II:600552-602360	1695	1.48123	OK	1.64017	OK	1.96908	OK	2.01515	OK	2.18872	OK	2.25165	OK
YBR187W	GDT1	II:602633-603476	843	115.684	OK	127.581	OK	97.9325	OK	74.1681	OK	70.0577	OK	69.9685	OK
YBR188C	NTC20	II:603684-604107	423	8.79255	OK	9.05506	OK	9.77979	OK	10.2133	OK	8.42504	OK	12.507	OK
YBR189W	RPS9B	II:604507-605508	588	1428.91	OK	1172.85	OK	1342.51	OK	1401.33	OK	1442.61	OK	1375.92	OK
YBR190W	YBR190W	II:605965-606277	312	0	OK	0.627874	OK	0.524163	OK	0.325315	OK	0.957813	OK	0	OK
YBR191W	RPL21A	II:606269-607140	483	1474.75	OK	1239.13	OK	1497.2	OK	1862.18	OK	1780.88	OK	1628.69	OK
YBR191W-A	YBR191W-A	II:607148-607223	75	2240.68	OK	276.902	OK	295.2	OK	1161.88	OK	292.988	OK	1250.16	OK
YBR192W	RIM2	II:607651-608785	1134	9.58657	OK	7.71699	OK	7.52205	OK	7.42314	OK	9.39457	OK	10.3866	OK
YBR193C	MED8	II:609081-609753	672	9.74914	OK	9.49244	OK	8.99871	OK	8.974	OK	11.1203	OK	8.47371	OK
YBR194W	AIM4	II:610037-610409	372	7.34893	OK	4.17346	OK	8.00594	OK	6.9257	OK	6.83153	OK	6.78113	OK
YBR195C	MSI1	II:610613-611882	1269	8.16119	OK	7.2098	OK	8.60082	OK	5.70617	OK	9.0743	OK	7.66541	OK
YBR196C	PGI1	II:612235-613900	1665	2171.6	OK	2203.98	OK	2387.29	OK	2443.95	OK	2625.54	OK	2654.15	OK
YBR196C-A	YBR196C-A	II:614023-614173	150	256.799	OK	100.313	OK	163.93	OK	131.503	OK	224.531	OK	195.09	OK
YBR196C-B	YBR196C-B	II:614525-614630	105	286.186	OK	391.858	OK	253.4	OK	509.505	OK	822.842	OK	528.856	OK
YBR197C	YBR197C	II:615202-615856	654	9.87126	OK	7.31141	OK	7.94965	OK	7.71348	OK	8.27393	OK	7.98016	OK
YBR198C	TAF5	II:616126-618523	2397	7.78277	OK	5.55353	OK	5.64384	OK	4.54797	OK	4.81185	OK	5.75916	OK
YBR199W	KTR4	II:618908-620303	1395	47.6763	OK	40.6776	OK	45.2387	OK	40.9043	OK	55.2313	OK	55.4352	OK
YBR200W	BEM1	II:620871-622527	1656	3.31661	OK	2.95631	OK	2.15918	OK	0.813761	OK	1.05295	OK	1.251	OK
YBR200W-A	YBR200W-A	II:622982-623147	165	6.9862	OK	6.36355	OK	5.71929	OK	4.79355	OK	6.04943	OK	0	OK
YBR201C-A	YBR201C-A	II:624492-624696	204	96.7325	OK	152.003	OK	95.646	OK	144.095	OK	161.353	OK	158.552	OK
YBR201W	DER1	II:623575-624211	636	10.2055	OK	7.62526	OK	9.86745	OK	9.08165	OK	11.5412	OK	8.78696	OK
YBR202W	MCM7	II:625771-628309	2538	20.3833	OK	15.6839	OK	18.5527	OK	16.091	OK	21.3856	OK	22.2151	OK
YBR203W	COS111	II:629167-631942	2775	7.26967	OK	8.29505	OK	7.1344	OK	5.61326	OK	8.93222	OK	9.66976	OK
YBR204C	LDH1	II:632253-633381	1128	9.06306	OK	9.28116	OK	11.6849	OK	9.18478	OK	13.4859	OK	13.2918	OK
YBR205W	KTR3	II:633621-634836	1215	37.4069	OK	29.4273	OK	37.2742	OK	28.0431	OK	33.0062	OK	28.7988	OK
YBR206W	YBR206W	II:634600-634924	324	30.1102	OK	19.2908	OK	19.5864	OK	19.6844	OK	21.4081	OK	24.6832	OK
YBR207W	FTH1	II:635145-636543	1398	37.427	OK	38.6324	OK	51.0893	OK	35.404	OK	41.314	OK	41.3865	OK
YBR208C	DUR1,2	II:636702-642210	5508	25.7348	OK	24.9405	OK	24.1304	OK	18.7805	OK	18.5652	OK	19.3821	OK
YBR209W	YBR209W	II:642582-642900	318	0	OK	0	OK	0	OK	0	OK	0.875765	OK	0	OK
YBR210W	ERV15	II:645549-645978	429	48.3628	OK	41.7951	OK	63.1258	OK	65.5964	OK	72.2961	OK	60.2398	OK
YBR211C	AME1	II:646157-647132	975	12.4397	OK	10.877	OK	12.0493	OK	12.3515	OK	12.2204	OK	14.5456	OK
YBR212W	NGR1	II:647885-649904	2019	3.7296	OK	4.36861	OK	2.56	OK	0.726382	OK	0.826523	OK	1.00087	OK
YBR213W	MET8	II:650367-651192	825	4.10166	OK	4.19086	OK	3.8156	OK	2.31069	OK	2.16217	OK	2.54244	OK
YBR214W	SDS24	II:651414-652998	1584	25.2036	OK	29.4411	OK	23.5931	OK	14.3648	OK	20.9274	OK	24.1088	OK
YBR215W	HPC2	II:653355-655317	1878	4.60061	OK	4.11853	OK	4.35428	OK	3.62505	OK	4.02672	OK	3.86674	OK
YBR216C	YBP1	II:655575-657600	2025	15.4545	OK	12.9709	OK	16.0459	OK	16.1327	OK	17.0929	OK	16.6073	OK
YBR217W	ATG12	II:657831-658392	561	5.48997	OK	3.5752	OK	5.53964	OK	3.13894	OK	5.32403	OK	4.15227	OK
YBR218C	PYC2	II:658706-662249	3543	117.258	OK	111.986	OK	108.107	OK	77.3845	OK	88.7868	OK	100.573	OK
YBR219C	YBR219C	II:662498-663303	384	0.646242	OK	1.57702	OK	2.13263	OK	0.668014	OK	0.00085753	OK	5.3049e-05	OK
YBR220C	YBR220C	II:662994-664677	1683	21.2018	OK	21.2202	OK	20.4215	OK	15.9847	OK	20.3233	OK	20.3289	OK
YBR221C	PDB1	II:665152-666253	1101	178.103	OK	206.591	OK	124.391	OK	39.2719	OK	48.7122	OK	53.68	OK
YBR221W-A	YBR221W-A	II:666537-666642	105	0	OK	26.2697	OK	51.7916	OK	0	OK	27.3498	OK	28.9222	OK
YBR222C	PCS60	II:666719-668351	1632	36.9661	OK	36.6661	OK	34.7689	OK	27.6949	OK	33.2225	OK	37.286	OK
YBR223C	TDP1	II:668662-670297	1635	2.51797	OK	2.09546	OK	1.9364	OK	2.07297	OK	2.54502	OK	2.24426	OK
YBR223W-A	YBR223W-A	II:668720-668840	120	81.5996	OK	63.7368	OK	52.0773	OK	20.183	OK	15.0684	OK	25.8496	OK
YBR224W	YBR224W	II:670124-670640	516	0.815604	OK	1.4914	OK	0.6836	OK	0.363994	OK	0.410666	OK	0.88871	OK
YBR225W	YBR225W	II:670626-673329	2703	5.16158	OK	5.47322	OK	5.78386	OK	4.09113	OK	5.13721	OK	5.06195	OK
YBR226C	YBR226C	II:673154-673565	411	18.6376	OK	22.6222	OK	17.1999	OK	15.9553	OK	22.0493	OK	20.8865	OK
YBR227C	MCX1	II:673571-675134	1563	6.94928	OK	6.36307	OK	6.06742	OK	6.60142	OK	6.67284	OK	7.51397	OK
YBR228W	SLX1	II:675312-676227	915	2.87381	OK	2.91355	OK	3.23781	OK	2.42106	OK	3.27322	OK	3.19075	OK
YBR229C	ROT2	II:676356-679221	2865	26.6491	OK	25.9604	OK	26.4663	OK	22.0801	OK	24.7692	OK	24.7934	OK
YBR230C	OM14	II:679548-680050	405	59.8275	OK	63.2791	OK	73.1811	OK	62.8375	OK	67.5472	OK	75.8863	OK
YBR230W-A	YBR230W-A	II:680361-680562	201	11.4115	OK	29.5251	OK	19.6254	OK	9.72714	OK	16.3664	OK	12.2072	OK
YBR231C	SWC5	II:682178-683090	912	2.77878	OK	2.19805	OK	1.73479	OK	1.39451	OK	2.0053	OK	2.2645	OK
YBR232C	YBR232C	II:683372-683732	360	1.55283	OK	0.343825	OK	1.65693	OK	0.263135	OK	1.30232	OK	1.7382	OK
YBR233W	PBP2	II:683427-684669	1242	6.17776	OK	4.94611	OK	5.14043	OK	4.3365	OK	5.41254	OK	6.45774	OK
YBR233W-A	DAD3	II:684976-685261	285	18.6838	OK	16.0006	OK	12.4518	OK	21.4358	OK	19.1289	OK	16.1269	OK
YBR234C	ARC40	II:685437-686592	1155	144.313	OK	159.904	OK	156.2	OK	115.779	OK	140.065	OK	144.871	OK
YBR235W	YBR235W	II:686900-690263	3363	18.2561	OK	14.9665	OK	16.8749	OK	15.0567	OK	16.2519	OK	19.0123	OK
YBR236C	ABD1	II:690382-691693	1311	14.0653	OK	13.3284	OK	16.1719	OK	16.5563	OK	14.542	OK	14.3226	OK
YBR237W	PRP5	II:691968-694518	2550	4.1582	OK	4.69528	OK	4.26267	OK	4.21185	OK	5.23835	OK	6.52585	OK
YBR238C	YBR238C	II:695106-697302	2196	21.5234	OK	19.8023	OK	20.9175	OK	17.1468	OK	19.1466	OK	15.6337	OK
YBR239C	ERT1	II:698353-699943	1590	4.4206	OK	3.79783	OK	4.76234	OK	3.03292	OK	3.3584	OK	2.61301	OK
YBR240C	THI2	II:700489-701842	1353	2.279	OK	1.7855	OK	2.20447	OK	1.16652	OK	1.97299	OK	2.10957	OK
YBR241C	YBR241C	II:702588-704055	1467	22.6349	OK	30.1011	OK	26.3666	OK	16.5499	OK	20.1673	OK	21.8091	OK
YBR242W	YBR242W	II:704669-705386	717	23.7914	OK	15.7559	OK	18.9142	OK	19.3738	OK	19.1466	OK	20.6442	OK
YBR243C	ALG7	II:705446-706793	1347	58.5419	OK	54.495	OK	55.4092	OK	55.9188	OK	57.3727	OK	59.028	OK
YBR244W	GPX2	II:707527-708016	489	25.6678	OK	14.8374	OK	21.1315	OK	23.7618	OK	14.2572	OK	23.288	OK
YBR245C	ISW1	II:708149-711539	3390	19.1994	OK	16.3967	OK	20.2943	OK	17.3773	OK	18.282	OK	21.3819	OK
YBR246W	RRT2	II:711590-712754	1164	20.8076	OK	22.5181	OK	22.993	OK	16.3524	OK	22.8695	OK	22.5245	OK
YBR247C	ENP1	II:713003-714455	1452	17.2105	OK	12.0936	OK	15.7551	OK	11.6371	OK	11.2279	OK	11.7574	OK
YBR248C	HIS7	II:714806-716465	1659	35.2274	OK	29.7734	OK	32.9222	OK	27.6541	OK	35.468	OK	34.1602	OK
YBR249C	ARO4	II:716881-717994	1113	339.16	OK	301.324	OK	310.159	OK	285.301	OK	294.176	OK	288.947	OK
YBR250W	SPO23	II:719032-720604	1572	0.858588	OK	0.776744	OK	0.934231	OK	0.901588	OK	0.911945	OK	0.787935	OK
YBR251W	MRPS5	II:721389-722313	924	11.0911	OK	12.2023	OK	13.2198	OK	14.2506	OK	17.1519	OK	15.0634	OK
YBR252W	DUT1	II:722610-723054	444	36.238	OK	38.8104	OK	29.3997	OK	19.4922	OK	23.7043	OK	23.235	OK
YBR253W	SRB6	II:723269-723635	366	37.6086	OK	33.5907	OK	34.4887	OK	44.7229	OK	58.0365	OK	49.2902	OK
YBR254C	TRS20	II:723735-724263	528	26.0393	OK	24.2077	OK	27.0571	OK	26.0727	OK	24.5837	OK	24.9932	OK
YBR255C-A	YBR255C-A	II:726617-727074	363	45.5281	OK	31.0162	OK	33.9047	OK	40.0677	OK	43.7264	OK	49.4414	OK
YBR255W	MTC4	II:724455-726540	2085	3.02797	OK	2.80744	OK	3.33476	OK	2.10042	OK	2.84871	OK	2.43077	OK
YBR256C	RIB5	II:727385-728102	717	73.1784	OK	74.3563	OK	72.1562	OK	63.8598	OK	92.3422	OK	102.735	OK
YBR257W	POP4	II:728884-729724	840	7.61949	OK	6.87771	OK	9.4604	OK	7.89264	OK	7.71035	OK	8.9191	OK
YBR258C	SHG1	II:729733-730162	429	9.76291	OK	10.3045	OK	10.6587	OK	11.2577	OK	13.9385	OK	14.584	OK
YBR259W	YBR259W	II:730386-732453	2067	6.22182	OK	6.13651	OK	5.96912	OK	5.46381	OK	6.42567	OK	6.52613	OK
YBR260C	RGD1	II:732638-734639	2001	9.02266	OK	8.1126	OK	8.55402	OK	6.85252	OK	8.78683	OK	8.4203	OK
YBR261C	TAE1	II:734831-735530	699	10.8129	OK	8.46948	OK	8.31919	OK	8.58384	OK	10.0492	OK	9.94895	OK
YBR262C	AIM5	II:735719-736040	321	46.7036	OK	48.5998	OK	48.9464	OK	55.3803	OK	70.8095	OK	57.5413	OK
YBR263W	SHM1	II:736263-737736	1473	84.2828	OK	74.3406	OK	78.1772	OK	63.7607	OK	63.9166	OK	68.6972	OK
YBR264C	YPT10	II:737769-738369	600	15.8215	OK	10.8835	OK	13.325	OK	16.682	OK	19.8147	OK	23.4316	OK
YBR265W	TSC10	II:738581-739544	963	62.3949	OK	64.9864	OK	61.3873	OK	50.9971	OK	59.6254	OK	52.9277	OK
YBR266C	SLM6	II:739935-740388	453	12.1501	OK	10.5069	OK	10.9299	OK	7.17607	OK	10.3219	OK	7.35475	OK
YBR267W	REI1	II:739840-741022	1182	5.82834	OK	4.18397	OK	4.39549	OK	3.63478	OK	3.32118	OK	3.05269	OK
YBR268W	MRPL37	II:741298-741616	318	38.4336	OK	24.4512	OK	35.8181	OK	26.8373	OK	44.2992	OK	41.6116	OK
YBR269C	FMP21	II:742159-742576	417	29.484	OK	37.5133	OK	37.7413	OK	26.9617	OK	34.1652	OK	37.8337	OK
YBR270C	BIT2	II:742760-744398	1638	2.51863	OK	3.14571	OK	4.06536	OK	3.25058	OK	4.1846	OK	2.93923	OK
YBR271W	YBR271W	II:744851-746111	1260	6.31391	OK	5.411	OK	7.15785	OK	4.7516	OK	5.03861	OK	5.33497	OK
YBR272C	HSM3	II:746360-747803	1443	9.32182	OK	8.18461	OK	10.5783	OK	7.15588	OK	8.96495	OK	10.5792	OK
YBR273C	UBX7	II:748060-749371	1311	6.81249	OK	5.38436	OK	5.84837	OK	4.00881	OK	4.35805	OK	5.07537	OK
YBR274W	CHK1	II:749593-751177	1584	14.6329	OK	13.3628	OK	14.1518	OK	15.0865	OK	15.8563	OK	15.786	OK
YBR275C	RIF1	II:751355-757106	5751	6.15354	OK	5.33589	OK	5.84401	OK	5.13809	OK	5.71011	OK	5.82364	OK
YBR276C	PPS1	II:757619-760043	2424	18.4873	OK	14.799	OK	16.9987	OK	13.1444	OK	16.7434	OK	17.2682	OK
YBR277C	YBR277C	II:760214-760616	402	0.208458	OK	0	OK	0	OK	0	OK	0.123394	OK	0.137288	OK
YBR278W	DPB3	II:760293-760899	606	10.6482	OK	8.20296	OK	11.301	OK	10.3626	OK	11.5541	OK	11.7281	OK
YBR279W	PAF1	II:761256-762594	1338	15.6197	OK	13.8545	OK	15.0393	OK	13.5106	OK	20.4657	OK	17.026	OK
YBR280C	SAF1	II:762783-764697	1914	3.02134	OK	3.34633	OK	2.36033	OK	1.98762	OK	2.8166	OK	3.73427	OK
YBR281C	DUG2	II:764969-767606	2637	9.99031	OK	9.30109	OK	10.8103	OK	9.51345	OK	9.73018	OK	11.0472	OK
YBR282W	MRPL27	II:768239-768680	441	14.2377	OK	14.2238	OK	15.317	OK	10.4863	OK	17.2462	OK	19.4067	OK
YBR283C	SSH1	II:768942-770415	1473	284.207	OK	269.322	OK	285.374	OK	269.71	OK	258.753	OK	263.745	OK
YBR284W	YBR284W	II:771238-773632	2394	1.33503	OK	1.04342	OK	1.63988	OK	1.19852	OK	1.40045	OK	1.66007	OK
YBR285W	YBR285W	II:773921-774356	435	5.34408	OK	5.69775	OK	5.43665	OK	8.34378	OK	8.68059	OK	6.7264	OK
YBR286W	APE3	II:774699-776313	1614	450.725	OK	448.564	OK	541.138	OK	471.698	OK	540.687	OK	531.366	OK
YBR287W	YBR287W	II:776570-777854	1284	209.603	OK	256.118	OK	217.204	OK	158.089	OK	188.632	OK	209.742	OK
YBR288C	APM3	II:778011-779463	1452	21.3299	OK	18.0653	OK	20.8615	OK	17.9925	OK	20.2167	OK	24.6456	OK
YBR289W	SNF5	II:779666-782384	2718	0.773415	OK	0.648693	OK	0.505311	OK	0.177035	OK	0.168054	OK	0.207497	OK
YBR290W	BSD2	II:782590-783556	966	6.06526	OK	5.49788	OK	5.42573	OK	3.21901	OK	3.64256	OK	3.73814	OK
YBR291C	CTP1	II:783672-784572	900	86.063	OK	88.3205	OK	90.9745	OK	92.6287	OK	101.257	OK	95.1837	OK
YBR292C	YBR292C	II:784701-785073	372	6.23649	OK	4.17213	OK	2.16952	OK	4.392	OK	6.17597	OK	2.19081	OK
YBR293W	VBA2	II:787005-788430	1425	17.8061	OK	15.8178	OK	17.8561	OK	14.508	OK	16.7322	OK	18.8168	OK
YBR294W	SUL1	II:789234-791814	2580	81.7585	OK	73.3186	OK	74.5268	OK	108.714	OK	91.9739	OK	144.502	OK
YBR295W	PCA1	II:792848-796499	3651	7.85956	OK	9.35614	OK	8.60155	OK	5.73743	OK	7.17789	OK	6.55392	OK
YBR296C	PHO89	II:796797-798522	1725	0.655272	OK	0.405885	OK	0.573127	OK	0.281131	OK	0.579882	OK	1.01773	OK
YBR296C-A	YBR296C-A	II:800122-800242	120	0	OK	0	OK	0	OK	0	OK	0	OK	0	OK
YBR297W	MAL33	II:800522-801929	1407	1.59437	OK	1.68836	OK	1.17787	OK	0.993148	OK	1.17999	OK	1.93269	OK
YBR298C	MAL31	II:802630-804475	1845	3.8346	OK	4.89524	OK	3.08318	OK	1.6946	OK	3.14266	OK	4.23317	OK
YBR298C-A	YBR298C-A	II:805034-805256	222	0	OK	0	OK	0	OK	0	OK	0	OK	0	OK
YBR299W	MAL32	II:805350-807105	1755	0.31368	OK	0.654487	OK	0.800527	OK	0.739122	OK	0.30513	OK	0.652695	OK
YBR300C	YBR300C	II:808599-809097	498	0	OK	0	OK	0	OK	0	OK	0	OK	0.0567338	OK
YBR301W	PAU24	II:809056-809419	363	0.770666	OK	0	OK	0	OK	0	OK	0	OK	0	OK
YBR302C	COS2	II:810339-811479	1140	0	OK	0	OK	0	OK	0	OK	0	OK	0	OK
YCL001W	RER1	III:111915-112482	567	100.499	OK	100.598	OK	107.853	OK	105.122	OK	103.444	OK	98.6677	OK
YCL001W-A	YCL001W-A	III:113079-113541	462	7.38258	OK	5.83705	OK	7.60277	OK	5.82699	OK	2.96746	OK	4.26312	OK
YCL001W-B	YCL001W-B	III:113769-114024	255	23.9523	OK	16.0479	OK	11.2435	OK	22.3102	OK	28.2578	OK	22.0935	OK
YCL002C	YCL002C	III:110807-111675	792	114.6	OK	108.042	OK	116.516	OK	114.779	OK	131.101	OK	128.607	OK
YCL004W	PGS1	III:109104-110670	1566	8.69056	OK	8.20731	OK	9.74107	OK	8.53321	OK	9.63285	OK	9.20543	OK
YCL005W	LDB16	III:108020-108791	771	25.1183	OK	28.8008	OK	29.1843	OK	26.4936	OK	30.2658	OK	25.2651	OK
YCL005W-A	VMA9	III:107022-107417	222	769.092	OK	806.314	OK	852.191	OK	812.209	OK	897.628	OK	950.613	OK
YCL007C	YCL007C	III:106973-107366	393	3.44721	OK	5.588	OK	4.19921	OK	6.78006	OK	8.34098	OK	5.29024	OK
YCL008C	STP22	III:105695-106853	1158	14.183	OK	14.6463	OK	13.1148	OK	9.98037	OK	11.8276	OK	11.2225	OK
YCL009C	ILV6	III:104618-105548	930	715.188	OK	804.358	OK	789.245	OK	604.053	OK	685.75	OK	718.564	OK
YCL010C	SGF29	III:103570-104350	780	14.132	OK	9.59863	OK	9.61311	OK	6.89737	OK	10.579	OK	10.7232	OK
YCL011C	GBP2	III:102074-103358	1284	30.5105	OK	27.4725	OK	26.3651	OK	22.7042	OK	29.0078	OK	29.0907	OK
YCL012C	YCL012C	III:101316-101788	405	28.3902	OK	36.7351	OK	31.6794	OK	29.7875	OK	27.4599	OK	32.2246	OK
YCL014W	BUD3	III:96280-101191	4911	10.5562	OK	8.11489	OK	8.88708	OK	8.67144	OK	9.47236	OK	9.45287	OK
YCL016C	DCC1	III:94620-95763	1143	4.63774	OK	3.27977	OK	3.42101	OK	4.67659	OK	3.56983	OK	4.80424	OK
YCL017C	NFS1	III:92776-94270	1494	59.4225	OK	64.6955	OK	67.4193	OK	47.2831	OK	58.8701	OK	60.5321	OK
YCL018W	LEU2	III:91323-92418	1095	321.218	OK	329.963	OK	322.116	OK	292.401	OK	283.635	OK	320.713	OK
YCL019W	YCL019W	III:85101-90415	5314	2.89243	OK	2.16883	OK	2.19015	OK	2.42565	OK	1.90405	OK	2.05296	OK
YCL020W	YCL020W	III:85101-86418	1317	6.58539e-08	OK	3.65357e-07	OK	5.25493e-07	OK	5.95465e-08	OK	9.87588e-08	OK	8.43082e-08	OK
YCL021W-A	YCL021W-A	III:83619-83997	378	29.6507	OK	25.2006	OK	23.8983	OK	27.8659	OK	22.9748	OK	20.8046	OK
YCL022C	YCL022C	III:81569-82085	516	5.57371	OK	5.28946	OK	4.51876	OK	3.02644	OK	4.64813	OK	3.99126	OK
YCL023C	YCL023C	III:78948-79296	348	0.268678	OK	0	OK	0.202741	OK	0	OK	0.132706	OK	0	OK
YCL024W	KCC4	III:79161-82275	3114	3.978	OK	4.10103	OK	4.20586	OK	3.78326	OK	4.88178	OK	4.08213	OK
YCL025C	AGP1	III:76017-77919	1902	9.15689	OK	6.9295	OK	8.22993	OK	7.87907	OK	6.36872	OK	7.05903	OK
YCL026C-A	FRM2	III:74703-75285	582	2.20109	OK	1.71749	OK	1.90163	OK	0.759166	OK	0.544504	OK	0.829594	OK
YCL026C-B	HBN1	III:73404-73986	582	15.2487	OK	14.0775	OK	12.8193	OK	11.1014	OK	12.3088	OK	14.3076	OK
YCL027W	FUS1	III:71802-73341	1539	7.75044	OK	8.22358	OK	8.85157	OK	2.86296	OK	4.05465	OK	4.49787	OK
YCL028W	RNQ1	III:70149-71367	1218	10.6697	OK	10.6581	OK	8.52976	OK	3.97626	OK	4.59657	OK	5.53944	OK
YCL029C	BIK1	III:68598-69921	1323	5.62835	OK	4.479	OK	5.27314	OK	3.91172	OK	3.66411	OK	3.69422	OK
YCL030C	HIS4	III:65933-68333	2400	300.857	OK	291.329	OK	300.353	OK	239.81	OK	284.506	OK	318.993	OK
YCL031C	RRP7	III:64674-65568	894	34.0277	OK	34.2209	OK	31.5585	OK	37.8213	OK	36.4926	OK	39.9363	OK
YCL032W	STE50	III:63440-64481	1041	4.16764	OK	3.65273	OK	3.45519	OK	3.85277	OK	3.09714	OK	4.46845	OK
YCL033C	MXR2	III:62775-63282	507	16.5741	OK	21.2645	OK	21.3298	OK	15.6554	OK	17.9237	OK	21.7893	OK
YCL034W	LSB5	III:61657-62722	1065	11.3863	OK	10.897	OK	9.55262	OK	6.8115	OK	8.61696	OK	11.0914	OK
YCL035C	GRX1	III:60840-61173	333	164.194	OK	157.402	OK	176.403	OK	162.609	OK	224.708	OK	191.351	OK
YCL036W	GFD2	III:59025-60726	1701	2.63306	OK	1.86804	OK	1.5276	OK	1.15193	OK	1.44738	OK	1.34774	OK
YCL037C	SRO9	III:57373-58678	1305	34.9188	OK	27.784	OK	32.4186	OK	23.32	OK	25.2512	OK	21.9737	OK
YCL038C	ATG22	III:54940-56527	1587	26.6882	OK	27.0905	OK	25.3114	OK	23.8021	OK	32.0886	OK	27.9819	OK
YCL039W	GID7	III:52644-54882	2238	8.55247	OK	9.24836	OK	8.10773	OK	6.11192	OK	8.91858	OK	10.6212	OK
YCL040W	GLK1	III:50837-52340	1503	345.067	OK	433.012	OK	402.907	OK	395.934	OK	475.644	OK	645.834	OK
YCL041C	YCL041C	III:50132-50627	495	3.52035	OK	3.38781	OK	3.325	OK	2.02302	OK	2.52596	OK	1.01976	OK
YCL042W	YCL042W	III:50583-50943	360	7.1891	OK	10.2138	OK	4.78252	OK	5.93547	OK	8.39812	OK	8.75062	OK
YCL043C	PDI1	III:48652-50221	1569	973.459	OK	1093.93	OK	1174.47	OK	899.111	OK	963.961	OK	1009.77	OK
YCL044C	MGR1	III:47110-48364	1254	18.6151	OK	20.2645	OK	15.8954	OK	12.2892	OK	14.1331	OK	14.5293	OK
YCL045C	EMC1	III:44622-46905	2283	62.3901	OK	56.7771	OK	62.1805	OK	50.554	OK	57.0251	OK	60.3595	OK
YCL046W	YCL046W	III:46639-46963	324	208.537	OK	182.064	OK	208.361	OK	228.187	OK	235.896	OK	227.403	OK
YCL047C	POF1	III:43660-44437	777	12.0012	OK	11.2193	OK	11.0245	OK	9.66588	OK	10.9466	OK	11.7498	OK
YCL048W	SPS22	III:42164-43556	1392	0.678487	OK	0.146969	OK	0.651422	OK	0.157538	OK	0.93357	OK	0.450462	OK
YCL048W-A	YCL048W-A	III:41487-41727	240	6.14267	OK	10.6948	OK	18.4056	OK	11.6408	OK	18.4128	OK	13.2425	OK
YCL049C	YCL049C	III:39785-40724	939	19.8404	OK	21.1491	OK	19.4329	OK	17.322	OK	20.0423	OK	19.3433	OK
YCL050C	APA1	III:37835-38801	966	74.9084	OK	63.1241	OK	66.8484	OK	56.8234	OK	58.5731	OK	62.9992	OK
YCL051W	LRE1	III:35864-37616	1752	9.93472	OK	9.26591	OK	9.55015	OK	9.24658	OK	9.77636	OK	10.0059	OK
YCL052C	PBN1	III:34142-35393	1251	22.6018	OK	19.4869	OK	21.9985	OK	21.1777	OK	24.9054	OK	25.182	OK
YCL054W	SPB1	III:31448-33974	2526	12.1863	OK	10.9559	OK	13.7205	OK	10.8383	OK	11.9717	OK	12.7237	OK
YCL055W	KAR4	III:27928-28936	1008	24.0772	OK	29.0901	OK	26.4231	OK	23.1623	OK	22.9952	OK	24.5706	OK
YCL056C	PEX34	III:26924-27359	435	34.3594	OK	26.0353	OK	35.104	OK	43.2911	OK	50.1689	OK	58.8317	OK
YCL057C-A	MOS1	III:24031-24325	294	72.3869	OK	77.7881	OK	75.6721	OK	53.8105	OK	49.4216	OK	57.2867	OK
YCL057W	PRD1	III:24767-26906	2139	45.2703	OK	47.9974	OK	50.0364	OK	34.5728	OK	45.7691	OK	46.6177	OK
YCL058C	FYV5	III:23522-23981	459	8.99045	OK	6.85877	OK	7.50659	OK	7.22375	OK	7.46326	OK	8.56318	OK
YCL058W-A	ADF1	III:23583-23925	342	4.91326	OK	2.68219	OK	5.38413	OK	2.32745	OK	2.02426	OK	1.44262	OK
YCL059C	KRR1	III:22428-23379	951	25.1117	OK	20.4028	OK	20.9077	OK	25.0333	OK	23.0794	OK	20.5779	OK
YCL061C	MRC1	III:18815-22106	3291	5.8747	OK	5.14079	OK	4.98228	OK	5.37578	OK	6.05001	OK	5.68468	OK
YCL063W	VAC17	III:17289-18561	1272	10.0645	OK	9.26915	OK	10.572	OK	8.83667	OK	9.84307	OK	10.176	OK
YCL064C	CHA1	III:15797-16880	1083	2.57888	OK	1.95947	OK	1.85968	OK	3.20462	OK	2.14766	OK	2.22838	OK
YCL065W	YCL065W	III:13750-14119	369	0	OK	0	OK	0	OK	0	OK	0	OK	0	OK
YCL066W	HMLALPHA1	III:13281-13809	528	0	OK	0	OK	0	OK	0	OK	0	OK	0	OK
YCL067C	HMLALPHA2	III:12385-13018	633	0	OK	0	OK	0	OK	0	OK	0	OK	0	OK
YCL068C	YCL068C	III:11502-12285	783	0	OK	0	OK	0	OK	0	OK	0	OK	0	OK
YCL069W	VBA3	III:9705-11082	1377	0	OK	0	OK	0	OK	0	OK	0	OK	0	OK
YCL073C	GEX1	III:6478-8326	1848	0	OK	0	OK	0.0725498	OK	0	OK	0	OK	0	OK
YCL074W	YCL074W	III:2823-3750	927	0	OK	0.214102	OK	0.314455	OK	0.101867	OK	0	OK	0	OK
YCL075W	YCL075W	III:2125-2566	441	0	OK	0.472104	OK	0.25013	OK	0	OK	0	OK	0	OK
YCL076W	YCL076W	III:1391-2135	744	0	OK	0	OK	0	OK	0	OK	0	OK	0	OK
YCR001W	YCR001W	III:115684-115999	315	8.56512	OK	6.5956	OK	4.43282	OK	10.7214	OK	12.9867	OK	15.7095	OK
YCR002C	CDC10	III:117379-118348	969	61.9259	OK	48.6096	OK	58.6708	OK	56.6702	OK	59.9534	OK	71.809	OK
YCR003W	MRPL32	III:118619-119171	552	17.3933	OK	14.1498	OK	16.4318	OK	16.9715	OK	15.2833	OK	16.9626	OK
YCR004C	YCP4	III:119574-120318	744	99.0607	OK	73.1106	OK	98.882	OK	82.6633	OK	101.622	OK	101.854	OK
YCR005C	CIT2	III:120945-122328	1383	398.196	OK	279.138	OK	359.048	OK	322.246	OK	368.209	OK	394.829	OK
YCR006C	YCR006C	III:122529-123003	474	4.54228	OK	5.74146	OK	3.83516	OK	6.40607	OK	8.08298	OK	9.71735	OK
YCR007C	YCR007C	III:126010-126730	720	9.17	OK	8.69315	OK	5.69916	OK	10.6506	OK	11.7422	OK	9.66689	OK
YCR008W	SAT4	III:128469-130281	1812	25.6474	OK	21.898	OK	22.9921	OK	47.9538	OK	49.2057	OK	49.6513	OK
YCR009C	RVS161	III:130744-131542	798	57.0868	OK	49.754	OK	54.5683	OK	119.083	OK	112.134	OK	117.76	OK
YCR010C	ADY2	III:132272-133124	852	0.79415	OK	0.272103	OK	0.978699	OK	0.979702	OK	0.556372	OK	0.675203	OK
YCR011C	ADP1	III:133723-136873	3150	37.9777	OK	30.1519	OK	33.1402	OK	83.3815	OK	80.6298	OK	86.6529	OK
YCR012W	PGK1	III:137745-138996	1251	10221.9	OK	10874.8	OK	10981.7	OK	23699.3	OK	24084.6	OK	23934	OK
YCR013C	YCR013C	III:138401-139049	648	2162.17	OK	2566.86	OK	1605.3	OK	1470.86	OK	1619.39	OK	1669.17	OK
YCR014C	POL4	III:139184-140933	1749	5.76069	OK	4.90238	OK	8.25313	OK	13.0087	OK	14.5705	OK	13.9691	OK
YCR015C	YCR015C	III:141216-142170	954	11.4062	OK	13.3265	OK	13.8543	OK	37.2653	OK	35.4486	OK	40.2302	OK
YCR016W	YCR016W	III:143633-144506	873	14.6824	OK	10.1044	OK	12.4587	OK	27.8938	OK	30.1519	OK	24.4889	OK
YCR017C	CWH43	III:144772-147634	2862	96.2074	OK	91.1517	OK	96.2872	OK	192.461	OK	219.861	OK	224.337	OK
YCR018C	SRD1	III:148237-148903	666	11.4506	OK	8.52885	OK	8.116	OK	36.378	OK	25.3788	OK	24.1612	OK
YCR018C-A	YCR018C-A	III:151607-151862	255	113.952	OK	86.6232	OK	69.5831	OK	89.855	OK	117.706	OK	110.346	OK
YCR019W	MAK32	III:152836-153928	1092	5.41778	OK	5.21074	OK	6.50272	OK	6.88349	OK	7.67931	OK	7.40901	OK
YCR020C	PET18	III:154011-154659	648	7.91064	OK	6.53646	OK	4.15955	OK	6.77911	OK	8.19102	OK	5.3473	OK
YCR020C-A	MAK31	III:154829-155096	267	63.2107	OK	82.3648	OK	87.7098	OK	113.349	OK	97.7758	OK	115.847	OK
YCR020W-B	HTL1	III:155319-155556	237	52.2594	OK	42.0164	OK	54.5052	OK	70.5246	OK	64.5625	OK	74.9226	OK
YCR021C	HSP30	III:156108-157107	999	24.7568	OK	28.7464	OK	38.8386	OK	27.3869	OK	15.5384	OK	14.5165	OK
YCR022C	YCR022C	III:157420-157765	345	1.38866	OK	2.19383	OK	1.63995	OK	1.56807	OK	1.46915	OK	3.58408	OK
YCR023C	YCR023C	III:158537-160373	1836	33.4578	OK	28.8919	OK	31.5326	OK	35.1901	OK	36.9284	OK	38.0619	OK
YCR024C	SLM5	III:160743-162222	1479	4.5603	OK	4.73793	OK	5.52702	OK	4.88375	OK	5.88325	OK	7.74615	OK
YCR024C-A	PMP1	III:162944-163067	123	18865.4	OK	15545.5	OK	16162.4	OK	18075.6	OK	21242.1	OK	20633.4	OK
YCR024C-B	YCR024C-B	III:162598-162865	267	4892.78	OK	5300.42	OK	4910.64	OK	5734.49	OK	7364.88	OK	6861.89	OK
YCR025C	YCR025C	III:163445-163856	411	2.6469	OK	0.38068	OK	2.75012	OK	2.75441	OK	4.96068	OK	3.56049	OK
YCR026C	NPP1	III:164110-166339	2229	8.34395	OK	7.31457	OK	6.63287	OK	3.55425	OK	4.60258	OK	4.68875	OK
YCR027C	RHB1	III:167369-167999	630	27.4316	OK	21.2764	OK	23.265	OK	26.1118	OK	33.848	OK	37.3828	OK
YCR028C	FEN2	III:170885-172424	1539	31.1224	OK	32.8565	OK	35.7853	OK	34.572	OK	40.9595	OK	41.3039	OK
YCR028C-A	RIM1	III:172949-173440	408	278.807	OK	267.253	OK	324.899	OK	336.099	OK	390.285	OK	377.201	OK
YCR030C	SYP1	III:173825-176438	2613	20.5077	OK	19.4599	OK	20.6479	OK	20.184	OK	22.8317	OK	22.735	OK
YCR031C	RPS14A	III:177499-178220	414	5296.25	OK	5171.36	OK	5863.96	OK	6099.49	OK	6323.36	OK	6182.26	OK
YCR032W	BPH1	III:179519-186023	6504	8.1537	OK	7.12539	OK	7.54925	OK	6.93825	OK	7.46886	OK	7.81067	OK
YCR033W	SNT1	III:186488-190169	3681	12.9137	OK	11.2885	OK	12.7406	OK	10.759	OK	13.7638	OK	13.6241	OK
YCR034W	FEN1	III:190591-191635	1044	216.481	OK	220.611	OK	201.365	OK	189.519	OK	196.394	OK	168.752	OK
YCR035C	RRP43	III:191833-193018	1185	18.6984	OK	17.4728	OK	19.1392	OK	17.1639	OK	22.1651	OK	22.3098	OK
YCR036W	RBK1	III:193296-194298	1002	12.6535	OK	17.1857	OK	13.134	OK	7.16298	OK	10.0777	OK	10.3934	OK
YCR037C	PHO87	III:194413-197185	2772	14.2491	OK	12.0251	OK	13.0337	OK	9.26707	OK	11.2864	OK	10.452	OK
YCR038C	BUD5	III:197620-199549	1929	3.15663	OK	3.84996	OK	3.02919	OK	3.02433	OK	2.62568	OK	3.67145	OK
YCR038W-A	YCR038W-A	III:199292-199418	126	22.8023	OK	20.365	OK	86.4802	OK	22.8768	OK	151.475	OK	53.7182	OK
YCR039C	MATALPHA2	III:199545-200178	633	0	OK	0	OK	0	OK	0	OK	0	OK	0	OK
YCR040W	MATALPHA1	III:200441-200969	528	0	OK	0	OK	0	OK	0	OK	0	OK	0	OK
YCR041W	YCR041W	III:200910-201243	333	10.0476	OK	10.017	OK	9.401	OK	9.71141	OK	20.6298	OK	10.8252	OK
YCR042C	TAF2	III:201173-205397	4224	10.548	OK	9.13797	OK	9.76618	OK	10.3913	OK	11.8266	OK	11.9047	OK
YCR043C	YCR043C	III:206260-206644	384	232.587	OK	217.525	OK	242.495	OK	176.492	OK	220.241	OK	221.117	OK
YCR044C	PER1	III:206876-207950	1074	81.1338	OK	85.4674	OK	90.4714	OK	78.2348	OK	82.2582	OK	84.2084	OK
YCR045C	RRT12	III:208134-209610	1476	6.51684	OK	5.87358	OK	5.91427	OK	4.86388	OK	6.21891	OK	7.0344	OK
YCR045W-A	YCR045W-A	III:208750-209101	351	28.1532	OK	32.022	OK	31.5988	OK	23.4548	OK	26.5948	OK	30.6059	OK
YCR046C	IMG1	III:209913-210423	510	17.4726	OK	20.1923	OK	18.8811	OK	14.3226	OK	20.8731	OK	20.4926	OK
YCR047C	BUD23	III:210717-211545	828	4.26872	OK	2.92953	OK	3.50602	OK	3.10135	OK	2.86357	OK	3.20604	OK
YCR047W-A	YCR047W-A	III:211300-211507	207	13.0228	OK	20.3755	OK	26.1653	OK	16.3189	OK	18.7562	OK	21.7937	OK
YCR048W	ARE1	III:211928-213761	1833	18.862	OK	17.7201	OK	17.2534	OK	16.0834	OK	18.0571	OK	19.2654	OK
YCR049C	YCR049C	III:211870-212317	447	0.213045	OK	0.197868	OK	0.336709	OK	0.118326	OK	0	OK	0	OK
YCR050C	YCR050C	III:213463-213772	309	41.8108	OK	39.0838	OK	38.525	OK	49.1697	OK	53.0529	OK	44.3763	OK
YCR051W	YCR051W	III:214070-214739	669	9.67409	OK	11.8909	OK	9.08604	OK	7.84706	OK	6.68871	OK	9.40718	OK
YCR052W	RSC6	III:214993-216445	1452	7.69101	OK	7.35431	OK	6.6202	OK	5.59841	OK	5.92409	OK	6.82643	OK
YCR053W	THR4	III:216696-218241	1545	253.659	OK	233.387	OK	260.866	OK	224.595	OK	242.017	OK	245.074	OK
YCR054C	CTR86	III:218375-220067	1692	9.0528	OK	7.82727	OK	9.17323	OK	7.6417	OK	7.6084	OK	7.32783	OK
YCR057C	PWP2	III:220456-223228	2772	19.8706	OK	18.1227	OK	17.6157	OK	12.8025	OK	14.0014	OK	13.3143	OK
YCR059C	YIH1	III:223453-224230	777	19.8834	OK	23.388	OK	16.3191	OK	10.9317	OK	13.801	OK	13.5176	OK
YCR060W	TAH1	III:224398-224734	336	12.8043	OK	14.6256	OK	14.661	OK	10.0433	OK	11.486	OK	11.4129	OK
YCR061W	YCR061W	III:225562-227458	1896	19.5374	OK	18.6828	OK	20.1315	OK	16.606	OK	16.9396	OK	18.2065	OK
YCR063W	BUD31	III:228317-228791	474	10.0829	OK	6.28151	OK	6.90931	OK	6.3276	OK	6.61581	OK	5.20736	OK
YCR064C	YCR064C	III:228094-228505	411	3.58518	OK	6.76011	OK	6.03843	OK	8.61766	OK	8.42725	OK	7.49314	OK
YCR065W	HCM1	III:229309-231004	1695	43.4913	OK	41.9694	OK	54.9499	OK	47.6823	OK	63.3022	OK	58.0995	OK
YCR066W	RAD18	III:231499-232963	1464	2.32486	OK	2.91775	OK	4.01513	OK	3.07289	OK	3.03695	OK	3.21133	OK
YCR067C	SED4	III:233124-236322	3198	32.1035	OK	31.6841	OK	32.3686	OK	26.4509	OK	28.2356	OK	31.4402	OK
YCR068W	ATG15	III:237213-238776	1563	11.0586	OK	9.86036	OK	10.4015	OK	11.0601	OK	12.9535	OK	12.4954	OK
YCR069W	CPR4	III:239054-240011	957	65.9206	OK	64.5832	OK	69.5146	OK	53.5391	OK	64.386	OK	68.2622	OK
YCR071C	IMG2	III:240102-240543	441	27.4406	OK	26.4217	OK	27.8874	OK	25.6174	OK	33.9491	OK	32.5953	OK
YCR072C	RSA4	III:240804-242352	1548	11.0608	OK	10.1155	OK	10.7067	OK	7.9001	OK	7.47547	OK	7.63405	OK
YCR073C	SSK22	III:242587-246583	3996	5.89024	OK	5.58273	OK	6.05936	OK	4.57326	OK	6.47559	OK	6.17644	OK
YCR073W-A	SOL2	III:246962-247910	948	12.7351	OK	13.3398	OK	10.0435	OK	6.30614	OK	8.59276	OK	9.86417	OK
YCR075C	ERS1	III:248032-248815	783	39.1505	OK	29.486	OK	36.0943	OK	32.9684	OK	43.335	OK	42.5438	OK
YCR075W-A	YCR075W-A	III:248974-249202	228	60.153	OK	37.1966	OK	57.8969	OK	28.3578	OK	46.8797	OK	55.505	OK
YCR076C	YCR076C	III:249292-250045	753	3.67092	OK	3.56441	OK	3.3374	OK	3.28112	OK	2.78034	OK	2.58832	OK
YCR077C	PAT1	III:250237-252628	2391	15.4706	OK	15.7357	OK	11.0741	OK	4.46666	OK	6.91002	OK	8.18669	OK
YCR079W	PTC6	III:252844-254173	1329	21.729	OK	23.0654	OK	22.1413	OK	18.0925	OK	23.9437	OK	27.4167	OK
YCR081C-A	YCR081C-A	III:258414-258651	237	19.2187	OK	21.4666	OK	9.9368	OK	12.6424	OK	19.2404	OK	23.6376	OK
YCR081W	SRB8	III:254370-258654	4284	5.98019	OK	5.34064	OK	5.57825	OK	4.10097	OK	3.92657	OK	4.73663	OK
YCR082W	AHC2	III:258882-259269	387	78.5448	OK	75.1281	OK	87.7221	OK	96.006	OK	89.8035	OK	105.788	OK
YCR083W	TRX3	III:259577-259961	384	24.7539	OK	24.3253	OK	27.0689	OK	22.6924	OK	19.2049	OK	29.07	OK
YCR084C	TUP1	III:260310-262452	2142	23.0889	OK	23.3505	OK	18.1698	OK	9.20541	OK	10.468	OK	10.8886	OK
YCR085W	YCR085W	III:262915-263269	354	1.63864	OK	3.39396	OK	4.99075	OK	5.00389	OK	5.69515	OK	3.46256	OK
YCR086W	CSM1	III:263391-263964	573	6.52505	OK	4.16881	OK	6.63176	OK	4.85935	OK	6.70453	OK	8.28754	OK
YCR087C-A	YCR087C-A	III:264005-264467	462	2.02961	OK	1.61686	OK	1.57889	OK	0.381335	OK	0.442425	OK	0.37871	OK
YCR087W	YCR087W	III:263975-264491	516	2.15454	OK	1.53624	OK	1.36385	OK	1.14968	OK	2.44895	OK	0.261438	OK
YCR088W	ABP1	III:265067-266846	1779	47.7201	OK	47.3403	OK	45.0096	OK	30.4559	OK	39.8547	OK	42.826	OK
YCR089W	FIG2	III:267433-272263	4830	17.7247	OK	29.6487	OK	22.7337	OK	4.20587	OK	3.98342	OK	4.5633	OK
YCR090C	YCR090C	III:272314-272863	549	37.252	OK	26.8896	OK	26.0697	OK	32.8208	OK	37.9448	OK	37.1601	OK
YCR091W	KIN82	III:274403-276566	2163	1.98817	OK	1.96483	OK	2.10788	OK	1.66535	OK	2.46186	OK	2.59162	OK
YCR092C	MSH3	III:276763-279820	3057	5.61602	OK	4.44914	OK	5.09231	OK	4.2995	OK	4.91561	OK	4.85574	OK
YCR093W	CDC39	III:280116-286443	6327	40.7828	OK	34.6722	OK	38.711	OK	29.3306	OK	31.1536	OK	32.8745	OK
YCR094W	CDC50	III:286761-287937	1176	15.7635	OK	12.2387	OK	13.2258	OK	14.0241	OK	17.0657	OK	14.4584	OK
YCR095C	OCA4	III:288169-289258	1089	9.51024	OK	8.59104	OK	10.6347	OK	7.89032	OK	11.3033	OK	10.2463	OK
YCR095W-A	YCR095W-A	III:289638-289797	159	11.5775	OK	28.7726	OK	0	OK	0	OK	12.9716	OK	27.705	OK
YCR096C	HMRA2	III:293178-293538	360	0	OK	0	OK	0	OK	0	OK	0	OK	0	OK
YCR097W	HMRA1	III:293834-294321	381	0.978485	OK	0	OK	1.3465	OK	88.6409	OK	86.1831	OK	89.9954	OK
YCR097W-A	YCR097W-A	III:294438-294705	267	0	OK	0	OK	0	OK	0	OK	0	OK	0	OK
YCR098C	GIT1	III:297048-298605	1557	1.68119	OK	1.28071	OK	1.47285	OK	1.77112	OK	1.73533	OK	2.12583	OK
YCR099C	YCR099C	III:300831-301299	468	7.55617	OK	5.06226	OK	6.35284	OK	6.18515	OK	6.37577	OK	8.61362	OK
YCR100C	YCR100C	III:301270-302221	951	6.65081	OK	5.23259	OK	7.29381	OK	6.08182	OK	7.08778	OK	9.16792	OK
YCR101C	YCR101C	III:302481-303030	549	8.31236	OK	8.09972	OK	9.13871	OK	7.1856	OK	10.8131	OK	6.22859	OK
YCR102C	YCR102C	III:304360-305467	1107	1.93051	OK	1.24515	OK	2.36725	OK	1.77406	OK	1.32168	OK	1.84318	OK
YCR102W-A	YCR102W-A	III:306734-306932	198	6.20333	OK	0	OK	8.99114	OK	22.8428	OK	3.43115	OK	18.6941	OK
YCR104W	PAU3	III:307800-308175	375	0.638707	OK	0.572558	OK	0.564034	OK	0.53709	OK	0	OK	0.558627	OK
YCR105W	ADH7	III:309069-310155	1086	2.80884	OK	3.63665	OK	3.19634	OK	2.43285	OK	2.70517	OK	3.12026	OK
YCR106W	RDS1	III:310957-313456	2499	8.37187	OK	7.01216	OK	8.99114	OK	6.92117	OK	7.34026	OK	7.30322	OK
YCR107W	AAD3	III:313889-314981	1092	6.62736	OK	5.26977	OK	6.27673	OK	4.51451	OK	6.57934	OK	6.11721	OK
YCR108C	YCR108C	III:315996-316188	192	2.55343	OK	0	OK	2.34212	OK	0	OK	0	OK	0	OK
YDL001W	RMD1	IV:447983-449276	1293	6.41058	OK	5.5833	OK	6.54529	OK	6.91072	OK	7.76437	OK	6.336	OK
YDL002C	NHP10	IV:446966-447578	612	21.3089	OK	16.0721	OK	21.382	OK	19.5068	OK	22.9266	OK	24.9722	OK
YDL003W	MCD1	IV:444682-446383	1701	15.0635	OK	15.1441	OK	18.4971	OK	16.9451	OK	22.1673	OK	23.0088	OK
YDL004W	ATP16	IV:443028-443511	483	158.223	OK	173.24	OK	209.242	OK	204.633	OK	198.53	OK	199.554	OK
YDL005C	MED2	IV:441013-442309	1296	4.11995	OK	2.82808	OK	3.44211	OK	2.36437	OK	2.66798	OK	2.34075	OK
YDL006W	PTC1	IV:439908-440754	846	14.0966	OK	12.6792	OK	13.2792	OK	9.30893	OK	14.0255	OK	13.92	OK
YDL007C-A	YDL007C-A	IV:436566-436824	258	0	OK	0	OK	0	OK	0	OK	0	OK	0	OK
YDL007W	RPT2	IV:438046-439360	1314	44.8921	OK	43.4324	OK	50.8112	OK	45.2366	OK	53.687	OK	53.1473	OK
YDL008W	APC11	IV:433496-433994	498	21.5874	OK	18.2602	OK	16.6947	OK	22.0848	OK	25.8845	OK	25.5352	OK
YDL009C	YDL009C	IV:432924-433248	324	14.249	OK	11.3757	OK	17.41	OK	18.6241	OK	19.6865	OK	19.2631	OK
YDL010W	GRX6	IV:432329-433025	696	16.658	OK	10.6785	OK	15.1977	OK	17.0745	OK	19.6586	OK	20.9998	OK
YDL011C	YDL011C	IV:432307-432631	324	0	OK	0	OK	0	OK	0	OK	0	OK	0	OK
YDL012C	YDL012C	IV:431107-431517	324	4.19169	OK	5.67421	OK	3.1228	OK	0.992948	OK	1.17467	OK	1.13739	OK
YDL013W	SLX5	IV:429066-430926	1860	3.91125	OK	4.07834	OK	4.20225	OK	3.43304	OK	4.43329	OK	3.94096	OK
YDL014W	NOP1	IV:427363-428347	984	314.923	OK	305.543	OK	318.533	OK	237.18	OK	249.45	OK	255.445	OK
YDL015C	TSC13	IV:426001-426934	933	299.532	OK	275.699	OK	322.889	OK	299.85	OK	320.458	OK	306.838	OK
YDL016C	YDL016C	IV:425569-425872	303	132.129	OK	136.956	OK	146.978	OK	148.154	OK	128.363	OK	117.567	OK
YDL017W	CDC7	IV:424208-425732	1524	2.53606	OK	3.3295	OK	3.92408	OK	2.50041	OK	4.75819	OK	4.62314	OK
YDL018C	ERP3	IV:422832-423510	678	15.4671	OK	12.8081	OK	15.361	OK	16.8852	OK	15.0741	OK	18.6881	OK
YDL019C	OSH2	IV:417662-421514	3852	10.6977	OK	9.13947	OK	9.8892	OK	9.7398	OK	10.512	OK	11.887	OK
YDL020C	RPN4	IV:415112-416708	1596	19.5204	OK	15.7625	OK	18.0179	OK	17.8289	OK	19.9898	OK	19.487	OK
YDL021W	GPM2	IV:413952-414888	936	10.0386	OK	9.17172	OK	9.26904	OK	10.8481	OK	12.0486	OK	14.0745	OK
YDL022C-A	YDL022C-A	IV:409807-410056	249	0.584272	OK	0	OK	0	OK	0.37417	OK	0.866591	OK	2.31714	OK
YDL022W	GPD1	IV:411824-413000	1176	301.175	OK	360.738	OK	319.838	OK	281.376	OK	316.734	OK	363.784	OK
YDL023C	YDL023C	IV:411760-412081	321	2.6428	OK	2.43376	OK	0.595247	OK	0.880432	OK	0.935577	OK	1.15123	OK
YDL024C	DIA3	IV:408450-409857	1407	1.55922	OK	1.72826	OK	1.96095	OK	1.73523	OK	2.08808	OK	2.74222	OK
YDL025C	RTK1	IV:405343-407206	1863	11.5771	OK	9.50633	OK	12.1845	OK	10.7997	OK	14.1519	OK	13.6064	OK
YDL025W-A	YDL025W-A	IV:405409-405514	105	370.081	OK	340.486	OK	365.297	OK	792.414	OK	272.899	OK	587.759	OK
YDL026W	YDL026W	IV:404748-405060	312	14.5721	OK	13.1984	OK	20.9813	OK	21.2558	OK	18.3603	OK	18.4616	OK
YDL027C	YDL027C	IV:403694-404957	1263	11.4239	OK	12.73	OK	12.5804	OK	9.19356	OK	11.4598	OK	13.0184	OK
YDL028C	MPS1	IV:400996-403291	2295	9.19332	OK	6.42947	OK	8.85075	OK	8.46777	OK	9.18579	OK	9.3042	OK
YDL029W	ARP2	IV:399339-400638	1176	94.1412	OK	93.8043	OK	83.1026	OK	77.104	OK	97.8589	OK	103.575	OK
YDL030W	PRP9	IV:397536-399129	1593	4.93532	OK	3.93244	OK	4.88674	OK	4.34605	OK	3.62652	OK	5.4985	OK
YDL031W	DBP10	IV:394216-397204	2988	14.5178	OK	11.8768	OK	13.6464	OK	10.4062	OK	9.50815	OK	9.60994	OK
YDL032W	YDL032W	IV:393689-394001	312	7.56641	OK	6.24582	OK	5.79351	OK	6.562	OK	10.0484	OK	4.55409	OK
YDL033C	SLM3	IV:392658-393912	1254	5.59962	OK	5.50762	OK	5.81446	OK	2.87054	OK	4.21809	OK	5.37661	OK
YDL034W	YDL034W	IV:391782-392127	345	25.1305	OK	30.3519	OK	24.4712	OK	14.0195	OK	19.7812	OK	21.567	OK
YDL035C	GPR1	IV:389171-392057	2886	13.084	OK	10.5623	OK	14.2507	OK	12.0628	OK	12.46	OK	13.3288	OK
YDL036C	PUS9	IV:387512-388901	1389	5.09793	OK	4.96954	OK	6.13706	OK	5.53024	OK	5.38711	OK	5.20703	OK
YDL037C	BSC1	IV:384600-385587	987	1.80791	OK	1.10905	OK	1.44321	OK	1.46227	OK	1.15717	OK	1.47865	OK
YDL039C	PRM7	IV:381984-384081	2097	1.46394	OK	1.37297	OK	1.50771	OK	1.10182	OK	0.864854	OK	1.38784	OK
YDL040C	NAT1	IV:378873-381438	2565	29.8084	OK	24.642	OK	27.0232	OK	19.685	OK	19.1096	OK	21.709	OK
YDL041W	YDL041W	IV:378101-378455	354	7.83915	OK	6.78608	OK	5.53636	OK	5.22346	OK	7.50943	OK	6.92029	OK
YDL042C	SIR2	IV:376756-378445	1689	3.44127	OK	3.09122	OK	3.28831	OK	2.72973	OK	2.23842	OK	2.79556	OK
YDL043C	PRP11	IV:375679-376480	801	7.24926	OK	7.00499	OK	8.56899	OK	9.07676	OK	10.3304	OK	11.3387	OK
YDL044C	MTF2	IV:373966-375289	1323	3.56799	OK	3.84868	OK	3.42919	OK	3.2131	OK	4.47673	OK	4.30235	OK
YDL045C	FAD1	IV:372687-373608	921	11.5559	OK	13.7058	OK	12.0015	OK	10.4145	OK	15.1183	OK	15.3787	OK
YDL045W-A	MRP10	IV:372247-372535	288	49.9846	OK	43.6043	OK	51.8104	OK	53.8697	OK	64.3184	OK	60.7894	OK
YDL046W	NPC2	IV:371239-371761	522	436.092	OK	428.534	OK	508.447	OK	518.072	OK	511.32	OK	546.249	OK
YDL047W	SIT4	IV:369770-370706	936	40.1805	OK	32.1306	OK	38.2944	OK	32.0127	OK	42.1626	OK	36.0435	OK
YDL048C	STP4	IV:366738-368211	1473	37.6144	OK	55.5624	OK	49.7891	OK	26.1766	OK	28.785	OK	24.423	OK
YDL049C	KNH1	IV:365067-365874	807	19.4097	OK	22.2198	OK	23.4507	OK	22.4473	OK	37.0545	OK	25.9401	OK
YDL050C	YDL050C	IV:364445-364817	372	51.885	OK	41.1776	OK	36.4424	OK	40.8163	OK	35.8326	OK	44.6187	OK
YDL051W	LHP1	IV:363951-364779	828	26.414	OK	17.8765	OK	19.6795	OK	18.5086	OK	18.7047	OK	17.301	OK
YDL052C	SLC1	IV:362671-363583	912	54.3293	OK	53.2086	OK	45.8915	OK	48.4181	OK	58.9911	OK	54.8526	OK
YDL053C	PBP4	IV:361698-362256	558	12.7184	OK	13.3488	OK	10.7025	OK	9.11269	OK	7.00397	OK	9.06404	OK
YDL054C	MCH1	IV:359824-361285	1461	30.9405	OK	34.9029	OK	29.9871	OK	21.6711	OK	27.832	OK	34.175	OK
YDL055C	PSA1	IV:355673-356759	1086	1219.84	OK	1094.31	OK	1314.59	OK	1300.88	OK	1328.32	OK	1247.37	OK
YDL056W	MBP1	IV:352876-355378	2502	9.19351	OK	6.81413	OK	7.81795	OK	5.93712	OK	6.82575	OK	7.15698	OK
YDL057W	YDL057W	IV:351433-352420	987	3.59547	OK	3.97196	OK	4.1728	OK	3.82666	OK	4.16305	OK	4.00103	OK
YDL058W	USO1	IV:345664-351037	5373	14.7674	OK	12.3442	OK	14.2815	OK	11.6276	OK	12.5945	OK	12.7072	OK
YDL059C	RAD59	IV:344236-344953	717	8.73661	OK	7.3413	OK	7.81832	OK	8.46255	OK	9.07834	OK	10.5432	OK
YDL060W	TSR1	IV:341618-343985	2367	13.6883	OK	12.2868	OK	13.2143	OK	9.61818	OK	9.64605	OK	9.59703	OK
YDL061C	RPS29B	IV:340627-340798	171	10214.4	OK	10083.9	OK	10843.4	OK	11272	OK	12472.7	OK	12024.9	OK
YDL062W	YDL062W	IV:339856-340282	426	16.5214	OK	12.7021	OK	12.9569	OK	12.6111	OK	17.4378	OK	13.0284	OK
YDL063C	YDL063C	IV:338271-340134	1863	15.7885	OK	11.2163	OK	12.9944	OK	9.79055	OK	9.54687	OK	7.88929	OK
YDL064W	UBC9	IV:337486-338070	474	26.564	OK	21.7274	OK	20.2496	OK	20.6535	OK	25.4902	OK	25.2741	OK
YDL065C	PEX19	IV:336248-337277	1029	8.86412	OK	10.2844	OK	10.7723	OK	9.07909	OK	11.8155	OK	11.8956	OK
YDL066W	IDP1	IV:334834-336121	1287	531.461	OK	537.495	OK	597.905	OK	430.945	OK	608.051	OK	513.042	OK
YDL067C	COX9	IV:334216-334396	180	1036.74	OK	1146.69	OK	1232.12	OK	1149.94	OK	1391.34	OK	1386.64	OK
YDL068W	YDL068W	IV:333499-333829	330	1.1656	OK	0	OK	0.489185	OK	0	OK	0.516378	OK	0	OK
YDL069C	CBS1	IV:333120-333810	690	9.89894	OK	7.60097	OK	8.57544	OK	13.4811	OK	13.1848	OK	14.6757	OK
YDL070W	BDF2	IV:331023-332940	1917	22.1532	OK	21.259	OK	16.4806	OK	6.48105	OK	8.88495	OK	8.6555	OK
YDL071C	YDL071C	IV:330665-331040	375	7.99833	OK	7.8652	OK	12.8294	OK	7.34885	OK	6.23942	OK	8.64467	OK
YDL072C	YET3	IV:329835-330447	612	138.06	OK	183.263	OK	155.268	OK	121.628	OK	139.331	OK	143.728	OK
YDL073W	YDL073W	IV:326612-329567	2955	13.974	OK	11.2362	OK	12.876	OK	11.2654	OK	11.4024	OK	11.8142	OK
YDL074C	BRE1	IV:324046-326149	2103	15.4112	OK	13.9782	OK	11.9021	OK	6.14086	OK	7.65317	OK	7.633	OK
YDL075W	RPL31A	IV:322225-322988	342	3463.85	OK	3200.59	OK	3539.7	OK	4224.34	OK	4284.96	OK	4035.35	OK
YDL076C	RXT3	IV:320667-321552	885	9.7572	OK	9.88467	OK	10.4309	OK	9.6004	OK	10.294	OK	11.5053	OK
YDL077C	VAM6	IV:316970-320120	3150	6.11644	OK	5.71158	OK	4.50881	OK	4.30967	OK	4.60686	OK	5.06272	OK
YDL078C	MDH3	IV:315356-316388	1032	48.1987	OK	43.0059	OK	50.7794	OK	35.6661	OK	46.7421	OK	43.4523	OK
YDL079C	MRK1	IV:312950-314748	1506	8.77425	OK	9.5711	OK	9.35432	OK	9.43334	OK	10.7839	OK	10.0744	OK
YDL080C	THI3	IV:310641-312471	1830	10.5892	OK	10.3219	OK	9.86095	OK	8.51329	OK	11.4087	OK	11.2479	OK
YDL081C	RPP1A	IV:309801-310122	321	5768.54	OK	5863.62	OK	5896.33	OK	5914.38	OK	6031.86	OK	6088.8	OK
YDL082W	RPL13A	IV:308423-309388	600	481.428	OK	400.712	OK	439.819	OK	354.547	OK	384.263	OK	363.515	OK
YDL083C	RPS16B	IV:306925-307789	432	1913.43	OK	1671.49	OK	1796.1	OK	1911.97	OK	1978.6	OK	1844.98	OK
YDL084W	SUB2	IV:305236-306577	1341	376.425	OK	310.484	OK	335.952	OK	309.632	OK	315.514	OK	313.565	OK
YDL085C-A	YDL085C-A	IV:302463-302670	207	148.826	OK	102.993	OK	175.079	OK	162.486	OK	152.162	OK	193.628	OK
YDL085W	NDE2	IV:303210-304848	1638	4.6372	OK	4.24991	OK	5.15308	OK	5.12662	OK	5.16603	OK	6.31714	OK
YDL086C-A	YDL086C-A	IV:301654-302089	435	125.761	OK	146.721	OK	136.151	OK	80.3751	OK	131.197	OK	123.964	OK
YDL086W	YDL086W	IV:301412-302234	822	35.9167	OK	36.5855	OK	40.3647	OK	26.7797	OK	36.1688	OK	37.3312	OK
YDL087C	LUC7	IV:300213-300999	786	3.5974	OK	3.45704	OK	3.44097	OK	2.4123	OK	2.48899	OK	3.01971	OK
YDL088C	ASM4	IV:298416-300003	1587	9.86846	OK	8.71792	OK	9.68854	OK	7.10648	OK	8.43233	OK	8.34774	OK
YDL089W	NUR1	IV:296819-298274	1455	8.04422	OK	6.13782	OK	8.88763	OK	7.66771	OK	8.58572	OK	8.20817	OK
YDL090C	RAM1	IV:295033-296329	1296	5.93488	OK	7.70399	OK	5.89588	OK	5.93563	OK	8.67295	OK	7.67114	OK
YDL091C	UBX3	IV:293391-294759	1368	9.34925	OK	8.32425	OK	9.54929	OK	7.81617	OK	8.58248	OK	9.61176	OK
YDL092W	SRP14	IV:292780-293221	441	63.1026	OK	71.2248	OK	72.1947	OK	94.9182	OK	104.454	OK	90.8227	OK
YDL093W	PMT5	IV:289908-292140	2232	20.7538	OK	16.2703	OK	17.1438	OK	15.1289	OK	20.4838	OK	19.8322	OK
YDL094C	YDL094C	IV:289571-290081	510	1.83502	OK	1.22059	OK	2.15781	OK	1.70831	OK	1.57203	OK	1.94961	OK
YDL095W	PMT1	IV:287058-289512	2454	109.964	OK	96.882	OK	100.517	OK	89.9843	OK	92.3291	OK	102.876	OK
YDL096C	OPI6	IV:286997-287324	327	1.87883	OK	2.10022	OK	2.05085	OK	1.47594	OK	0.729863	OK	2.28374	OK
YDL097C	RPN6	IV:285390-286695	1305	43.2417	OK	38.5304	OK	44.7996	OK	32.072	OK	39.6678	OK	43.8228	OK
YDL098C	SNU23	IV:284580-285165	585	8.68158	OK	4.42264	OK	6.66372	OK	8.25844	OK	8.27582	OK	4.71052	OK
YDL099W	BUG1	IV:283418-284444	1026	6.05517	OK	3.74404	OK	5.83168	OK	4.42628	OK	4.62896	OK	5.58239	OK
YDL100C	GET3	IV:282111-283176	1065	116.082	OK	96.3426	OK	109.872	OK	104.518	OK	126.553	OK	117.185	OK
YDL101C	DUN1	IV:280306-281848	1542	8.46583	OK	7.67583	OK	7.84837	OK	7.91033	OK	10.1565	OK	7.58173	OK
YDL102W	POL3	IV:276871-280165	3294	10.2967	OK	9.5594	OK	11.7528	OK	9.21827	OK	12.0697	OK	11.48	OK
YDL103C	QRI1	IV:275147-276581	1434	14.4531	OK	13.2596	OK	12.6422	OK	13.2466	OK	16.5383	OK	15.2575	OK
YDL104C	QRI7	IV:273652-274876	1224	3.72592	OK	3.17903	OK	3.65813	OK	3.88647	OK	4.4555	OK	4.39383	OK
YDL105W	NSE4	IV:272388-273597	1209	3.56461	OK	2.43747	OK	2.63113	OK	2.53977	OK	2.64903	OK	2.17062	OK
YDL106C	PHO2	IV:270221-271901	1680	6.93071	OK	6.79724	OK	7.26151	OK	5.0921	OK	7.11156	OK	7.53031	OK
YDL107W	MSS2	IV:268920-269976	1056	5.59864	OK	5.59468	OK	5.72185	OK	4.00725	OK	6.51621	OK	5.82734	OK
YDL108W	KIN28	IV:267697-268699	921	7.20715	OK	7.27866	OK	4.98587	OK	4.73334	OK	7.94219	OK	7.1463	OK
YDL109C	YDL109C	IV:265257-267201	1944	3.07482	OK	2.77264	OK	2.88848	OK	2.78102	OK	3.19725	OK	3.17727	OK
YDL110C	TMA17	IV:264511-264964	453	16.1262	OK	14.3684	OK	16.5707	OK	12.3282	OK	23.1809	OK	23.9658	OK
YDL111C	RRP42	IV:263312-264110	798	27.8713	OK	30.8288	OK	31.9557	OK	21.8829	OK	32.1573	OK	27.0021	OK
YDL112W	TRM3	IV:258914-263225	4311	22.771	OK	18.3521	OK	20.8974	OK	15.4682	OK	15.2793	OK	16.2039	OK
YDL113C	ATG20	IV:256632-258555	1923	9.84763	OK	8.85139	OK	10.2382	OK	8.64295	OK	11.0717	OK	11.1701	OK
YDL114W	YDL114W	IV:255603-256530	927	0.125264	OK	0	OK	0	OK	0.103373	OK	0.235678	OK	0.257399	OK
YDL114W-A	YDL114W-A	IV:254934-255048	114	185.788	OK	93.0201	OK	140.964	OK	63.7314	OK	330.233	OK	275.027	OK
YDL115C	IWR1	IV:253994-255126	1062	5.88127	OK	6.05059	OK	8.04415	OK	7.07503	OK	7.43805	OK	7.69109	OK
YDL116W	NUP84	IV:251565-253746	2181	25.9207	OK	22.3436	OK	25.0875	OK	24.2537	OK	30.4073	OK	30.3427	OK
YDL117W	CYK3	IV:248580-251238	2658	10.6122	OK	10.5607	OK	12.2296	OK	13.224	OK	13.7585	OK	13.0997	OK
YDL118W	YDL118W	IV:247301-247682	381	4.01647	OK	3.04322	OK	3.94831	OK	1.45545	OK	1.85387	OK	3.51465	OK
YDL119C	YDL119C	IV:246688-247612	924	2.68086	OK	1.88152	OK	2.59446	OK	2.07443	OK	2.17207	OK	2.93459	OK
YDL120W	YFH1	IV:245922-246447	525	13.8932	OK	14.8929	OK	11.3435	OK	6.43123	OK	9.63224	OK	11.5889	OK
YDL121C	YDL121C	IV:245132-245582	450	24.4499	OK	24.0899	OK	20.5399	OK	20.765	OK	21.4162	OK	18.9386	OK
YDL122W	UBP1	IV:242551-244981	2430	23.5222	OK	18.1501	OK	20.3196	OK	14.843	OK	16.4474	OK	17.966	OK
YDL123W	SNA4	IV:241417-241840	423	42.1659	OK	42.9452	OK	41.1801	OK	25.3056	OK	30.2118	OK	30.965	OK
YDL124W	YDL124W	IV:240258-241197	939	56.9569	OK	72.5129	OK	67.1572	OK	48.412	OK	57.0439	OK	59.2802	OK
YDL125C	HNT1	IV:239018-239606	477	330.75	OK	404.556	OK	424.266	OK	356.611	OK	381.179	OK	381.45	OK
YDL126C	CDC48	IV:236156-238664	2508	188.961	OK	195.311	OK	212.737	OK	142.633	OK	169.702	OK	182.45	OK
YDL127W	PCL2	IV:234926-235853	927	12.1897	OK	10.4143	OK	14.5778	OK	9.5436	OK	13.3773	OK	10.6543	OK
YDL128W	VCX1	IV:232651-233887	1236	162.208	OK	162.794	OK	172.175	OK	160.549	OK	165.938	OK	174.37	OK
YDL129W	YDL129W	IV:231023-231899	876	4.06768	OK	2.66143	OK	4.59806	OK	4.48781	OK	3.60415	OK	3.9762	OK
YDL130W	RPP1B	IV:229905-230527	321	8550.76	OK	8940.85	OK	9049.76	OK	9940.32	OK	10265.9	OK	9719.55	OK
YDL130W-A	STF1	IV:229170-229431	261	44.6204	OK	41.4579	OK	55.6004	OK	50.3695	OK	81.2308	OK	79.1638	OK
YDL131W	LYS21	IV:227392-228715	1323	146.668	OK	142.957	OK	163.912	OK	138.745	OK	170.167	OK	168.299	OK
YDL132W	CDC53	IV:224303-226751	2448	19.9768	OK	16.3955	OK	17.6763	OK	16.3012	OK	18.0655	OK	17.4278	OK
YDL133C-A	RPL41B	IV:221723-221801	78	3376.2	OK	3342.4	OK	2219.28	OK	2088.3	OK	2262.04	OK	1903.55	OK
YDL133W	SRF1	IV:222426-223740	1314	7.70242	OK	7.98441	OK	8.5647	OK	9.19157	OK	10.5934	OK	9.15952	OK
YDL134C	PPH21	IV:219661-220771	1110	34.9004	OK	35.9931	OK	38.3227	OK	28.993	OK	35.5666	OK	34.6731	OK
YDL135C	RDI1	IV:218679-219288	609	39.3938	OK	37.9924	OK	43.0852	OK	43.8428	OK	47.1072	OK	41.6183	OK
YDL136W	RPL35B	IV:217599-218367	363	113.14	OK	121.441	OK	131.388	OK	140.452	OK	127.806	OK	127.995	OK
YDL137W	ARF2	IV:216528-217074	546	299.395	OK	264.072	OK	296.457	OK	331.5	OK	358.244	OK	369.135	OK
YDL138W	RGT2	IV:213350-215642	2292	16.4449	OK	16.0868	OK	16.3721	OK	16.1982	OK	17.6079	OK	17.5811	OK
YDL139C	SCM3	IV:211374-212046	672	2.919	OK	1.8218	OK	2.68955	OK	3.47867	OK	3.69697	OK	3.71638	OK
YDL140C	RPO21	IV:205359-210561	5202	104.48	OK	86.8929	OK	90.8646	OK	73.916	OK	83.3699	OK	88.0771	OK
YDL141W	BPL1	IV:203038-205111	2073	34.9712	OK	33.3514	OK	34.0364	OK	27.8636	OK	32.061	OK	32.7938	OK
YDL142C	CRD1	IV:201718-202570	852	18.8357	OK	17.7069	OK	16.0551	OK	14.8815	OK	20.7343	OK	17.7133	OK
YDL143W	CCT4	IV:199995-201582	1587	74.0949	OK	65.8389	OK	75.716	OK	46.1062	OK	61.5406	OK	62.4602	OK
YDL144C	YDL144C	IV:198661-199732	1071	14.8384	OK	16.4294	OK	14.0879	OK	9.88625	OK	12.7789	OK	13.6009	OK
YDL145C	COP1	IV:194570-198176	3606	114.27	OK	110.86	OK	113.399	OK	84.3986	OK	87.7918	OK	94.1334	OK
YDL146W	LDB17	IV:192749-194225	1476	20.0647	OK	19.1101	OK	19.5525	OK	19.5178	OK	19.0031	OK	21.6698	OK
YDL147W	RPN5	IV:190923-192261	1338	57.6739	OK	49.9702	OK	59.3609	OK	59.6209	OK	60.9207	OK	62.2059	OK
YDL148C	NOP14	IV:188153-190586	2433	17.3988	OK	13.8613	OK	15.8724	OK	14.5272	OK	13.6209	OK	12.7561	OK
YDL149W	ATG9	IV:184924-187918	2994	4.93067	OK	4.07903	OK	4.991	OK	4.78536	OK	5.63393	OK	5.80479	OK
YDL150W	RPC53	IV:183342-184611	1269	6.90085	OK	6.22948	OK	6.41518	OK	5.49775	OK	6.21278	OK	5.99165	OK
YDL151C	BUD30	IV:183317-183899	582	0	OK	0	OK	0.167435	OK	0	OK	0	OK	0.175279	OK
YDL152W	YDL152W	IV:182821-183187	366	0.976526	OK	4.61061	OK	4.007	OK	3.22149	OK	3.40237	OK	1.83679	OK
YDL153C	SAS10	IV:181185-183018	1833	5.71504	OK	3.775	OK	5.02699	OK	4.43959	OK	4.05316	OK	2.70608	OK
YDL154W	MSH5	IV:178333-181039	2706	2.55243	OK	1.75748	OK	2.40967	OK	2.65253	OK	2.51438	OK	2.70234	OK
YDL155W	CLB3	IV:176772-178056	1284	12.5231	OK	13.3544	OK	12.8228	OK	14.9437	OK	16.682	OK	17.9331	OK
YDL156W	YDL156W	IV:174917-176486	1569	2.55118	OK	3.57507	OK	2.61867	OK	3.49889	OK	3.47489	OK	4.41695	OK
YDL157C	YDL157C	IV:174231-174588	357	51.1004	OK	38.9649	OK	40.2728	OK	29.7701	OK	38.5908	OK	33.1146	OK
YDL158C	YDL158C	IV:173865-174174	309	80.7142	OK	64.7046	OK	80.627	OK	104.06	OK	98.3372	OK	83.5286	OK
YDL159C-B	YDL159C-B	IV:173055-173232	177	60.0736	OK	58.6768	OK	47.6369	OK	100.939	OK	86.1856	OK	102.679	OK
YDL159W	STE7	IV:172480-174028	1548	5.40139	OK	4.77253	OK	5.80592	OK	5.11185	OK	6.02575	OK	5.63359	OK
YDL159W-A	YDL159W-A	IV:172181-172313	132	0	OK	0	OK	0	OK	0	OK	0	OK	14.472	OK
YDL160C	DHH1	IV:170409-171930	1521	87.2281	OK	78.2816	OK	82.5712	OK	69.4748	OK	73.4169	OK	72.6764	OK
YDL160C-A	YDL160C-A	IV:169365-169608	243	11.7557	OK	22.6449	OK	19.3344	OK	16.6761	OK	19.2654	OK	14.7415	OK
YDL161W	ENT1	IV:167713-169078	1365	6.02074	OK	5.72482	OK	6.02446	OK	4.20493	OK	4.95903	OK	4.62576	OK
YDL162C	YDL162C	IV:167358-167715	357	0	OK	0.478196	OK	1.23146	OK	0.766381	OK	0	OK	0	OK
YDL163W	YDL163W	IV:166955-167258	303	44.585	OK	38.2918	OK	30.1525	OK	23.9781	OK	29.4108	OK	37.5769	OK
YDL164C	CDC9	IV:164986-167254	2268	9.0579	OK	10.3489	OK	10.9574	OK	9.05393	OK	10.4729	OK	11.1058	OK
YDL165W	CDC36	IV:164289-164865	576	21.4844	OK	19.5684	OK	17.8106	OK	14.6785	OK	20.607	OK	15.4077	OK
YDL166C	FAP7	IV:163448-164042	594	27.0327	OK	19.201	OK	26.9911	OK	25.3807	OK	33.3128	OK	27.981	OK
YDL167C	NRP1	IV:160994-163154	2160	13.823	OK	11.8268	OK	12.925	OK	12.804	OK	13.027	OK	10.5509	OK
YDL168W	SFA1	IV:159603-160764	1161	21.9281	OK	25.17	OK	24.0135	OK	18.1186	OK	20.0736	OK	25.5512	OK
YDL169C	UGX2	IV:158063-158735	672	3.95189	OK	3.88373	OK	5.35094	OK	3.83486	OK	8.24853	OK	5.30434	OK
YDL170W	UGA3	IV:156317-157904	1587	24.1694	OK	21.2617	OK	26.3871	OK	19.2076	OK	25.3348	OK	25.0361	OK
YDL171C	GLT1	IV:149202-155640	6438	317.421	OK	267.363	OK	285.8	OK	232.355	OK	233.456	OK	265.48	OK
YDL172C	YDL172C	IV:148606-149086	480	25.077	OK	30.2022	OK	27.2164	OK	22.7474	OK	28.6566	OK	35.66	OK
YDL173W	PAR32	IV:148190-149078	888	6.04911	OK	6.1855	OK	5.26276	OK	4.12454	OK	4.92179	OK	6.35565	OK
YDL174C	DLD1	IV:145825-147589	1764	18.9892	OK	18.323	OK	17.2224	OK	7.92068	OK	10.5668	OK	12.6976	OK
YDL175C	AIR2	IV:144483-145518	1035	5.64461	OK	4.60649	OK	6.04792	OK	5.58313	OK	6.50731	OK	6.81082	OK
YDL176W	YDL176W	IV:142096-144223	2127	6.61627	OK	5.46233	OK	7.11736	OK	7.6019	OK	6.67377	OK	7.69687	OK
YDL177C	YDL177C	IV:141208-141721	513	6.81553	OK	6.62715	OK	8.31437	OK	9.6933	OK	9.69621	OK	11.2359	OK
YDL178W	DLD2	IV:139521-141114	1593	16.9327	OK	14.0772	OK	15.2513	OK	13.2166	OK	15.1765	OK	16.2807	OK
YDL179W	PCL9	IV:138290-139205	915	16.2657	OK	14.3791	OK	17.7911	OK	21.4357	OK	21.4226	OK	20.9122	OK
YDL180W	YDL180W	IV:135895-137539	1644	15.5624	OK	11.8723	OK	15.881	OK	13.357	OK	16.3071	OK	15.5595	OK
YDL181W	INH1	IV:135178-135436	258	81.6231	OK	102.823	OK	114.519	OK	79.9295	OK	93.7751	OK	91.854	OK
YDL182W	LYS20	IV:133436-134723	1287	92.5823	OK	74.2149	OK	102.89	OK	77.4837	OK	83.9229	OK	84.7408	OK
YDL183C	YDL183C	IV:130870-131833	963	4.52661	OK	3.27019	OK	4.52176	OK	4.17554	OK	4.5904	OK	6.06588	OK
YDL184C	RPL41A	IV:130406-130484	78	3316.14	OK	2389.93	OK	2395.29	OK	1411.61	OK	1251.5	OK	1660.26	OK
YDL185C-A	YDL185C-A	IV:126607-126835	228	345.636	OK	364.888	OK	248.774	OK	237.852	OK	251.865	OK	245.525	OK
YDL185W	VMA1	IV:126786-130002	3216	1264.1	OK	1287.46	OK	1239.14	OK	1097.03	OK	1233.58	OK	1231.74	OK
YDL186W	YDL186W	IV:125615-126449	834	5.67944	OK	6.01649	OK	5.36628	OK	5.33473	OK	4.50412	OK	4.54849	OK
YDL187C	YDL187C	IV:125508-125838	330	3.93967	OK	3.30085	OK	5.26052	OK	3.5141	OK	1.9837	OK	5.65593	OK
YDL188C	PPH22	IV:123864-124998	1134	44.2654	OK	43.0349	OK	44.1608	OK	36.5183	OK	43.8415	OK	47.3802	OK
YDL189W	RBS1	IV:122215-123589	1374	10.4743	OK	9.22335	OK	9.94886	OK	8.80075	OK	10.1948	OK	9.72197	OK
YDL190C	UFD2	IV:118706-121592	2886	25.8108	OK	24.5119	OK	24.0457	OK	22.9244	OK	23.5365	OK	25.7398	OK
YDL191W	RPL35A	IV:117663-118517	363	139.195	OK	136.146	OK	113.69	OK	145.897	OK	136.323	OK	123.765	OK
YDL192W	ARF1	IV:116320-116866	546	716.435	OK	598.734	OK	662.261	OK	834.535	OK	841.9	OK	841.415	OK
YDL193W	NUS1	IV:114671-115799	1128	10.8647	OK	9.48926	OK	12.181	OK	10.9969	OK	13.1202	OK	13.1868	OK
YDL194W	SNF3	IV:111579-114234	2655	1.69282	OK	1.28953	OK	1.67237	OK	1.32648	OK	2.18035	OK	2.51798	OK
YDL195W	SEC31	IV:107207-111029	3822	83.2008	OK	78.5981	OK	79.4308	OK	55.9141	OK	62.6598	OK	65.5999	OK
YDL196W	YDL196W	IV:106740-107070	330	4.2327	OK	4.59576	OK	4.5823	OK	3.01191	OK	5.5589	OK	3.75186	OK
YDL197C	ASF2	IV:104916-106494	1578	4.12004	OK	4.14105	OK	4.32229	OK	3.99728	OK	3.66372	OK	3.88996	OK
YDL198C	GGC1	IV:103648-104551	903	252.538	OK	324.11	OK	322.462	OK	249.712	OK	303.047	OK	308.611	OK
YDL199C	YDL199C	IV:101289-103353	2064	9.57343	OK	9.92857	OK	9.63096	OK	11.5637	OK	12.3497	OK	12.0722	OK
YDL200C	MGT1	IV:100500-101067	567	14.2667	OK	11.2713	OK	15.6973	OK	13.2131	OK	20.7264	OK	15.676	OK
YDL201W	TRM8	IV:99560-100421	861	16.1849	OK	14.9989	OK	14.4191	OK	17.627	OK	17.3114	OK	14.7048	OK
YDL202W	MRPL11	IV:98474-99224	750	11.1483	OK	10.5419	OK	7.49867	OK	10.1737	OK	9.65341	OK	9.34276	OK
YDL203C	ACK1	IV:96081-97953	1872	6.87383	OK	5.94257	OK	5.89835	OK	4.83592	OK	5.30948	OK	4.94508	OK
YDL204W	RTN2	IV:94604-95786	1182	2.92555	OK	3.17633	OK	4.17997	OK	2.77986	OK	4.30071	OK	4.66465	OK
YDL205C	HEM3	IV:92761-93745	984	28.5659	OK	23.9791	OK	28.6537	OK	23.6309	OK	28.9505	OK	30.6772	OK
YDL206W	YDL206W	IV:90175-92464	2289	9.1938	OK	10.1359	OK	10.6513	OK	8.84802	OK	9.46952	OK	10.3131	OK
YDL207W	GLE1	IV:88247-89864	1617	7.11203	OK	6.24331	OK	6.59838	OK	4.40866	OK	6.19404	OK	4.78303	OK
YDL208W	NHP2	IV:87511-87982	471	167.466	OK	147.048	OK	187.363	OK	176.411	OK	195.142	OK	179.736	OK
YDL209C	CWC2	IV:86206-87226	1020	3.89119	OK	2.34429	OK	4.84404	OK	3.90098	OK	3.63899	OK	4.7578	OK
YDL210W	UGA4	IV:84269-85985	1716	1.94108	OK	1.61419	OK	2.20399	OK	2.07572	OK	2.25234	OK	1.83601	OK
YDL211C	YDL211C	IV:79293-80412	1119	3.92556	OK	3.77238	OK	4.5219	OK	3.80367	OK	5.35463	OK	4.50994	OK
YDL212W	SHR3	IV:78425-79058	633	253.5	OK	231.029	OK	249.508	OK	247.687	OK	261.125	OK	279.771	OK
YDL213C	NOP6	IV:77288-77966	678	6.99335	OK	6.03302	OK	5.83637	OK	4.1708	OK	4.73992	OK	3.81071	OK
YDL214C	PRR2	IV:74445-76545	2100	1.19856	OK	0.861484	OK	1.14649	OK	1.26103	OK	1.15039	OK	1.06492	OK
YDL215C	GDH2	IV:70639-73918	3279	20.6161	OK	16.7086	OK	19.2371	OK	18.8658	OK	18.7532	OK	20.8499	OK
YDL216C	RRI1	IV:68996-70319	1323	5.91635	OK	3.44305	OK	5.31897	OK	5.72876	OK	6.99603	OK	5.84776	OK
YDL217C	TIM22	IV:67982-68606	624	4.37146	OK	4.51194	OK	4.45154	OK	1.91639	OK	2.87669	OK	3.29247	OK
YDL218W	YDL218W	IV:66492-67446	954	3.96111	OK	3.10589	OK	2.94575	OK	2.62486	OK	4.08356	OK	2.91947	OK
YDL219W	DTD1	IV:65241-65765	453	33.5142	OK	20.1734	OK	22.4311	OK	25.1251	OK	31.004	OK	26.6394	OK
YDL220C	CDC13	IV:62243-65018	2775	3.55039	OK	2.98352	OK	3.46512	OK	2.57855	OK	2.62404	OK	3.01851	OK
YDL221W	YDL221W	IV:62010-62562	552	3.35503	OK	2.51982	OK	3.31974	OK	3.00203	OK	1.915	OK	2.3898	OK
YDL222C	FMP45	IV:60871-61801	930	3.28079	OK	3.8777	OK	3.12905	OK	2.91327	OK	2.89516	OK	3.48812	OK
YDL223C	HBT1	IV:57264-60405	3141	2.91776	OK	2.27209	OK	2.66118	OK	2.05287	OK	2.01685	OK	2.32627	OK
YDL224C	WHI4	IV:54396-56346	1950	26.621	OK	25.1533	OK	24.5796	OK	17.626	OK	23.586	OK	21.6717	OK
YDL225W	SHS1	IV:52444-54100	1656	11.549	OK	10.0042	OK	9.81752	OK	9.48435	OK	9.83968	OK	10.1945	OK
YDL226C	GCS1	IV:51114-52173	1059	18.6308	OK	17.2157	OK	17.4356	OK	13.2037	OK	15.964	OK	15.9116	OK
YDL227C	HO	IV:46270-48031	1761	18.0666	OK	15.6257	OK	16.3279	OK	17.1221	OK	20.9362	OK	18.4922	OK
YDL228C	YDL228C	IV:45276-45918	642	1108.45	OK	1228.34	OK	954.166	OK	808.11	OK	701.714	OK	755.288	OK
YDL229W	SSB1	IV:44064-45906	1842	1181.26	OK	1116.13	OK	1158.42	OK	1103.01	OK	953.756	OK	992.094	OK
YDL230W	PTP1	IV:42699-43707	1008	4.09044	OK	4.0753	OK	4.72437	OK	3.92546	OK	3.93068	OK	4.83641	OK
YDL231C	BRE4	IV:38866-42244	3378	24.787	OK	22.3193	OK	25.3298	OK	21.3094	OK	24.2371	OK	22.6879	OK
YDL232W	OST4	IV:38486-38597	111	203.088	OK	311.332	OK	183.981	OK	188.753	OK	187.894	OK	111.786	OK
YDL233W	YDL233W	IV:36796-38173	1377	4.3044	OK	4.59308	OK	3.46833	OK	2.35826	OK	3.55827	OK	2.4469	OK
YDL234C	GYP7	IV:34236-36477	2241	9.10874	OK	8.96939	OK	9.47286	OK	6.99851	OK	9.03158	OK	9.68117	OK
YDL235C	YPD1	IV:33414-33918	504	63.2114	OK	61.516	OK	64.5723	OK	61.7683	OK	80.7001	OK	77.501	OK
YDL236W	PHO13	IV:32295-33234	939	101.989	OK	93.0643	OK	101.01	OK	74.5358	OK	94.8453	OK	93.6168	OK
YDL237W	AIM6	IV:30656-31829	1173	92.9209	OK	88.2833	OK	92.6072	OK	90.4739	OK	104.306	OK	101.391	OK
YDL238C	GUD1	IV:28984-30454	1470	9.74769	OK	10.2886	OK	8.74373	OK	7.70505	OK	12.762	OK	11.6827	OK
YDL239C	ADY3	IV:26402-28775	2373	6.98341	OK	6.92732	OK	6.45613	OK	4.71561	OK	5.42159	OK	5.34609	OK
YDL240C-A	YDL240C-A	IV:22470-22608	138	39.5422	OK	0	OK	35.3203	OK	16.5651	OK	54.8984	OK	19.4961	OK
YDL240W	LRG1	IV:22822-25876	3054	16.1852	OK	13.4464	OK	16.1333	OK	15.8777	OK	16.5494	OK	16.4652	OK
YDL241W	YDL241W	IV:20634-21006	372	0	OK	1.67368	OK	2.15667	OK	0.776676	OK	0.987939	OK	0.547515	OK
YDL242W	YDL242W	IV:18958-19312	354	1.5454	OK	3.89402	OK	8.20272	OK	2.00049	OK	8.74382	OK	3.11561	OK
YDL243C	AAD4	IV:17576-18566	990	3.79839	OK	2.67534	OK	2.49788	OK	2.42603	OK	2.39103	OK	3.321	OK
YDL244W	THI13	IV:16203-17226	1023	0.104552	OK	0.0934673	OK	0.279719	OK	0.162338	OK	0.415986	OK	0.0884526	OK
YDL245C	HXT15	IV:11656-13360	1704	0	OK	0.0536525	OK	0.0532098	OK	0.148319	OK	0	OK	0.0601034	OK
YDL246C	SOR2	IV:8682-9756	1074	0	OK	0	OK	0.0790505	OK	0	OK	0	OK	0.0823504	OK
YDL247W	MPH2	IV:5984-7814	1830	0.264912	OK	0.199065	OK	0.219799	OK	0.0539479	OK	0.0317268	OK	0.175532	OK
YDL247W-A	YDL247W-A	IV:3761-3836	75	589.019	OK	768.937	OK	1095.84	OK	1151.36	OK	756.275	OK	538.329	OK
YDL248W	COS7	IV:1801-2953	1152	6.04781	OK	6.29574	OK	5.12284	OK	4.84159	OK	3.72732	OK	5.27043	OK
YDR001C	NTH1	IV:450219-452475	2256	27.2852	OK	29.2731	OK	30.6489	OK	22.574	OK	30.3579	OK	34.7426	OK
YDR002W	YRB1	IV:453044-453650	606	174.747	OK	145.821	OK	155.245	OK	172.682	OK	159.629	OK	155.323	OK
YDR003W	RCR2	IV:454121-454754	633	18.6237	OK	16.1073	OK	14.6013	OK	13.3309	OK	18.4606	OK	17.552	OK
YDR003W-A	YDR003W-A	IV:454781-454904	123	286.423	OK	187.995	OK	246.816	OK	316.589	OK	339.368	OK	417.971	OK
YDR004W	RAD57	IV:455200-456583	1383	6.4493	OK	5.93536	OK	5.11685	OK	5.40922	OK	7.03586	OK	6.92228	OK
YDR005C	MAF1	IV:456835-458103	1188	12.2373	OK	13.0661	OK	13.0233	OK	7.67199	OK	11.6935	OK	10.223	OK
YDR006C	SOK1	IV:458541-461247	2706	11.7946	OK	10.5058	OK	11.0738	OK	7.96849	OK	9.24205	OK	10.0436	OK
YDR007W	TRP1	IV:461841-462516	675	30.5768	OK	30.9606	OK	28.5003	OK	22.3054	OK	26.0377	OK	24.9675	OK
YDR008C	YDR008C	IV:462251-462602	351	59.4791	OK	60.8148	OK	66.3211	OK	51.8388	OK	59.6638	OK	51.777	OK
YDR009W	GAL3	IV:463433-464996	1563	0.953446	OK	1.47382	OK	1.00134	OK	0.531979	OK	0.560683	OK	0.881977	OK
YDR010C	YDR010C	IV:465050-465383	333	2.42019	OK	2.12458	OK	2.15152	OK	1.20116	OK	1.52381	OK	1.63553	OK
YDR011W	SNQ2	IV:465918-470424	4506	39.9505	OK	33.6445	OK	33.6964	OK	32.5074	OK	37.1152	OK	37.6028	OK
YDR012W	RPL4B	IV:471852-472941	1089	664.578	OK	702.481	OK	742.114	OK	681.157	OK	643.103	OK	626.037	OK
YDR013W	PSF1	IV:473156-473783	627	7.97261	OK	6.98309	OK	6.28261	OK	5.40027	OK	6.32005	OK	7.25169	OK
YDR014W	RAD61	IV:474045-475989	1944	2.96688	OK	3.12315	OK	3.8603	OK	3.62527	OK	3.50851	OK	4.76736	OK
YDR014W-A	HED1	IV:477796-478285	489	0.259941	OK	0.930977	OK	0	OK	0	OK	0.780506	OK	0.416892	OK
YDR015C	YDR015C	IV:477959-478199	240	0	OK	2.458	OK	0.949803	OK	0.841971	OK	0	OK	1.07416	OK
YDR016C	DAD1	IV:478473-478758	285	88.8728	OK	75.4116	OK	90.9104	OK	95.6386	OK	108.864	OK	104.342	OK
YDR017C	KCS1	IV:479114-482267	3153	8.00789	OK	6.50826	OK	5.50412	OK	3.31681	OK	3.32938	OK	3.48956	OK
YDR018C	YDR018C	IV:482669-483860	1191	1.66371	OK	2.4751	OK	2.4259	OK	1.706	OK	1.42048	OK	1.40647	OK
YDR019C	GCV1	IV:484162-485365	1203	88.0457	OK	80.1303	OK	71.6207	OK	94.1559	OK	114.599	OK	107.403	OK
YDR020C	DAS2	IV:485745-486444	699	13.4926	OK	10.5246	OK	15.6666	OK	14.4365	OK	13.9805	OK	14.4769	OK
YDR021W	FAL1	IV:486803-488003	1200	6.97892	OK	6.13947	OK	6.46061	OK	6.35984	OK	4.92247	OK	3.76664	OK
YDR022C	CIS1	IV:488071-488662	591	6.34808	OK	4.51337	OK	5.5878	OK	7.59816	OK	6.1319	OK	7.78359	OK
YDR023W	SES1	IV:489507-490896	1389	173.598	OK	142.573	OK	150.301	OK	152.654	OK	154.503	OK	152.589	OK
YDR024W	FYV1	IV:491016-491502	486	0.327258	OK	0.849989	OK	0.587654	OK	0	OK	0.29748	OK	0	OK
YDR025W	RPS11A	IV:491514-492324	471	809.403	OK	737.879	OK	846.016	OK	810.414	OK	834.137	OK	793.709	OK
YDR026C	YDR026C	IV:492555-494268	1713	9.18197	OK	7.83938	OK	10.3906	OK	8.92723	OK	9.86977	OK	8.69775	OK
YDR027C	VPS54	IV:494648-497318	2670	11.406	OK	10.0364	OK	11.9992	OK	11.2663	OK	12.2406	OK	13.1377	OK
YDR028C	REG1	IV:497834-500879	3045	17.4071	OK	15.4649	OK	17.2498	OK	13.4519	OK	17.1255	OK	18.6988	OK
YDR029W	YDR029W	IV:501099-501414	315	30.9406	OK	17.3558	OK	28.2703	OK	30.3934	OK	31.3039	OK	30.2997	OK
YDR030C	RAD28	IV:501752-503273	1521	4.25416	OK	3.48614	OK	4.74705	OK	5.92891	OK	4.79503	OK	5.17265	OK
YDR031W	MIC14	IV:503497-503863	366	28.2754	OK	23.8185	OK	28.286	OK	23.872	OK	23.7523	OK	29.3863	OK
YDR032C	PST2	IV:504098-504695	597	367.616	OK	401.05	OK	433.273	OK	288.134	OK	393.521	OK	428.059	OK
YDR033W	MRH1	IV:508146-509109	963	1495.45	OK	1381.05	OK	1437.73	OK	1624.07	OK	1451.12	OK	1204.75	OK
YDR034C	LYS14	IV:509736-512109	2373	29.5816	OK	23.9219	OK	27.894	OK	25.1003	OK	31.3033	OK	28.2327	OK
YDR034C-A	YDR034C-A	IV:520515-520692	177	31940.2	OK	20727.2	OK	21833.8	OK	34352.1	OK	29974.4	OK	33480.6	OK
YDR034C-C	YDR034C-C	IV:518039-519356	1317	4.31204e-08	OK	9.67555e-08	OK	6.59846e-07	OK	1.43158e-07	OK	1.75385e-07	OK	1.83111e-07	OK
YDR034C-D	YDR034C-D	IV:514042-519356	5314	0.904917	OK	0.360113	OK	0.343836	OK	0.532212	OK	0.491311	OK	0.640511	OK
YDR034W-B	YDR034W-B	IV:521313-521469	156	0	OK	7.45637	OK	7.46957	OK	6.23073	OK	0	OK	14.5268	OK
YDR035W	ARO3	IV:521815-522928	1113	148.204	OK	152.439	OK	170.351	OK	136.855	OK	177.6	OK	184.946	OK
YDR036C	EHD3	IV:523210-524713	1503	13.0582	OK	11.6934	OK	13.5763	OK	10.2792	OK	13.7792	OK	13.6089	OK
YDR037W	KRS1	IV:525439-527215	1776	210.183	OK	183.983	OK	218.382	OK	181.425	OK	209.592	OK	197.498	OK
YDR038C	ENA5	IV:527421-530697	3276	4.33394	OK	3.75891	OK	4.62595	OK	3.60266	OK	3.88401	OK	3.31566	OK
YDR039C	ENA2	IV:531306-534582	3276	0	OK	0	OK	0	OK	0	OK	0	OK	0	OK
YDR040C	ENA1	IV:535191-538467	3276	3.05814	OK	3.2789	OK	3.88622	OK	2.99414	OK	2.6617	OK	3.86306	OK
YDR041W	RSM10	IV:539802-540414	612	21.9589	OK	15.2289	OK	19.5647	OK	22.2678	OK	29.2968	OK	28.7443	OK
YDR042C	YDR042C	IV:540600-541203	603	1.22832	OK	1.10304	OK	2.75625	OK	2.52702	OK	1.92614	OK	1.5778	OK
YDR043C	NRG1	IV:542673-543369	696	18.7457	OK	13.3087	OK	18.9052	OK	16.9741	OK	16.368	OK	18.945	OK
YDR044W	HEM13	IV:546641-547628	987	139.258	OK	112.419	OK	104.413	OK	139.971	OK	240.909	OK	219.06	OK
YDR045C	RPC11	IV:547977-548310	333	84.0244	OK	74.7882	OK	65.424	OK	58.2225	OK	70.5591	OK	72.5391	OK
YDR046C	BAP3	IV:548761-550576	1815	1.32297	OK	1.26754	OK	0.94793	OK	0.900586	OK	1.44029	OK	0.78277	OK
YDR047W	HEM12	IV:551859-552948	1089	22.8797	OK	22.2485	OK	22.6584	OK	20.0326	OK	21.8887	OK	22.764	OK
YDR048C	YDR048C	IV:553083-553398	315	0	OK	0	OK	0	OK	0.462354	OK	0.479484	OK	0	OK
YDR049W	VMS1	IV:553253-555152	1899	5.32053	OK	4.26948	OK	4.48096	OK	4.31933	OK	4.23515	OK	4.5752	OK
YDR050C	TPI1	IV:555725-556472	747	7492.41	OK	7507.09	OK	8271.53	OK	7386.27	OK	8995.24	OK	9022.42	OK
YDR051C	DET1	IV:557055-558060	1005	15.3455	OK	10.5522	OK	13.5813	OK	14.8098	OK	16.4576	OK	14.6278	OK
YDR052C	DBF4	IV:558510-560625	2115	4.55458	OK	4.65199	OK	3.96581	OK	2.35674	OK	2.38272	OK	2.86663	OK
YDR053W	YDR053W	IV:560248-560644	396	8.04524	OK	5.60519	OK	4.09004	OK	5.28424	OK	6.0138	OK	5.30554	OK
YDR054C	CDC34	IV:561439-562327	888	33.9791	OK	31.5696	OK	34.4924	OK	31.4829	OK	37.2281	OK	46.536	OK
YDR055W	PST1	IV:563526-564861	1335	89.3574	OK	102.393	OK	82.02	OK	79.5119	OK	89.8153	OK	99.0912	OK
YDR056C	YDR056C	IV:565022-565640	618	70.7085	OK	68.2245	OK	67.6735	OK	84.4456	OK	99.6827	OK	89.5273	OK
YDR057W	YOS9	IV:565926-567555	1629	7.62809	OK	5.86678	OK	5.98584	OK	6.50626	OK	7.08429	OK	6.92956	OK
YDR058C	TGL2	IV:567722-568703	981	7.01864	OK	6.08984	OK	8.06505	OK	7.01896	OK	10.0057	OK	9.80514	OK
YDR059C	UBC5	IV:569233-569770	447	51.3997	OK	65.1025	OK	54.067	OK	43.8449	OK	50.6935	OK	53.4864	OK
YDR060W	MAK21	IV:570648-573726	3078	34.3889	OK	26.332	OK	31.7758	OK	26.7021	OK	25.5127	OK	24.951	OK
YDR061W	YDR061W	IV:574163-575783	1620	10.6488	OK	6.87799	OK	9.01111	OK	8.82222	OK	9.42326	OK	10.754	OK
YDR062W	LCB2	IV:576473-578159	1686	128.036	OK	111.993	OK	118.446	OK	108.692	OK	114.668	OK	128.03	OK
YDR063W	AIM7	IV:578662-579112	450	46.9571	OK	44.0087	OK	45.666	OK	58.018	OK	55.5596	OK	57.4351	OK
YDR064W	RPS13	IV:579457-580452	456	2752.65	OK	2804.42	OK	2660.42	OK	2763.07	OK	2338.05	OK	2382.11	OK
YDR065W	RRG1	IV:580686-581784	1098	5.11863	OK	5.16365	OK	4.99602	OK	6.09618	OK	5.73524	OK	5.11786	OK
YDR066C	RTR2	IV:581907-582498	591	8.08466	OK	8.75022	OK	8.22547	OK	10.8985	OK	11.2223	OK	10.2576	OK
YDR067C	OCA6	IV:582790-583465	675	17.7199	OK	13.6892	OK	18.3216	OK	18.1102	OK	16.6041	OK	19.475	OK
YDR068W	DOS2	IV:583712-584645	933	14.097	OK	11.2529	OK	11.4323	OK	11.608	OK	14.7668	OK	13.7619	OK
YDR069C	DOA4	IV:584938-587719	2781	7.14553	OK	5.27632	OK	8.17506	OK	7.4275	OK	8.73912	OK	7.46333	OK
YDR070C	FMP16	IV:588097-588379	282	27.2993	OK	34.7419	OK	32.2308	OK	22.4976	OK	37.7368	OK	35.0074	OK
YDR071C	PAA1	IV:588826-589402	576	100.816	OK	84.0874	OK	94.3989	OK	96.6476	OK	87.0162	OK	105.481	OK
YDR072C	IPT1	IV:589760-591344	1584	65.3019	OK	71.0348	OK	60.0016	OK	39.3528	OK	61.6512	OK	62.4903	OK
YDR073W	SNF11	IV:592438-592948	510	32.6456	OK	31.286	OK	34.6155	OK	27.8954	OK	33.9935	OK	35.6742	OK
YDR074W	TPS2	IV:593892-596583	2691	24.5269	OK	26.9888	OK	26.2191	OK	23.161	OK	29.5975	OK	33.1113	OK
YDR075W	PPH3	IV:597155-598082	927	16.9351	OK	14.1902	OK	18.8931	OK	18.6424	OK	20.6646	OK	22.8238	OK
YDR076W	RAD55	IV:598467-599688	1221	7.47343	OK	6.65407	OK	7.90097	OK	6.10549	OK	6.5257	OK	9.44388	OK
YDR077W	SED1	IV:600792-601809	1017	1576.24	OK	2659.87	OK	2217.1	OK	1193.95	OK	1463.53	OK	1624.58	OK
YDR078C	SHU2	IV:602197-602869	672	10.9589	OK	8.6504	OK	11.2431	OK	11.0333	OK	9.19726	OK	9.40332	OK
YDR079C-A	TFB5	IV:603592-603811	219	74.1802	OK	54.175	OK	96.7331	OK	97.9792	OK	109.017	OK	75.4495	OK
YDR079W	PET100	IV:603063-603399	336	24.4921	OK	19.6398	OK	28.1083	OK	27.1027	OK	26.9377	OK	33.6595	OK
YDR080W	VPS41	IV:604007-606986	2979	6.45756	OK	4.88313	OK	6.80546	OK	7.36458	OK	7.40931	OK	7.41923	OK
YDR081C	PDC2	IV:607303-610081	2778	9.38554	OK	8.46699	OK	10.1359	OK	7.50456	OK	9.12104	OK	10.4116	OK
YDR082W	STN1	IV:610440-611925	1485	5.4858	OK	5.60793	OK	6.65401	OK	5.32467	OK	7.53027	OK	7.58998	OK
YDR083W	RRP8	IV:612072-613251	1179	16.1615	OK	11.8881	OK	15.9192	OK	14.9619	OK	11.4962	OK	11.6606	OK
YDR084C	TVP23	IV:613404-614004	600	84.3568	OK	92.8752	OK	103.174	OK	91.233	OK	108.399	OK	103.619	OK
YDR085C	AFR1	IV:614287-616150	1863	6.83582	OK	7.47356	OK	7.54908	OK	5.29034	OK	6.41201	OK	8.24909	OK
YDR086C	SSS1	IV:616927-617170	243	197.942	OK	182.809	OK	173.052	OK	101.721	OK	116.902	OK	131.027	OK
YDR087C	RRP1	IV:617469-618306	837	20.6517	OK	20.717	OK	18.1672	OK	16.7045	OK	16.6341	OK	16.6813	OK
YDR088C	SLU7	IV:618496-619645	1149	6.94035	OK	4.09729	OK	5.84117	OK	5.28396	OK	5.27438	OK	6.62878	OK
YDR089W	YDR089W	IV:622111-624721	2610	21.6193	OK	19.0447	OK	20.9574	OK	21.2547	OK	20.1084	OK	19.6242	OK
YDR090C	YDR090C	IV:625065-625998	933	60.4863	OK	48.5242	OK	64.0637	OK	55.3634	OK	54.9565	OK	54.3502	OK
YDR091C	RLI1	IV:626707-628534	1827	143.691	OK	121.752	OK	131.278	OK	108.935	OK	114.451	OK	100.565	OK
YDR092W	UBC13	IV:629875-630605	462	52.5667	OK	46.2366	OK	36.1131	OK	32.0312	OK	32.1277	OK	36.3522	OK
YDR093W	DNF2	IV:631281-636120	4839	18.9968	OK	16.1587	OK	19.1417	OK	16.2311	OK	17.9157	OK	17.4046	OK
YDR094W	YDR094W	IV:635839-636175	336	45.6834	OK	52.081	OK	45.0516	OK	44.19	OK	50.6738	OK	49.4999	OK
YDR095C	YDR095C	IV:636116-636527	411	3.04027	OK	0.745746	OK	1.29946	OK	1.2719	OK	0.965727	OK	1.05172	OK
YDR096W	GIS1	IV:637138-639823	2685	10.0945	OK	9.38139	OK	9.16522	OK	8.12501	OK	11.2015	OK	11.4939	OK
YDR097C	MSH6	IV:640108-643837	3729	12.8354	OK	11.1699	OK	13.0665	OK	11.5267	OK	12.1236	OK	12.2701	OK
YDR098C	GRX3	IV:644177-645035	858	18.9569	OK	15.3094	OK	11.9348	OK	10.0924	OK	9.17947	OK	11.6078	OK
YDR098C-A	YDR098C-A	IV:649803-651126	1323	0	OK	0	OK	0	OK	0	OK	0	OK	0	OK
YDR098C-B	YDR098C-B	IV:645857-651126	5269	0.321746	OK	0.270081	OK	0.195375	OK	0.189572	OK	0.156906	OK	0.195863	OK
YDR099W	BMH2	IV:653606-654428	822	235.173	OK	205.014	OK	230.857	OK	198.924	OK	218.004	OK	232.529	OK
YDR100W	TVP15	IV:655012-655444	432	188.032	OK	188.667	OK	189.595	OK	149.443	OK	198.393	OK	192.327	OK
YDR101C	ARX1	IV:655685-657467	1782	50.3225	OK	39.241	OK	50.1647	OK	39.5744	OK	39.8213	OK	38.332	OK
YDR102C	YDR102C	IV:657647-657980	333	6.57119	OK	5.29753	OK	8.70462	OK	7.83221	OK	7.95144	OK	4.92586	OK
YDR103W	STE5	IV:658349-661103	2754	11.6957	OK	10.2065	OK	11.3408	OK	9.02047	OK	10.6576	OK	9.69662	OK
YDR104C	SPO71	IV:661172-664910	3738	4.05011	OK	3.61221	OK	4.20291	OK	3.72687	OK	3.28272	OK	3.89816	OK
YDR105C	TMS1	IV:665348-666770	1422	38.8796	OK	38.461	OK	37.6894	OK	29.8609	OK	35.5658	OK	40.0515	OK
YDR106W	ARP10	IV:667003-667858	855	1.80879	OK	2.34494	OK	2.90271	OK	1.75502	OK	1.59392	OK	1.84089	OK
YDR107C	TMN2	IV:669015-671034	2019	24.0069	OK	21.6354	OK	23.0469	OK	17.1764	OK	20.0739	OK	21.1424	OK
YDR108W	TRS85	IV:671268-673365	2097	7.52301	OK	5.84981	OK	6.79284	OK	5.22023	OK	7.0312	OK	6.63001	OK
YDR109C	YDR109C	IV:673519-675667	2148	4.70657	OK	3.60353	OK	3.61306	OK	3.35622	OK	3.62149	OK	4.08171	OK
YDR110W	FOB1	IV:676101-677802	1701	10.3269	OK	7.74233	OK	8.69078	OK	7.90365	OK	7.82564	OK	7.66729	OK
YDR111C	ALT2	IV:678240-679764	1524	10.1022	OK	9.16249	OK	11.1894	OK	9.50783	OK	9.42938	OK	9.09332	OK
YDR112W	IRC2	IV:679543-679852	309	19.8853	OK	17.163	OK	14.998	OK	13.1909	OK	16.1456	OK	13.2055	OK
YDR113C	PDS1	IV:680495-681617	1122	8.70451	OK	7.14289	OK	6.85516	OK	6.55873	OK	8.38545	OK	7.74323	OK
YDR114C	YDR114C	IV:681923-682226	303	2.51406	OK	0.423821	OK	1.32104	OK	0.205576	OK	0.249339	OK	1.38745	OK
YDR115W	YDR115W	IV:682174-682492	318	58.7696	OK	61.6779	OK	60.4417	OK	57.7457	OK	71.3938	OK	57.9606	OK
YDR116C	MRPL1	IV:682723-683581	858	8.13702	OK	5.58484	OK	7.86001	OK	6.04791	OK	8.35454	OK	7.82042	OK
YDR117C	TMA64	IV:683945-685643	1698	10.9306	OK	8.20717	OK	9.46504	OK	9.43665	OK	10.2514	OK	9.79487	OK
YDR118W	APC4	IV:685881-687840	1959	6.40176	OK	6.27246	OK	6.42169	OK	6.47977	OK	7.28835	OK	7.76999	OK
YDR118W-A	YDR118W-A	IV:687767-687884	117	84.823	OK	47.5922	OK	96.7609	OK	61.6618	OK	120.848	OK	193.779	OK
YDR119W	VBA4	IV:688226-690533	2307	44.3789	OK	40.5075	OK	46.5362	OK	38.2484	OK	42.9827	OK	38.284	OK
YDR119W-A	YDR119W-A	IV:691013-691214	201	12.7498	OK	25.5454	OK	16.8065	OK	40.0818	OK	36.21	OK	39.374	OK
YDR120C	TRM1	IV:691548-693261	1713	17.4413	OK	14.0925	OK	17.5361	OK	15.1294	OK	14.4092	OK	14.3882	OK
YDR121W	DPB4	IV:693584-694175	591	11.7783	OK	7.51649	OK	10.5224	OK	6.08819	OK	8.66312	OK	9.50806	OK
YDR122W	KIN1	IV:694699-697894	3195	4.28009	OK	4.71622	OK	3.09519	OK	1.09788	OK	1.53736	OK	1.74742	OK
YDR123C	INO2	IV:698553-699468	915	7.05625	OK	8.47244	OK	6.52205	OK	5.04772	OK	7.19112	OK	5.70238	OK
YDR124W	YDR124W	IV:700314-701289	975	5.48285	OK	7.56917	OK	6.5239	OK	4.67076	OK	6.2939	OK	5.65976	OK
YDR125C	ECM18	IV:701396-702758	1362	4.21365	OK	4.8285	OK	5.48022	OK	3.27527	OK	4.7688	OK	4.66353	OK
YDR126W	SWF1	IV:703233-704244	1011	17.5005	OK	19.2633	OK	19.431	OK	21.073	OK	23.2049	OK	21.8995	OK
YDR127W	ARO1	IV:704483-709250	4767	192.636	OK	179.86	OK	185.071	OK	139.3	OK	162.93	OK	166.603	OK
YDR128W	MTC5	IV:709548-712995	3447	10.2468	OK	9.365	OK	9.53319	OK	7.68177	OK	8.73958	OK	8.93628	OK
YDR129C	SAC6	IV:713339-715379	1929	82.9354	OK	105.872	OK	108.122	OK	57.2769	OK	82.8876	OK	85.006	OK
YDR130C	FIN1	IV:715746-716622	876	3.45607	OK	3.38462	OK	2.57502	OK	2.26673	OK	1.93923	OK	2.38332	OK
YDR131C	YDR131C	IV:716789-718460	1671	6.64774	OK	4.8681	OK	6.72608	OK	6.15346	OK	7.85563	OK	5.92785	OK
YDR132C	YDR132C	IV:718815-720303	1488	5.79652	OK	5.02516	OK	5.58768	OK	5.29415	OK	5.12841	OK	4.41631	OK
YDR133C	YDR133C	IV:720961-721297	336	368.854	OK	364.066	OK	383.601	OK	458.861	OK	495.282	OK	416.513	OK
YDR134C	YDR134C	IV:721070-721481	411	803.865	OK	810.04	OK	901.79	OK	1069.3	OK	1291	OK	1111.71	OK
YDR135C	YCF1	IV:723003-727551	4548	51.7846	OK	45.501	OK	47.8018	OK	35.6809	OK	42.5609	OK	43.3791	OK
YDR136C	VPS61	IV:727710-728283	573	1.08336	OK	3.10665	OK	1.82159	OK	1.01966	OK	1.46042	OK	0.166556	OK
YDR137W	RGP1	IV:728258-730250	1992	11.0243	OK	10.8637	OK	9.85632	OK	10.3664	OK	11.7914	OK	11.7067	OK
YDR138W	HPR1	IV:730577-732836	2259	12.1473	OK	9.29719	OK	10.7206	OK	11.0022	OK	12.5856	OK	12.3498	OK
YDR139C	RUB1	IV:733617-733924	234	386.015	OK	300.599	OK	376.575	OK	604.487	OK	565.643	OK	504.091	OK
YDR140W	MTQ2	IV:734137-734803	666	17.5963	OK	16.6432	OK	16.0861	OK	16.2613	OK	14.6496	OK	19.4726	OK
YDR141C	DOP1	IV:734900-739997	5097	17.4956	OK	16.5381	OK	15.733	OK	14.4359	OK	15.7628	OK	17.0216	OK
YDR142C	PEX7	IV:740472-741600	1128	12.5482	OK	14.4182	OK	11.8561	OK	10.5261	OK	13.621	OK	13.0861	OK
YDR143C	SAN1	IV:742041-743874	1833	11.4518	OK	10.4522	OK	11.0424	OK	6.75527	OK	8.30166	OK	9.10977	OK
YDR144C	MKC7	IV:744310-746101	1791	20.4163	OK	16.9332	OK	16.8757	OK	17.4343	OK	16.8722	OK	16.4694	OK
YDR145W	TAF12	IV:746737-748357	1620	1.60387	OK	1.79658	OK	1.09288	OK	0.354634	OK	0.467919	OK	0.514218	OK
YDR146C	SWI5	IV:748612-750742	2130	14.1479	OK	10.3562	OK	12.9241	OK	14.6806	OK	16.825	OK	15.1542	OK
YDR147W	EKI1	IV:751630-753235	1605	14.3921	OK	13.3575	OK	13.8281	OK	12.407	OK	17.1797	OK	14.6814	OK
YDR148C	KGD2	IV:753674-755066	1392	48.4225	OK	46.1421	OK	56.066	OK	38.2431	OK	48.6731	OK	50.8053	OK
YDR149C	YDR149C	IV:755554-756262	708	0.209087	OK	0	OK	0.196541	OK	0	OK	0.201699	OK	0	OK
YDR150W	NUM1	IV:755627-763874	8247	13.4761	OK	9.46502	OK	10.3591	OK	8.69017	OK	8.89894	OK	10.3644	OK
YDR151C	CTH1	IV:764177-765155	978	8.4906	OK	7.94531	OK	6.96197	OK	4.22392	OK	4.92276	OK	5.43698	OK
YDR152W	GIR2	IV:765705-766503	798	26.4429	OK	24.2536	OK	27.1182	OK	31.6742	OK	30.5853	OK	25.9539	OK
YDR153C	ENT5	IV:766735-767971	1236	11.5087	OK	11.9	OK	12.6992	OK	12.1375	OK	13.7571	OK	13.0357	OK
YDR154C	YDR154C	IV:768402-768753	351	2555.88	OK	3192.21	OK	3050.14	OK	2348.25	OK	2316.04	OK	2278.08	OK
YDR155C	CPR1	IV:768511-769000	489	2917.06	OK	3513.16	OK	3540.99	OK	2645.14	OK	2852.83	OK	2961.16	OK
YDR156W	RPA14	IV:769524-769938	414	97.6563	OK	109.276	OK	86.1802	OK	68.9163	OK	70.9116	OK	68.3295	OK
YDR157W	YDR157W	IV:769930-770332	402	7.38897	OK	11.1594	OK	5.64732	OK	2.41286	OK	2.36714	OK	1.75264	OK
YDR158W	HOM2	IV:770356-771454	1098	292.037	OK	360.871	OK	410.036	OK	330.576	OK	379.255	OK	362.048	OK
YDR159W	SAC3	IV:771876-775782	3906	6.75254	OK	5.64928	OK	4.80659	OK	1.94537	OK	2.19577	OK	2.48619	OK
YDR160W	SSY1	IV:776162-778721	2559	9.10309	OK	8.68759	OK	9.06361	OK	9.56269	OK	11.4816	OK	12.6407	OK
YDR161W	YDR161W	IV:779042-780206	1164	16.2425	OK	14.2697	OK	16.7554	OK	15.2613	OK	16.1121	OK	13.285	OK
YDR162C	NBP2	IV:780389-781100	711	3.78055	OK	5.07881	OK	4.94066	OK	3.93103	OK	5.26	OK	7.90577	OK
YDR163W	CWC15	IV:781422-781950	528	3.54123	OK	3.26477	OK	4.40562	OK	3.33466	OK	3.93545	OK	5.16106	OK
YDR164C	SEC1	IV:782040-784215	2175	13.3069	OK	10.2017	OK	11.6696	OK	10.8674	OK	11.7646	OK	11.0255	OK
YDR165W	TRM82	IV:784870-786205	1335	33.5992	OK	23.763	OK	30.8341	OK	23.2054	OK	23.6477	OK	22.2479	OK
YDR166C	SEC5	IV:786305-789221	2916	12.8238	OK	10.7568	OK	11.9414	OK	13.3023	OK	12.7604	OK	14.4486	OK
YDR167W	TAF10	IV:789448-790069	621	13.2544	OK	9.84363	OK	9.3588	OK	8.32734	OK	13.5782	OK	11.5169	OK
YDR168W	CDC37	IV:790327-791848	1521	24.1907	OK	20.9421	OK	24.3067	OK	25.9234	OK	25.656	OK	25.7899	OK
YDR169C	STB3	IV:792347-793889	1542	6.84011	OK	7.0028	OK	6.68029	OK	5.06304	OK	6.07945	OK	5.19694	OK
YDR169C-A	YDR169C-A	IV:794573-794723	150	51.3338	OK	91.481	OK	81.7445	OK	74.3905	OK	124.88	OK	91.555	OK
YDR170C	SEC7	IV:796192-802222	6030	50.9	OK	39.0076	OK	40.8061	OK	35.7882	OK	37.3665	OK	41.2555	OK
YDR170W-A	YDR170W-A	IV:803194-804517	1323	1.08139	OK	1.15972	OK	1.43495	OK	0.868088	OK	1.45947	OK	1.12569	OK
YDR171W	HSP42	IV:806620-807748	1128	9.9384	OK	11.8141	OK	10.7595	OK	8.49127	OK	10.951	OK	11.692	OK
YDR172W	SUP35	IV:808323-810381	2058	43.0364	OK	40.859	OK	37.5499	OK	23.6212	OK	25.4375	OK	25.4422	OK
YDR173C	ARG82	IV:810564-811632	1068	4.30711	OK	4.57103	OK	5.37889	OK	3.71717	OK	4.91993	OK	5.65279	OK
YDR174W	HMO1	IV:812109-812850	741	110.668	OK	108.478	OK	116.056	OK	91.1122	OK	120.223	OK	121.675	OK
YDR175C	RSM24	IV:813192-814152	960	11.9981	OK	9.25282	OK	10.6049	OK	10.6347	OK	14.0211	OK	11.6057	OK
YDR176W	NGG1	IV:814451-816560	2109	6.25007	OK	5.34835	OK	5.01402	OK	2.68284	OK	3.72836	OK	4.27648	OK
YDR177W	UBC1	IV:816877-817525	648	33.0409	OK	28.3325	OK	28.4451	OK	28.8858	OK	30.8494	OK	32.2314	OK
YDR178W	SDH4	IV:817949-818495	546	109.721	OK	129.612	OK	139.59	OK	94.2548	OK	118.5	OK	119.691	OK
YDR179C	CSN9	IV:818707-819196	489	8.28751	OK	6.34075	OK	10.3337	OK	12.5647	OK	12.2356	OK	10.3477	OK
YDR179W-A	YDR179W-A	IV:819432-820824	1392	12.035	OK	7.09474	OK	9.56718	OK	10.3706	OK	9.83805	OK	10.2413	OK
YDR180W	SCC2	IV:821294-825776	4482	9.92328	OK	7.49917	OK	8.94652	OK	8.91038	OK	10.6454	OK	9.56387	OK
YDR181C	SAS4	IV:825909-827355	1446	6.26616	OK	6.08774	OK	7.00555	OK	6.18954	OK	6.86023	OK	7.18646	OK
YDR182W	CDC1	IV:827581-829057	1476	16.6656	OK	13.9628	OK	15.6597	OK	14.7313	OK	16.3135	OK	15.1127	OK
YDR182W-A	YDR182W-A	IV:829150-829354	204	5.34638	OK	4.79617	OK	11.5276	OK	6.33743	OK	7.92891	OK	6.57968	OK
YDR183C-A	YDR183C-A	IV:830396-830654	258	58.4896	OK	45.1662	OK	47.5535	OK	63.4577	OK	55.1992	OK	62.6988	OK
YDR183W	PLP1	IV:829584-830277	693	11.8396	OK	9.10405	OK	9.42298	OK	10.9474	OK	16.5271	OK	14.992	OK
YDR184C	ATC1	IV:830628-831513	885	21.4916	OK	13.8933	OK	17.6656	OK	13.9344	OK	18.6028	OK	18.8528	OK
YDR185C	UPS3	IV:831933-832473	540	24.6432	OK	21.2373	OK	28.682	OK	22.5038	OK	30.0988	OK	29.9146	OK
YDR186C	YDR186C	IV:832858-835492	2634	13.8887	OK	12.7221	OK	12.1367	OK	11.9095	OK	13.3198	OK	14.7892	OK
YDR187C	YDR187C	IV:836227-836746	519	0.58299	OK	0.922357	OK	0.272109	OK	0.241636	OK	0.351872	OK	0.45381	OK
YDR188W	CCT6	IV:836420-838061	1641	75.4193	OK	71.4062	OK	77.8063	OK	65.4186	OK	74.7454	OK	79.1607	OK
YDR189W	SLY1	IV:838391-840392	2001	15.5182	OK	14.0235	OK	16.4742	OK	17.6985	OK	14.9412	OK	15.8647	OK
YDR190C	RVB1	IV:840603-841995	1392	28.7145	OK	23.4794	OK	26.218	OK	23.4664	OK	28.4437	OK	29.4148	OK
YDR191W	HST4	IV:842336-843449	1113	2.91598	OK	3.26674	OK	3.29009	OK	2.53501	OK	3.00131	OK	3.89252	OK
YDR192C	NUP42	IV:843568-844861	1293	3.36202	OK	3.71991	OK	2.87179	OK	2.32409	OK	2.68936	OK	2.26297	OK
YDR193W	YDR193W	IV:844553-844952	399	24.133	OK	19.3259	OK	18.6216	OK	9.8551	OK	12.2237	OK	15.9672	OK
YDR194C	MSS116	IV:845951-847946	1995	44.2069	OK	37.3562	OK	40.1123	OK	37.2232	OK	41.4086	OK	38.8146	OK
YDR194W-A	YDR194W-A	IV:848070-848223	153	0	OK	0	OK	0	OK	0	OK	0	OK	0	OK
YDR195W	REF2	IV:848598-850200	1602	6.12306	OK	5.05517	OK	6.54747	OK	5.73221	OK	7.49107	OK	6.50887	OK
YDR196C	CAB5	IV:850273-850999	726	19.5537	OK	18.1236	OK	17.3181	OK	19.0213	OK	22.111	OK	22.3144	OK
YDR197W	CBS2	IV:851227-852397	1170	9.46251	OK	8.145	OK	8.16112	OK	10.3883	OK	11.8834	OK	8.68923	OK
YDR198C	RKM2	IV:852532-853972	1440	8.17662	OK	6.20159	OK	7.14324	OK	7.78442	OK	8.98422	OK	9.05517	OK
YDR199W	YDR199W	IV:854174-854540	366	3.21207	OK	6.15938	OK	6.39058	OK	8.72946	OK	11.4085	OK	5.78838	OK
YDR200C	VPS64	IV:854278-856093	1815	6.52764	OK	5.41878	OK	7.54743	OK	6.24491	OK	7.03628	OK	6.78614	OK
YDR201W	SPC19	IV:856316-856814	498	7.72355	OK	10.0069	OK	12.7761	OK	9.52771	OK	11.9366	OK	13.5587	OK
YDR202C	RAV2	IV:856897-857953	1056	12.2169	OK	9.11163	OK	10.3316	OK	10.7812	OK	13.4066	OK	13.118	OK
YDR203W	YDR203W	IV:857681-857999	318	13.3551	OK	15.0143	OK	15.6271	OK	14.1525	OK	15.715	OK	13.0998	OK
YDR204W	COQ4	IV:858136-859144	1008	15.8824	OK	15.202	OK	14.4916	OK	13.2065	OK	15.6459	OK	15.8421	OK
YDR205W	MSC2	IV:859345-861520	2175	15.7518	OK	16.9917	OK	16.5331	OK	11.2378	OK	11.8359	OK	11.7037	OK
YDR206W	EBS1	IV:862053-864708	2655	14.8596	OK	13.0427	OK	13.1279	OK	10.9927	OK	13.4395	OK	11.9601	OK
YDR207C	UME6	IV:865011-867522	2511	2.54645	OK	2.18318	OK	1.63082	OK	1.07432	OK	1.12771	OK	1.27327	OK
YDR208W	MSS4	IV:868223-870563	2340	20.0273	OK	17.6476	OK	19.1035	OK	16.8797	OK	19.2271	OK	19.7758	OK
YDR209C	YDR209C	IV:871035-871449	414	28.9393	OK	27.8896	OK	26.2155	OK	31.2723	OK	32.3451	OK	31.9344	OK
YDR210C-C	YDR210C-C	IV:882604-883927	1323	0.543649	OK	0.706393	OK	0.736094	OK	0.707255	OK	0.788697	OK	0.566842	OK
YDR210C-D	YDR210C-D	IV:878658-883927	5269	0.52412	OK	0.405625	OK	0.388626	OK	0.347155	OK	0.216061	OK	0.296165	OK
YDR210W	YDR210W	IV:871073-871301	228	60.2804	OK	73.8924	OK	59.6101	OK	36.2773	OK	47.4697	OK	46.5556	OK
YDR210W-A	YDR210W-A	IV:872111-873428	1317	8.10852e-05	OK	3.96473e-05	OK	7.30533e-07	OK	8.08867e-07	OK	2.25304e-07	OK	4.31664e-06	OK
YDR210W-B	YDR210W-B	IV:872111-877425	5314	0.281671	OK	0.288991	OK	0.377454	OK	0.327932	OK	0.282052	OK	0.3341	OK
YDR211W	GCD6	IV:884726-886865	2139	37.4597	OK	29.9408	OK	37.4393	OK	33.7947	OK	35.3631	OK	31.1441	OK
YDR212W	TCP1	IV:887231-888911	1680	134.502	OK	125.585	OK	145.289	OK	115.993	OK	130.132	OK	129.869	OK
YDR213W	UPC2	IV:889750-892492	2742	2.91468	OK	2.8862	OK	2.55476	OK	1.7206	OK	2.26959	OK	2.19009	OK
YDR214W	AHA1	IV:892874-893927	1053	25.2127	OK	19.6567	OK	23.0385	OK	17.559	OK	16.9052	OK	19.2561	OK
YDR215C	YDR215C	IV:894088-894502	414	6.7923	OK	4.21162	OK	3.92896	OK	4.72148	OK	5.75837	OK	2.36187	OK
YDR216W	ADR1	IV:895034-899006	3972	6.33512	OK	3.77946	OK	5.1829	OK	4.65399	OK	5.43409	OK	6.73132	OK
YDR217C	RAD9	IV:899550-903480	3930	6.7708	OK	5.46253	OK	6.89385	OK	5.85021	OK	6.90612	OK	6.02372	OK
YDR218C	SPR28	IV:903780-905052	1272	0.115145	OK	0.104106	OK	0.094273	OK	0.138571	OK	0.201216	OK	0.222805	OK
YDR219C	MFB1	IV:905454-906852	1398	12.9847	OK	9.57029	OK	10.6608	OK	12.3859	OK	13.6931	OK	14.7708	OK
YDR220C	YDR220C	IV:906999-907293	294	0.824554	OK	0.803157	OK	0	OK	0.607992	OK	1.3574	OK	0	OK
YDR221W	GTB1	IV:907329-909438	2109	15.5256	OK	11.1028	OK	13.9352	OK	13.2296	OK	15.3126	OK	15.8422	OK
YDR222W	YDR222W	IV:910053-911301	1248	21.5908	OK	18.9523	OK	27.2026	OK	25.1036	OK	18.9241	OK	14.6903	OK
YDR223W	CRF1	IV:912098-913502	1404	3.44469	OK	3.18559	OK	2.71312	OK	1.7661	OK	2.20203	OK	2.82814	OK
YDR224C	HTB1	IV:914316-914712	396	849.723	OK	737.262	OK	863.115	OK	945.181	OK	986.883	OK	949.028	OK
YDR225W	HTA1	IV:915529-915928	399	1725.3	OK	1495.6	OK	1614.97	OK	1939.32	OK	2295.57	OK	2223.05	OK
YDR226W	ADK1	IV:916485-917154	669	368.643	OK	313.55	OK	345.242	OK	270.321	OK	327.335	OK	325.532	OK
YDR227W	SIR4	IV:917570-921647	4077	4.92053	OK	4.37023	OK	4.59022	OK	4.38186	OK	4.52436	OK	4.98552	OK
YDR228C	PCF11	IV:921925-923806	1881	2.12051	OK	2.04024	OK	1.51323	OK	0.512174	OK	0.606032	OK	0.637502	OK
YDR229W	IVY1	IV:924784-926146	1362	3.63339	OK	2.61265	OK	4.23558	OK	2.6594	OK	3.42233	OK	2.80674	OK
YDR230W	YDR230W	IV:926222-926570	348	4.9708	OK	4.08898	OK	1.8894	OK	3.66412	OK	7.40772	OK	6.24665	OK
YDR231C	COX20	IV:926292-926910	618	3.98721	OK	3.79473	OK	2.27122	OK	1.40962	OK	1.47142	OK	2.02143	OK
YDR232W	HEM1	IV:927451-929098	1647	65.1171	OK	76.7497	OK	49.4186	OK	14.8249	OK	18.9775	OK	20.1544	OK
YDR233C	RTN1	IV:929469-930357	888	572.529	OK	582.497	OK	602.326	OK	553.336	OK	524.357	OK	527.926	OK
YDR234W	LYS4	IV:931128-933210	2082	113.429	OK	98.2681	OK	105.917	OK	74.6515	OK	94.8874	OK	96.5273	OK
YDR235W	PRP42	IV:933503-935138	1635	11.9641	OK	12.5901	OK	11.5911	OK	12.0245	OK	12.7606	OK	12.8715	OK
YDR236C	FMN1	IV:935235-935892	657	34.6769	OK	28.0746	OK	34.0014	OK	30.5167	OK	33.9386	OK	35.4807	OK
YDR237W	MRPL7	IV:936614-937493	879	13.4361	OK	12.5226	OK	12.3401	OK	13.6346	OK	14.4596	OK	14.1015	OK
YDR238C	SEC26	IV:937894-940816	2922	76.6761	OK	65.8072	OK	70.4327	OK	59.059	OK	62.643	OK	65.5103	OK
YDR239C	YDR239C	IV:941056-943420	2364	4.68912	OK	3.57312	OK	3.42037	OK	3.05263	OK	3.19028	OK	3.63116	OK
YDR240C	SNU56	IV:943673-945152	1479	7.29103	OK	6.17719	OK	7.26994	OK	6.9258	OK	6.97158	OK	7.3668	OK
YDR241W	BUD26	IV:945150-945438	288	6.67703	OK	4.54336	OK	8.7058	OK	1.19394	OK	0	OK	2.49436	OK
YDR242W	AMD2	IV:946806-948456	1650	10.6935	OK	9.83142	OK	10.5326	OK	8.60362	OK	9.58267	OK	8.62703	OK
YDR243C	PRP28	IV:948517-950284	1767	7.82316	OK	5.59112	OK	6.06191	OK	5.71498	OK	5.79416	OK	5.62574	OK
YDR244W	PEX5	IV:950562-952401	1839	5.8163	OK	5.73878	OK	6.20983	OK	5.00545	OK	6.34223	OK	6.6878	OK
YDR245W	MNN10	IV:952799-953981	1182	41.4175	OK	33.6624	OK	40.9729	OK	39.1111	OK	45.1784	OK	44.053	OK
YDR246W	TRS23	IV:954287-954947	660	4.0988	OK	4.39514	OK	4.91169	OK	2.61476	OK	3.39132	OK	3.88071	OK
YDR246W-A	YDR246W-A	IV:955132-955333	201	12.2174	OK	30.4052	OK	10.3628	OK	38.7051	OK	24.7921	OK	20.8394	OK
YDR247W	VHS1	IV:956012-957398	1386	20.9419	OK	24.3387	OK	23.5557	OK	17.798	OK	25.4008	OK	21.3118	OK
YDR248C	YDR248C	IV:957757-958339	582	24.9676	OK	20.5282	OK	25.1964	OK	28.1044	OK	33.1243	OK	35.8337	OK
YDR249C	YDR249C	IV:958680-959802	1122	25.2768	OK	24.4108	OK	28.517	OK	20.8951	OK	25.837	OK	22.449	OK
YDR250C	YDR250C	IV:960085-960361	276	1.25486	OK	2.29998	OK	1.12616	OK	3.21238	OK	2.41427	OK	0	OK
YDR251W	PAM1	IV:960613-963106	2493	19.6017	OK	17.5992	OK	16.4988	OK	13.9971	OK	15.8657	OK	17.7035	OK
YDR252W	BTT1	IV:963411-963861	450	1.66875	OK	2.61331	OK	2.14159	OK	1.0948	OK	1.25548	OK	1.63564	OK
YDR253C	MET32	IV:963989-964565	576	9.59698	OK	8.34087	OK	7.2789	OK	8.09483	OK	7.1145	OK	9.36173	OK
YDR254W	CHL4	IV:965112-966489	1377	9.9691	OK	11.1058	OK	10.9022	OK	12.1014	OK	11.7135	OK	12.7901	OK
YDR255C	RMD5	IV:966556-967822	1266	10.3617	OK	9.79816	OK	9.98868	OK	11.1453	OK	11.3797	OK	10.5266	OK
YDR256C	CTA1	IV:968132-969680	1548	12.1525	OK	13.1491	OK	13.5695	OK	11.9354	OK	12.2591	OK	12.6715	OK
YDR257C	RKM4	IV:969989-971474	1485	13.77	OK	10.6352	OK	12.8223	OK	14.175	OK	16.5206	OK	13.6675	OK
YDR258C	HSP78	IV:971807-974243	2436	18.8994	OK	17.6057	OK	19.2724	OK	17.367	OK	19.2024	OK	20.0402	OK
YDR259C	YAP6	IV:974630-975782	1152	1.97568	OK	0.74444	OK	2.3203	OK	1.50431	OK	1.74824	OK	1.46273	OK
YDR260C	SWM1	IV:976716-977229	513	12.2826	OK	10.9563	OK	15.2359	OK	9.57928	OK	11.1639	OK	10.9883	OK
YDR261C	EXG2	IV:977520-979209	1689	29.813	OK	25.2687	OK	27.2269	OK	21.471	OK	24.0438	OK	25.1787	OK
YDR261C-C	YDR261C-C	IV:991026-992349	1323	0	OK	0	OK	0	OK	0	OK	0	OK	0	OK
YDR261C-D	YDR261C-D	IV:987533-992349	4816	2.41766	OK	1.60506	OK	1.83326	OK	2.26753	OK	2.09696	OK	2.1135	OK
YDR261W-A	YDR261W-A	IV:981461-982778	1317	3.85457	OK	2.80085	OK	2.87592	OK	2.36499	OK	1.2094	OK	2.49442	OK
YDR261W-B	YDR261W-B	IV:981461-986775	5314	2.5171	OK	1.91245	OK	1.43955	OK	1.47401	OK	1.49182	OK	1.34508	OK
YDR262W	YDR262W	IV:993133-993952	819	31.7843	OK	25.3167	OK	23.7188	OK	26.0533	OK	26.0207	OK	24.7289	OK
YDR263C	DIN7	IV:994241-995534	1293	5.31077	OK	4.27898	OK	4.73984	OK	3.24688	OK	3.49413	OK	2.53402	OK
YDR264C	AKR1	IV:996028-998323	2295	42.3708	OK	42.7144	OK	49.4679	OK	37.9439	OK	38.6422	OK	37.5967	OK
YDR265W	PEX10	IV:998863-999877	1014	9.6946	OK	8.46453	OK	9.92099	OK	9.48517	OK	11.8068	OK	11.463	OK
YDR266C	YDR266C	IV:1000103-1002023	1920	14.0407	OK	12.5112	OK	13.3122	OK	12.8289	OK	14.5528	OK	13.0803	OK
YDR267C	CIA1	IV:1002509-1003502	993	14.3594	OK	13.4123	OK	15.4878	OK	14.4877	OK	14.8593	OK	16.5579	OK
YDR268W	MSW1	IV:1004003-1005143	1140	8.7716	OK	10.277	OK	9.80923	OK	6.65665	OK	7.94555	OK	7.32357	OK
YDR269C	YDR269C	IV:1005664-1005988	324	0	OK	0	OK	0	OK	0	OK	0	OK	0.660412	OK
YDR270W	CCC2	IV:1005674-1008689	3015	6.67123	OK	5.97937	OK	9.33932	OK	5.45866	OK	5.5259	OK	4.29764	OK
YDR271C	YDR271C	IV:1008394-1008766	372	16.1189	OK	23.1386	OK	33.6235	OK	10.9136	OK	16.005	OK	8.93484	OK
YDR272W	GLO2	IV:1009009-1009834	825	15.8329	OK	16.1842	OK	12.9631	OK	9.72985	OK	11.514	OK	13.429	OK
YDR273W	DON1	IV:1010175-1011273	1098	1.64311	OK	2.38213	OK	3.15031	OK	3.03091	OK	3.83871	OK	2.77143	OK
YDR274C	YDR274C	IV:1011588-1011960	372	1.5705	OK	5.46412	OK	3.63831	OK	2.79812	OK	5.86247	OK	5.36843	OK
YDR275W	BSC2	IV:1012251-1012959	708	19.6786	OK	16.6	OK	23.3608	OK	22.9459	OK	22.826	OK	23.8429	OK
YDR276C	PMP3	IV:1013475-1013643	168	6760.5	OK	7618.03	OK	6754.68	OK	7861.92	OK	7760.85	OK	7033.05	OK
YDR277C	MTH1	IV:1014400-1015702	1302	6.04952	OK	6.79591	OK	4.83246	OK	4.10645	OK	4.9932	OK	4.11604	OK
YDR278C	YDR278C	IV:1017000-1017318	318	0	OK	0	OK	1.96049	OK	1.92318	OK	3.48085	OK	2.48786	OK
YDR279W	RNH202	IV:1019367-1020420	1053	9.85161	OK	7.90998	OK	6.95617	OK	7.86333	OK	8.71332	OK	6.85001	OK
YDR280W	RRP45	IV:1020746-1021664	918	17.6674	OK	14.57	OK	15.6128	OK	14.0175	OK	17.0647	OK	19.1738	OK
YDR281C	PHM6	IV:1022006-1022321	315	11.3339	OK	6.64042	OK	8.05231	OK	8.11043	OK	11.6378	OK	9.34754	OK
YDR282C	YDR282C	IV:1023510-1024755	1245	3.4667	OK	3.23562	OK	2.81733	OK	2.27765	OK	2.25951	OK	2.89332	OK
YDR283C	GCN2	IV:1025069-1030049	4980	14.4858	OK	12.6025	OK	14.175	OK	10.7943	OK	12.7329	OK	13.6835	OK
YDR284C	DPP1	IV:1030549-1031419	870	136.458	OK	119.753	OK	142.906	OK	125.547	OK	143.189	OK	151.733	OK
YDR285W	ZIP1	IV:1032435-1035063	2628	1.78602	OK	1.3011	OK	1.23111	OK	1.51069	OK	1.37913	OK	1.80813	OK
YDR286C	YDR286C	IV:1035230-1035575	345	38.8301	OK	22.3029	OK	35.7325	OK	34.1038	OK	57.2122	OK	47.6136	OK
YDR287W	INM2	IV:1035994-1036873	879	11.3683	OK	8.79224	OK	10.9046	OK	11.6789	OK	13.6509	OK	14.2927	OK
YDR288W	NSE3	IV:1037194-1038106	912	13.3753	OK	10.2097	OK	9.27596	OK	13.2623	OK	15.3584	OK	14.6746	OK
YDR289C	RTT103	IV:1038279-1039509	1230	3.6577	OK	3.70053	OK	2.73389	OK	2.15787	OK	2.40408	OK	2.28159	OK
YDR290W	YDR290W	IV:1039369-1039699	330	1.1963	OK	0.556384	OK	0.525907	OK	0.4252	OK	0.496167	OK	2.77198	OK
YDR291W	HRQ1	IV:1039727-1042961	3234	7.78433	OK	6.64567	OK	7.65103	OK	6.32218	OK	7.4706	OK	7.40576	OK
YDR292C	SRP101	IV:1043145-1045011	1866	16.6705	OK	14.2953	OK	14.1245	OK	13.7866	OK	14.2817	OK	15.6893	OK
YDR293C	SSD1	IV:1045639-1049392	3753	24.8762	OK	25.7803	OK	21.2199	OK	11.2001	OK	14.416	OK	16.3902	OK
YDR294C	DPL1	IV:1050458-1052228	1770	23.1128	OK	21.0125	OK	23.6886	OK	17.9446	OK	21.2337	OK	22.4347	OK
YDR295C	HDA2	IV:1052622-1054647	2025	4.64044	OK	4.28922	OK	4.90511	OK	3.79311	OK	3.96039	OK	4.63088	OK
YDR296W	MHR1	IV:1055211-1055892	681	6.53634	OK	5.47127	OK	5.34462	OK	3.9414	OK	4.16054	OK	4.39885	OK
YDR297W	SUR2	IV:1056550-1057600	1050	96.3506	OK	104.122	OK	86.0095	OK	82.357	OK	100.343	OK	92.5385	OK
YDR298C	ATP5	IV:1058175-1058814	639	241.413	OK	237.328	OK	308.728	OK	249.156	OK	281.424	OK	286.179	OK
YDR299W	BFR2	IV:1059626-1061231	1605	11.8559	OK	10.0106	OK	11.9257	OK	11.4905	OK	11.3708	OK	10.072	OK
YDR300C	PRO1	IV:1061504-1062791	1287	21.5746	OK	15.2114	OK	15.6747	OK	15.934	OK	16.6294	OK	17.6495	OK
YDR301W	CFT1	IV:1063351-1067425	4074	15.2155	OK	13.4765	OK	13.9122	OK	12.1045	OK	15.1601	OK	15.0226	OK
YDR302W	GPI11	IV:1067730-1068390	660	73.0409	OK	56.0621	OK	77.1459	OK	78.0619	OK	85.6146	OK	93.8135	OK
YDR303C	RSC3	IV:1068728-1071386	2658	23.3585	OK	20.7627	OK	21.5749	OK	20.9562	OK	22.0536	OK	23.6248	OK
YDR304C	CPR5	IV:1071879-1072557	678	112.898	OK	110.894	OK	103.901	OK	80.2391	OK	96.0008	OK	101.588	OK
YDR305C	HNT2	IV:1072745-1073488	654	15.6229	OK	15.6512	OK	14.5813	OK	17.2457	OK	18.4332	OK	14.3743	OK
YDR306C	YDR306C	IV:1073734-1075171	1437	11.8167	OK	9.64456	OK	12.65	OK	9.06556	OK	12.4985	OK	12.2948	OK
YDR307W	YDR307W	IV:1075864-1077853	1989	18.7398	OK	16.3544	OK	16.0435	OK	13.1869	OK	14.4418	OK	15.894	OK
YDR308C	SRB7	IV:1078026-1078449	423	21.0836	OK	21.1256	OK	18.3975	OK	25.4498	OK	24.9912	OK	25.5665	OK
YDR309C	GIC2	IV:1079047-1080199	1152	27.0159	OK	27.243	OK	32.3723	OK	22.9743	OK	30.1062	OK	25.5383	OK
YDR310C	SUM1	IV:1081127-1084316	3189	7.75784	OK	6.91354	OK	6.20305	OK	4.13702	OK	5.06728	OK	5.05279	OK
YDR311W	TFB1	IV:1085064-1086993	1929	9.04623	OK	8.95896	OK	9.87014	OK	10.2427	OK	12.8315	OK	11.6565	OK
YDR312W	SSF2	IV:1087580-1088942	1362	8.27914	OK	4.94093	OK	8.53601	OK	7.51955	OK	8.76271	OK	7.72848	OK
YDR313C	PIB1	IV:1089218-1090079	861	9.96881	OK	10.1174	OK	12.1476	OK	8.15869	OK	9.53422	OK	8.61234	OK
YDR314C	RAD34	IV:1090432-1092511	2079	6.87707	OK	6.8493	OK	7.73193	OK	8.69916	OK	7.89396	OK	7.70091	OK
YDR315C	IPK1	IV:1092740-1093586	846	12.965	OK	11.145	OK	11.4807	OK	14.422	OK	19.3892	OK	12.6948	OK
YDR316W	OMS1	IV:1093762-1095178	1416	5.99023	OK	4.70035	OK	4.29522	OK	5.56297	OK	5.38471	OK	6.20228	OK
YDR316W-A	YDR316W-A	IV:1096063-1097386	1323	0	OK	0	OK	0	OK	0	OK	0	OK	0	OK
YDR316W-B	YDR316W-B	IV:1096063-1101332	5269	0	OK	0	OK	0	OK	0	OK	0	OK	0	OK
YDR317W	HIM1	IV:1102183-1103428	1245	9.86698	OK	7.74177	OK	12.0777	OK	8.63094	OK	7.85065	OK	8.46408	OK
YDR318W	MCM21	IV:1103757-1104947	1107	9.07794	OK	7.72964	OK	10.3312	OK	8.60674	OK	9.03879	OK	8.2244	OK
YDR319C	YDR319C	IV:1105002-1105827	825	44.6278	OK	48.059	OK	53.9766	OK	48.6469	OK	51.0476	OK	55.3099	OK
YDR320C	SWA2	IV:1106094-1108101	2007	6.47597	OK	6.48144	OK	6.88655	OK	4.924	OK	6.25855	OK	6.07881	OK
YDR320C-A	DAD4	IV:1108279-1108498	219	194.931	OK	173.599	OK	150.911	OK	129.235	OK	172.32	OK	202.844	OK
YDR320W-B	YDR320W-B	IV:1108483-1108621	138	56.4276	OK	18.2771	OK	35.5662	OK	17.3606	OK	19.0419	OK	60.8631	OK
YDR321W	ASP1	IV:1108701-1109847	1146	157.721	OK	144.361	OK	132.288	OK	107.928	OK	117.241	OK	114.968	OK
YDR322C-A	TIM11	IV:1112002-1112293	291	42.9234	OK	41.2423	OK	54.2507	OK	22.7403	OK	34.9153	OK	53.5919	OK
YDR322W	MRPL35	IV:1110588-1111692	1104	17.1563	OK	13.3195	OK	14.4612	OK	14.9915	OK	14.5124	OK	17.7017	OK
YDR323C	PEP7	IV:1112479-1114027	1548	4.74907	OK	3.58009	OK	4.94879	OK	4.81967	OK	5.37454	OK	6.39167	OK
YDR324C	UTP4	IV:1114432-1116763	2331	19.7977	OK	16.0169	OK	17.4564	OK	17.2777	OK	16.5188	OK	14.297	OK
YDR325W	YCG1	IV:1117125-1120233	3108	11.1332	OK	8.71666	OK	10.7607	OK	11.0716	OK	11.0213	OK	12.1924	OK
YDR326C	YSP2	IV:1120608-1124925	4317	22.8291	OK	18.7382	OK	20.2462	OK	16.9855	OK	18.7919	OK	17.637	OK
YDR327W	YDR327W	IV:1125301-1125628	327	29.7028	OK	26.3268	OK	18.7021	OK	21.5049	OK	25.3747	OK	27.4805	OK
YDR328C	SKP1	IV:1125433-1126018	585	25.6328	OK	21.5192	OK	24.7698	OK	22.4382	OK	25.4773	OK	26.719	OK
YDR329C	PEX3	IV:1126269-1127595	1326	7.35804	OK	6.16624	OK	6.06309	OK	5.69225	OK	6.27173	OK	6.16757	OK
YDR330W	UBX5	IV:1127871-1129374	1503	5.87111	OK	5.54773	OK	6.09612	OK	4.72261	OK	6.27259	OK	5.52551	OK
YDR331W	GPI8	IV:1129587-1130823	1236	33.0987	OK	29.3971	OK	35.5568	OK	33.117	OK	42.1897	OK	41.3258	OK
YDR332W	IRC3	IV:1131000-1133070	2070	4.80937	OK	3.4187	OK	4.17527	OK	4.06247	OK	3.50671	OK	4.69995	OK
YDR333C	YDR333C	IV:1133259-1135431	2172	15.0827	OK	10.345	OK	12.6537	OK	11.4491	OK	13.4881	OK	13.5625	OK
YDR334W	SWR1	IV:1135931-1140476	4545	11.9429	OK	9.72226	OK	10.651	OK	9.63553	OK	11.1917	OK	12.1052	OK
YDR335W	MSN5	IV:1141167-1144842	3675	18.3031	OK	16.0327	OK	18.0572	OK	15.6252	OK	18.1135	OK	19.111	OK
YDR336W	YDR336W	IV:1145091-1146036	945	9.9731	OK	7.11754	OK	8.53734	OK	9.0537	OK	11.4492	OK	10.7302	OK
YDR337W	MRPS28	IV:1146318-1147179	861	11.9375	OK	11.4713	OK	10.2082	OK	9.34734	OK	12.2194	OK	10.6382	OK
YDR338C	YDR338C	IV:1147378-1149466	2088	8.70279	OK	9.08061	OK	8.18552	OK	7.64093	OK	9.24227	OK	8.88907	OK
YDR339C	FCF1	IV:1149950-1150520	570	30.79	OK	31.5536	OK	35.1803	OK	42.4673	OK	42.0719	OK	31.23	OK
YDR340W	YDR340W	IV:1150880-1151183	303	361.099	OK	219.94	OK	212.101	OK	184.036	OK	218.57	OK	247.2	OK
YDR341C	YDR341C	IV:1151802-1153626	1824	97.7511	OK	84.41	OK	91.1688	OK	84.6855	OK	86.2167	OK	82.0278	OK
YDR342C	HXT7	IV:1154215-1155928	1713	1.27598	OK	1.8595	OK	1.82695	OK	3.85016	OK	4.04518	OK	9.44246	OK
YDR343C	HXT6	IV:1159607-1161320	1713	0.2393	OK	0.214606	OK	0.281135	OK	0.496958	OK	0.754495	OK	0.520668	OK
YDR344C	YDR344C	IV:1162005-1162449	444	6.77092	OK	5.62824	OK	4.8822	OK	5.26334	OK	4.74963	OK	5.66836	OK
YDR345C	HXT3	IV:1162956-1164660	1704	1274.29	OK	1437.1	OK	1277.25	OK	1161.16	OK	1601.1	OK	1719.59	OK
YDR346C	SVF1	IV:1167213-1168659	1446	49.9315	OK	40.1609	OK	46.7503	OK	40.1951	OK	42.6139	OK	40.7694	OK
YDR347W	MRP1	IV:1169177-1170143	966	25.5255	OK	23.4464	OK	25.7585	OK	21.6556	OK	29.5064	OK	27.2259	OK
YDR348C	YDR348C	IV:1170325-1171825	1500	11.4971	OK	9.41847	OK	8.9762	OK	8.24748	OK	10.096	OK	10.9782	OK
YDR349C	YPS7	IV:1172385-1174176	1791	37.685	OK	37.9666	OK	35.9294	OK	30.2604	OK	29.8046	OK	30.3208	OK
YDR350C	ATP22	IV:1176119-1178174	2055	13.7222	OK	12.1502	OK	15.0241	OK	11.7275	OK	14.6919	OK	13.7384	OK
YDR351W	SBE2	IV:1178665-1181260	2595	11.7868	OK	10.3288	OK	11.6647	OK	10.4074	OK	13.5968	OK	11.7375	OK
YDR352W	YDR352W	IV:1181800-1182754	954	30.3784	OK	30.5819	OK	31.2013	OK	17.6646	OK	20.076	OK	21.1516	OK
YDR353W	TRR1	IV:1183298-1184258	960	106.849	OK	91.8051	OK	108.518	OK	73.1652	OK	84.139	OK	87.9849	OK
YDR354C-A	YDR354C-A	IV:1185138-1185282	144	450.42	OK	541.229	OK	375.439	OK	442.587	OK	481.685	OK	445.73	OK
YDR354W	TRP4	IV:1184746-1185889	1143	51.4405	OK	54.8335	OK	53.1394	OK	35.7722	OK	44.7236	OK	53.5292	OK
YDR355C	YDR355C	IV:1186066-1186369	303	0.529637	OK	0	OK	0	OK	0	OK	0	OK	0	OK
YDR356W	SPC110	IV:1186106-1188941	2835	10.2041	OK	7.73604	OK	12.2542	OK	10.3343	OK	11.9461	OK	11.9391	OK
YDR357C	CNL1	IV:1189198-1189567	369	57.771	OK	39.9974	OK	54.9583	OK	59.4323	OK	66.6588	OK	61.7771	OK
YDR358W	GGA1	IV:1190058-1191732	1674	6.224	OK	4.84613	OK	5.17323	OK	4.98764	OK	5.42056	OK	6.07474	OK
YDR359C	EAF1	IV:1191935-1194884	2949	4.80987	OK	3.86996	OK	3.79328	OK	2.38443	OK	2.60859	OK	2.62511	OK
YDR360W	OPI7	IV:1194597-1195032	435	7.54901	OK	7.5053	OK	6.99499	OK	6.30992	OK	7.77221	OK	7.13261	OK
YDR361C	BCP1	IV:1195411-1196263	852	18.0859	OK	14.8493	OK	15.9723	OK	12.7934	OK	11.6895	OK	12.0808	OK
YDR362C	TFC6	IV:1196678-1198697	2019	6.6955	OK	6.57346	OK	6.77487	OK	5.67911	OK	7.00208	OK	5.58571	OK
YDR363W	ESC2	IV:1199182-1200553	1371	4.15038	OK	4.59005	OK	5.22905	OK	4.0555	OK	3.84748	OK	4.16681	OK
YDR363W-A	SEM1	IV:1202127-1202397	270	215.659	OK	172.669	OK	204.503	OK	210.216	OK	226.964	OK	206.636	OK
YDR364C	CDC40	IV:1202842-1204210	1368	7.0826	OK	5.33938	OK	5.6178	OK	4.80477	OK	6.2218	OK	5.48612	OK
YDR365C	ESF1	IV:1204496-1206383	1887	19.2178	OK	14.7477	OK	17.895	OK	16.5745	OK	16.6338	OK	14.9883	OK
YDR365W-A	YDR365W-A	IV:1206996-1208319	1323	0	OK	0	OK	0	OK	0	OK	0	OK	0	OK
YDR365W-B	YDR365W-B	IV:1206996-1212265	5269	1.19112	OK	0.916505	OK	0.506533	OK	0.914434	OK	0.750464	OK	0.717967	OK
YDR366C	YDR366C	IV:1212437-1212836	399	1387.62	OK	867.456	OK	847.644	OK	1251.16	OK	991.044	OK	1140.6	OK
YDR367W	KEI1	IV:1212847-1213614	666	75.9679	OK	64.0044	OK	67.5881	OK	63.8812	OK	70.7996	OK	65.9091	OK
YDR368W	YPR1	IV:1213903-1214842	939	75.1042	OK	77.7515	OK	78.0115	OK	55.5439	OK	73.5027	OK	72.0431	OK
YDR369C	XRS2	IV:1215015-1217580	2565	2.69684	OK	2.49912	OK	2.79588	OK	2.25089	OK	2.98787	OK	2.77027	OK
YDR370C	YDR370C	IV:1217781-1219110	1329	9.54393	OK	9.56627	OK	10.1551	OK	10.8471	OK	14.3228	OK	13.2755	OK
YDR371C-A	YDR371C-A	IV:1219508-1219613	105	113.368	OK	99.2172	OK	107.25	OK	55.8694	OK	115.725	OK	250.791	OK
YDR371W	CTS2	IV:1219412-1220948	1536	4.0202	OK	3.20332	OK	3.95512	OK	3.70656	OK	3.96678	OK	4.56075	OK
YDR372C	VPS74	IV:1221111-1222149	1038	73.4704	OK	66.1806	OK	75.4761	OK	77.8408	OK	89.9789	OK	100.775	OK
YDR373W	FRQ1	IV:1222758-1223331	573	56.9499	OK	53.701	OK	50.1699	OK	54.4425	OK	64.4694	OK	63.8889	OK
YDR374C	YDR374C	IV:1223473-1224394	921	0	OK	0.206819	OK	0.517785	OK	0.0781999	OK	0.0892318	OK	0.289949	OK
YDR374W-A	YDR374W-A	IV:1224756-1225026	270	18.5093	OK	27.2604	OK	18.2953	OK	20.5069	OK	27.5025	OK	23.1194	OK
YDR375C	BCS1	IV:1225165-1226536	1371	9.05738	OK	6.49473	OK	7.55874	OK	7.26597	OK	9.80784	OK	9.25169	OK
YDR376W	ARH1	IV:1226821-1228303	1482	13.9099	OK	13.0719	OK	12.6597	OK	8.97929	OK	12.0966	OK	11.9321	OK
YDR377W	ATP17	IV:1228610-1228916	306	210.902	OK	233.378	OK	226.827	OK	133.924	OK	163.153	OK	144.121	OK
YDR378C	LSM6	IV:1229348-1229609	261	180.153	OK	135.073	OK	141.855	OK	166.975	OK	211.501	OK	218.402	OK
YDR379C-A	YDR379C-A	IV:1233277-1233517	240	34.4072	OK	48.381	OK	64.7255	OK	56.1706	OK	57.0602	OK	71.8811	OK
YDR379W	RGA2	IV:1230166-1233196	3030	5.17802	OK	4.90155	OK	4.78736	OK	4.68491	OK	5.36228	OK	4.96485	OK
YDR380W	ARO10	IV:1234217-1236125	1908	8.30721	OK	7.43141	OK	7.47888	OK	7.29744	OK	8.78558	OK	8.20421	OK
YDR381C-A	YDR381C-A	IV:1238311-1238850	345	20.8858	OK	21.7087	OK	25.0489	OK	18.8163	OK	24.2078	OK	21.124	OK
YDR381W	YRA1	IV:1236557-1238004	681	177.633	OK	156.155	OK	180.397	OK	160.932	OK	189.065	OK	200.979	OK
YDR382W	RPP2B	IV:1239491-1239824	333	5351.99	OK	4615.63	OK	5230.44	OK	5240.15	OK	5482.28	OK	5264.55	OK
YDR383C	NKP1	IV:1239959-1240676	717	6.35272	OK	7.12108	OK	7.55687	OK	6.50089	OK	7.83381	OK	7.25906	OK
YDR384C	ATO3	IV:1241203-1242031	828	57.5401	OK	38.938	OK	44.2688	OK	53.8879	OK	53.8813	OK	57.0586	OK
YDR385W	EFT2	IV:1243229-1245758	2529	262.302	OK	253.45	OK	250.56	OK	251.299	OK	227.771	OK	225.186	OK
YDR386W	MUS81	IV:1246083-1247982	1899	4.78569	OK	4.56631	OK	5.20086	OK	4.9638	OK	5.59346	OK	4.7912	OK
YDR387C	YDR387C	IV:1248153-1249821	1668	20.7159	OK	20.6818	OK	20.202	OK	19.0522	OK	20.0634	OK	22.8478	OK
YDR388W	RVS167	IV:1250185-1251634	1449	22.5181	OK	23.9362	OK	18.5612	OK	11.3238	OK	12.4936	OK	16.9263	OK
YDR389W	SAC7	IV:1252536-1254501	1965	16.5711	OK	14.5899	OK	16.3774	OK	16.3941	OK	17.3046	OK	17.9798	OK
YDR390C	UBA2	IV:1254936-1256847	1911	12.8413	OK	9.54317	OK	11.0323	OK	11.0245	OK	10.1916	OK	11.8346	OK
YDR391C	YDR391C	IV:1257357-1258056	699	10.9131	OK	12.7564	OK	9.39971	OK	5.75494	OK	6.58865	OK	8.41061	OK
YDR392W	SPT3	IV:1258695-1259709	1014	4.94299	OK	4.61134	OK	4.78501	OK	4.8804	OK	4.04749	OK	4.76868	OK
YDR393W	SHE9	IV:1259900-1261271	1371	8.23145	OK	6.63644	OK	6.63761	OK	6.67427	OK	7.349	OK	7.98657	OK
YDR394W	RPT3	IV:1261680-1262967	1287	46.5331	OK	45.1494	OK	48.5037	OK	40.8363	OK	47.5513	OK	56.7397	OK
YDR395W	SXM1	IV:1263323-1266158	2835	48.7442	OK	42.216	OK	46.7187	OK	41.4687	OK	42.127	OK	42.2807	OK
YDR396W	YDR396W	IV:1266294-1266795	501	3.12272	OK	4.5487	OK	2.94656	OK	2.09287	OK	3.76761	OK	4.16623	OK
YDR397C	NCB2	IV:1266365-1266898	441	26.5585	OK	26.8333	OK	27.8431	OK	28.2451	OK	35.7225	OK	38.8662	OK
YDR398W	UTP5	IV:1267470-1269402	1932	16.0237	OK	14.6621	OK	16.3599	OK	15.6034	OK	14.3242	OK	13.0689	OK
YDR399W	HPT1	IV:1270067-1270733	666	187.479	OK	150.56	OK	178.071	OK	210.304	OK	205.124	OK	204.541	OK
YDR400W	URH1	IV:1271062-1272085	1023	16.9015	OK	17.3075	OK	17.4135	OK	13.4228	OK	14.9395	OK	14.6911	OK
YDR401W	YDR401W	IV:1272222-1272786	564	0	OK	0.190116	OK	0	OK	0	OK	0.342084	OK	0.185697	OK
YDR402C	DIT2	IV:1272233-1273703	1470	1.28684	OK	0.95646	OK	0.970737	OK	1.08546	OK	1.01464	OK	0.924868	OK
YDR403W	DIT1	IV:1274601-1276212	1611	2.66427	OK	1.83162	OK	2.0208	OK	1.85666	OK	2.16119	OK	2.38633	OK
YDR404C	RPB7	IV:1276653-1277169	516	121.782	OK	106.947	OK	124.422	OK	123.483	OK	138.746	OK	142.571	OK
YDR405W	MRP20	IV:1277645-1278437	792	3.35091	OK	2.66275	OK	2.35771	OK	1.34497	OK	2.57277	OK	2.963	OK
YDR406W	PDR15	IV:1279209-1283799	4590	10.5467	OK	10.0951	OK	12.2339	OK	11.7549	OK	14.461	OK	15.1078	OK
YDR406W-A	YDR406W-A	IV:1283798-1284044	246	23.9616	OK	20.19	OK	26.0578	OK	32.0077	OK	28.6938	OK	37.3743	OK
YDR407C	TRS120	IV:1284068-1287938	3870	15.8998	OK	14.5207	OK	14.2729	OK	14.7412	OK	16.0147	OK	16.6782	OK
YDR408C	ADE8	IV:1288214-1288859	645	52.6846	OK	44.3782	OK	38.9771	OK	42.524	OK	52.4933	OK	55.3621	OK
YDR409W	SIZ1	IV:1289405-1292120	2715	5.29758	OK	4.74105	OK	4.63506	OK	3.5303	OK	4.01201	OK	4.58659	OK
YDR410C	STE14	IV:1292371-1293091	720	80.8363	OK	80.0021	OK	76.4348	OK	74.0238	OK	74.8181	OK	78.0731	OK
YDR411C	DFM1	IV:1293368-1294394	1026	67.3015	OK	67.2069	OK	71.699	OK	63.8624	OK	75.3384	OK	74.3206	OK
YDR412W	RRP17	IV:1294692-1295400	708	2.4771	OK	2.38481	OK	1.63627	OK	2.18371	OK	2.10729	OK	2.08476	OK
YDR413C	YDR413C	IV:1294835-1295411	576	21.4986	OK	20.2384	OK	21.9313	OK	24.844	OK	22.0198	OK	19.9128	OK
YDR414C	ERD1	IV:1295597-1296686	1089	41.7611	OK	35.8094	OK	33.7573	OK	32.2788	OK	32.6434	OK	34.6749	OK
YDR415C	YDR415C	IV:1297036-1298161	1125	13.4714	OK	14.5908	OK	14.9033	OK	12.7661	OK	15.2585	OK	15.5486	OK
YDR416W	SYF1	IV:1298431-1301011	2580	9.26773	OK	7.87608	OK	8.72155	OK	6.1754	OK	6.75905	OK	6.85681	OK
YDR417C	YDR417C	IV:1301554-1301926	372	1.64622	OK	2.78391	OK	0.964946	OK	0.924818	OK	0.575751	OK	0.322828	OK
YDR418W	RPL12B	IV:1301615-1302113	498	1486.88	OK	1312.84	OK	1438.06	OK	1447.48	OK	1533.86	OK	1491.84	OK
YDR419W	RAD30	IV:1303173-1305072	1899	4.67844	OK	5.49999	OK	6.35631	OK	4.43659	OK	4.84091	OK	5.54136	OK
YDR420W	HKR1	IV:1306266-1311675	5409	7.83095	OK	6.81327	OK	6.85722	OK	5.36599	OK	6.8522	OK	6.86472	OK
YDR421W	ARO80	IV:1312039-1314892	2853	3.70548	OK	3.27565	OK	4.74833	OK	3.91537	OK	4.71171	OK	4.97293	OK
YDR422C	SIP1	IV:1315325-1317773	2448	13.7407	OK	12.9153	OK	13.9969	OK	11.3105	OK	12.4968	OK	12.3276	OK
YDR423C	CAD1	IV:1318045-1319275	1230	7.28517	OK	5.31229	OK	7.90066	OK	5.08074	OK	5.00537	OK	4.3072	OK
YDR424C	DYN2	IV:1319386-1319841	279	110.1	OK	96.1064	OK	123.154	OK	142.201	OK	114.663	OK	131.64	OK
YDR425W	SNX41	IV:1320063-1321941	1878	5.42929	OK	5.21163	OK	5.3094	OK	4.43986	OK	5.55603	OK	5.81787	OK
YDR426C	YDR426C	IV:1321628-1322006	378	15.4826	OK	22.3965	OK	22.3295	OK	23.031	OK	25.0379	OK	25.8614	OK
YDR427W	RPN9	IV:1322204-1323386	1182	76.5661	OK	61.3588	OK	69.9884	OK	77.8032	OK	77.4057	OK	78.1989	OK
YDR428C	BNA7	IV:1323453-1324239	786	15.8894	OK	10.9669	OK	12.5622	OK	11.2202	OK	16.279	OK	11.9022	OK
YDR429C	TIF35	IV:1324476-1325301	825	59.0526	OK	50.1305	OK	51.8232	OK	50.2994	OK	54.9872	OK	52.3666	OK
YDR430C	CYM1	IV:1325500-1328470	2970	8.33462	OK	8.0893	OK	8.91591	OK	6.76859	OK	7.57519	OK	9.0384	OK
YDR431W	YDR431W	IV:1328389-1328701	312	0	OK	0.82272	OK	3.15016	OK	0	OK	0	OK	1.96483	OK
YDR432W	NPL3	IV:1328782-1330027	1245	47.6095	OK	51.188	OK	50.0563	OK	39.2665	OK	41.7298	OK	46.3847	OK
YDR433W	YDR433W	IV:1329599-1330040	441	18.5191	OK	21.0148	OK	22.1552	OK	12.6675	OK	17.8196	OK	20.4386	OK
YDR434W	GPI17	IV:1331236-1332841	1605	33.7723	OK	27.3263	OK	26.9877	OK	31.2229	OK	30.2717	OK	33.734	OK
YDR435C	PPM1	IV:1332982-1333969	987	12.5499	OK	14.6219	OK	12.9271	OK	9.72785	OK	13.1871	OK	12.8834	OK
YDR436W	PPZ2	IV:1334820-1336953	2133	4.86628	OK	3.96594	OK	5.03013	OK	3.42171	OK	4.36209	OK	4.95839	OK
YDR437W	GPI19	IV:1337351-1337774	423	7.84152	OK	8.5479	OK	8.31116	OK	6.61418	OK	8.38975	OK	5.02834	OK
YDR438W	THI74	IV:1338273-1339386	1113	11.5251	OK	10.7148	OK	10.1218	OK	10.2174	OK	15.1992	OK	13.244	OK
YDR439W	LRS4	IV:1339675-1340719	1044	2.35087	OK	1.22421	OK	1.58775	OK	1.31457	OK	2.22296	OK	1.62931	OK
YDR440W	DOT1	IV:1342492-1344241	1749	7.04019	OK	5.35204	OK	8.14886	OK	8.20533	OK	9.88829	OK	9.37829	OK
YDR441C	APT2	IV:1344516-1345062	546	47.8448	OK	49.4064	OK	48.9876	OK	40.8001	OK	53.4273	OK	45.365	OK
YDR442W	YDR442W	IV:1345646-1346039	393	0.8429	OK	1.75024	OK	1.73412	OK	0.748911	OK	1.30137	OK	1.03968	OK
YDR443C	SSN2	IV:1345675-1349938	4263	3.71608	OK	3.84174	OK	3.11364	OK	1.51574	OK	1.76285	OK	1.97741	OK
YDR444W	YDR444W	IV:1350289-1352353	2064	8.13135	OK	6.08871	OK	8.10456	OK	7.01453	OK	9.52721	OK	7.14378	OK
YDR445C	YDR445C	IV:1352181-1352589	408	12.8075	OK	9.22268	OK	13.3883	OK	16.2398	OK	18.4976	OK	22.732	OK
YDR446W	ECM11	IV:1353724-1354633	909	0	OK	0	OK	0	OK	0	OK	0.151614	OK	0.219837	OK
YDR447C	RPS17B	IV:1354828-1355553	411	622.326	OK	521.405	OK	510.536	OK	537.063	OK	543.804	OK	492.775	OK
YDR448W	ADA2	IV:1356064-1357369	1305	6.93058	OK	5.28938	OK	5.77642	OK	4.53883	OK	5.74111	OK	5.70961	OK
YDR449C	UTP6	IV:1357579-1358902	1323	15.8425	OK	12.8055	OK	14.0289	OK	15.3311	OK	16.2629	OK	13.7932	OK
YDR450W	RPS18A	IV:1359922-1360798	441	1617.66	OK	1670.06	OK	1660.38	OK	2118.26	OK	1904.41	OK	1828.57	OK
YDR451C	YHP1	IV:1361119-1362181	1062	18.7805	OK	17.7606	OK	17.4124	OK	17.5537	OK	19.6734	OK	23.7401	OK
YDR452W	PPN1	IV:1362877-1364902	2025	24.0222	OK	21.5818	OK	17.4175	OK	9.60663	OK	11.106	OK	12.9241	OK
YDR453C	TSA2	IV:1365071-1365662	591	9.96358	OK	9.43029	OK	9.73675	OK	7.67911	OK	10.0401	OK	7.0865	OK
YDR454C	GUK1	IV:1366263-1366827	564	228.651	OK	181.358	OK	174.671	OK	196.622	OK	226.42	OK	225.961	OK
YDR455C	YDR455C	IV:1367372-1367681	309	1.13279	OK	1.57974	OK	0.972962	OK	1.57784	OK	1.8625	OK	1.9712	OK
YDR456W	NHX1	IV:1367484-1369386	1902	84.0337	OK	85.1604	OK	80.6672	OK	74.3576	OK	80.6041	OK	82.8758	OK
YDR457W	TOM1	IV:1369789-1379596	9807	32.5037	OK	26.8237	OK	30.4656	OK	25.408	OK	27.8045	OK	30.4996	OK
YDR458C	HEH2	IV:1380054-1382046	1992	13.7888	OK	10.5848	OK	12.4804	OK	12.9869	OK	14.1584	OK	14.788	OK
YDR459C	PFA5	IV:1382318-1383443	1125	26.9141	OK	23.8854	OK	26.2977	OK	28.3004	OK	32.9302	OK	29.6997	OK
YDR460W	TFB3	IV:1383810-1384776	966	5.6529	OK	4.55239	OK	6.24052	OK	10.9645	OK	9.41304	OK	9.78956	OK
YDR461C-A	YDR461C-A	IV:1385523-1385766	243	10.5866	OK	8.78306	OK	9.29324	OK	14.7437	OK	15.6625	OK	17.3717	OK
YDR461W	MFA1	IV:1385175-1385286	111	0	OK	0	OK	21.8866	OK	192.809	OK	238.473	OK	192.604	OK
YDR462W	MRPL28	IV:1386072-1386516	444	4.9718	OK	4.05464	OK	3.09273	OK	2.7687	OK	3.06746	OK	3.00592	OK
YDR463W	STP1	IV:1386815-1388375	1560	15.8676	OK	13.0405	OK	12.5275	OK	10.1161	OK	11.6952	OK	10.9627	OK
YDR464C-A	YDR464C-A	IV:1392491-1392680	189	14.1222	OK	12.5082	OK	20.0096	OK	10.914	OK	13.4122	OK	11.552	OK
YDR464W	SPP41	IV:1388871-1393179	4308	5.79595	OK	5.40946	OK	6.19723	OK	4.7911	OK	5.24837	OK	5.26371	OK
YDR465C	RMT2	IV:1393335-1394574	1239	10.9409	OK	10.3375	OK	11.0258	OK	9.66831	OK	9.26964	OK	7.91391	OK
YDR466W	PKH3	IV:1395120-1397817	2697	6.24405	OK	5.51583	OK	6.25218	OK	5.79184	OK	6.49032	OK	6.41102	OK
YDR467C	YDR467C	IV:1397582-1397909	327	36.535	OK	43.9927	OK	47.2035	OK	49.6168	OK	55.6991	OK	63.0038	OK
YDR468C	TLG1	IV:1398025-1398700	675	16.543	OK	14.6067	OK	18.9195	OK	15.4018	OK	22.946	OK	16.096	OK
YDR469W	SDC1	IV:1399014-1399542	528	24.3839	OK	25.4885	OK	20.3613	OK	23.2937	OK	30.7821	OK	28.8546	OK
YDR470C	UGO1	IV:1399705-1401214	1509	11.7466	OK	10.0559	OK	13.8735	OK	11.5676	OK	13.1988	OK	14.2843	OK
YDR471W	RPL27B	IV:1401769-1402564	411	1075.8	OK	922.877	OK	1092	OK	1217.89	OK	1206.72	OK	1097.01	OK
YDR472W	TRS31	IV:1403321-1404173	852	14.2456	OK	13.7205	OK	13.2583	OK	9.14507	OK	12.0294	OK	12.4368	OK
YDR473C	PRP3	IV:1404444-1405854	1410	3.42738	OK	2.40363	OK	3.35101	OK	3.15112	OK	2.01553	OK	3.40194	OK
YDR475C	JIP4	IV:1407463-1410094	2631	8.046	OK	7.07376	OK	7.16525	OK	5.63362	OK	6.91686	OK	6.724	OK
YDR476C	YDR476C	IV:1410452-1411127	675	54.749	OK	74.5375	OK	68.216	OK	59.5825	OK	67.1916	OK	64.7271	OK
YDR477W	SNF1	IV:1412372-1414274	1902	12.6397	OK	12.5447	OK	12.3878	OK	8.52695	OK	9.92878	OK	11.0699	OK
YDR478W	SNM1	IV:1414574-1415171	597	2.4529	OK	2.08094	OK	1.74862	OK	1.26924	OK	1.62082	OK	2.75959	OK
YDR479C	PEX29	IV:1415209-1416874	1665	9.06421	OK	9.15766	OK	9.13775	OK	6.57222	OK	8.61771	OK	8.57288	OK
YDR480W	DIG2	IV:1417398-1418370	972	4.15967	OK	4.568	OK	4.17269	OK	2.81564	OK	3.49612	OK	3.09193	OK
YDR481C	PHO8	IV:1418549-1420250	1701	39.0383	OK	41.6662	OK	33.8478	OK	19.8189	OK	28.8521	OK	32.7916	OK
YDR482C	CWC21	IV:1420430-1420838	408	2.95899	OK	3.04423	OK	2.53435	OK	1.44182	OK	1.72446	OK	2.13389	OK
YDR483W	KRE2	IV:1421156-1422485	1329	136.222	OK	125.865	OK	148.939	OK	117.747	OK	132.006	OK	130.965	OK
YDR484W	VPS52	IV:1422762-1424688	1926	7.2526	OK	6.94765	OK	7.73153	OK	7.90274	OK	7.80618	OK	7.46228	OK
YDR485C	VPS72	IV:1424819-1427207	2388	4.13827	OK	3.06858	OK	4.03154	OK	3.45216	OK	3.28936	OK	4.14242	OK
YDR486C	VPS60	IV:1427430-1428120	690	20.2991	OK	20.6089	OK	21.0284	OK	20.3899	OK	25.7217	OK	24.9806	OK
YDR487C	RIB3	IV:1428353-1428980	627	127.019	OK	132.426	OK	137.171	OK	105.715	OK	136.655	OK	145.356	OK
YDR488C	PAC11	IV:1429187-1430789	1602	2.2131	OK	1.91822	OK	2.29991	OK	1.66798	OK	2.20848	OK	1.80133	OK
YDR489W	SLD5	IV:1431011-1431896	885	16.8144	OK	12.2042	OK	13.2696	OK	13.9751	OK	17.0302	OK	14.4719	OK
YDR490C	PKH1	IV:1431967-1434268	2301	4.86087	OK	4.26718	OK	4.04455	OK	2.58593	OK	3.07829	OK	3.20994	OK
YDR491C	YDR491C	IV:1434499-1434991	492	15.82	OK	15.1545	OK	12.0043	OK	16.3807	OK	17.0773	OK	12.4988	OK
YDR492W	IZH1	IV:1434923-1435874	951	64.8162	OK	52.2361	OK	48.8599	OK	73.0231	OK	88.3374	OK	82.4977	OK
YDR493W	MZM1	IV:1436216-1436588	372	18.5454	OK	15.6046	OK	18.345	OK	21.4507	OK	20.7712	OK	22.185	OK
YDR494W	RSM28	IV:1436929-1438015	1086	5.78578	OK	5.11065	OK	5.04439	OK	3.03933	OK	4.70936	OK	4.63681	OK
YDR495C	VPS3	IV:1438114-1441150	3036	5.67035	OK	5.44979	OK	7.24048	OK	5.47671	OK	6.60503	OK	6.54131	OK
YDR496C	PUF6	IV:1441432-1443403	1971	41.1455	OK	25.8921	OK	36.465	OK	39.0106	OK	33.494	OK	30.7945	OK
YDR497C	ITR1	IV:1443712-1445467	1755	1114.25	OK	1719.19	OK	1235.61	OK	802.92	OK	1568.45	OK	1363.9	OK
YDR498C	SEC20	IV:1445842-1446994	1152	16.623	OK	15.1055	OK	16.7012	OK	14.1875	OK	19.7738	OK	17.509	OK
YDR499W	LCD1	IV:1447829-1450073	2244	6.94957	OK	5.64828	OK	5.77164	OK	5.25742	OK	5.66021	OK	5.70584	OK
YDR500C	RPL37B	IV:1450197-1450853	267	1636.04	OK	2051.85	OK	1898.27	OK	2008.22	OK	2078.26	OK	1978.72	OK
YDR501W	PLM2	IV:1451352-1452918	1566	4.86293	OK	5.13173	OK	5.27024	OK	4.75062	OK	5.03022	OK	5.3151	OK
YDR502C	SAM2	IV:1453309-1454464	1155	869.941	OK	1307.19	OK	1089.01	OK	757.732	OK	1091.62	OK	940.703	OK
YDR503C	LPP1	IV:1455041-1455866	825	16.215	OK	12.869	OK	14.5518	OK	12.7915	OK	17.0887	OK	17.5872	OK
YDR504C	SPG3	IV:1456310-1456694	384	63.0276	OK	56.3964	OK	49.694	OK	68.6566	OK	61.7156	OK	60.6422	OK
YDR505C	PSP1	IV:1456694-1459220	2526	14.7589	OK	13.0259	OK	12.3183	OK	9.46697	OK	11.4008	OK	12.4883	OK
YDR506C	YDR506C	IV:1459727-1461554	1827	7.93524	OK	7.64916	OK	8.96092	OK	9.21333	OK	8.06939	OK	8.79444	OK
YDR507C	GIN4	IV:1462357-1465786	3429	13.0351	OK	12.1454	OK	12.9909	OK	13.9044	OK	15.2519	OK	14.8581	OK
YDR508C	GNP1	IV:1466452-1468444	1992	7.4134	OK	3.57595	OK	6.27444	OK	5.98036	OK	6.80184	OK	7.31515	OK
YDR509W	YDR509W	IV:1468225-1468573	348	9.37356	OK	1.36981	OK	6.42758	OK	7.14227	OK	2.2993	OK	7.42166	OK
YDR510C-A	YDR510C-A	IV:1469694-1469811	117	2531.71	OK	2316.02	OK	2837.84	OK	4826.59	OK	4661.94	OK	3905.64	OK
YDR510W	SMT3	IV:1469399-1469705	306	201.056	OK	167.063	OK	191.777	OK	218.931	OK	225.838	OK	215.626	OK
YDR511W	ACN9	IV:1470016-1470418	402	12.1192	OK	12.5122	OK	11.4096	OK	9.46081	OK	8.11145	OK	12.2805	OK
YDR512C	EMI1	IV:1470499-1471063	564	9.43695	OK	12.8171	OK	9.27172	OK	6.35148	OK	7.69764	OK	6.82876	OK
YDR513W	GRX2	IV:1471016-1471448	432	173.985	OK	188.458	OK	200.953	OK	165.931	OK	189.644	OK	203.01	OK
YDR514C	YDR514C	IV:1471547-1472999	1452	5.671	OK	5.34085	OK	5.27978	OK	4.78821	OK	5.19075	OK	5.33263	OK
YDR515W	SLF1	IV:1473428-1474772	1344	6.2969	OK	5.96586	OK	6.13018	OK	5.32063	OK	5.65281	OK	5.02223	OK
YDR516C	EMI2	IV:1474973-1476476	1503	16.6023	OK	18.4612	OK	19.6901	OK	16.3746	OK	21.3655	OK	34.0399	OK
YDR517W	GRH1	IV:1477238-1478357	1119	23.0192	OK	25.8798	OK	19.06	OK	12.4454	OK	15.6396	OK	17.0036	OK
YDR518W	EUG1	IV:1478607-1480161	1554	36.0184	OK	29.2146	OK	34.1579	OK	34.3078	OK	37.6691	OK	41.1932	OK
YDR519W	FPR2	IV:1480424-1480832	408	133.406	OK	128.764	OK	134.819	OK	98.16	OK	129.63	OK	123.134	OK
YDR520C	URC2	IV:1481084-1483403	2319	4.4334	OK	4.37194	OK	5.05888	OK	3.8875	OK	4.47097	OK	4.5543	OK
YDR521W	YDR521W	IV:1483140-1483476	336	2.91874	OK	3.21486	OK	2.93677	OK	3.88723	OK	1.99673	OK	3.72686	OK
YDR522C	SPS2	IV:1483794-1485303	1509	2.19877	OK	1.83875	OK	2.83393	OK	3.25082	OK	2.86632	OK	2.82311	OK
YDR523C	SPS1	IV:1485565-1487038	1473	1.57763	OK	1.39175	OK	2.41617	OK	1.60772	OK	1.90021	OK	2.09673	OK
YDR524C	AGE1	IV:1487541-1488990	1449	17.0767	OK	16.7561	OK	19.8445	OK	14.6846	OK	16.1658	OK	15.4281	OK
YDR524C-A	YDR524C-A	IV:1489870-1489990	120	0	OK	0	OK	0	OK	0	OK	0	OK	0	OK
YDR524C-B	YDR524C-B	IV:1489597-1489798	201	29384.5	OK	32380.9	OK	29366.6	OK	22189.9	OK	19431.2	OK	17448.4	OK
YDR524W-C	YDR524W-C	IV:1489402-1489492	90	108910	OK	93619.5	OK	97484.5	OK	91328.8	OK	89067.5	OK	87444.2	OK
YDR525W	API2	IV:1489904-1490234	330	0	OK	0.456814	OK	0.488648	OK	0	OK	0.470678	OK	0.497903	OK
YDR525W-A	SNA2	IV:1490595-1490835	240	161.287	OK	267.899	OK	141.956	OK	65.633	OK	97.5121	OK	111.951	OK
YDR526C	YDR526C	IV:1491074-1491545	471	0	OK	0	OK	0.510149	OK	0	OK	0	OK	0	OK
YDR527W	RBA50	IV:1491093-1492413	1320	11.6371	OK	8.88536	OK	11.4035	OK	10.7155	OK	10.9469	OK	9.83969	OK
YDR528W	HLR1	IV:1494585-1495857	1272	8.15164	OK	5.31215	OK	8.07109	OK	7.13251	OK	8.8251	OK	9.54216	OK
YDR529C	QCR7	IV:1496164-1496548	384	221.237	OK	202.744	OK	249.264	OK	217.094	OK	225.919	OK	284.313	OK
YDR530C	APA2	IV:1496790-1497768	978	14.1671	OK	11.9727	OK	12.3252	OK	12.6065	OK	13.1061	OK	13.819	OK
YDR531W	CAB1	IV:1498231-1499335	1104	36.7302	OK	34.0424	OK	37.9672	OK	30.0588	OK	40.2434	OK	40.0554	OK
YDR532C	KRE28	IV:1499395-1500553	1158	5.43442	OK	3.5024	OK	4.5627	OK	2.57872	OK	4.00409	OK	4.71203	OK
YDR533C	HSP31	IV:1501446-1502160	714	42.7242	OK	45.6614	OK	56.0492	OK	36.4436	OK	35.04	OK	39.1159	OK
YDR534C	FIT1	IV:1503313-1504900	1587	2.57517	OK	3.29087	OK	2.82664	OK	2.9056	OK	3.84381	OK	2.88212	OK
YDR535C	YDR535C	IV:1506605-1507362	501	2.17385	OK	3.08249	OK	1.63316	OK	1.76271	OK	2.89649	OK	1.86792	OK
YDR536W	STL1	IV:1508004-1509714	1710	5.02472	OK	3.46269	OK	4.46877	OK	4.18991	OK	4.1987	OK	5.17585	OK
YDR537C	YDR537C	IV:1510855-1511461	606	0.541787	OK	0.46868	OK	0.609434	OK	0.136931	OK	0.30239	OK	0.477865	OK
YDR538W	PAD1	IV:1510901-1511630	729	32.2525	OK	27.3969	OK	24.149	OK	18.7609	OK	20.9331	OK	19.8816	OK
YDR539W	FDC1	IV:1512093-1513605	1512	21.6103	OK	19.8201	OK	19.5256	OK	15.2663	OK	17.1052	OK	18.5334	OK
YDR540C	IRC4	IV:1517135-1517675	540	4.86881	OK	4.6256	OK	5.83148	OK	6.52927	OK	7.25523	OK	7.68996	OK
YDR541C	YDR541C	IV:1519663-1520698	1035	20.7614	OK	21.4748	OK	21.2678	OK	16.9181	OK	21.2377	OK	19.2622	OK
YDR542W	PAU10	IV:1523248-1523611	363	0	OK	0	OK	0	OK	0	OK	0	OK	0	OK
YDR543C	YDR543C	IV:1524633-1524933	300	0	OK	0	OK	0	OK	0	OK	0.852966	OK	0	OK
YDR544C	YDR544C	IV:1525094-1525523	429	0.937733	OK	0.726962	OK	0.344894	OK	0.516023	OK	2.06315	OK	1.33163	OK
YDR545C-A	YDR545C-A	IV:1530862-1531342	480	0	OK	0	OK	0	OK	0	OK	0	OK	0	OK
YDR545W	YRF1-1	IV:1526320-1531711	5391	0	OK	0	OK	0	OK	0	OK	0	OK	0	OK
YEL001C	IRC22	V:150300-150978	678	92.6854	OK	83.795	OK	90.3362	OK	70.5976	OK	73.7598	OK	68.8044	OK
YEL002C	WBP1	V:148721-150014	1293	131.517	OK	120.796	OK	129.015	OK	107.845	OK	117.411	OK	122.791	OK
YEL003W	GIM4	V:148175-148599	336	94.4652	OK	57.6991	OK	88.3592	OK	115.422	OK	111.809	OK	116.027	OK
YEL004W	YEA4	V:146950-147979	1029	14.8064	OK	14.1736	OK	15	OK	13.2734	OK	15.6013	OK	14.5205	OK
YEL005C	VAB2	V:145906-146755	849	8.19469	OK	6.30904	OK	5.57215	OK	4.93874	OK	5.3946	OK	4.73864	OK
YEL006W	YEA6	V:144326-145334	1008	43.3471	OK	36.1475	OK	40.0833	OK	43.7373	OK	51.2534	OK	48.9245	OK
YEL007W	MIT1	V:141891-143892	2001	31.4869	OK	28.1262	OK	30.3905	OK	29.6382	OK	28.7774	OK	31.3483	OK
YEL008C-A	YEL008C-A	V:140725-140818	93	56.9915	OK	101.228	OK	52.447	OK	53.9791	OK	0	OK	124.431	OK
YEL008W	YEL008W	V:140511-140892	381	4.93932	OK	4.65568	OK	5.32262	OK	3.8825	OK	5.8888	OK	5.05672	OK
YEL009C	GCN4	V:138917-139763	846	880.209	OK	835.846	OK	954.554	OK	770.587	OK	933.465	OK	903.222	OK
YEL009C-A	YEL009C-A	V:136370-136778	408	1.1382	OK	0.688638	OK	0.6723	OK	0.57026	OK	0.935889	OK	0	OK
YEL010W	YEL010W	V:136278-136629	351	0.482341	OK	0	OK	0.421576	OK	0	OK	0.830696	OK	0	OK
YEL011W	GLC3	V:133119-135234	2115	24.7221	OK	28.6378	OK	22.4248	OK	21.519	OK	28.7386	OK	37.3211	OK
YEL012W	UBC8	V:131771-132551	657	9.95101	OK	11.4443	OK	14.2419	OK	13.0482	OK	20.402	OK	15.9766	OK
YEL013W	VAC8	V:128824-130561	1737	107.99	OK	106.498	OK	109.689	OK	86.1926	OK	105.512	OK	111.937	OK
YEL014C	YEL014C	V:128302-128608	306	16.4954	OK	18.7926	OK	23.3336	OK	21.8145	OK	34.2887	OK	22.5013	OK
YEL015W	EDC3	V:126628-128284	1656	7.1363	OK	6.60671	OK	7.2554	OK	5.47258	OK	5.56631	OK	5.06972	OK
YEL016C	NPP2	V:124736-126218	1482	9.0339	OK	7.67683	OK	7.87651	OK	9.80639	OK	10.6078	OK	11.0315	OK
YEL017C-A	PMP2	V:122797-122929	132	3437.27	OK	2587.74	OK	3168.42	OK	3481.26	OK	3177.75	OK	2879.43	OK
YEL017W	GTT3	V:123656-124670	1014	48.7117	OK	49.6863	OK	49.7984	OK	41.1008	OK	43.4228	OK	42.1164	OK
YEL018C-A	YEL018C-A	V:121454-121988	534	0	OK	0	OK	0	OK	0	OK	0	OK	0	OK
YEL018W	EAF5	V:121470-122310	840	5.48516	OK	5.1337	OK	5.7776	OK	5.01466	OK	6.26441	OK	4.36495	OK
YEL019C	MMS21	V:120497-121301	804	1.72981	OK	1.3239	OK	1.89547	OK	1.20035	OK	0.845874	OK	1.41301	OK
YEL020C	YEL020C	V:118616-120299	1683	3.58785	OK	3.97656	OK	4.27499	OK	3.80427	OK	4.36116	OK	4.76549	OK
YEL020C-B	YEL020C-B	V:117182-117380	198	8.56567	OK	10.4015	OK	5.20886	OK	5.37009	OK	2.59126	OK	8.31211	OK
YEL020W-A	TIM9	V:117210-117474	264	220.009	OK	193.012	OK	285.943	OK	239.86	OK	242.142	OK	243.125	OK
YEL021W	URA3	V:116166-116970	804	22.9438	OK	20.7918	OK	25.2906	OK	23.184	OK	27.7581	OK	26.9979	OK
YEL022W	GEA2	V:111420-115800	4380	20.9478	OK	16.1784	OK	20.782	OK	17.5476	OK	19.5444	OK	20.3472	OK
YEL023C	YEL023C	V:108503-110552	2049	3.89059	OK	2.31916	OK	2.71403	OK	2.57781	OK	3.53683	OK	2.66436	OK
YEL024W	RIP1	V:107259-107907	648	93.5933	OK	99.2825	OK	115.168	OK	95.5998	OK	104.353	OK	108.825	OK
YEL025C	YEL025C	V:102580-106147	3567	13.5929	OK	11.9544	OK	12.321	OK	12.7168	OK	14.3375	OK	14.3219	OK
YEL026W	SNU13	V:101942-102323	381	819.026	OK	838.965	OK	933.835	OK	851.463	OK	845.496	OK	685.251	OK
YEL027W	VMA3	V:100768-101251	483	3146.37	OK	3242.61	OK	3464.1	OK	3805.24	OK	4017.31	OK	3717.36	OK
YEL028W	YEL028W	V:98667-99129	462	17.7289	OK	19.0887	OK	16.3632	OK	22.663	OK	19.9039	OK	16.805	OK
YEL029C	BUD16	V:96857-97796	939	26.898	OK	26.5671	OK	29.4052	OK	28.276	OK	29.2476	OK	28.9656	OK
YEL030C-A	YEL030C-A	V:94582-94897	315	1.898	OK	0	OK	0	OK	0.447514	OK	0.503419	OK	1.56276	OK
YEL030W	ECM10	V:94643-96578	1935	2.44417	OK	2.79602	OK	2.80907	OK	2.76058	OK	3.41568	OK	2.65833	OK
YEL031W	SPF1	V:90257-93905	3648	328.746	OK	304.266	OK	325.167	OK	279.8	OK	286.366	OK	290.386	OK
YEL032C-A	YEL032C-A	V:87039-87201	162	363.31	OK	594.264	OK	453.975	OK	345.439	OK	375.305	OK	423.534	OK
YEL032W	MCM3	V:86936-89852	2916	27.7585	OK	27.6609	OK	29.4568	OK	23.0593	OK	25.0756	OK	27.5147	OK
YEL033W	MTC7	V:86178-86598	420	1218.81	OK	1191.2	OK	1274.23	OK	1094.92	OK	1264.05	OK	1335.57	OK
YEL034C-A	YEL034C-A	V:85612-86215	603	160.494	OK	185.001	OK	156.041	OK	117.682	OK	117.297	OK	123.53	OK
YEL034W	HYP2	V:85675-86149	474	3223.41	OK	2945.03	OK	3608.06	OK	3617.89	OK	3305.44	OK	3431.73	OK
YEL035C	UTR5	V:85044-85545	501	2.09144	OK	2.93603	OK	1.51343	OK	1.70476	OK	2.1585	OK	3.39313	OK
YEL036C	ANP1	V:83049-84552	1503	20.8891	OK	19.9726	OK	15.5349	OK	9.31524	OK	10.6787	OK	11.7362	OK
YEL037C	RAD23	V:81406-82603	1197	15.6763	OK	12.0576	OK	11.3834	OK	8.54993	OK	8.94859	OK	11.2245	OK
YEL038W	UTR4	V:80461-81145	684	64.2453	OK	59.1131	OK	73.2859	OK	55.1145	OK	70.362	OK	64.5421	OK
YEL039C	CYC7	V:79635-79977	342	0.510378	OK	1.35413	OK	0.952771	OK	0.473463	OK	1.36033	OK	1.23328	OK
YEL040W	UTR2	V:78052-79456	1404	213.989	OK	238.41	OK	206.133	OK	162.535	OK	195.389	OK	191.683	OK
YEL041W	YEF1	V:75943-77431	1488	8.03047	OK	7.78392	OK	8.09672	OK	9.08908	OK	13.2405	OK	12.3085	OK
YEL042W	GDA1	V:73770-75327	1557	122.65	OK	106.372	OK	124.388	OK	112.675	OK	118.829	OK	116.268	OK
YEL043W	YEL043W	V:70477-73348	2871	8.54851	OK	8.36261	OK	9.17396	OK	6.94701	OK	8.06795	OK	7.20505	OK
YEL044W	IES6	V:69756-70257	501	5.80313	OK	5.28742	OK	6.65886	OK	3.20248	OK	4.64133	OK	5.60549	OK
YEL045C	YEL045C	V:68839-69265	426	0.880969	OK	0.889439	OK	0.298293	OK	0.199444	OK	0.0938208	OK	0.104753	OK
YEL046C	GLY1	V:67628-68792	1164	141.007	OK	153.846	OK	152.318	OK	119.556	OK	124.813	OK	119.738	OK
YEL047C	YEL047C	V:65384-66797	1413	196.426	OK	191.771	OK	192.459	OK	154.914	OK	198.534	OK	185.883	OK
YEL048C	TCA17	V:64708-65167	459	25.5914	OK	20.3879	OK	22.4287	OK	16.3735	OK	18.7439	OK	18.2333	OK
YEL049W	PAU2	V:63727-64090	363	8.36157	OK	5.08629	OK	4.78001	OK	5.82297	OK	7.44336	OK	9.45649	OK
YEL050C	RML2	V:59669-60851	1182	14.0998	OK	12.3511	OK	11.2318	OK	10.4422	OK	13.9339	OK	13.4719	OK
YEL050W-A	YEL050W-A	V:59548-59740	192	41.9372	OK	9.08489	OK	37.1753	OK	27.3814	OK	29.7282	OK	52.2937	OK
YEL051W	VMA8	V:58377-59148	771	239.567	OK	196.824	OK	212.743	OK	204.917	OK	261.473	OK	252.009	OK
YEL052W	AFG1	V:56570-58100	1530	24.813	OK	27.9686	OK	27.354	OK	20.0068	OK	25.0943	OK	25.1044	OK
YEL053C	MAK10	V:53900-56102	2202	12.6559	OK	12.1773	OK	11.6156	OK	9.16183	OK	10.1636	OK	9.68973	OK
YEL053W-A	YEL053W-A	V:52907-53255	348	245.27	OK	265.141	OK	212.971	OK	134.865	OK	166.689	OK	150.871	OK
YEL054C	RPL12A	V:52720-53218	498	709.293	OK	628.015	OK	737.47	OK	670.944	OK	718.287	OK	678.149	OK
YEL055C	POL5	V:48470-51539	3069	30.5907	OK	23.7205	OK	26.7416	OK	23.6162	OK	26.1291	OK	23.9504	OK
YEL056W	HAT2	V:47167-48373	1206	14.2636	OK	13.9131	OK	14.787	OK	13.4634	OK	14.9178	OK	15.9109	OK
YEL057C	YEL057C	V:45019-45721	702	3.97838	OK	2.3734	OK	3.1961	OK	1.18301	OK	3.71443	OK	2.41551	OK
YEL058W	PCM1	V:43251-44925	1674	57.0915	OK	71.0446	OK	60.1591	OK	34.0701	OK	46.8407	OK	52.8376	OK
YEL059C-A	SOM1	V:42399-42624	225	45.9855	OK	70.4314	OK	54.2896	OK	27.2885	OK	44.9399	OK	36.5655	OK
YEL059W	HHY1	V:42651-42960	309	13.947	OK	10.4679	OK	10.2786	OK	4.46713	OK	7.59836	OK	10.7593	OK
YEL060C	PRB1	V:40045-41953	1908	76.8737	OK	103.295	OK	79.5411	OK	52.6602	OK	71.5362	OK	96.0805	OK
YEL061C	CIN8	V:36534-39537	3003	13.4034	OK	9.7278	OK	11.9748	OK	12.7534	OK	12.7311	OK	11.9122	OK
YEL062W	NPR2	V:34406-36254	1848	6.28298	OK	6.90809	OK	7.09125	OK	6.01839	OK	6.06138	OK	7.46265	OK
YEL063C	CAN1	V:31693-33466	1773	93.3012	OK	90.4991	OK	98.2313	OK	86.1192	OK	92.3599	OK	90.4436	OK
YEL064C	AVT2	V:29796-31239	1443	17.84	OK	16.7722	OK	21.3249	OK	21.4671	OK	24.0984	OK	24.4856	OK
YEL065W	SIT1	V:27656-29543	1887	9.00104	OK	9.05497	OK	11.8057	OK	7.79769	OK	7.03718	OK	6.48523	OK
YEL066W	HPA3	V:26666-27206	540	31.8228	OK	25.8248	OK	21.9662	OK	20.1404	OK	26.1474	OK	24.6707	OK
YEL067C	YEL067C	V:26188-26776	588	6.7516	OK	9.88451	OK	7.60086	OK	10.1352	OK	13.1248	OK	9.22063	OK
YEL068C	YEL068C	V:25645-25978	333	23.3678	OK	28.6847	OK	31.0213	OK	19.8132	OK	25.4421	OK	23.2704	OK
YEL069C	HXT13	V:21536-23231	1695	1.09981	OK	0.269976	OK	0.539201	OK	0.955083	OK	0.676336	OK	0.548541	OK
YEL070W	DSF1	V:19588-21097	1509	0	OK	0.0879035	OK	0.130174	OK	0.134689	OK	0.0732047	OK	0.0397227	OK
YEL071W	DLD3	V:16354-17845	1491	281.817	OK	199.214	OK	228.391	OK	140.175	OK	152.765	OK	168.422	OK
YEL072W	RMD6	V:13719-14415	696	20.8157	OK	15.7483	OK	19.0465	OK	20.0414	OK	17.0109	OK	21.5973	OK
YEL073C	YEL073C	V:7229-7553	324	155.366	OK	189.005	OK	136.083	OK	81.2242	OK	221.187	OK	154.396	OK
YEL074W	YEL074W	V:6125-6464	339	13.0303	OK	9.51941	OK	11.5413	OK	11.2974	OK	15.9018	OK	12.7552	OK
YEL075C	YEL075C	V:5344-5713	369	0	OK	0	OK	0	OK	0	OK	0	OK	0	OK
YEL075W-A	YEL075W-A	V:4869-5481	612	0	OK	0	OK	0	OK	0	OK	0	OK	0	OK
YEL076C	YEL076C	V:4463-5114	651	0.191537	OK	0.331731	OK	0	OK	0.114847	OK	0	OK	0	OK
YEL076C-A	YEL076C-A	V:4184-5114	651	0	OK	0	OK	0	OK	0	OK	0	OK	0	OK
YEL077C	YEL077C	V:263-4097	3834	0.424416	OK	0.427803	OK	0.360993	OK	0.541975	OK	0.503823	OK	0.537202	OK
YEL077W-A	YEL077W-A	V:629-1112	483	0	OK	0	OK	0	OK	0	OK	0	OK	0.143016	OK
YER001W	MNN1	V:153519-155808	2289	39.7283	OK	40.1309	OK	44.5611	OK	33.0507	OK	39.963	OK	37.4655	OK
YER002W	NOP16	V:156802-157498	696	9.16747	OK	7.26422	OK	9.92362	OK	9.69603	OK	8.72739	OK	9.14049	OK
YER003C	PMI40	V:157735-159118	1290	173.237	OK	162.341	OK	178.216	OK	130.151	OK	152.958	OK	150.376	OK
YER004W	FMP52	V:159579-160275	696	105.05	OK	120.33	OK	117.66	OK	91.7668	OK	115.007	OK	125.129	OK
YER005W	YND1	V:160549-162442	1893	18.757	OK	18.2612	OK	19.1853	OK	17.0352	OK	19.3676	OK	21.223	OK
YER006C-A	YER006C-A	V:164343-164661	318	2.20012	OK	1.95406	OK	4.12502	OK	1.985	OK	0	OK	0	OK
YER006W	NUG1	V:162722-164285	1563	32.3022	OK	21.383	OK	24.913	OK	22.1498	OK	21.8667	OK	20.9306	OK
YER007C-A	TMA20	V:166236-166885	546	62.0526	OK	50.2042	OK	67.4298	OK	65.124	OK	63.3472	OK	60.6475	OK
YER007W	PAC2	V:164526-166083	1557	3.7124	OK	2.94681	OK	4.00992	OK	2.56304	OK	3.27593	OK	3.43824	OK
YER008C	SEC3	V:167807-171818	4011	11.8419	OK	10.426	OK	10.7117	OK	10.0006	OK	11.4189	OK	11.0809	OK
YER009W	NTF2	V:172114-172492	378	838.941	OK	737.767	OK	843.767	OK	842.917	OK	865.663	OK	813.631	OK
YER010C	YER010C	V:172633-173338	705	35.0839	OK	32.4118	OK	31.0705	OK	26.9794	OK	30.8031	OK	32.5509	OK
YER011W	TIR1	V:175247-176012	765	2.3558	OK	1.1109	OK	0.747021	OK	1.22845	OK	4.5602	OK	2.43762	OK
YER012W	PRE1	V:177834-178431	597	108.98	OK	111.536	OK	121.765	OK	128.285	OK	148.08	OK	160.366	OK
YER013W	PRP22	V:178840-182278	3438	5.22513	OK	4.37585	OK	5.16066	OK	4.73232	OK	4.91768	OK	5.21642	OK
YER014C-A	BUD25	V:183730-184700	462	4.5455	OK	6.23763	OK	5.97824	OK	5.00456	OK	7.19076	OK	7.02418	OK
YER014W	HEM14	V:182599-184219	1620	5.63514	OK	4.78869	OK	4.3714	OK	6.62974	OK	7.90173	OK	6.73349	OK
YER015W	FAA2	V:184540-186775	2235	7.79266	OK	8.13444	OK	8.05867	OK	6.71034	OK	10.7997	OK	11.2816	OK
YER016W	BIM1	V:188276-189311	1035	9.43351	OK	10.841	OK	8.46528	OK	6.78369	OK	9.89939	OK	9.78564	OK
YER017C	AFG3	V:189502-191788	2286	12.9541	OK	13.3666	OK	13.5312	OK	9.89928	OK	10.1449	OK	11.0581	OK
YER018C	SPC25	V:191958-192624	666	6.8227	OK	5.98926	OK	6.19706	OK	3.73773	OK	4.50282	OK	4.62542	OK
YER019C-A	SBH2	V:194272-194539	267	294.619	OK	321.094	OK	282.04	OK	272.346	OK	322.312	OK	306.491	OK
YER019W	ISC1	V:192796-194230	1434	28.6708	OK	31.2514	OK	28.7164	OK	20.8592	OK	27.4264	OK	28.1519	OK
YER020W	GPA2	V:195167-196517	1350	4.47808	OK	4.68797	OK	3.33565	OK	1.28934	OK	2.12691	OK	2.26255	OK
YER021W	RPN3	V:196947-198519	1572	75.1097	OK	70.0017	OK	78.7999	OK	62.4706	OK	76.1243	OK	73.5103	OK
YER022W	SRB4	V:198811-200875	2064	11.51	OK	8.94599	OK	10.7444	OK	12.0905	OK	11.321	OK	11.4751	OK
YER023C-A	YER023C-A	V:201521-201734	213	702.869	OK	785.419	OK	632.734	OK	314.687	OK	472.144	OK	545.952	OK
YER023W	PRO3	V:201075-201936	861	258.445	OK	281.043	OK	289.689	OK	235.253	OK	265.9	OK	254.812	OK
YER024W	YAT2	V:202191-204963	2772	6.44849	OK	5.35444	OK	5.20915	OK	5.19721	OK	6.33209	OK	6.38531	OK
YER025W	GCD11	V:205250-206834	1584	103.557	OK	80.4706	OK	103.588	OK	93.8431	OK	94.8066	OK	90.2335	OK
YER026C	CHO1	V:207643-208474	831	512.697	OK	785.516	OK	613.967	OK	397.428	OK	665.084	OK	600.139	OK
YER027C	GAL83	V:208978-210232	1254	8.04942	OK	7.81425	OK	6.86634	OK	4.53206	OK	6.20351	OK	6.11997	OK
YER028C	MIG3	V:210691-211876	1185	11.4788	OK	11.1307	OK	10.8104	OK	9.15987	OK	9.9897	OK	8.68937	OK
YER029C	SMB1	V:212586-213177	591	12.1339	OK	9.54882	OK	9.94764	OK	8.54986	OK	10.0863	OK	9.14503	OK
YER030W	CHZ1	V:213436-213898	462	40.4336	OK	41.1976	OK	46.5244	OK	47.7623	OK	52.1692	OK	61.8685	OK
YER031C	YPT31	V:214075-214747	672	35.8886	OK	31.6837	OK	34.2124	OK	34.1592	OK	36.9508	OK	40.172	OK
YER032W	FIR1	V:215062-217693	2631	7.94235	OK	7.26631	OK	9.16022	OK	8.46525	OK	8.49087	OK	8.9265	OK
YER033C	ZRG8	V:218056-221287	3231	3.76261	OK	3.93257	OK	4.39807	OK	3.58602	OK	4.5095	OK	4.16879	OK
YER034W	YER034W	V:221845-222403	558	4.80679	OK	5.64901	OK	5.84498	OK	4.69898	OK	5.77466	OK	5.55296	OK
YER035W	EDC2	V:222638-223076	438	25.163	OK	30.4068	OK	32.4089	OK	21.3831	OK	30.4219	OK	30.8508	OK
YER036C	ARB1	V:223366-225199	1833	159.531	OK	131.683	OK	158.104	OK	140.42	OK	133.222	OK	127.858	OK
YER037W	PHM8	V:225888-226854	966	9.15444	OK	8.15576	OK	12.1921	OK	9.41329	OK	10.4468	OK	9.29421	OK
YER038C	KRE29	V:226857-228252	1395	4.07054	OK	3.9334	OK	3.95424	OK	5.01528	OK	4.97173	OK	4.14096	OK
YER038W-A	YER038W-A	V:228450-228831	381	0	OK	0	OK	0	OK	0	OK	0	OK	0	OK
YER039C	HVG1	V:228455-229205	750	6.82864	OK	5.92015	OK	6.51228	OK	4.4631	OK	5.53817	OK	5.91666	OK
YER039C-A	YER039C-A	V:229262-229481	219	14.1974	OK	15.3173	OK	13.0637	OK	15.4775	OK	16.7829	OK	9.86129	OK
YER040W	GLN3	V:229794-231987	2193	6.39198	OK	6.07122	OK	6.34205	OK	4.69237	OK	5.21104	OK	5.39106	OK
YER041W	YEN1	V:232460-234740	2280	3.87989	OK	3.53249	OK	3.33784	OK	4.02723	OK	4.24828	OK	4.00623	OK
YER042W	MXR1	V:234936-235491	555	52.7196	OK	48.1511	OK	51.1432	OK	53.1652	OK	56.3296	OK	62.1047	OK
YER043C	SAH1	V:235769-237119	1350	2540.38	OK	2990.01	OK	2728.67	OK	2368.6	OK	2546.47	OK	2520.6	OK
YER044C	ERG28	V:237569-238016	447	62.1375	OK	71.5447	OK	45.7747	OK	20.0403	OK	27.8909	OK	26.9285	OK
YER044C-A	MEI4	V:238459-239774	1227	3.2589	OK	2.15129	OK	2.77986	OK	3.58233	OK	2.6335	OK	3.81337	OK
YER045C	ACA1	V:240031-241501	1470	7.06163	OK	7.58774	OK	7.35579	OK	5.03769	OK	5.46417	OK	5.16976	OK
YER046W	SPO73	V:243179-243611	432	10.9603	OK	11.165	OK	8.93013	OK	5.88682	OK	8.90248	OK	9.95811	OK
YER046W-A	YER046W-A	V:243699-244029	330	5.9023	OK	4.29991	OK	0	OK	4.97389	OK	4.70968	OK	3.71481	OK
YER047C	SAP1	V:243809-246503	2694	3.52429	OK	3.27533	OK	3.4278	OK	3.14196	OK	3.19042	OK	3.39998	OK
YER048C	CAJ1	V:246981-248157	1176	21.6305	OK	16.5033	OK	17.6492	OK	16.1093	OK	15.717	OK	17.0378	OK
YER048W-A	ISD11	V:250717-251002	285	121.774	OK	93.2816	OK	139.073	OK	144.451	OK	152.27	OK	146.677	OK
YER049W	TPA1	V:251727-253662	1935	50.2406	OK	40.0256	OK	47.1023	OK	38.8124	OK	39.802	OK	36.4305	OK
YER050C	RSM18	V:253970-254387	417	38.8725	OK	37.0903	OK	39.4587	OK	25.4707	OK	37.6721	OK	39.6907	OK
YER051W	JHD1	V:254655-256134	1479	6.80942	OK	6.68458	OK	7.16826	OK	7.39736	OK	8.82435	OK	7.65746	OK
YER052C	HOM3	V:256374-257958	1584	290.031	OK	317.232	OK	347.407	OK	276.02	OK	309.495	OK	324.078	OK
YER053C	PIC2	V:258736-259639	903	34.9858	OK	50.2646	OK	47.449	OK	38.4976	OK	49.9034	OK	50.131	OK
YER053C-A	YER053C-A	V:260932-261046	114	114.028	OK	50.6198	OK	162.22	OK	325.654	OK	54.8604	OK	118.484	OK
YER054C	GIP2	V:262051-263698	1647	2.25824	OK	3.02561	OK	3.04247	OK	2.74514	OK	2.8424	OK	2.29081	OK
YER055C	HIS1	V:264891-265785	894	298.309	OK	272.868	OK	290.925	OK	207.133	OK	277.481	OK	272.637	OK
YER056C	FCY2	V:266511-268113	1602	358.661	OK	321.765	OK	384.367	OK	353.939	OK	386.039	OK	366.382	OK
YER056C-A	RPL34A	V:269422-270185	366	1056.39	OK	919.464	OK	1028.37	OK	1167.51	OK	1044.02	OK	1009.87	OK
YER057C	HMF1	V:270736-271126	390	385.002	OK	400.723	OK	398.253	OK	300.027	OK	333.399	OK	296.937	OK
YER058W	PET117	V:271767-272091	324	9.16943	OK	7.32312	OK	7.27326	OK	8.02777	OK	10.8148	OK	7.42776	OK
YER059W	PCL6	V:272623-273886	1263	9.07961	OK	8.19642	OK	9.59132	OK	6.1767	OK	7.59308	OK	8.62202	OK
YER060W	FCY21	V:274566-276153	1587	14.5621	OK	15.5298	OK	14.668	OK	12.5824	OK	20.1911	OK	20.3248	OK
YER060W-A	FCY22	V:276571-278164	1593	6.53065	OK	6.33474	OK	5.96529	OK	5.16867	OK	6.44184	OK	8.21986	OK
YER061C	CEM1	V:278297-279626	1329	12.8039	OK	12.357	OK	10.3512	OK	9.17054	OK	11.7854	OK	12.2427	OK
YER062C	HOR2	V:279929-280682	753	43.2189	OK	46.8444	OK	52.9975	OK	45.4745	OK	58.9358	OK	63.2584	OK
YER063W	THO1	V:281709-282366	657	37.0836	OK	30.5111	OK	34.1737	OK	32.9634	OK	36.9463	OK	42.9427	OK
YER064C	YER064C	V:282704-284222	1518	2.67225	OK	2.37119	OK	2.50216	OK	2.15897	OK	2.4067	OK	2.52438	OK
YER065C	ICL1	V:285240-286914	1674	5.6981	OK	6.20014	OK	6.18188	OK	6.26355	OK	6.41253	OK	6.90115	OK
YER066C-A	YER066C-A	V:291702-292203	501	5.19206	OK	4.88842	OK	3.47387	OK	1.5685	OK	3.30048	OK	3.06709	OK
YER066W	RRT13	V:290241-290799	558	9.9132	OK	7.18813	OK	7.66682	OK	6.54193	OK	7.05888	OK	9.06965	OK
YER067C-A	YER067C-A	V:292239-292563	324	15.6133	OK	21.297	OK	18.0151	OK	8.12652	OK	20.3073	OK	25.5597	OK
YER067W	RGI1	V:292065-292551	486	6.06084	OK	8.17081	OK	7.21107	OK	6.54175	OK	6.04964	OK	9.31951	OK
YER068C-A	YER068C-A	V:295300-295732	432	0.399881	OK	0.961144	OK	0.348864	OK	0.756131	OK	1.10664	OK	0.339509	OK
YER068W	MOT2	V:293049-294813	1764	12.186	OK	13.6572	OK	13.3465	OK	9.97411	OK	13.4732	OK	12.9758	OK
YER069W	ARG5,6	V:295409-298001	2592	131.298	OK	106.395	OK	109.238	OK	127.491	OK	140.023	OK	130.11	OK
YER070W	RNR1	V:298949-301616	2667	320.73	OK	331.201	OK	363.233	OK	302.007	OK	379.222	OK	339.002	OK
YER071C	TDA2	V:301946-302327	381	39.9589	OK	39.3221	OK	38.0978	OK	43.047	OK	45.9892	OK	47.5508	OK
YER072W	VTC1	V:302805-303195	390	311.518	OK	327.802	OK	342.42	OK	264.756	OK	297.899	OK	308.454	OK
YER073W	ALD5	V:304029-305592	1563	61.0516	OK	61.1214	OK	60.0205	OK	49.1315	OK	63.4231	OK	66.1975	OK
YER074W	RPS24A	V:306322-307196	408	1366.36	OK	1253.16	OK	1268.48	OK	1264.18	OK	1323.11	OK	1264.75	OK
YER074W-A	YOS1	V:307652-308123	258	129.804	OK	91.5126	OK	120.481	OK	134.285	OK	143.275	OK	171.153	OK
YER075C	PTP3	V:308412-311199	2787	10.0476	OK	8.14168	OK	9.22894	OK	8.96812	OK	9.94726	OK	9.60575	OK
YER076C	YER076C	V:312589-313498	909	2.80685	OK	2.06674	OK	2.15119	OK	1.48404	OK	1.92683	OK	2.21426	OK
YER076W-A	YER076W-A	V:313389-313737	348	8.11756	OK	4.03092	OK	6.83353	OK	4.98167	OK	8.49864	OK	8.68701	OK
YER077C	YER077C	V:314533-316600	2067	5.3382	OK	3.33396	OK	4.1988	OK	3.56992	OK	3.60189	OK	3.84513	OK
YER078C	ICP55	V:316806-318342	1536	15.6199	OK	14.7813	OK	16.6019	OK	11.5685	OK	14.8922	OK	15.6526	OK
YER078W-A	YER078W-A	V:318645-318810	165	0	OK	11.1058	OK	4.24227	OK	0	OK	0	OK	0	OK
YER079C-A	YER079C-A	V:319901-320240	339	0.550617	OK	1.02191	OK	0	OK	0	OK	0	OK	0	OK
YER079W	YER079W	V:318919-319552	633	20.0292	OK	22.6219	OK	23.5545	OK	23.5129	OK	30.4401	OK	25.0362	OK
YER080W	AIM9	V:319962-321846	1884	22.0859	OK	19.0147	OK	22.3697	OK	21.5419	OK	23.4758	OK	25.2739	OK
YER081W	SER3	V:322685-324095	1410	197.915	OK	222.227	OK	184.883	OK	127.562	OK	207.885	OK	185.153	OK
YER082C	UTP7	V:324271-325936	1665	10.0795	OK	8.18191	OK	8.22947	OK	7.17147	OK	6.92453	OK	7.74286	OK
YER083C	GET2	V:326173-327031	858	50.897	OK	61.0012	OK	57.8999	OK	36.7761	OK	47.5021	OK	46.9208	OK
YER084W	YER084W	V:327064-327451	387	2.0617	OK	1.93786	OK	0.702334	OK	2.07012	OK	4.94232	OK	0.746751	OK
YER084W-A	YER084W-A	V:327597-328110	513	0	OK	0	OK	0	OK	0	OK	0	OK	0	OK
YER085C	YER085C	V:327618-328140	522	0	OK	0	OK	0.229596	OK	0.178309	OK	0	OK	0	OK
YER086W	ILV1	V:328476-330207	1731	347.498	OK	361.646	OK	361.389	OK	320.244	OK	342.859	OK	338.038	OK
YER087C-A	YER087C-A	V:331816-332368	552	7.29147	OK	8.34817	OK	6.24482	OK	10.5962	OK	10.1376	OK	11.0702	OK
YER087C-B	SBH1	V:332581-332830	249	427.255	OK	430.378	OK	491.144	OK	471.192	OK	546.094	OK	514.408	OK
YER087W	AIM10	V:330575-332306	1731	4.87979	OK	3.50726	OK	4.38094	OK	3.42727	OK	3.57311	OK	3.57664	OK
YER088C	DOT6	V:333175-335188	2013	54.0412	OK	54.6627	OK	50.7345	OK	38.0228	OK	41.3229	OK	42.7221	OK
YER088C-A	YER088C-A	V:335695-336019	324	82.9615	OK	92.1499	OK	86.1395	OK	71.1085	OK	77.9987	OK	76.248	OK
YER088W-B	YER088W-B	V:335926-336073	147	64.2356	OK	32.3889	OK	44.343	OK	8.07	OK	34.2971	OK	31.6429	OK
YER089C	PTC2	V:335945-337340	1395	55.5234	OK	55.5822	OK	49.6239	OK	42.5062	OK	50.4668	OK	52.8147	OK
YER090C-A	YER090C-A	V:338321-338411	90	2035.68	OK	1826.81	OK	1720.92	OK	1656.67	OK	1767.81	OK	1560.81	OK
YER090W	TRP2	V:337948-339472	1524	48.7561	OK	49.9962	OK	53.3981	OK	31.0858	OK	36.8623	OK	40.893	OK
YER091C	MET6	V:339863-342167	2304	5910.49	OK	6559.81	OK	6292.46	OK	5507.88	OK	5873.5	OK	6155.68	OK
YER091C-A	YER091C-A	V:342389-342611	222	0	OK	0	OK	1.84414	OK	0	OK	0	OK	3.81031	OK
YER092W	IES5	V:342854-343232	378	19.3821	OK	21.5975	OK	26.6251	OK	22.3616	OK	20.1944	OK	21.9068	OK
YER093C	TSC11	V:343319-347612	4293	4.87997	OK	5.13348	OK	5.04661	OK	4.71032	OK	4.78932	OK	5.2787	OK
YER093C-A	AIM11	V:347911-348400	414	11.1364	OK	7.6972	OK	10.6732	OK	8.25321	OK	8.00175	OK	7.00133	OK
YER094C	PUP3	V:348728-349346	618	131.023	OK	134.347	OK	139.872	OK	115.955	OK	148.946	OK	167.883	OK
YER095W	RAD51	V:349979-351182	1203	23.6009	OK	29.8703	OK	27.9971	OK	19.6928	OK	20.64	OK	23.6156	OK
YER096W	SHC1	V:351697-353236	1539	0.408804	OK	1.01352	OK	1.70823	OK	1.02598	OK	1.1946	OK	1.05938	OK
YER097W	YER097W	V:355139-355469	330	50.4502	OK	26.8837	OK	47.0915	OK	54.8079	OK	40.4095	OK	35.4375	OK
YER098W	UBP9	V:355465-357730	2265	3.77528	OK	2.79195	OK	2.95678	OK	2.64415	OK	3.31139	OK	3.34801	OK
YER099C	PRS2	V:358104-359061	957	25.0399	OK	22.854	OK	24.1754	OK	24.2892	OK	31.6052	OK	28.7088	OK
YER100W	UBC6	V:359561-360314	753	24.7497	OK	21.6511	OK	23.4004	OK	24.1702	OK	31.6845	OK	28.6205	OK
YER101C	AST2	V:360501-361794	1293	3.43667	OK	3.37262	OK	3.3798	OK	2.50489	OK	4.31211	OK	2.76703	OK
YER102W	RPS8B	V:363099-363702	603	150.559	OK	144.279	OK	176.133	OK	196.415	OK	176.155	OK	162.686	OK
YER103W	SSA4	V:364588-366517	1929	9.15715	OK	8.71004	OK	8.77855	OK	9.69201	OK	10.8272	OK	12.6909	OK
YER104W	RTT105	V:366801-367428	627	4.51847	OK	4.01926	OK	5.06686	OK	4.51945	OK	7.19578	OK	5.7186	OK
YER105C	NUP157	V:367837-372013	4176	27.439	OK	24.5865	OK	25.6911	OK	21.5542	OK	24.4998	OK	24.2337	OK
YER106W	MAM1	V:372325-373234	909	0.712852	OK	0.122133	OK	0	OK	0.10815	OK	0.22821	OK	0.725499	OK
YER107C	GLE2	V:373447-374545	1098	9.71692	OK	8.44569	OK	7.79299	OK	5.95427	OK	8.02212	OK	8.2376	OK
YER107W-A	YER107W-A	V:374393-374714	321	33.7714	OK	19.9844	OK	27.8754	OK	30.5727	OK	33.2678	OK	38.0799	OK
YER109C	FLO8	V:375214-377614	2400	2.37876	OK	2.74501	OK	1.99727	OK	0.912897	OK	1.08457	OK	1.08778	OK
YER110C	KAP123	V:378761-382103	3342	244.503	OK	218.949	OK	216.9	OK	199.985	OK	170.532	OK	168.066	OK
YER111C	SWI4	V:382594-385876	3282	6.45185	OK	5.24372	OK	6.60442	OK	6.41091	OK	6.74259	OK	6.75139	OK
YER112W	LSM4	V:387231-387795	564	21.165	OK	18.2565	OK	17.9474	OK	12.7639	OK	12.4583	OK	15.403	OK
YER113C	TMN3	V:387931-390052	2121	17.4833	OK	12.7447	OK	16.6208	OK	13.5804	OK	16.9644	OK	14.5183	OK
YER114C	BOI2	V:390589-393712	3123	10.4015	OK	9.15042	OK	8.53254	OK	6.74478	OK	7.42624	OK	7.56242	OK
YER115C	SPR6	V:394291-394867	576	7.06757	OK	5.03557	OK	5.60007	OK	4.94287	OK	5.81347	OK	4.43962	OK
YER116C	SLX8	V:395347-396172	825	5.31717	OK	5.2382	OK	5.81905	OK	3.43847	OK	4.63247	OK	4.10791	OK
YER117W	RPL23B	V:396768-397653	414	1424.29	OK	1286.4	OK	1473.61	OK	1519.97	OK	1440.67	OK	1341.28	OK
YER118C	SHO1	V:397951-399055	1104	15.6858	OK	14.9814	OK	13.133	OK	9.27108	OK	9.5402	OK	10.2731	OK
YER119C	AVT6	V:399495-400842	1347	32.1931	OK	37.149	OK	31.2577	OK	30.0653	OK	37.5094	OK	40.3173	OK
YER119C-A	YER119C-A	V:400866-401238	372	2.02645	OK	3.08231	OK	1.54397	OK	2.88384	OK	1.29023	OK	1.39448	OK
YER120W	SCS2	V:401134-401869	735	140.892	OK	138.924	OK	147.606	OK	98.5154	OK	112.057	OK	103.079	OK
YER121W	YER121W	V:402374-402719	345	0.712201	OK	1.65322	OK	1.12089	OK	0.581945	OK	1.81685	OK	1.84405	OK
YER122C	GLO3	V:402870-404352	1482	37.0406	OK	31.3093	OK	37.136	OK	30.5988	OK	33.513	OK	33.1777	OK
YER123W	YCK3	V:404812-406387	1575	15.1782	OK	13.7298	OK	15.7941	OK	17.2751	OK	15.5833	OK	17.1288	OK
YER124C	DSE1	V:407341-409063	1722	112.616	OK	124.98	OK	145.044	OK	128.196	OK	149.904	OK	140.273	OK
YER125W	RSP5	V:410188-412618	2430	56.6322	OK	60.4597	OK	44.6809	OK	15.9124	OK	21.4728	OK	26.1649	OK
YER126C	NSA2	V:413393-414179	786	53.7295	OK	41.8026	OK	52.435	OK	58.3137	OK	51.3663	OK	51.3212	OK
YER127W	LCP5	V:414480-415554	1074	8.65626	OK	6.73905	OK	6.83047	OK	5.96586	OK	9.26583	OK	6.862	OK
YER128W	VFA1	V:415858-416470	612	4.94002	OK	4.66292	OK	3.99188	OK	4.52234	OK	4.21517	OK	4.63185	OK
YER129W	SAK1	V:417280-420709	3429	10.443	OK	9.53662	OK	9.74256	OK	9.10923	OK	9.77568	OK	8.87816	OK
YER130C	YER130C	V:421114-422446	1332	24.5988	OK	22.5982	OK	26.8743	OK	21.102	OK	17.4655	OK	16.2379	OK
YER131W	RPS26B	V:423951-424311	360	1030.11	OK	948.728	OK	1052.9	OK	1139.32	OK	1025.38	OK	1002.5	OK
YER132C	PMD1	V:425187-430449	5262	8.88566	OK	7.91589	OK	9.11058	OK	6.95871	OK	7.11443	OK	7.66233	OK
YER133W	GLC7	V:432494-433958	939	161.876	OK	126.118	OK	150.698	OK	183.804	OK	189.319	OK	188.873	OK
YER133W-A	YER133W-A	V:437190-437532	342	12.8482	OK	17.3013	OK	11.2827	OK	16.0758	OK	15.591	OK	17.3227	OK
YER134C	YER134C	V:437266-437803	537	26.3016	OK	26.0817	OK	18.991	OK	17.5533	OK	22.5813	OK	24.8745	OK
YER135C	YER135C	V:437951-438344	393	7.02354	OK	10.7432	OK	6.05812	OK	12.397	OK	10.6623	OK	12.1317	OK
YER136W	GDI1	V:439615-440971	1356	92.4891	OK	78.7465	OK	102.972	OK	110.587	OK	117.598	OK	121.585	OK
YER137C	YER137C	V:441372-441819	447	0.387369	OK	2.50241	OK	2.58389	OK	4.15856	OK	2.20622	OK	4.00278	OK
YER137C-A	YER137C-A	V:447701-449024	1323	0	OK	0	OK	0	OK	0	OK	0	OK	0	OK
YER137W-A	YER137W-A	V:441574-441880	306	5.51358	OK	6.69013	OK	9.03109	OK	7.57337	OK	7.63593	OK	7.96497	OK
YER138C	YER138C	V:443755-449024	5269	0	OK	0	OK	0	OK	0	OK	0	OK	0	OK
YER138W-A	YER138W-A	V:449473-449578	105	4297.94	OK	2682.17	OK	3109.22	OK	4433.64	OK	3281.16	OK	3596.89	OK
YER139C	RTR1	V:450562-451243	681	15.8705	OK	9.98935	OK	12.4487	OK	14.5456	OK	17.7134	OK	14.3051	OK
YER140W	YER140W	V:451564-453235	1671	6.51205	OK	6.55632	OK	6.98541	OK	6.91893	OK	7.69597	OK	6.60726	OK
YER141W	COX15	V:453458-454919	1461	101.383	OK	109.53	OK	104.461	OK	89.0305	OK	118.773	OK	133.746	OK
YER142C	MAG1	V:455145-456036	891	8.64716	OK	6.15454	OK	9.81454	OK	7.31583	OK	8.71585	OK	9.15026	OK
YER143W	DDI1	V:456318-457605	1287	10.1447	OK	8.97966	OK	9.17545	OK	8.45577	OK	10.4711	OK	10.7255	OK
YER144C	UBP5	V:457805-460223	2418	8.55749	OK	8.80359	OK	9.07043	OK	7.1258	OK	6.54478	OK	7.8392	OK
YER145C	FTR1	V:460525-461740	1215	95.7261	OK	110.312	OK	170.204	OK	107.495	OK	97.2742	OK	46.2399	OK
YER145C-A	YER145C-A	V:462385-462823	438	0.567933	OK	1.64769	OK	1.38219	OK	0.928466	OK	0.553505	OK	0.404092	OK
YER146W	LSM5	V:462584-462866	282	101.138	OK	108.231	OK	120.37	OK	105.257	OK	117.935	OK	122.839	OK
YER147C	SCC4	V:462967-464842	1875	2.51562	OK	3.40369	OK	3.36792	OK	2.45122	OK	3.22349	OK	3.08947	OK
YER147C-A	YER147C-A	V:465202-465613	411	7.87205	OK	8.00895	OK	7.50958	OK	4.18035	OK	6.77255	OK	7.34896	OK
YER148W	SPT15	V:465302-466025	723	41.222	OK	30.9804	OK	32.6926	OK	36.2605	OK	36.6975	OK	34.9546	OK
YER148W-A	YER148W-A	V:466184-466763	579	0.233017	OK	0	OK	0.204067	OK	0.163774	OK	0	OK	0.607489	OK
YER149C	PEA2	V:466207-467470	1263	6.49009	OK	4.99963	OK	7.11417	OK	5.13811	OK	6.58416	OK	6.75052	OK
YER150W	SPI1	V:468369-468816	447	70.9308	OK	111.948	OK	104.858	OK	51.4369	OK	43.8956	OK	45.3776	OK
YER151C	UBP3	V:469685-472424	2739	11.6639	OK	9.49165	OK	9.94354	OK	6.6436	OK	7.41865	OK	8.54437	OK
YER152C	YER152C	V:472656-473988	1332	21.4822	OK	22.8385	OK	20.7037	OK	13.2044	OK	19.3596	OK	22.5035	OK
YER152W-A	YER152W-A	V:473484-474051	567	38.1135	OK	37.7428	OK	36.0478	OK	24.1681	OK	35.8625	OK	44.2113	OK
YER153C	PET122	V:474040-474805	765	1.66581	OK	2.10357	OK	1.11117	OK	0.413482	OK	0.475463	OK	0.676772	OK
YER154W	OXA1	V:475019-476228	1209	23.3372	OK	18.7035	OK	18.9004	OK	15.3552	OK	19.6904	OK	22.2163	OK
YER155C	BEM2	V:476344-482848	6504	37.9185	OK	31.5153	OK	35.3754	OK	30.5779	OK	30.5997	OK	32.1773	OK
YER156C	YER156C	V:483324-484341	1017	47.0949	OK	44.1221	OK	46.0964	OK	33.5425	OK	36.6749	OK	37.805	OK
YER157W	COG3	V:484787-487193	2406	14.2837	OK	12.0104	OK	13.7371	OK	14.1988	OK	15.487	OK	15.5473	OK
YER158C	YER158C	V:488856-490578	1722	19.8548	OK	24.0826	OK	22.6965	OK	20.8998	OK	27.2215	OK	21.2337	OK
YER158W-A	YER158W-A	V:491486-491702	216	16.732	OK	19.48	OK	17.5798	OK	20.741	OK	19.9154	OK	41.5561	OK
YER159C	BUR6	V:491529-491958	429	17.5331	OK	15.8999	OK	15.5447	OK	15.7535	OK	17.6096	OK	19.1743	OK
YER159C-A	YER159C-A	V:496801-498124	1323	0	OK	0	OK	0	OK	0	OK	0	OK	0	OK
YER160C	YER160C	V:492855-498124	5269	0	OK	0	OK	0	OK	0	OK	0	OK	0	OK
YER161C	SPT2	V:499346-500348	1002	7.47221	OK	7.27182	OK	7.49181	OK	6.33292	OK	10.3557	OK	8.27738	OK
YER162C	RAD4	V:500629-502894	2265	3.09632	OK	2.29027	OK	2.93	OK	3.21462	OK	2.92777	OK	3.79598	OK
YER163C	YER163C	V:503083-503782	699	17.6298	OK	18.0659	OK	16.3983	OK	17.7045	OK	18.2238	OK	21.1552	OK
YER164W	CHD1	V:505391-509798	4407	15.8854	OK	11.5878	OK	13.4463	OK	12.4915	OK	12.8431	OK	14.2229	OK
YER165C-A	YER165C-A	V:512626-512983	357	18.1842	OK	8.71737	OK	4.29255	OK	9.29882	OK	7.88097	OK	16.0868	OK
YER165W	PAB1	V:510372-512106	1734	364.477	OK	304.707	OK	358.077	OK	278.859	OK	284.297	OK	284.736	OK
YER166W	DNF1	V:512743-517459	4716	24.0234	OK	19.7606	OK	21.9186	OK	18.6733	OK	21.9073	OK	22.7928	OK
YER167W	BCK2	V:518215-520771	2556	10.1179	OK	9.08126	OK	8.51268	OK	6.42909	OK	8.52164	OK	8.05985	OK
YER168C	CCA1	V:521028-522669	1641	11.3343	OK	9.85556	OK	11.2633	OK	11.0216	OK	11.57	OK	11.8592	OK
YER169W	RPH1	V:523368-525759	2391	6.56994	OK	7.00189	OK	7.33486	OK	6.82833	OK	6.86673	OK	6.21255	OK
YER170W	ADK2	V:525973-526651	678	6.74954	OK	7.25955	OK	10.2165	OK	8.38249	OK	10.1415	OK	10.1676	OK
YER171W	RAD3	V:527081-529418	2337	13.8496	OK	11.443	OK	10.828	OK	10.8301	OK	11.771	OK	11.3436	OK
YER172C	BRR2	V:529529-536021	6492	11.8946	OK	9.68284	OK	11.1004	OK	8.11696	OK	9.11831	OK	9.12082	OK
YER172C-A	YER172C-A	V:536274-536655	381	0	OK	0	OK	0	OK	0	OK	0	OK	0	OK
YER173W	RAD24	V:536299-538279	1980	4.60005	OK	3.7666	OK	4.19651	OK	4.90175	OK	6.04767	OK	4.38771	OK
YER174C	GRX4	V:538433-539168	735	23.0969	OK	18.9741	OK	20.7602	OK	21.8412	OK	25.9896	OK	34.0811	OK
YER175C	TMT1	V:539463-540363	900	13.9398	OK	18.9084	OK	17.8352	OK	12.2924	OK	14.9242	OK	15.858	OK
YER175W-A	YER175W-A	V:540649-540814	165	113.543	OK	26.8072	OK	77.3088	OK	137.107	OK	93.0333	OK	111.74	OK
YER176W	ECM32	V:541689-545055	3366	10.0223	OK	8.25525	OK	8.60073	OK	7.15553	OK	7.90981	OK	8.74648	OK
YER177W	BMH1	V:545610-546414	804	568.715	OK	565.12	OK	590.622	OK	443.045	OK	577.581	OK	581.512	OK
YER178W	PDA1	V:546816-548079	1263	712.612	OK	733.088	OK	754.722	OK	621.356	OK	638.941	OK	660.987	OK
YER179W	DMC1	V:548420-549517	1005	3.40936	OK	3.29648	OK	3.30073	OK	3.17422	OK	4.05083	OK	3.68905	OK
YER180C	ISC10	V:549723-550527	804	8.72279	OK	5.42608	OK	7.06023	OK	5.14177	OK	7.48066	OK	5.18176	OK
YER180C-A	SLO1	V:550864-551122	258	5.66907	OK	5.27871	OK	8.63216	OK	2.04492	OK	5.2373	OK	3.67972	OK
YER181C	YER181C	V:551472-551796	324	11.8075	OK	9.24732	OK	8.68239	OK	4.30872	OK	5.99738	OK	3.79397	OK
YER182W	FMP10	V:552524-553259	735	6.20491	OK	6.42032	OK	6.52076	OK	5.72634	OK	5.917	OK	7.41818	OK
YER183C	FAU1	V:553333-553969	636	23.0323	OK	27.2686	OK	28.0662	OK	24.5306	OK	38.326	OK	31.0932	OK
YER184C	YER184C	V:556295-558680	2385	4.76356	OK	5.28767	OK	6.22465	OK	3.45329	OK	4.18639	OK	4.35495	OK
YER185W	PUG1	V:559453-560365	912	6.28589	OK	6.595	OK	5.32366	OK	4.63164	OK	4.69872	OK	5.29883	OK
YER186C	YER186C	V:561704-562625	921	30.8782	OK	22.5373	OK	27.6339	OK	31.5232	OK	39.8572	OK	31.6329	OK
YER187W	YER187W	V:566229-566655	426	1.47768	OK	1.9319	OK	1.17123	OK	1.43946	OK	2.0818	OK	1.38125	OK
YER188C-A	YER188C-A	V:569607-569907	300	3.5481	OK	1.63365	OK	3.76753	OK	1.38731	OK	3.08378	OK	3.3194	OK
YER188W	YER188W	V:568039-568759	720	4.15433	OK	3.57833	OK	4.20748	OK	5.25037	OK	5.76346	OK	5.4313	OK
YER189W	YER189W	V:571154-571523	369	0	OK	0	OK	0	OK	0	OK	0.510481	OK	0.555608	OK
YER190C-A	YER190C-A	V:574803-575379	576	0	OK	0	OK	0	OK	0	OK	0	OK	0	OK
YER190C-B	YER190C-B	V:575679-576162	483	0	OK	0	OK	0	OK	0	OK	0	OK	0	OK
YER190W	YRF1-2	V:571479-576525	5046	0.0706959	OK	0.0627603	OK	0.0777461	OK	0.0437716	OK	0.0975057	OK	0.125812	OK
YFL001W	DEG1	VI:147130-148459	1329	8.98703	OK	6.75378	OK	8.51428	OK	7.13165	OK	7.87354	OK	8.58574	OK
YFL002C	SPB4	VI:145113-146934	1821	14.1564	OK	12.6318	OK	12.9876	OK	10.4301	OK	11.7023	OK	9.11524	OK
YFL002W-A	YFL002W-A	VI:138203-143517	5314	0	OK	0	OK	0	OK	0	OK	0	OK	0	OK
YFL002W-B	YFL002W-B	VI:138203-139520	1317	0	OK	0	OK	0	OK	0	OK	0	OK	0	OK
YFL003C	MSH4	VI:134520-137157	2637	1.11736	OK	0.730357	OK	1.0242	OK	0.915408	OK	0.783984	OK	0.653676	OK
YFL004W	VTC2	VI:131809-134296	2487	43.5771	OK	35.9039	OK	39.2126	OK	23.8188	OK	30.257	OK	29.5418	OK
YFL005W	SEC4	VI:130333-130981	648	160.668	OK	154.817	OK	193.062	OK	159.428	OK	206.354	OK	202.577	OK
YFL007W	BLM10	VI:123478-129910	6432	22.5677	OK	19.8191	OK	21.0158	OK	15.4726	OK	16.0366	OK	18.8619	OK
YFL008W	SMC1	VI:119428-123106	3678	9.11982	OK	7.39743	OK	9.33264	OK	8.15377	OK	9.96967	OK	9.85879	OK
YFL009W	CDC4	VI:116144-118484	2340	17.1918	OK	17.0631	OK	18.3771	OK	15.5817	OK	17.6912	OK	18.572	OK
YFL010C	WWM1	VI:115107-115743	636	11.3835	OK	13.088	OK	7.92037	OK	3.37336	OK	3.77154	OK	4.08584	OK
YFL010W-A	AUA1	VI:114989-115274	285	40.8452	OK	39.7739	OK	32.4107	OK	20.3878	OK	25.7479	OK	32.0862	OK
YFL011W	HXT10	VI:112344-113985	1641	0.0572518	OK	0	OK	0.5431	OK	0.0815011	OK	0.147342	OK	0.0537938	OK
YFL012W	YFL012W	VI:110646-111093	447	0.646553	OK	1.67918	OK	1.19628	OK	2.26932	OK	1.63798	OK	0.58994	OK
YFL012W-A	YFL012W-A	VI:109809-110184	375	0.569401	OK	0	OK	4.10454	OK	1.02916	OK	0.574542	OK	2.45355	OK
YFL013C	IES1	VI:107851-109930	2079	4.77449	OK	5.11654	OK	4.95294	OK	3.37134	OK	4.45397	OK	4.70004	OK
YFL013W-A	YFL013W-A	VI:107798-108602	804	0.483712	OK	0.801977	OK	0.579335	OK	0.304644	OK	0.494026	OK	0.529906	OK
YFL014W	HSP12	VI:107255-107585	330	172.307	OK	276.768	OK	528.427	OK	478.572	OK	573.754	OK	480.44	OK
YFL015C	YFL015C	VI:106468-106963	495	0	OK	0	OK	0.48378	OK	0.44346	OK	0	OK	0.147843	OK
YFL015W-A	YFL015W-A	VI:106414-106732	318	0	OK	0	OK	0	OK	0	OK	0	OK	0	OK
YFL016C	MDJ1	VI:104700-106236	1536	10.5972	OK	9.39995	OK	9.44136	OK	7.07635	OK	7.12044	OK	8.62895	OK
YFL017C	GNA1	VI:103982-104462	480	20.0326	OK	15.8431	OK	20.2619	OK	17.8514	OK	24.1215	OK	22.4035	OK
YFL017W-A	SMX2	VI:103698-103932	234	142.196	OK	97.7731	OK	142.731	OK	128.768	OK	168.753	OK	128.903	OK
YFL018C	LPD1	VI:101627-103127	1500	66.5556	OK	55.5772	OK	70.3928	OK	64.7298	OK	74.0821	OK	80.1407	OK
YFL019C	YFL019C	VI:100251-100605	354	1.3652	OK	2.44359	OK	2.6264	OK	0.661186	OK	2.64475	OK	0.691065	OK
YFL020C	PAU5	VI:99230-99599	369	8.25545	OK	5.43022	OK	5.21629	OK	4.59639	OK	4.41492	OK	5.33945	OK
YFL021C-A	YFL021C-A	VI:95760-96615	855	0.574511	OK	0.712431	OK	0.367334	OK	0.28606	OK	0.7251	OK	0.0987654	OK
YFL021W	GAT1	VI:95965-97498	1533	34.2192	OK	36.7236	OK	33.1467	OK	16.6202	OK	24.152	OK	22.8132	OK
YFL022C	FRS2	VI:93498-95010	1512	84.8214	OK	71.3435	OK	77.341	OK	62.2182	OK	68.5751	OK	67.3253	OK
YFL023W	BUD27	VI:90985-93376	2391	3.97702	OK	3.09606	OK	4.38565	OK	3.17651	OK	2.77742	OK	2.65915	OK
YFL024C	EPL1	VI:87846-90345	2499	8.55121	OK	8.27275	OK	6.67011	OK	3.2108	OK	3.8586	OK	4.20617	OK
YFL025C	BST1	VI:84144-87234	3090	18.195	OK	15.5888	OK	17.1038	OK	16.1578	OK	17.2811	OK	19.9489	OK
YFL026W	STE2	VI:82579-83875	1296	7.79699	OK	6.46598	OK	7.45207	OK	810.044	OK	809.771	OK	771.166	OK
YFL027C	GYP8	VI:80418-81912	1494	4.49434	OK	3.73019	OK	5.0433	OK	14.29	OK	16.7575	OK	15.8619	OK
YFL028C	CAF16	VI:79343-80213	870	31.2742	OK	29.031	OK	32.6945	OK	26.6471	OK	31.4083	OK	33.2972	OK
YFL029C	CAK1	VI:78054-79161	1107	5.01227	OK	3.93313	OK	4.31707	OK	4.09198	OK	4.64544	OK	5.62437	OK
YFL030W	AGX1	VI:76830-77988	1158	8.98488	OK	10.9364	OK	10.5968	OK	6.58337	OK	8.23731	OK	9.77457	OK
YFL031C-A	YFL031C-A	VI:76013-76115	102	6686.93	OK	8065.4	OK	5545.43	OK	4013.9	OK	3762.18	OK	4344.51	OK
YFL031W	HAC1	VI:75178-76147	717	492.024	OK	537.224	OK	448.346	OK	303.295	OK	336.018	OK	372.618	OK
YFL032W	YFL032W	VI:74871-75192	321	4.7485	OK	12.0007	OK	5.65699	OK	4.95407	OK	2.20303	OK	5.25247	OK
YFL033C	RIM15	VI:69114-74427	5313	12.4436	OK	12.0169	OK	12.9062	OK	10.2452	OK	11.7777	OK	13.0721	OK
YFL034C-A	RPL22B	VI:64242-64932	369	120.75	OK	101.887	OK	106.043	OK	113.152	OK	113.785	OK	118.492	OK
YFL034C-B	MOB2	VI:63015-63993	864	4.59454	OK	4.34225	OK	3.59613	OK	1.67744	OK	1.93981	OK	2.62881	OK
YFL034W	YFL034W	VI:65476-68698	3222	7.10851	OK	5.7964	OK	6.6459	OK	5.68399	OK	7.00101	OK	7.12804	OK
YFL036W	RPO41	VI:58781-62837	4056	14.7264	OK	12.0264	OK	13.8689	OK	11.117	OK	13.5643	OK	15.2551	OK
YFL037W	TUB2	VI:56335-57709	1374	271.213	OK	266.085	OK	263.439	OK	231.62	OK	250.588	OK	268.685	OK
[truncated: 5,047 more rows]

## Sheet: YAD_Diff analysis
Systematic name	SGD name	locus	sample_1	sample_2	status	value_1	value_2	log2(fold_change)	test_stat	p_value	q_value	significant
YFL026W	STE2	VI:82579-83875	WT.YAD	jhd2∆.YAD	OK	7.66711	712.604	6.53827	30.7532	5e-05	0.00145438	yes		Legend
YGL032C	AGA2	VII:436569-436833	WT.YAD	jhd2∆.YAD	OK	5.11635	257.74	5.65465	9.25818	0.0001	0.00260826	yes		UP	> 1.4-fold increased mRNA levels in jhd2∆				72 genes
YIL015W	BAR1	IX:322341-324105	WT.YAD	jhd2∆.YAD	OK	1.62144	67.0676	5.37027	20.2156	5e-05	0.00145438	yes		DN	> 1.4-fold decreased mRNA levels in jhd2∆				141 genes
YKL209C	STE6	XI:42422-46295	WT.YAD	jhd2∆.YAD	OK	2.27906	48.4298	4.40938	21.8975	5e-05	0.00145438	yes
YDR342C	HXT7	IV:1154215-1155928	WT.YAD	jhd2∆.YAD	OK	1.31264	4.49807	1.77684	5.1675	5e-05	0.00145438	yes				Total significantly expressed genes:			213
YFL027C	GYP8	VI:80418-81912	WT.YAD	jhd2∆.YAD	OK	4.44155	13.9643	1.65261	7.26385	5e-05	0.00145438	yes
YCR018C	SRD1	III:148237-148903	WT.YAD	jhd2∆.YAD	OK	10.8467	31.7351	1.54883	6.58594	5e-05	0.00145438	yes
YNL146C-A	YNL146C-A	XIV:351385-351580	WT.YAD	jhd2∆.YAD	OK	24.8224	71.9626	1.5356	3.2552	0.0019	0.0240337	yes
YOL101C	IZH4	XV:126981-127920	WT.YAD	jhd2∆.YAD	OK	2.43272	6.28567	1.3695	3.55327	5e-05	0.00145438	yes
YLR413W	YLR413W	XII:951155-953183	WT.YAD	jhd2∆.YAD	OK	46.2458	114.297	1.3054	6.78238	5e-05	0.00145438	yes
YCR016W	YCR016W	III:143633-144506	WT.YAD	jhd2∆.YAD	OK	15.9275	37.5457	1.23713	6.25909	5e-05	0.00145438	yes
YJL170C	ASG7	X:101149-101779	WT.YAD	jhd2∆.YAD	OK	5.27443	12.409	1.2343	4.20184	5e-05	0.00145438	yes
YCR015C	YCR015C	III:141216-142170	WT.YAD	jhd2∆.YAD	OK	14.118	32.664	1.21016	5.65136	5e-05	0.00145438	yes
YCR011C	ADP1	III:133723-136873	WT.YAD	jhd2∆.YAD	OK	35.9512	76.9203	1.09733	5.78141	5e-05	0.00145438	yes
YCR014C	POL4	III:139184-140933	WT.YAD	jhd2∆.YAD	OK	7.66877	15.9373	1.05534	5.54105	5e-05	0.00145438	yes
YOR237W	HES1	XV:781993-783298	WT.YAD	jhd2∆.YAD	OK	1.65253	3.24501	0.973547	2.83545	5e-05	0.00145438	yes
YCR008W	SAT4	III:128469-130281	WT.YAD	jhd2∆.YAD	OK	23.6492	45.7746	0.952755	5.31503	5e-05	0.00145438	yes
YCR009C	RVS161	III:130744-131542	WT.YAD	jhd2∆.YAD	OK	74.3635	142.835	0.941684	4.99616	5e-05	0.00145438	yes
YCR017C	CWH43	III:144772-147634	WT.YAD	jhd2∆.YAD	OK	82.004	156.338	0.930901	4.73023	5e-05	0.00145438	yes
YOR313C	SPS4	XV:901857-902874	WT.YAD	jhd2∆.YAD	OK	8.24333	14.4505	0.809825	3.84165	5e-05	0.00145438	yes
YDR460W	TFB3	IV:1383810-1384776	WT.YAD	jhd2∆.YAD	OK	5.68047	9.71086	0.773588	3.14517	5e-05	0.00145438	yes
YOL084W	PHM7	XV:162355-165331	WT.YAD	jhd2∆.YAD	OK	7.8311	13.2463	0.758302	4.42271	5e-05	0.00145438	yes
YJL212C	OPT1	X:33849-36249	WT.YAD	jhd2∆.YAD	OK	32.3664	53.1768	0.716303	4.17501	5e-05	0.00145438	yes
YIR028W	DAL4	IX:408467-410375	WT.YAD	jhd2∆.YAD	OK	2.83442	4.64085	0.711336	3.13218	5e-05	0.00145438	yes
YPL189W	GUP2	XVI:189153-190983	WT.YAD	jhd2∆.YAD	OK	2.15191	3.50888	0.705395	2.41725	5e-05	0.00145438	yes
YPR194C	OPT2	XVI:924303-926937	WT.YAD	jhd2∆.YAD	OK	14.9074	24.0559	0.690367	3.75936	5e-05	0.00145438	yes
YDR013W	PSF1	IV:473156-473783	WT.YAD	jhd2∆.YAD	OK	16.3044	26.2622	0.68773	3.29259	5e-05	0.00145438	yes
YAL067C	SEO1	I:7234-9016	WT.YAD	jhd2∆.YAD	OK	2.61992	4.1389	0.659722	2.31238	0.00035	0.00710354	yes
YLR423C	ATG17	XII:971916-973170	WT.YAD	jhd2∆.YAD	OK	6.04032	9.4686	0.648527	2.88714	0.0001	0.00260826	yes
YIR005W	IST3	IX:364888-365335	WT.YAD	jhd2∆.YAD	OK	9.85281	15.3367	0.63838	1.77249	0.00355	0.0369153	yes
YBR233W-A	DAD3	II:684976-685261	WT.YAD	jhd2∆.YAD	OK	38.081	59.1478	0.635252	2.52273	0.0002	0.00457391	yes
YFR053C	HXK1	VI:253428-255049	WT.YAD	jhd2∆.YAD	OK	42.1048	65.3763	0.634781	2.96607	5e-05	0.00145438	yes
YIR033W	MGA2	IX:416123-419465	WT.YAD	jhd2∆.YAD	OK	10.391	16.1257	0.634023	3.27729	5e-05	0.00145438	yes
YNL336W	COS1	XIV:8329-9475	WT.YAD	jhd2∆.YAD	OK	8.38402	12.9101	0.622784	3.03071	5e-05	0.00145438	yes
YFR034C	PHO4	VI:225019-225958	WT.YAD	jhd2∆.YAD	OK	3.87571	5.9645	0.621943	3.3475	5e-05	0.00145438	yes
YDL085C-A	YDL085C-A	IV:302463-302670	WT.YAD	jhd2∆.YAD	OK	236.466	362.996	0.618317	2.99662	5e-05	0.00145438	yes
YPR046W	MCM16	XVI:656798-657344	WT.YAD	jhd2∆.YAD	OK	10.5535	16.0506	0.604907	2.29893	0.0002	0.00457391	yes
YCR007C	YCR007C	III:126010-126730	WT.YAD	jhd2∆.YAD	OK	9.82642	14.9248	0.602971	2.36938	0.00025	0.00542268	yes
YLR431C	ATG23	XII:1000341-1001703	WT.YAD	jhd2∆.YAD	OK	3.1809	4.81808	0.599023	2.3542	0.00045	0.00863343	yes
YCR020W-B	HTL1	III:155319-155556	WT.YAD	jhd2∆.YAD	OK	78.7989	119.288	0.598201	2.21914	0.00035	0.00710354	yes
YLR438W	CAR2	XII:1012458-1013775	WT.YAD	jhd2∆.YAD	OK	6.96854	10.5484	0.598095	4.26308	5e-05	0.00145438	yes
YGR108W	CLB1	VII:703635-705051	WT.YAD	jhd2∆.YAD	OK	42.4004	64.075	0.595683	3.14791	5e-05	0.00145438	yes
YDL177C	YDL177C	IV:141208-141721	WT.YAD	jhd2∆.YAD	OK	8.89099	13.3821	0.589893	1.8117	0.00335	0.0358393	yes
YMR011W	HXT2	XIII:288078-289704	WT.YAD	jhd2∆.YAD	OK	22.955	34.3308	0.580695	2.92253	5e-05	0.00145438	yes
YBR294W	SUL1	II:789234-791814	WT.YAD	jhd2∆.YAD	OK	83.8105	125.152	0.578483	2.85066	5e-05	0.00145438	yes
YLR079W	SIC1	XII:286819-287674	WT.YAD	jhd2∆.YAD	OK	11.8052	17.6208	0.577861	4.75948	5e-05	0.00145438	yes
YBR010W	HHT1	II:256330-256741	WT.YAD	jhd2∆.YAD	OK	479.732	707.4	0.560299	3.12746	5e-05	0.00145438	yes
YKL049C	CSE4	XI:346074-346764	WT.YAD	jhd2∆.YAD	OK	11.1937	16.4815	0.558161	2.43685	5e-05	0.00145438	yes
YGR008C	STF2	VII:508109-508364	WT.YAD	jhd2∆.YAD	OK	179.284	263.753	0.556941	2.68159	5e-05	0.00145438	yes
YML119W	YML119W	XIII:30610-31684	WT.YAD	jhd2∆.YAD	OK	3.85294	5.65531	0.553647	2.36145	0.00035	0.00710354	yes
YOR374W	ALD4	XV:1039839-1041399	WT.YAD	jhd2∆.YAD	OK	77.5204	113.556	0.550759	2.91849	5e-05	0.00145438	yes
YLR154C	RNH203	XII:447981-448314	WT.YAD	jhd2∆.YAD	OK	23.2463	33.9228	0.545255	1.91636	0.0014	0.0194643	yes
YER030W	CHZ1	V:213436-213898	WT.YAD	jhd2∆.YAD	OK	56.392	82.2522	0.544564	2.89003	5e-05	0.00145438	yes
YFL014W	HSP12	VI:107255-107585	WT.YAD	jhd2∆.YAD	OK	238.835	347.74	0.541996	3.25644	5e-05	0.00145438	yes
YCR020C-A	MAK31	III:154829-155096	WT.YAD	jhd2∆.YAD	OK	105.143	152.221	0.53382	2.6167	5e-05	0.00145438	yes
YLL055W	YCT1	XII:30108-31704	WT.YAD	jhd2∆.YAD	OK	8.04687	11.6394	0.532517	2.69652	5e-05	0.00145438	yes
YOR159C	SME1	XV:633281-633566	WT.YAD	jhd2∆.YAD	OK	46.1201	66.6396	0.530984	1.94721	0.0015	0.0202741	yes
YBR253W	SRB6	II:723269-723635	WT.YAD	jhd2∆.YAD	OK	32.6952	47.1435	0.52798	2.39212	5e-05	0.00145438	yes
YPL038W	MET31	XVI:480534-481068	WT.YAD	jhd2∆.YAD	OK	6.56593	9.4203	0.520774	2.06761	0.0017	0.0221245	yes
YMR018W	YMR018W	XIII:310207-311752	WT.YAD	jhd2∆.YAD	OK	2.66938	3.81732	0.516059	1.73357	0.00405	0.0403211	yes
YIR018W	YAP5	IX:384608-385346	WT.YAD	jhd2∆.YAD	OK	5.20057	7.41974	0.512701	2.1039	0.00065	0.0109995	yes
YGR088W	CTT1	VII:654633-656322	WT.YAD	jhd2∆.YAD	OK	10.0855	14.3757	0.511351	2.80575	5e-05	0.00145438	yes
YDR086C	SSS1	IV:616927-617170	WT.YAD	jhd2∆.YAD	OK	430.141	611.298	0.507066	2.89138	5e-05	0.00145438	yes
YLR119W	SRN2	XII:385533-386175	WT.YAD	jhd2∆.YAD	OK	13.1815	18.7264	0.506551	1.90269	0.00145	0.0198104	yes
YPL213W	LEA1	XVI:150613-151330	WT.YAD	jhd2∆.YAD	OK	10.8514	15.392	0.504306	2.13304	0.00065	0.0109995	yes
YPL058C	PDR12	XVI:445841-450377	WT.YAD	jhd2∆.YAD	OK	149.322	211.648	0.503239	2.41644	5e-05	0.00145438	yes
YAR018C	KIN3	I:170395-171703	WT.YAD	jhd2∆.YAD	OK	5.50365	7.79903	0.502905	2.93233	5e-05	0.00145438	yes
YNR002C	ATO2	XIV:633007-633856	WT.YAD	jhd2∆.YAD	OK	2.79038	3.92581	0.492528	1.79934	0.0054	0.0495419	yes
YBR009C	HHF1	II:255372-255684	WT.YAD	jhd2∆.YAD	OK	899.484	1261.88	0.488401	2.7678	5e-05	0.00145438	yes
YGL055W	OLE1	VII:398627-400160	WT.YAD	jhd2∆.YAD	OK	359.882	504.85	0.488329	2.30466	0.0001	0.00260826	yes
YKL096W	CWP1	XI:261131-261851	WT.YAD	jhd2∆.YAD	OK	242.976	340.708	0.487723	2.49672	5e-05	0.00145438	yes
YPL227C	ALG5	XVI:120162-121167	WT.YAD	jhd2∆.YAD	OK	20.4846	28.6706	0.485035	2.43726	5e-05	0.00145438	yes
YLR435W	TSR2	XII:1006024-1006995	WT.YAD	jhd2∆.YAD	OK	30.5072	21.746	-0.488402	-2.27415	5e-05	0.00145438	yes
YPR145W	ASN1	XVI:822619-824338	WT.YAD	jhd2∆.YAD	OK	100.923	71.9324	-0.488535	-2.63344	5e-05	0.00145438	yes
YBL042C	FUI1	II:138340-140260	WT.YAD	jhd2∆.YAD	OK	34.6683	24.6882	-0.489793	-2.57844	5e-05	0.00145438	yes
YKL082C	RRP14	XI:280920-282329	WT.YAD	jhd2∆.YAD	OK	7.59806	5.40004	-0.492661	-2.07997	0.0012	0.0176559	yes
YMR063W	RIM9	XIII:397076-397796	WT.YAD	jhd2∆.YAD	OK	15.0781	10.7066	-0.49395	-2.7815	5e-05	0.00145438	yes
YOR126C	IAH1	XV:559960-560677	WT.YAD	jhd2∆.YAD	OK	13.5244	9.60136	-0.494249	-2.75585	5e-05	0.00145438	yes
YLR388W	RPS29A	XII:898650-898821	WT.YAD	jhd2∆.YAD	OK	2056	1458.82	-0.495039	-4.69095	5e-05	0.00145438	yes
YCR051W	YCR051W	III:214070-214739	WT.YAD	jhd2∆.YAD	OK	7.99469	5.67014	-0.495658	-2.32046	0.0004	0.00796467	yes
YGR138C	TPO2	VII:763761-765606	WT.YAD	jhd2∆.YAD	OK	24.2496	17.1713	-0.497965	-2.70974	5e-05	0.00145438	yes
YPL059W	GRX5	XVI:444578-445031	WT.YAD	jhd2∆.YAD	OK	55.1399	39.0339	-0.498369	-3.16023	5e-05	0.00145438	yes
YJL068C	YJL068C	X:313015-313915	WT.YAD	jhd2∆.YAD	OK	42.2854	29.879	-0.501027	-2.73366	5e-05	0.00145438	yes
YEL058W	PCM1	V:43251-44925	WT.YAD	jhd2∆.YAD	OK	60.7782	42.9438	-0.501103	-2.62406	5e-05	0.00145438	yes
YOR150W	MRPL23	XV:611998-612490	WT.YAD	jhd2∆.YAD	OK	41.2936	29.1747	-0.5012	-2.7566	5e-05	0.00145438	yes
YLR350W	ORM2	XII:828729-829380	WT.YAD	jhd2∆.YAD	OK	54.7934	38.6965	-0.501799	-3.03037	5e-05	0.00145438	yes
YAL036C	RBG1	I:75042-76152	WT.YAD	jhd2∆.YAD	OK	30.144	21.2782	-0.502496	-2.6835	5e-05	0.00145438	yes
YPL014W	YPL014W	XVI:527546-528692	WT.YAD	jhd2∆.YAD	OK	41.2328	29.0856	-0.503486	-4.07783	5e-05	0.00145438	yes
YNL169C	PSD1	XIV:310635-317671	WT.YAD	jhd2∆.YAD	OK	91.877	64.7508	-0.504806	-1.94399	0.0008	0.0131843	yes
YJL133C-A	YJL133C-A	X:159622-159847	WT.YAD	jhd2∆.YAD	OK	921.418	648.633	-0.506452	-4.38351	5e-05	0.00145438	yes
YEL048C	TCA17	V:64708-65167	WT.YAD	jhd2∆.YAD	OK	20.8009	14.618	-0.5089	-1.76819	0.00375	0.038363	yes
YDR270W	CCC2	IV:1005664-1008766	WT.YAD	jhd2∆.YAD	OK	7.69382	5.40217	-0.510161	-2.40476	0.0001	0.00260826	yes
YDR263C	DIN7	IV:994241-995534	WT.YAD	jhd2∆.YAD	OK	6.42022	4.4961	-0.51395	-1.87113	0.0022	0.0269116	yes
YOL110W	SHR5	XV:109175-109889	WT.YAD	jhd2∆.YAD	OK	13.8778	9.71561	-0.514397	-2.56792	5e-05	0.00145438	yes
YNL240C	NAR1	XIV:198501-199977	WT.YAD	jhd2∆.YAD	OK	11.6103	8.11818	-0.516174	-2.7408	5e-05	0.00145438	yes
YOL153C	YOL153C	XV:36821-38567	WT.YAD	jhd2∆.YAD	OK	17.5971	12.2947	-0.517298	-2.66627	5e-05	0.00145438	yes
YML125C	PGA3	XIII:20760-21699	WT.YAD	jhd2∆.YAD	OK	52.2366	36.4761	-0.518109	-2.79554	5e-05	0.00145438	yes
YPR010C	RPA135	XVI:577584-581196	WT.YAD	jhd2∆.YAD	OK	109.995	76.7589	-0.51903	-2.54373	5e-05	0.00145438	yes
YHL047C	ARN2	VIII:8350-10307	WT.YAD	jhd2∆.YAD	OK	11.3828	7.92212	-0.5229	-2.28336	5e-05	0.00145438	yes
YDR497C	ITR1	IV:1443712-1445467	WT.YAD	jhd2∆.YAD	OK	969.152	674.001	-0.523973	-2.37572	5e-05	0.00145438	yes
YIL114C	POR2	IX:149142-149988	WT.YAD	jhd2∆.YAD	OK	60.335	41.9507	-0.524298	-2.80418	5e-05	0.00145438	yes
YIL087C	AIM19	IX:199645-200119	WT.YAD	jhd2∆.YAD	OK	57.8191	40.1675	-0.525519	-4.76843	5e-05	0.00145438	yes
YBL004W	UTP20	II:227635-235117	WT.YAD	jhd2∆.YAD	OK	41.837	29.0306	-0.527205	-2.70978	5e-05	0.00145438	yes
YML082W	YML082W	XIII:101861-103811	WT.YAD	jhd2∆.YAD	OK	5.88759	4.08101	-0.528752	-2.86361	5e-05	0.00145438	yes
YGR124W	ASN2	VII:739943-741662	WT.YAD	jhd2∆.YAD	OK	207.032	143.413	-0.529678	-2.61465	5e-05	0.00145438	yes
YPL012W	RRP12	XVI:529722-533409	WT.YAD	jhd2∆.YAD	OK	37.0504	25.6617	-0.529869	-2.78084	5e-05	0.00145438	yes
YBR208C	DUR1,2	II:636702-642210	WT.YAD	jhd2∆.YAD	OK	23.9427	16.5778	-0.530334	-2.86173	5e-05	0.00145438	yes
YMR042W	ARG80	XIII:352602-353136	WT.YAD	jhd2∆.YAD	OK	10.4298	7.2194	-0.530756	-3.10658	5e-05	0.00145438	yes
YKR075C	YKR075C	XI:579826-580750	WT.YAD	jhd2∆.YAD	OK	5.84874	4.04845	-0.530756	-1.74998	0.00405	0.0403211	yes
YOR316C	COT1	XV:906235-907555	WT.YAD	jhd2∆.YAD	OK	46.6347	32.2799	-0.53077	-2.78546	5e-05	0.00145438	yes
YDL014W	NOP1	IV:427363-428347	WT.YAD	jhd2∆.YAD	OK	231.307	159.347	-0.537639	-2.92834	5e-05	0.00145438	yes
YIR036C	IRC24	IX:422073-423036	WT.YAD	jhd2∆.YAD	OK	25.056	17.2444	-0.539026	-2.54327	5e-05	0.00145438	yes
YAL040C	CLN3	I:65777-67520	WT.YAD	jhd2∆.YAD	OK	38.4736	26.4113	-0.542713	-4.12041	5e-05	0.00145438	yes
YDL048C	STP4	IV:366738-368211	WT.YAD	jhd2∆.YAD	OK	44.959	30.7874	-0.546266	-3.6776	5e-05	0.00145438	yes
YBR054W	YRO2	II:343100-344135	WT.YAD	jhd2∆.YAD	OK	48.5589	33.2362	-0.546982	-3.04057	5e-05	0.00145438	yes
YER004W	FMP52	V:159579-160275	WT.YAD	jhd2∆.YAD	OK	72.842	49.7929	-0.548831	-3.53094	5e-05	0.00145438	yes
YKL014C	URB1	XI:411618-416913	WT.YAD	jhd2∆.YAD	OK	30.3849	20.7451	-0.550587	-2.89475	5e-05	0.00145438	yes
YDL067C	COX9	IV:334216-334396	WT.YAD	jhd2∆.YAD	OK	709.131	484.126	-0.550672	-4.8395	5e-05	0.00145438	yes
YIL127C	RRT14	IX:117023-117644	WT.YAD	jhd2∆.YAD	OK	22.0058	15.0159	-0.551396	-2.74809	5e-05	0.00145438	yes
YML056C	IMD4	XIII:162193-164176	WT.YAD	jhd2∆.YAD	OK	184.487	125.859	-0.551716	-2.83257	5e-05	0.00145438	yes
YPL251W	YPL251W	XVI:73362-73927	WT.YAD	jhd2∆.YAD	OK	58.092	39.617	-0.552219	-1.84364	0.00275	0.0311075	yes
YLR342W-A	YLR342W-A	XII:815809-815983	WT.YAD	jhd2∆.YAD	OK	430.379	293.478	-0.552356	-1.9743	0.00145	0.0198104	yes
YLR401C	DUS3	XII:922062-924448	WT.YAD	jhd2∆.YAD	OK	7.05354	4.80813	-0.552871	-2.60867	5e-05	0.00145438	yes
YGL063W	PUS2	VII:383653-384766	WT.YAD	jhd2∆.YAD	OK	4.04166	2.74939	-0.555838	-2.54046	5e-05	0.00145438	yes
YDL123W	SNA4	IV:241417-241840	WT.YAD	jhd2∆.YAD	OK	30.8927	21.0052	-0.55652	-5.54575	5e-05	0.00145438	yes
YNL132W	KRE33	XIV:375320-378491	WT.YAD	jhd2∆.YAD	OK	30.2095	20.4792	-0.560847	-3.02081	5e-05	0.00145438	yes
YLR109W	AHP1	XII:368780-369311	WT.YAD	jhd2∆.YAD	OK	896.797	606.547	-0.564162	-3.13693	5e-05	0.00145438	yes
YNL054W-B	YNL054W-B	XIV:519455-524706	WT.YAD	jhd2∆.YAD	OK	12.7646	8.63115	-0.564527	-2.96767	5e-05	0.00145438	yes
YNR032W	PPG1	XIV:686009-687116	WT.YAD	jhd2∆.YAD	OK	20.437	13.8108	-0.565388	-2.95419	5e-05	0.00145438	yes
YIR032C	DAL3	IX:415029-415617	WT.YAD	jhd2∆.YAD	OK	11.39	7.67561	-0.569412	-2.42494	5e-05	0.00145438	yes
YKR013W	PRY2	XI:463738-464948	WT.YAD	jhd2∆.YAD	OK	56.6908	38.1941	-0.569765	-3.70271	5e-05	0.00145438	yes
YJR136C	TTI2	X:677440-678706	WT.YAD	jhd2∆.YAD	OK	7.90979	5.32362	-0.57123	-2.60169	5e-05	0.00145438	yes
YPL156C	PRM4	XVI:255912-256767	WT.YAD	jhd2∆.YAD	OK	9.48965	6.38563	-0.571527	-2.44452	5e-05	0.00145438	yes
YNL192W	CHS1	XIV:276501-279897	WT.YAD	jhd2∆.YAD	OK	52.0644	35.0175	-0.57222	-3.12987	5e-05	0.00145438	yes
YOL158C	ENB1	XV:19490-21311	WT.YAD	jhd2∆.YAD	OK	12.2617	8.20203	-0.580109	-2.94201	5e-05	0.00145438	yes
YLR132C	USB1	XII:407282-408155	WT.YAD	jhd2∆.YAD	OK	9.57094	6.39676	-0.58132	-3.21611	5e-05	0.00145438	yes
YGL162W	SUT1	VII:198137-199037	WT.YAD	jhd2∆.YAD	OK	7.05773	4.71543	-0.581813	-2.80024	5e-05	0.00145438	yes
YNR034W	SOL1	XIV:690320-691286	WT.YAD	jhd2∆.YAD	OK	6.26814	4.18629	-0.582367	-2.21489	0.0004	0.00796467	yes
YKL216W	URA1	XI:25214-26159	WT.YAD	jhd2∆.YAD	OK	61.4522	40.8862	-0.587851	-3.33976	5e-05	0.00145438	yes
YOL129W	VPS68	XV:77559-78114	WT.YAD	jhd2∆.YAD	OK	284.243	189.108	-0.587915	-3.23546	5e-05	0.00145438	yes
YGR213C	RTA1	VII:918511-919465	WT.YAD	jhd2∆.YAD	OK	5.29068	3.50866	-0.592532	-1.81394	0.0026	0.0297844	yes
YHR049C-A	YHR049C-A	VIII:207233-207530	WT.YAD	jhd2∆.YAD	OK	48.3972	31.9849	-0.597531	-2.39515	0.00015	0.00371294	yes
YAR033W	MST28	I:188106-188811	WT.YAD	jhd2∆.YAD	OK	5.20183	3.43278	-0.599641	-1.68832	0.00515	0.0478745	yes
YLL052C	AQY2	XII:35502-36361	WT.YAD	jhd2∆.YAD	OK	20.8167	13.6718	-0.606534	-2.0156	0.00105	0.0158935	yes
YHR214C-B	YHR214C-B	VIII:543963-549346	WT.YAD	jhd2∆.YAD	OK	2.99717	1.96224	-0.611097	-2.82798	0.0002	0.00457391	yes
YCR021C	HSP30	III:156108-157107	WT.YAD	jhd2∆.YAD	OK	26.96	17.6296	-0.612825	-3.11621	5e-05	0.00145438	yes
YBR271W	YBR271W	II:744851-746111	WT.YAD	jhd2∆.YAD	OK	8.08671	5.28337	-0.614095	-2.88557	5e-05	0.00145438	yes
YGR159C	NSR1	VII:806411-807684	WT.YAD	jhd2∆.YAD	OK	57.1723	37.2756	-0.617085	-2.72545	5e-05	0.00145438	yes
YJL109C	UTP10	X:211999-217309	WT.YAD	jhd2∆.YAD	OK	58.5861	38.1775	-0.617834	-3.15543	5e-05	0.00145438	yes
YMR058W	FET3	XIII:388821-390732	WT.YAD	jhd2∆.YAD	OK	394.13	256.406	-0.620243	-2.96968	5e-05	0.00145438	yes
YBR298C	MAL31	II:802630-804475	WT.YAD	jhd2∆.YAD	OK	3.88833	2.52898	-0.620593	-2.53367	5e-05	0.00145438	yes
YHL016C	DUR3	VIII:72036-74244	WT.YAD	jhd2∆.YAD	OK	28.7457	18.6628	-0.623181	-3.34892	5e-05	0.00145438	yes
YOR390W	YOR390W	XV:1076783-1077911	WT.YAD	jhd2∆.YAD	OK	5.80177	3.755	-0.62768	-2.193	0.0001	0.00260826	yes
YGR181W	TIM13	VII:858286-858904	WT.YAD	jhd2∆.YAD	OK	38.6368	24.962	-0.630241	-1.87758	0.00385	0.0388198	yes
YML060W	OGG1	XIII:151870-153001	WT.YAD	jhd2∆.YAD	OK	3.77189	2.43104	-0.633711	-2.17225	0.0005	0.00936499	yes
YIL117C	PRM5	IX:140612-141569	WT.YAD	jhd2∆.YAD	OK	26.3368	16.962	-0.63477	-3.47633	5e-05	0.00145438	yes
YLR259C	HSP60	XII:663283-665002	WT.YAD	jhd2∆.YAD	OK	149.318	96.1191	-0.635491	-3.43853	5e-05	0.00145438	yes
YPL252C	YAH1	XVI:73362-73927	WT.YAD	jhd2∆.YAD	OK	17.4645	11.2406	-0.635704	-3.40129	0.00025	0.00542268	yes
YHR142W	CHS7	VIII:383537-384488	WT.YAD	jhd2∆.YAD	OK	86.7612	55.7346	-0.638477	-3.64241	5e-05	0.00145438	yes
Q0182	Q0182	MT:65769-66179	WT.YAD	jhd2∆.YAD	OK	9.90624	6.35447	-0.640565	-1.85033	0.00375	0.038363	yes
YML123C	PHO84	XIII:24036-25800	WT.YAD	jhd2∆.YAD	OK	19.3781	12.291	-0.656827	-3.5147	5e-05	0.00145438	yes
YLR438C-A	LSM3	XII:1013908-1014178	WT.YAD	jhd2∆.YAD	OK	21.1486	13.3934	-0.659039	-1.97531	0.00265	0.0302474	yes
YOR378W	YOR378W	XV:1049510-1051064	WT.YAD	jhd2∆.YAD	OK	2.31143	1.46196	-0.660883	-3.07124	5e-05	0.00145438	yes
YLR452C	SST2	XII:1039269-1041366	WT.YAD	jhd2∆.YAD	OK	50.107	31.6857	-0.661181	-3.49871	5e-05	0.00145438	yes
YOL132W	GAS4	XV:71299-72715	WT.YAD	jhd2∆.YAD	OK	2.44463	1.54509	-0.661921	-1.78865	0.004	0.0400762	yes
YPR006C	ICL2	XVI:567268-568996	WT.YAD	jhd2∆.YAD	OK	5.87541	3.7118	-0.662573	-3.43438	5e-05	0.00145438	yes
YFR017C	IGD1	VI:182273-182861	WT.YAD	jhd2∆.YAD	OK	3.34684	2.10383	-0.66978	-3.05548	0.0009	0.0143093	yes
YOL119C	MCH4	XV:94855-96361	WT.YAD	jhd2∆.YAD	OK	38.4671	24.1429	-0.672027	-3.59427	5e-05	0.00145438	yes
YJR073C	OPI3	X:572314-572935	WT.YAD	jhd2∆.YAD	OK	1270.12	790.68	-0.683796	-3.11398	5e-05	0.00145438	yes
YGL062W	PYC1	VII:385195-388732	WT.YAD	jhd2∆.YAD	OK	85.604	53.2701	-0.684353	-3.53657	5e-05	0.00145438	yes
YBL016W	FUS3	II:192450-193512	WT.YAD	jhd2∆.YAD	OK	11.1345	6.85829	-0.699121	-3.79824	5e-05	0.00145438	yes
YNL141W	AAH1	XIV:359595-360639	WT.YAD	jhd2∆.YAD	OK	44.7025	27.2764	-0.712705	-5.47957	5e-05	0.00145438	yes
YLR106C	MDN1	XII:349005-363738	WT.YAD	jhd2∆.YAD	OK	21.4243	13.0701	-0.712972	-3.62114	5e-05	0.00145438	yes
YJL151C	SNA3	X:136173-136773	WT.YAD	jhd2∆.YAD	OK	241.324	145.981	-0.725192	-3.68428	5e-05	0.00145438	yes
YLR414C	PUN1	XII:953352-954144	WT.YAD	jhd2∆.YAD	OK	94.147	56.8881	-0.726788	-3.84849	5e-05	0.00145438	yes
YER185W	PUG1	V:559453-560365	WT.YAD	jhd2∆.YAD	OK	4.87585	2.92189	-0.738752	-2.32117	0.00045	0.00863343	yes
YGR160W	YGR160W	VII:806411-807684	WT.YAD	jhd2∆.YAD	OK	73.3038	43.9267	-0.738789	-2.60819	0.00055	0.00997586	yes
YLL018C-A	COX19	XII:108675-108972	WT.YAD	jhd2∆.YAD	OK	18.6884	11.1947	-0.73932	-2.49397	0.00195	0.0245677	yes
YER145C	FTR1	V:460525-461740	WT.YAD	jhd2∆.YAD	OK	96.0359	57.2204	-0.747046	-3.90839	5e-05	0.00145438	yes
YFR055W	IRC7	VI:263956-265226	WT.YAD	jhd2∆.YAD	OK	26.8919	15.992	-0.749826	-3.7833	5e-05	0.00145438	yes
YBL039C	URA7	II:143988-145728	WT.YAD	jhd2∆.YAD	OK	77.7215	45.777	-0.76369	-4.03001	5e-05	0.00145438	yes
YGR066C	YGR066C	VII:620920-621799	WT.YAD	jhd2∆.YAD	OK	3.51523	2.06517	-0.767356	-2.05728	0.00405	0.0403211	yes
YNL195C	YNL195C	XIV:271522-272308	WT.YAD	jhd2∆.YAD	OK	1.65271	0.957507	-0.787476	-1.7807	0.00455	0.0437799	yes
YJR114W	YJR114W	X:638231-639051	WT.YAD	jhd2∆.YAD	OK	11.6299	6.66491	-0.803181	-2.48086	0.0005	0.00936498	yes
YAL004W	YAL004W	I:139502-141431	WT.YAD	jhd2∆.YAD	OK	86.7788	49.4939	-0.810093	-2.96384	5e-05	0.00145438	yes
YGR032W	GSC2	VII:548263-553951	WT.YAD	jhd2∆.YAD	OK	145.439	81.836	-0.829602	-3.88022	5e-05	0.00145438	yes
YHL040C	ARN1	VIII:19087-20971	WT.YAD	jhd2∆.YAD	OK	28.1987	15.4863	-0.864638	-4.53651	5e-05	0.00145438	yes
YNL270C	ALP1	XIV:135939-137661	WT.YAD	jhd2∆.YAD	OK	0.901113	0.490448	-0.877608	-1.83325	0.00355	0.0369153	yes
YGL255W	ZRT1	VII:20977-22108	WT.YAD	jhd2∆.YAD	OK	448.026	238.097	-0.912031	-4.41266	5e-05	0.00145438	yes
Q0285	RPM1	MT:85294-85777	WT.YAD	jhd2∆.YAD	OK	41.1224	21.4151	-0.941294	-5.06567	5e-05	0.00145438	yes
YMR232W	FUS2	XIII:736925-738959	WT.YAD	jhd2∆.YAD	OK	5.21327	2.69169	-0.953676	-3.83349	5e-05	0.00145438	yes
YLR042C	YLR042C	XII:229965-230451	WT.YAD	jhd2∆.YAD	OK	26.1691	13.1303	-0.994957	-5.61899	5e-05	0.00145438	yes
YPL188W	POS5	XVI:191405-192650	WT.YAD	jhd2∆.YAD	OK	28.0195	13.3808	-1.06627	-5.58661	5e-05	0.00145438	yes
YGR280C	PXR1	VII:1050909-1051725	WT.YAD	jhd2∆.YAD	OK	1.98998	0.88912	-1.1623	-2.12634	0.001	0.0154328	yes
YCL027W	FUS1	III:71802-73341	WT.YAD	jhd2∆.YAD	OK	8.27622	3.59903	-1.20136	-5.9713	5e-05	0.00145438	yes
YNL279W	PRM1	XIV:110916-112902	WT.YAD	jhd2∆.YAD	OK	12.9375	5.31966	-1.28216	-6.60261	5e-05	0.00145438	yes
YOR343C	YOR343C	XV:968147-968474	WT.YAD	jhd2∆.YAD	OK	6.06979	2.45516	-1.30583	-2.1279	0.0011	0.0165314	yes
YGR109W-B	YGR109W-B	VII:707609-712254	WT.YAD	jhd2∆.YAD	OK	1.54101	0.619993	-1.31355	-4.85859	5e-05	0.00145438	yes
YEL059W	HHY1	V:42651-42960	WT.YAD	jhd2∆.YAD	OK	7.71521	3.06175	-1.33335	-11.1883	0.00025	0.00542268	yes
YLR136C	TIS11	XII:415800-416658	WT.YAD	jhd2∆.YAD	OK	13.3633	5.2819	-1.33915	-5.97309	5e-05	0.00145438	yes
YIL082W-A	YIL082W-A	IX:205634-210357	WT.YAD	jhd2∆.YAD	OK	2.81128	0.868771	-1.69418	-3.77786	5e-05	0.00145438	yes
YJL153C	INO1	X:134331-135933	WT.YAD	jhd2∆.YAD	OK	204.26	44.9248	-2.18482	-8.55612	5e-05	0.00145438	yes
YCR089W	FIG2	III:267433-272263	WT.YAD	jhd2∆.YAD	OK	19.8873	3.94635	-2.33326	-14.8881	5e-05	0.00145438	yes
YBR040W	FIG1	II:316967-317864	WT.YAD	jhd2∆.YAD	OK	4.45615	0.658574	-2.75838	-3.86654	5e-05	0.00145438	yes
YNR044W	AGA1	XIV:703698-705876	WT.YAD	jhd2∆.YAD	OK	94.9787	12.791	-2.89248	-27.8922	5e-05	0.00145438	yes
YGL090W	LIF1	VII:343318-344584	WT.YAD	jhd2∆.YAD	OK	56.4325	5.9319	-3.24996	-15.0967	5e-05	0.00145438	yes
YLR041W	YLR041W	XII:228907-229697	WT.YAD	jhd2∆.YAD	OK	257.924	20.034	-3.68642	-8.29986	5e-05	0.00145438	yes
YLR040C	YLR040C	XII:228907-229697	WT.YAD	jhd2∆.YAD	OK	282.808	12.8598	-4.45889	-27.9152	5e-05	0.00145438	yes
YKL178C	STE3	XI:113214-114694	WT.YAD	jhd2∆.YAD	OK	232.533	3.12784	-6.21613	-22.9659	5e-05	0.00145438	yes
YJR004C	SAG1	X:442908-444861	WT.YAD	jhd2∆.YAD	OK	1334.53	11.8121	-6.81993	-34.9283	5e-05	0.00145438	yes
YGL089C	MF(ALPHA)2	VII:344790-345153	WT.YAD	jhd2∆.YAD	OK	1580.88	6.01215	-8.03863	-21.9572	5e-05	0.00145438	yes
YPL187W	MF(ALPHA)1	XVI:193647-194145	WT.YAD	jhd2∆.YAD	OK	1214.15	4.23436	-8.16358	-22.3653	5e-05	0.00145438	yes
YKL177W	YKL177W	XI:113214-114694	WT.YAD	jhd2∆.YAD	OK	454.592	1.56657	-8.18082	-10.3027	5e-05	0.00145438	yes
Q0010	Q0010	MT:3951-4415	WT.YAD	jhd2∆.YAD	NOTEST	0.221982	0	#NAME?	0	1	1	no
YKL134C	2015-10-01	XI:189123-191442	WT.YAD	jhd2∆.YAD	OK	8.14692	8.25968	0.019831	0.100999	0.8628	0.94162	no
15S_rRNA	15S_rRNA	MT:6545-8194	WT.YAD	jhd2∆.YAD	OK	62.327	69.6709	0.160699	0.854872	0.1528	0.390317	no
21S_rRNA	21S_rRNA	MT:58008-62447	WT.YAD	jhd2∆.YAD	OK	65.7447	53.5601	-0.295717	-1.50435	0.01315	0.0884891	no
YMR056C	AAC1	XIII:387314-388244	WT.YAD	jhd2∆.YAD	OK	7.83328	6.66763	-0.232441	-1.18704	0.04505	0.190459	no
YBR085W	AAC3	II:415982-416906	WT.YAD	jhd2∆.YAD	OK	9.58394	8.95691	-0.097617	-0.424026	0.4797	0.727328	no
YJR155W	AAD10	X:727404-728271	WT.YAD	jhd2∆.YAD	OK	6.611	5.99089	-0.142098	-0.55785	0.3769	0.637629	no
YNL331C	AAD14	XIV:16117-17248	WT.YAD	jhd2∆.YAD	OK	5.36116	5.00817	-0.0982616	-0.416811	0.4996	0.742518	no
YOL165C	AAD15	XV:1646-2078	WT.YAD	jhd2∆.YAD	NOTEST	0.162716	0.0693346	-1.23071	0	1	1	no
YFL057C	AAD16	VI:14304-14763	WT.YAD	jhd2∆.YAD	OK	5.49619	5.0459	-0.123321	-0.268576	0.63855	0.832066	no
YCR107W	AAD3	III:313889-314981	WT.YAD	jhd2∆.YAD	OK	5.72333	4.92228	-0.217529	-0.936144	0.111	0.319919	no
YDL243C	AAD4	IV:17576-18566	WT.YAD	jhd2∆.YAD	OK	3.64551	3.03	-0.266802	-0.792518	0.2022	0.457943	no
YFL056C	AAD6	VI:14792-15431	WT.YAD	jhd2∆.YAD	OK	7.46326	6.0387	-0.305568	-1.07383	0.0691	0.243664	no
YHR047C	AAP1	VIII:198739-201310	WT.YAD	jhd2∆.YAD	OK	14.6838	11.9716	-0.29461	-1.53865	0.008	0.0645729	no
YBL074C	AAR2	II:86721-87957	WT.YAD	jhd2∆.YAD	OK	6.30469	5.24196	-0.26632	-0.929731	0.11185	0.321492	no
YKL106W	AAT1	XI:237535-238891	WT.YAD	jhd2∆.YAD	OK	29.4027	24.389	-0.269718	-1.42891	0.0153	0.0962847	no
YLR027C	AAT2	XII:196828-198085	WT.YAD	jhd2∆.YAD	OK	373.671	300.697	-0.313457	-1.60537	0.00895	0.068642	no
YBR236C	ABD1	II:690382-691693	WT.YAD	jhd2∆.YAD	OK	14.9365	16.5871	0.151224	0.721444	0.2113	0.471394	no
YKL112W	ABF1	XI:226569-228799	WT.YAD	jhd2∆.YAD	OK	16.0109	16.7091	0.061583	0.295731	0.603	0.812216	no
YMR072W	ABF2	XIII:411568-412120	WT.YAD	jhd2∆.YAD	OK	97.4868	99.7921	0.0337179	0.180908	0.7591	0.891558	no
YJR108W	ABM1	X:628711-629083	WT.YAD	jhd2∆.YAD	OK	2.91895	2.46468	-0.244048	-0.318556	0.64955	0.837239	no
YCR088W	ABP1	III:265067-266846	WT.YAD	jhd2∆.YAD	OK	40.5075	40.0946	-0.0147792	-0.0819823	0.8893	0.953663	no
YOR239W	ABP140	XV:784856-786744	WT.YAD	jhd2∆.YAD	OK	24.0682	21.4941	-0.163186	-0.862605	0.14045	0.37	no
YNR033W	ABZ1	XIV:687634-689998	WT.YAD	jhd2∆.YAD	OK	8.58246	6.76239	-0.343859	-1.76334	0.00215	0.0264538	yes
YMR289W	ABZ2	XIII:848684-849809	WT.YAD	jhd2∆.YAD	OK	12.69	12.1137	-0.0670528	-0.344984	0.53975	0.77027	no
YER045C	ACA1	V:240031-241501	WT.YAD	jhd2∆.YAD	OK	8.44832	7.73567	-0.127138	-0.703149	0.27735	0.543675	no
YGR037C	ACB1	VII:559730-559994	WT.YAD	jhd2∆.YAD	OK	463.852	474.703	0.0333626	0.211406	0.76665	0.895484	no
YNR016C	ACC1	XIV:654672-661374	WT.YAD	jhd2∆.YAD	OK	395.988	315.592	-0.327395	-1.48833	0.0104	0.0755406	no
YLR131C	ACE2	XII:404509-406822	WT.YAD	jhd2∆.YAD	OK	6.43694	7.1342	0.148377	0.732066	0.2026	0.45852	no
YLR144C	ACF2	XII:429676-432016	WT.YAD	jhd2∆.YAD	OK	14.7723	12.5213	-0.238509	-1.31265	0.02935	0.145987	no
YJR083C	ACF4	X:582607-583537	WT.YAD	jhd2∆.YAD	OK	4.85192	5.40813	0.156575	0.68583	0.30735	0.571688	no
YBL015W	ACH1	II:194121-195702	WT.YAD	jhd2∆.YAD	OK	14.6751	12.8531	-0.191247	-1.09381	0.08445	0.27392	no
YDL203C	ACK1	IV:96081-97953	WT.YAD	jhd2∆.YAD	OK	6.20385	5.098	-0.283232	-1.46229	0.01805	0.107584	no
YPL267W	ACM1	XVI:38168-38798	WT.YAD	jhd2∆.YAD	OK	9.12244	11.8811	0.381181	1.52913	0.0159	0.0987803	no
YDR511W	ACN9	IV:1470016-1470418	WT.YAD	jhd2∆.YAD	OK	14.5354	12.4626	-0.221968	-0.992563	0.1628	0.405932	no
YLR304C	ACO1	XII:735211-737548	WT.YAD	jhd2∆.YAD	OK	1077.86	874.452	-0.301719	-1.4234	0.01855	0.109325	no
YJL200C	ACO2	X:56443-58813	WT.YAD	jhd2∆.YAD	OK	127.948	110.656	-0.209468	-1.03536	0.07125	0.246833	no
YKL192C	ACP1	XI:80159-80537	WT.YAD	jhd2∆.YAD	OK	293.425	230.428	-0.348675	-2.15794	0.00145	0.0198104	yes
YAL054C	ACS1	I:42880-45022	WT.YAD	jhd2∆.YAD	OK	5.58857	4.76309	-0.230581	-1.22923	0.04975	0.200781	no
YLR153C	ACS2	XII:445523-447575	WT.YAD	jhd2∆.YAD	OK	289.132	223.408	-0.372049	-1.90141	0.00205	0.0255219	yes
YFL039C	ACT1	VI:53259-54696	WT.YAD	jhd2∆.YAD	OK	4998.85	4508.11	-0.149074	-0.718109	0.23935	0.504034	no
YDR448W	ADA2	IV:1356064-1357369	WT.YAD	jhd2∆.YAD	OK	7.86541	8.82504	0.166081	0.838099	0.1453	0.378434	no
YMR184W	ADD37	XIII:628188-628785	WT.YAD	jhd2∆.YAD	OK	13.6784	13.8637	0.0194157	0.09328	0.87685	0.949236	no
YKL206C	ADD66	XI:49005-49809	WT.YAD	jhd2∆.YAD	OK	18.8503	20.044	0.0885839	0.471633	0.4032	0.662489	no
YAR015W	ADE1	I:169374-170295	WT.YAD	jhd2∆.YAD	OK	105.298	103.301	-0.0276222	-0.160007	0.79575	0.908556	no
YNL220W	ADE12	XIV:234412-235714	WT.YAD	jhd2∆.YAD	OK	384.482	319.256	-0.268201	-1.33413	0.02355	0.127158	no
YLR359W	ADE13	XII:844281-845730	WT.YAD	jhd2∆.YAD	OK	396.787	401.547	0.0172041	0.0830137	0.88385	0.952349	no
YLR028C	ADE16	XII:199539-201315	WT.YAD	jhd2∆.YAD	OK	49.6895	44.3961	-0.162506	-0.870474	0.1324	0.356988	no
YMR120C	ADE17	XIII:507501-509280	WT.YAD	jhd2∆.YAD	OK	581.787	622.918	0.0985514	0.458897	0.4235	0.682095	no
YOR128C	ADE2	XV:564475-566191	WT.YAD	jhd2∆.YAD	OK	63.1051	64.2634	0.0262396	0.135897	0.8059	0.912929	no
YGR204W	ADE3	VII:905933-908774	WT.YAD	jhd2∆.YAD	OK	262.209	230.546	-0.185662	-0.890965	0.1317	0.355978	no
YMR300C	ADE4	XIII:865558-867091	WT.YAD	jhd2∆.YAD	OK	122.037	123.363	0.0155932	0.0816605	0.8865	0.952816	no
YGL234W	ADE5,7	VII:56481-58890	WT.YAD	jhd2∆.YAD	OK	515.785	459.944	-0.16531	-0.788142	0.1836	0.435834	no
YGR061C	ADE6	VII:611888-615965	WT.YAD	jhd2∆.YAD	OK	232.98	196.839	-0.243192	-1.15408	0.04955	0.200102	no
YDR408C	ADE8	IV:1288214-1288859	WT.YAD	jhd2∆.YAD	OK	42.2554	44.2771	0.0674241	0.366481	0.54445	0.774467	no
YCL058W-A	ADF1	III:23522-23981	WT.YAD	jhd2∆.YAD	OK	6.33586	4.62501	-0.454082	-0.63801	0.30375	0.570125	no
YOL086C	ADH1	XV:159547-160594	WT.YAD	jhd2∆.YAD	OK	11266.3	10804.6	-0.0603762	-0.397594	0.5982	0.80905	no
YMR303C	ADH2	XIII:873290-874337	WT.YAD	jhd2∆.YAD	OK	3.50817	2.96818	-0.24114	-1.02161	0.1318	0.355978	no
YMR083W	ADH3	XIII:434787-435915	WT.YAD	jhd2∆.YAD	OK	265.617	216.004	-0.298292	-1.53329	0.01	0.0737383	no
YGL256W	ADH4	VII:15158-16307	WT.YAD	jhd2∆.YAD	OK	40.0536	35.8211	-0.161121	-0.919376	0.14225	0.372827	no
YBR145W	ADH5	II:533761-534817	WT.YAD	jhd2∆.YAD	OK	93.8282	70.1032	-0.420542	-2.24853	5e-05	0.00145438	yes
YMR318C	ADH6	XIII:911060-912143	WT.YAD	jhd2∆.YAD	OK	148.154	123.285	-0.265102	-1.37271	0.01815	0.107961	no
YCR105W	ADH7	III:309069-310155	WT.YAD	jhd2∆.YAD	OK	3.07438	2.67781	-0.199243	-0.631945	0.292	0.559864	no
YMR009W	ADI1	XIII:284101-284641	WT.YAD	jhd2∆.YAD	OK	18.11	21.7698	0.265543	1.28944	0.0279	0.14145	no
YDR226W	ADK1	IV:916485-917154	WT.YAD	jhd2∆.YAD	OK	327.263	305.368	-0.0998994	-0.525076	0.3683	0.631114	no
YER170W	ADK2	V:525973-526651	WT.YAD	jhd2∆.YAD	OK	6.78956	6.66354	-0.0270293	-0.0995835	0.86885	0.944571	no
YJR105W	ADO1	X:623580-624603	WT.YAD	jhd2∆.YAD	OK	826.603	666.581	-0.310415	-1.45954	0.01375	0.0906897	no
YDR216W	ADR1	IV:895034-899006	WT.YAD	jhd2∆.YAD	OK	5.33136	5.31608	-0.00413939	-0.0210311	0.97355	0.988159	no
YCR010C	ADY2	III:132272-133124	WT.YAD	jhd2∆.YAD	OK	0.751687	0.905876	0.269182	0.361372	0.5384	0.770084	no
YDL239C	ADY3	IV:26402-28775	WT.YAD	jhd2∆.YAD	OK	10.4246	10.214	-0.0294337	-0.152175	0.80135	0.911121	no
YLR227C	ADY4	XII:590561-592043	WT.YAD	jhd2∆.YAD	OK	13.1988	14.3433	0.119964	0.676079	0.24305	0.507151	no
YMR064W	AEP1	XIII:397902-399459	WT.YAD	jhd2∆.YAD	OK	13.2092	13.1711	-0.00417325	-0.0207822	0.97255	0.98757	no
YMR282C	AEP2	XIII:833355-835098	WT.YAD	jhd2∆.YAD	OK	8.3066	8.17054	-0.0238265	-0.114737	0.8407	0.930752	no
YPL005W	AEP3	XVI:548485-550306	WT.YAD	jhd2∆.YAD	OK	3.7801	3.58468	-0.076577	-0.331398	0.5613	0.784007	no
YEL052W	AFG1	V:56570-58100	WT.YAD	jhd2∆.YAD	OK	25.0784	21.3562	-0.231792	-1.26947	0.03875	0.174458	no
YLR397C	AFG2	XII:912549-914892	WT.YAD	jhd2∆.YAD	OK	7.80055	6.37237	-0.291746	-1.48956	0.0103	0.0752472	no
YER017C	AFG3	V:189502-191788	WT.YAD	jhd2∆.YAD	OK	13.1745	10.1779	-0.372311	-1.9796	0.00105	0.0158935	yes
YOR129C	AFI1	XV:566876-569558	WT.YAD	jhd2∆.YAD	OK	7.82826	7.17809	-0.125092	-0.629796	0.27125	0.538744	no
YDR085C	AFR1	IV:614287-616150	WT.YAD	jhd2∆.YAD	OK	7.94564	7.28944	-0.124355	-0.63644	0.2848	0.551695	no
YGL071W	AFT1	VII:372011-374084	WT.YAD	jhd2∆.YAD	OK	11.3862	9.08229	-0.326157	-1.84063	0.0043	0.0421453	yes
YPL202C	AFT2	XVI:168087-169338	WT.YAD	jhd2∆.YAD	OK	10.6206	9.96205	-0.0923532	-0.549937	0.38745	0.64904	no
YPR021C	AGC1	XVI:600648-603357	WT.YAD	jhd2∆.YAD	OK	12.7434	10.9195	-0.222846	-1.17459	0.0466	0.193039	no
YDR524C	AGE1	IV:1487541-1488990	WT.YAD	jhd2∆.YAD	OK	25.3539	26.2242	0.0486885	0.255277	0.6635	0.842848	no
YIL044C	AGE2	IX:272949-273846	WT.YAD	jhd2∆.YAD	OK	24.0655	25.5015	0.0836113	0.453371	0.4557	0.709207	no
YCL025C	AGP1	III:76017-77919	WT.YAD	jhd2∆.YAD	OK	6.66463	5.03689	-0.403993	-2.15474	0.00055	0.00997586	yes
YBR132C	AGP2	II:499651-501442	WT.YAD	jhd2∆.YAD	OK	19.3459	21.2274	0.133898	0.731168	0.2202	0.48027	no
YFL055W	AGP3	VI:17003-18680	WT.YAD	jhd2∆.YAD	OK	2.61138	2.31236	-0.175445	-0.786739	0.2243	0.485464	no
YFL030W	AGX1	VI:76830-77988	WT.YAD	jhd2∆.YAD	OK	8.23535	8.10594	-0.0228502	-0.136435	0.84395	0.932221	no
YDR214W	AHA1	IV:892874-893927	WT.YAD	jhd2∆.YAD	OK	24.564	21.6963	-0.179093	-0.995471	0.1065	0.312084	no
YOR023C	AHC1	XV:376011-377712	WT.YAD	jhd2∆.YAD	OK	4.78413	4.19062	-0.191093	-1.38762	0.06665	0.23795	no
YCR082W	AHC2	III:258882-259269	WT.YAD	jhd2∆.YAD	OK	74.0483	68.6695	-0.108797	-0.702152	0.34645	0.611177	no
YHR093W	AHT1	VIII:289141-289690	WT.YAD	jhd2∆.YAD	NOTEST	0.706128	0.288866	-1.28953	0	1	1	no
Q0050	AI1	MT:13817-26701	WT.YAD	jhd2∆.YAD	OK	574.373	688.997	0.26251	0.836968	0.259	0.52678	no
Q0055	AI2	MT:13817-26701	WT.YAD	jhd2∆.YAD	OK	444.98	525.892	0.241028	0.570048	0.3618	0.625239	no
Q0060	AI3	MT:13817-26701	WT.YAD	jhd2∆.YAD	OK	80.9914	88.4389	0.126912	0.0711568	0.8931	0.955304	no
Q0065	AI4	MT:13817-26701	WT.YAD	jhd2∆.YAD	OK	128.281	122.369	-0.0680646	-0.338022	0.9025	0.958804	no
Q0070	AI5_ALPHA	MT:13817-26701	WT.YAD	jhd2∆.YAD	OK	7.40655	6.29154	-0.235387	-0.275223	0.8936	0.955677	no
Q0075	AI5_BETA	MT:13817-26701	WT.YAD	jhd2∆.YAD	OK	35.9685	28.9671	-0.312318	-0.0921541	0.86845	0.944299	no
YNR074C	AIF1	XIV:777601-778738	WT.YAD	jhd2∆.YAD	OK	12.5575	11.1314	-0.173918	-0.857067	0.142	0.372815	no
YAL046C	AIM1	I:57028-57385	WT.YAD	jhd2∆.YAD	OK	29.8069	29.6539	-0.00742287	-0.0337598	0.94485	0.976191	no
YER087W	AIM10	V:330575-332368	WT.YAD	jhd2∆.YAD	OK	4.6396	3.61926	-0.358305	-1.4658	0.01345	0.0895532	no
YER093C-A	AIM11	V:347911-348400	WT.YAD	jhd2∆.YAD	OK	11.8683	8.44956	-0.490159	-1.47344	0.01355	0.0900291	no
YFR011C	AIM13	VI:166727-167258	WT.YAD	jhd2∆.YAD	OK	40.169	46.7508	0.218908	1.18223	0.0509	0.203156	no
YGL160W	AIM14	VII:200560-202273	WT.YAD	jhd2∆.YAD	OK	19.2678	17.7481	-0.118525	-0.616175	0.29305	0.560376	no
YHL021C	AIM17	VIII:64461-65859	WT.YAD	jhd2∆.YAD	OK	13.4057	16.3424	0.285769	1.43629	0.01275	0.0871918	no
YHR198C	AIM18	VIII:496314-497280	WT.YAD	jhd2∆.YAD	OK	18.2253	15.6154	-0.22297	-1.05922	0.06555	0.23589	no
YAL049C	AIM2	I:51854-52595	WT.YAD	jhd2∆.YAD	OK	31.4863	29.4256	-0.0976518	-0.58982	0.37775	0.63821	no
YIL158W	AIM20	IX:46200-46815	WT.YAD	jhd2∆.YAD	OK	12.4106	13.2237	0.0915547	0.492698	0.4122	0.670914	no
YIR003W	AIM21	IX:360884-362924	WT.YAD	jhd2∆.YAD	OK	5.40923	5.88164	0.120793	0.617364	0.2894	0.557015	no
YJL046W	AIM22	X:352385-353615	WT.YAD	jhd2∆.YAD	OK	7.68359	8.07116	0.0709961	0.336986	0.55795	0.782966	no
YJL131C	AIM23	X:164277-165348	WT.YAD	jhd2∆.YAD	OK	5.63767	4.74448	-0.248851	-0.870928	0.1336	0.358997	no
YJR080C	AIM24	X:578859-581616	WT.YAD	jhd2∆.YAD	OK	16.6965	15.8397	-0.0760044	-0.34239	0.5575	0.782966	no
YJR100C	AIM25	X:616350-617334	WT.YAD	jhd2∆.YAD	OK	13.8841	15.7178	0.178965	0.973461	0.0988	0.297958	no
YKL037W	AIM26	XI:369364-371390	WT.YAD	jhd2∆.YAD	NOTEST	0.581889	0.666939	0.196811	0	1	1	no
YKL207W	AIM27	XI:48193-48955	WT.YAD	jhd2∆.YAD	OK	122.618	125.027	0.0280723	0.151931	0.79635	0.908634	no
YKR074W	AIM29	XI:579208-579676	WT.YAD	jhd2∆.YAD	OK	70.4593	68.6403	-0.0377338	-0.201112	0.75125	0.887389	no
YBR108W	AIM3	II:454821-457665	WT.YAD	jhd2∆.YAD	OK	1.35748	1.52565	0.168495	0.914581	0.1572	0.396578	no
YML030W	AIM31	XIII:216434-216914	WT.YAD	jhd2∆.YAD	OK	13.3394	13.2418	-0.0105939	-0.0427673	0.94045	0.974403	no
YML050W	AIM32	XIII:173138-174074	WT.YAD	jhd2∆.YAD	OK	3.95245	4.25194	0.105374	0.320689	0.6078	0.814529	no
YML087C	AIM33	XIII:94430-95369	WT.YAD	jhd2∆.YAD	OK	5.82124	6.40074	0.13691	0.649121	0.30105	0.568269	no
YMR003W	AIM34	XIII:273117-273714	WT.YAD	jhd2∆.YAD	OK	18.7185	15.2326	-0.2973	-1.37495	0.0201	0.114505	no
YMR157C	AIM36	XIII:571276-572044	WT.YAD	jhd2∆.YAD	OK	20.3975	18.1798	-0.166054	-0.891978	0.1251	0.34542	no
YNL100W	AIM37	XIV:437612-438317	WT.YAD	jhd2∆.YAD	OK	28.1293	30.0094	0.0933417	0.458601	0.42895	0.688021	no
YNR018W	AIM38	XIV:664269-664944	WT.YAD	jhd2∆.YAD	OK	25.5371	24.832	-0.0403945	-0.255341	0.7231	0.871758	no
YOL053W	AIM39	XV:230084-231272	WT.YAD	jhd2∆.YAD	OK	4.06547	5.54803	0.448553	1.80619	0.00225	0.027417	yes
YBR194W	AIM4	II:610037-610409	WT.YAD	jhd2∆.YAD	OK	6.80032	6.12083	-0.151876	-0.272545	0.6619	0.842109	no
YOR215C	AIM41	XV:746724-747282	WT.YAD	jhd2∆.YAD	OK	28.6612	37.3316	0.3813	1.97337	0.00065	0.0109995	yes
YPL099C	AIM43	XVI:363519-364068	WT.YAD	jhd2∆.YAD	OK	11.3292	12.6656	0.160866	0.740263	0.31305	0.577095	no
YPL158C	AIM44	XVI:252033-254310	WT.YAD	jhd2∆.YAD	OK	12.7158	15.0038	0.23871	1.33404	0.0305	0.149469	no
YPR004C	AIM45	XVI:564006-565041	WT.YAD	jhd2∆.YAD	OK	113.897	90.4609	-0.33236	-1.83344	0.00315	0.0342217	yes
YHR199C	AIM46	VIII:497489-498422	WT.YAD	jhd2∆.YAD	OK	12.6363	12.0532	-0.0681596	-0.35025	0.54785	0.776355	no
YBR262C	AIM5	II:735719-736040	WT.YAD	jhd2∆.YAD	OK	49.6882	55.9209	0.170484	0.847957	0.1403	0.369914	no
YDL237W	AIM6	IV:30656-31829	WT.YAD	jhd2∆.YAD	OK	84.8501	77.0324	-0.139451	-0.745223	0.20475	0.4614	no
YDR063W	AIM7	IV:578662-579112	WT.YAD	jhd2∆.YAD	OK	61.538	83.4486	0.43941	2.14774	0.0001	0.00260826	yes
YER080W	AIM9	V:319901-321846	WT.YAD	jhd2∆.YAD	OK	21.8593	20.261	-0.109543	-0.576576	0.3217	0.58704	no
YMR092C	AIP1	XIII:451631-453479	WT.YAD	jhd2∆.YAD	OK	40.8052	37.1733	-0.134486	-0.711476	0.21645	0.475652	no
YIL079C	AIR1	IX:210922-212005	WT.YAD	jhd2∆.YAD	OK	17.6839	12.7493	-0.472023	-2.52315	5e-05	0.00145438	yes
YDL175C	AIR2	IV:144483-145518	WT.YAD	jhd2∆.YAD	OK	5.57604	5.5653	-0.00278175	-0.0129456	0.98145	0.99071	no
YBR059C	AKL1	II:356860-360187	WT.YAD	jhd2∆.YAD	OK	13.8699	13.8879	0.00187206	0.0101466	0.98715	0.992338	no
YDR264C	AKR1	IV:996028-998323	WT.YAD	jhd2∆.YAD	OK	41.4334	33.8078	-0.293437	-1.55557	0.0079	0.0642588	no
YOR034C	AKR2	XV:394836-397086	WT.YAD	jhd2∆.YAD	OK	25.0276	25.3977	0.0211791	0.114426	0.8421	0.931371	no
YOR335C	ALA1	XV:946232-949109	WT.YAD	jhd2∆.YAD	OK	217.784	180.104	-0.274065	-1.30536	0.0226	0.123829	no
YJL122W	ALB1	X:189715-190243	WT.YAD	jhd2∆.YAD	OK	22.863	21.4637	-0.0911142	-0.542292	0.392	0.652678	no
YMR170C	ALD2	XIII:601561-603082	WT.YAD	jhd2∆.YAD	OK	5.53579	5.14479	-0.105677	-0.660902	0.3005	0.568061	no
YMR169C	ALD3	XIII:599351-600872	WT.YAD	jhd2∆.YAD	OK	2.59319	2.28582	-0.182015	-0.666671	0.2642	0.532242	no
YER073W	ALD5	V:304029-305592	WT.YAD	jhd2∆.YAD	OK	50.5701	46.1187	-0.132933	-0.724418	0.2189	0.478371	no
YPL061W	ALD6	XVI:432587-434090	WT.YAD	jhd2∆.YAD	OK	554.775	713.786	0.363588	1.74907	0.0037	0.0381608	yes
YOR175C	ALE1	XV:659814-661674	WT.YAD	jhd2∆.YAD	OK	65.2688	73.2699	0.166828	0.965459	0.1257	0.346155	no
YNL148C	ALF1	XIV:349906-350671	WT.YAD	jhd2∆.YAD	OK	2.17011	2.64702	0.286596	0.748682	0.2155	0.474887	no
YBR110W	ALG1	II:458871-460221	WT.YAD	jhd2∆.YAD	OK	29.2581	23.3077	-0.328027	-1.73402	0.0034	0.0360686	yes
YNL048W	ALG11	XIV:538172-539819	WT.YAD	jhd2∆.YAD	OK	26.6038	27.0473	0.0238499	0.125017	0.82765	0.922665	no
YNR030W	ALG12	XIV:678798-680454	WT.YAD	jhd2∆.YAD	OK	59.8394	56.5278	-0.0821345	-0.432994	0.44885	0.703536	no
YGL047W	ALG13	VII:411551-412160	WT.YAD	jhd2∆.YAD	OK	9.56707	10.3615	0.115089	0.461855	0.42635	0.684938	no
YBR070C	ALG14	II:379220-379934	WT.YAD	jhd2∆.YAD	OK	26.389	25.143	-0.0697803	-0.340943	0.55085	0.778019	no
YGL065C	ALG2	VII:379759-381271	WT.YAD	jhd2∆.YAD	OK	18.1654	19.9534	0.135442	0.692974	0.234	0.498316	no
YBL082C	ALG3	II:69712-71127	WT.YAD	jhd2∆.YAD	OK	25.4953	23.223	-0.134676	-0.624366	0.31025	0.574449	no
YOR002W	ALG6	XV:329416-331051	WT.YAD	jhd2∆.YAD	OK	88.6517	79.4872	-0.157426	-0.819984	0.1535	0.391155	no
YBR243C	ALG7	II:705446-706793	WT.YAD	jhd2∆.YAD	OK	47.8554	45.5233	-0.072076	-0.390435	0.5095	0.749642	no
YOR067C	ALG8	XV:451728-453462	WT.YAD	jhd2∆.YAD	OK	79.9378	67.8561	-0.236399	-1.26264	0.0296	0.146652	no
YNL219C	ALG9	XIV:235995-237663	WT.YAD	jhd2∆.YAD	OK	62.3832	52.323	-0.253712	-1.36331	0.0221	0.12183	no
YGL021W	ALK1	VII:454784-457067	WT.YAD	jhd2∆.YAD	OK	15.6727	19.4764	0.313475	1.71273	0.00425	0.041785	yes
YBL009W	ALK2	II:207193-209224	WT.YAD	jhd2∆.YAD	OK	7.57817	7.60741	0.0055576	0.0295402	0.96195	0.982656	no
YML086C	ALO1	XIII:95790-97371	WT.YAD	jhd2∆.YAD	OK	76.3776	64.8931	-0.235084	-1.26698	0.03235	0.154458	no
YOL130W	ALR1	XV:74399-76979	WT.YAD	jhd2∆.YAD	OK	13.9481	12.4247	-0.166864	-0.890195	0.12895	0.351727	no
YFL050C	ALR2	VI:33271-35848	WT.YAD	jhd2∆.YAD	OK	4.41167	4.58977	0.0570971	0.301269	0.59625	0.808467	no
YLR089C	ALT1	XII:318236-320015	WT.YAD	jhd2∆.YAD	OK	61.5527	49.7968	-0.305767	-1.64299	0.00655	0.0568688	no
YDR111C	ALT2	IV:678240-679852	WT.YAD	jhd2∆.YAD	OK	10.1972	9.67717	-0.0755163	-0.335845	0.5558	0.781898	no
YKR021W	ALY1	XI:479233-481981	WT.YAD	jhd2∆.YAD	OK	7.64579	7.66646	0.00389542	0.020226	0.9693	0.986593	no
YJL084C	ALY2	X:274861-278002	WT.YAD	jhd2∆.YAD	OK	13.1618	11.2625	-0.224839	-1.31351	0.04195	0.182865	no
YGR225W	AMA1	VII:945144-947019	WT.YAD	jhd2∆.YAD	NOTEST	0.287154	0.298136	0.0541442	0	1	1	no
YML035C	AMD1	XIII:206427-208860	WT.YAD	jhd2∆.YAD	OK	13.0788	11.1755	-0.226888	-1.25829	0.0396	0.176319	no
YDR242W	AMD2	IV:946806-948456	WT.YAD	jhd2∆.YAD	OK	12.3711	10.9108	-0.181212	-0.925971	0.11225	0.322202	no
YBR211C	AME1	II:646157-647132	WT.YAD	jhd2∆.YAD	OK	13.6774	15.0937	0.142153	0.769221	0.1765	0.425704	no
YBR158W	AMN1	II:556548-558198	WT.YAD	jhd2∆.YAD	OK	62.8386	58.7737	-0.0964797	-0.527841	0.3813	0.641804	no
YGL156W	AMS1	VII:210415-213667	WT.YAD	jhd2∆.YAD	OK	16.3883	16.5352	0.0128738	0.0682963	0.90325	0.959112	no
YJR047C	ANB1	X:524907-525381	WT.YAD	jhd2∆.YAD	OK	49.4473	51.7921	0.0668413	0.369869	0.56755	0.788896	no
YEL036C	ANP1	V:83049-84552	WT.YAD	jhd2∆.YAD	OK	19.2502	17.4871	-0.138588	-0.752898	0.2033	0.459116	no
YHR126C	ANS1	VIII:359701-360181	WT.YAD	jhd2∆.YAD	NOTEST	0.109251	0.112289	0.0395686	0	1	1	no
YPR128C	ANT1	XVI:791217-792204	WT.YAD	jhd2∆.YAD	OK	24.5826	22.9193	-0.101076	-0.512584	0.37485	0.636207	no
YPR180W	AOS1	XVI:895960-897004	WT.YAD	jhd2∆.YAD	OK	13.7822	13.8839	0.0106042	0.0600802	0.92405	0.967519	no
YCL050C	APA1	III:37835-38801	WT.YAD	jhd2∆.YAD	OK	75.5126	76.8386	0.0251126	0.135107	0.8216	0.920104	no
YDR530C	APA2	IV:1496790-1497768	WT.YAD	jhd2∆.YAD	OK	13.3922	13.2758	-0.012596	-0.0638106	0.90985	0.961431	no
YNL172W	APC1	XIV:310635-317671	WT.YAD	jhd2∆.YAD	OK	7.44568	7.26464	-0.0355127	-0.0677428	0.9053	0.959882	no
YDL008W	APC11	IV:433496-433994	WT.YAD	jhd2∆.YAD	OK	18.9625	23.0714	0.282956	1.33743	0.0254	0.13305	no
YLR127C	APC2	XII:395757-398319	WT.YAD	jhd2∆.YAD	OK	8.88853	9.08852	0.0321014	0.160056	0.772	0.897951	no
YDR118W	APC4	IV:685881-687884	WT.YAD	jhd2∆.YAD	OK	7.36221	7.15403	-0.0413829	-0.228082	0.7002	0.860694	no
YOR249C	APC5	XV:798673-800731	WT.YAD	jhd2∆.YAD	OK	7.59575	6.22745	-0.286551	-1.54354	0.0074	0.0614589	no
YLR102C	APC9	XII:342969-343767	WT.YAD	jhd2∆.YAD	OK	3.453	4.05521	0.231929	0.662711	0.24745	0.513447	no
YBR151W	APD1	II:545027-545978	WT.YAD	jhd2∆.YAD	OK	25.2923	26.2552	0.0539037	0.322657	0.62975	0.826915	no
YKL157W	APE2	XI:154990-158232	WT.YAD	jhd2∆.YAD	OK	66.5611	56.3	-0.241543	-1.46148	0.03465	0.161649	no
YBR286W	APE3	II:774699-776313	WT.YAD	jhd2∆.YAD	OK	361.515	317.835	-0.18578	-0.960282	0.1226	0.342679	no
YHR113W	APE4	VIII:336336-337809	WT.YAD	jhd2∆.YAD	OK	41.2856	39.7435	-0.05492	-0.292156	0.61695	0.819829	no
YDR525W	API2	IV:1489870-1490234	WT.YAD	jhd2∆.YAD	NOTEST	0.337003	0.291895	-0.207311	0	1	1	no
YNL077W	APJ1	XIV:481390-482977	WT.YAD	jhd2∆.YAD	OK	6.19696	5.43232	-0.189993	-1.05977	0.07235	0.248941	no
YJR005W	APL1	X:445922-448025	WT.YAD	jhd2∆.YAD	OK	25.107	18.1467	-0.46838	-2.4736	5e-05	0.00145438	yes
YKL135C	APL2	XI:186415-188640	WT.YAD	jhd2∆.YAD	OK	28.7074	25.7836	-0.154968	-0.795737	0.1695	0.416096	no
YBL037W	APL3	II:147208-150286	WT.YAD	jhd2∆.YAD	OK	13.0905	10.0938	-0.375058	-2.15941	0.0007	0.0117199	yes
YPR029C	APL4	XVI:624468-626967	WT.YAD	jhd2∆.YAD	OK	21.5398	22.068	0.0349498	0.184002	0.7479	0.885361	no
YPL195W	APL5	XVI:176222-179021	WT.YAD	jhd2∆.YAD	OK	23.5892	21.7296	-0.118465	-0.627465	0.2785	0.544745	no
YGR261C	APL6	VII:1014320-1016750	WT.YAD	jhd2∆.YAD	OK	23.3668	20.9058	-0.160561	-0.866894	0.1404	0.37	no
YPL259C	APM1	XVI:51243-52671	WT.YAD	jhd2∆.YAD	OK	20.4999	17.1047	-0.261222	-1.31727	0.0232	0.125698	no
YHL019C	APM2	VIII:67710-69548	WT.YAD	jhd2∆.YAD	OK	6.15693	5.6235	-0.130743	-0.630936	0.2759	0.542769	no
YBR288C	APM3	II:778011-779463	WT.YAD	jhd2∆.YAD	OK	23.5703	23.2534	-0.0195329	-0.0995644	0.8612	0.940683	no
YOL062C	APM4	XV:210519-211995	WT.YAD	jhd2∆.YAD	OK	23.2688	23.4213	0.00942161	0.0517092	0.93145	0.969484	no
YKL114C	APN1	XI:223351-224455	WT.YAD	jhd2∆.YAD	OK	16.7647	19.7572	0.23695	1.16786	0.04575	0.191622	no
YBL019W	APN2	II:184352-185915	WT.YAD	jhd2∆.YAD	OK	4.66644	5.01911	0.105107	0.445108	0.4397	0.696284	no
YNL094W	APP1	XIV:447610-449374	WT.YAD	jhd2∆.YAD	OK	16.2712	15.4314	-0.0764521	-0.439379	0.49645	0.739229	no
YIL040W	APQ12	IX:277722-278139	WT.YAD	jhd2∆.YAD	OK	101.373	94.0317	-0.108456	-0.585401	0.3399	0.604352	no
YJL075C	APQ13	X:295244-298876	WT.YAD	jhd2∆.YAD	OK	43.0652	46.6746	0.116113	0.190812	0.7513	0.887389	no
YLR170C	APS1	XII:500334-501122	WT.YAD	jhd2∆.YAD	OK	6.88052	5.56524	-0.306073	-0.51398	0.3631	0.626114	no
YJR058C	APS2	X:544731-545175	WT.YAD	jhd2∆.YAD	OK	35.3674	31.2937	-0.176548	-0.915837	0.1141	0.325587	no
YJL024C	APS3	X:395930-396592	WT.YAD	jhd2∆.YAD	OK	19.356	18.3821	-0.0744832	-0.333759	0.59015	0.8035	no
YML022W	APT1	XIII:228936-229500	WT.YAD	jhd2∆.YAD	OK	196.034	143.28	-0.452262	-2.43104	5e-05	0.00145438	yes
YDR441C	APT2	IV:1344516-1345062	WT.YAD	jhd2∆.YAD	OK	47.7406	37.1348	-0.362444	-1.82571	0.0018	0.0229992	yes
YNL065W	AQR1	XIV:503723-505484	WT.YAD	jhd2∆.YAD	OK	26.4248	23.3059	-0.181196	-0.952038	0.0953	0.292007	no
YPR192W	AQY1	XVI:921859-922777	WT.YAD	jhd2∆.YAD	OK	2.63266	3.6216	0.460106	1.74753	0.01045	0.0757295	no
YBR149W	ARA1	II:539986-541021	WT.YAD	jhd2∆.YAD	OK	85.0848	84.4663	-0.0105246	-0.0551716	0.92375	0.967519	no
YMR041C	ARA2	XIII:350965-351973	WT.YAD	jhd2∆.YAD	OK	14.4029	16.7421	0.217125	1.08047	0.05925	0.221293	no
YER036C	ARB1	V:223366-225199	WT.YAD	jhd2∆.YAD	OK	120.575	101.707	-0.245511	-1.50124	0.031	0.150517	no
YGL105W	ARC1	VII:307436-308567	WT.YAD	jhd2∆.YAD	OK	135.513	121.436	-0.158236	-0.872666	0.15775	0.397017	no
YIL062C	ARC15	IX:243997-244462	WT.YAD	jhd2∆.YAD	OK	65.3073	78.6014	0.26731	1.40888	0.0172	0.103891	no
YLR370C	ARC18	XII:861717-862254	WT.YAD	jhd2∆.YAD	OK	77.0925	73.3591	-0.0716144	-0.383684	0.5161	0.755303	no
YKL013C	ARC19	XI:417507-418023	WT.YAD	jhd2∆.YAD	OK	87.0238	83.3546	-0.0621471	-0.333394	0.57035	0.791568	no
YNR035C	ARC35	XIV:693018-694047	WT.YAD	jhd2∆.YAD	OK	47.7817	51.3141	0.102897	0.570623	0.34525	0.610514	no
YBR234C	ARC40	II:685437-686592	WT.YAD	jhd2∆.YAD	OK	141.319	137.696	-0.0374714	-0.19354	0.7411	0.880614	no
YHR013C	ARD1	VIII:130729-131446	WT.YAD	jhd2∆.YAD	OK	16.3519	17.2817	0.0797814	0.43559	0.50155	0.744439	no
YCR048W	ARE1	III:211870-213772	WT.YAD	jhd2∆.YAD	OK	14.5509	15.2293	0.0657403	0.35837	0.5679	0.789208	no
YNR019W	ARE2	XIV:665338-667267	WT.YAD	jhd2∆.YAD	OK	21.7941	21.9688	0.0115159	0.06059	0.9192	0.966459	no
YDL192W	ARF1	IV:116320-116866	WT.YAD	jhd2∆.YAD	OK	615.243	590.722	-0.0586761	-0.306466	0.6019	0.811793	no
YDL137W	ARF2	IV:216528-217074	WT.YAD	jhd2∆.YAD	OK	275.777	265.849	-0.0528991	-0.281091	0.62195	0.822836	no
YOR094W	ARF3	XV:502794-503346	WT.YAD	jhd2∆.YAD	OK	15.3189	14.0698	-0.122715	-0.654582	0.3553	0.619175	no
YOL058W	ARG1	XV:219210-220473	WT.YAD	jhd2∆.YAD	OK	223.583	193.462	-0.20876	-1.04888	0.07205	0.248513	no
YJL071W	ARG2	X:306131-307856	WT.YAD	jhd2∆.YAD	OK	7.86581	7.40933	-0.0862526	-0.445106	0.4541	0.708404	no
YJL088W	ARG3	X:268798-269815	WT.YAD	jhd2∆.YAD	OK	114.193	108.112	-0.0789505	-0.468088	0.4699	0.719415	no
YHR018C	ARG4	VIII:140010-141402	WT.YAD	jhd2∆.YAD	OK	331.311	271.038	-0.289688	-1.40968	0.01825	0.107961	no
YER069W	ARG5,6	V:295300-298001	WT.YAD	jhd2∆.YAD	OK	104.672	110.83	0.0824643	0.426392	0.4723	0.720957	no
YMR062C	ARG7	XIII:395053-396379	WT.YAD	jhd2∆.YAD	OK	87.7422	69.0171	-0.346318	-1.83009	0.0013	0.0187771	yes
YOL140W	ARG8	XV:58758-60030	WT.YAD	jhd2∆.YAD	OK	61.4333	61.9106	0.0111657	0.0606382	0.92195	0.967312	no
YML099C	ARG81	XIII:74228-77040	WT.YAD	jhd2∆.YAD	OK	8.52941	8.35565	-0.0296952	-0.150179	0.7962	0.908627	no
YDR173C	ARG82	IV:810564-811632	WT.YAD	jhd2∆.YAD	OK	5.26345	4.89166	-0.105685	-0.375921	0.50685	0.747485	no
YDR376W	ARH1	IV:1226821-1228303	WT.YAD	jhd2∆.YAD	OK	16.2998	14.0347	-0.215852	-1.08775	0.0569	0.216607	no
YGL157W	ARI1	VII:209005-210049	WT.YAD	jhd2∆.YAD	OK	59.9545	57.0968	-0.0704592	-0.374788	0.5179	0.755835	no
YNL020C	ARK1	XIV:595622-597539	WT.YAD	jhd2∆.YAD	OK	14.4186	12.411	-0.216307	-1.17573	0.05685	0.216607	no
YBR164C	ARL1	II:567874-568426	WT.YAD	jhd2∆.YAD	OK	46.9201	47.8387	0.0279709	0.142317	0.81115	0.915483	no
YPL051W	ARL3	XVI:459962-460559	WT.YAD	jhd2∆.YAD	OK	14.8848	17.4782	0.231718	1.05856	0.0705	0.245081	no
YDR127W	ARO1	IV:704483-709250	WT.YAD	jhd2∆.YAD	OK	184.146	142.916	-0.365678	-1.72835	0.00325	0.0350667	yes
YDR380W	ARO10	IV:1234217-1236125	WT.YAD	jhd2∆.YAD	OK	7.84755	8.13479	0.0518633	0.256535	0.65575	0.840767	no
YGL148W	ARO2	VII:226398-227529	WT.YAD	jhd2∆.YAD	OK	66.2623	61.112	-0.116733	-0.682542	0.2833	0.550721	no
YDR035W	ARO3	IV:521815-522928	WT.YAD	jhd2∆.YAD	OK	132.296	113.081	-0.226403	-1.22273	0.0389	0.174884	no
YBR249C	ARO4	II:716881-717994	WT.YAD	jhd2∆.YAD	OK	266.33	229.016	-0.217762	-1.1714	0.06125	0.226352	no
YPR060C	ARO7	XVI:674860-675631	WT.YAD	jhd2∆.YAD	OK	28.6442	26.1865	-0.129421	-0.634181	0.2771	0.543452	no
YGL202W	ARO8	VII:116058-117561	WT.YAD	jhd2∆.YAD	OK	690.029	560.11	-0.300947	-1.40857	0.0152	0.0962311	no
YDR421W	ARO80	IV:1312039-1314892	WT.YAD	jhd2∆.YAD	OK	3.82998	3.99192	0.0597468	0.305063	0.60925	0.815261	no
YHR137W	ARO9	VIII:375708-377250	WT.YAD	jhd2∆.YAD	NOTEST	0.449095	0.428519	-0.0676607	0	1	1	no
YHR129C	ARP1	VIII:362998-364153	WT.YAD	jhd2∆.YAD	OK	5.97071	5.27176	-0.179616	-0.76531	0.1907	0.44473	no
YDR106W	ARP10	IV:667003-667858	WT.YAD	jhd2∆.YAD	OK	2.63434	1.60364	-0.716096	-1.50104	0.01345	0.0895532	no
YDL029W	ARP2	IV:399339-400638	WT.YAD	jhd2∆.YAD	OK	90.855	78.9101	-0.203354	-1.07068	0.0635	0.232182	no
YJR065C	ARP3	X:557808-559158	WT.YAD	jhd2∆.YAD	OK	86.6495	67.7329	-0.355333	-1.87021	0.00165	0.0215627	yes
YJL081C	ARP4	X:283801-285271	WT.YAD	jhd2∆.YAD	OK	21.241	19.2656	-0.140827	-0.733685	0.2045	0.461001	no
YNL059C	ARP5	XIV:512667-514935	WT.YAD	jhd2∆.YAD	OK	16.0124	15.8649	-0.0133583	-0.0699484	0.9067	0.960084	no
YLR085C	ARP6	XII:300672-301989	WT.YAD	jhd2∆.YAD	OK	10.0412	11.794	0.23212	1.18867	0.03945	0.176102	no
YPR034W	ARP7	XVI:639524-640958	WT.YAD	jhd2∆.YAD	OK	9.63623	11.4736	0.251773	1.30655	0.02755	0.140465	no
YOR141C	ARP8	XV:589941-592587	WT.YAD	jhd2∆.YAD	OK	9.17646	9.01595	-0.0254583	-0.130487	0.8141	0.916354	no
YMR033W	ARP9	XIII:337787-339277	WT.YAD	jhd2∆.YAD	OK	24.7355	23.0128	-0.104146	-0.550624	0.3501	0.614013	no
YPR199C	ARR1	XVI:938147-939032	WT.YAD	jhd2∆.YAD	OK	12.7203	13.134	0.0461765	0.243195	0.679	0.850367	no
YPR200C	ARR2	XVI:939278-939671	WT.YAD	jhd2∆.YAD	OK	4.81353	8.02476	0.737364	1.38001	0.02065	0.116555	no
YPR201W	ARR3	XVI:939921-941136	WT.YAD	jhd2∆.YAD	OK	2.62754	3.48921	0.409188	1.17767	0.05605	0.214938	no
YLR392C	ART10	XII:904748-906305	WT.YAD	jhd2∆.YAD	OK	3.74824	2.81835	-0.411364	-1.5643	0.01075	0.0773706	no
YGR068C	ART5	VII:625323-627418	WT.YAD	jhd2∆.YAD	OK	3.19451	2.66501	-0.261458	-1.43421	0.02845	0.142975	no
YLR242C	ARV1	XII:622917-623883	WT.YAD	jhd2∆.YAD	OK	17.538	18.5826	0.0834758	0.45903	0.4222	0.681393	no
YDR101C	ARX1	IV:655685-657467	WT.YAD	jhd2∆.YAD	OK	48.1443	37.7317	-0.351585	-1.8571	0.00115	0.0171198	yes
YPR085C	ASA1	XVI:708496-709828	WT.YAD	jhd2∆.YAD	OK	7.64987	7.71854	0.0128933	0.062749	0.91665	0.965442	no
YMR116C	ASC1	XIII:499455-500688	WT.YAD	jhd2∆.YAD	OK	3503.31	2890.83	-0.277234	-1.29929	0.02915	0.145336	no
YOR058C	ASE1	XV:433687-436345	WT.YAD	jhd2∆.YAD	OK	11.4686	15.0223	0.389409	2.03335	0.0006	0.01052	yes
YJL115W	ASF1	X:196286-197126	WT.YAD	jhd2∆.YAD	OK	4.40353	4.12871	-0.0929701	-0.303988	0.6065	0.814529	no
YDL197C	ASF2	IV:104916-106494	WT.YAD	jhd2∆.YAD	OK	4.78997	5.13495	0.100332	0.540142	0.36535	0.62802	no
YIL130W	ASG1	IX:102781-105676	WT.YAD	jhd2∆.YAD	OK	13.7697	13.0973	-0.0722224	-0.379183	0.5094	0.749642	no
YKL185W	ASH1	XI:94498-96265	WT.YAD	jhd2∆.YAD	OK	17.2519	20.2697	0.232573	1.85988	0.0328	0.155785	no
YMR119W	ASI1	XIII:505332-507370	WT.YAD	jhd2∆.YAD	OK	24.5875	19.777	-0.3141	-1.66825	0.0078	0.0636093	no
YNL159C	ASI2	XIV:338477-339347	WT.YAD	jhd2∆.YAD	OK	13.2119	13.1354	-0.00837817	-0.0485929	0.92845	0.969056	no
YNL008C	ASI3	XIV:616210-618241	WT.YAD	jhd2∆.YAD	OK	16.8634	15.2038	-0.149458	-0.773525	0.17965	0.430179	no
YKL052C	ASK1	XI:339571-340546	WT.YAD	jhd2∆.YAD	OK	6.04448	5.97165	-0.0174878	-0.0828417	0.8857	0.952816	no
YGR097W	ASK10	VII:678694-682135	WT.YAD	jhd2∆.YAD	OK	9.40569	7.98085	-0.236992	-1.29387	0.03235	0.154458	no
YDL088C	ASM4	IV:298416-300003	WT.YAD	jhd2∆.YAD	OK	13.0551	14.4738	0.148831	0.766219	0.1941	0.447956	no
YDR321W	ASP1	IV:1108701-1109847	WT.YAD	jhd2∆.YAD	OK	138.993	110.842	-0.326509	-1.7252	0.0034	0.0360686	yes
YLR155C	ASP3-1	XII:469316-470405	WT.YAD	jhd2∆.YAD	NOTEST	0	0	0	0	1	1	no
YLR157C	ASP3-2	XII:472968-474057	WT.YAD	jhd2∆.YAD	NOTEST	0	0	0	0	1	1	no
YLR158C	ASP3-3	XII:482548-483637	WT.YAD	jhd2∆.YAD	NOTEST	0	0	0	0	1	1	no
YLR160C	ASP3-4	XII:486200-487289	WT.YAD	jhd2∆.YAD	NOTEST	0	0	0	0	1	1	no
YPR093C	ASR1	XVI:719557-720424	WT.YAD	jhd2∆.YAD	OK	4.42562	3.64294	-0.280775	-1.03215	0.09235	0.287858	no
YBL069W	AST1	II:90604-92030	WT.YAD	jhd2∆.YAD	OK	9.08036	7.30972	-0.312933	-1.5293	0.00965	0.0721692	no
YER101C	AST2	V:360501-361794	WT.YAD	jhd2∆.YAD	OK	3.45208	3.43723	-0.00621822	-0.0232651	0.9789	0.989965	no
YDR184C	ATC1	IV:830396-831513	WT.YAD	jhd2∆.YAD	OK	19.5594	14.81	-0.401291	-1.71564	0.00305	0.033481	yes
YGL017W	ATE1	VII:459853-461365	WT.YAD	jhd2∆.YAD	OK	5.6358	5.31276	-0.0851612	-0.458352	0.4438	0.699093	no
YOR377W	ATF1	XV:1046225-1047803	WT.YAD	jhd2∆.YAD	OK	9.14612	9.20851	0.00980695	0.0497344	0.9316	0.969484	no
YGR177C	ATF2	VII:848719-850436	WT.YAD	jhd2∆.YAD	OK	9.16799	7.70115	-0.251532	-1.22636	0.03885	0.174783	no
YGL180W	ATG1	VII:160064-162758	WT.YAD	jhd2∆.YAD	OK	5.69244	5.22949	-0.122374	-0.60927	0.28725	0.554641	no
YLL042C	ATG10	XII:52086-52590	WT.YAD	jhd2∆.YAD	OK	2.21629	1.69642	-0.385648	-0.513761	0.3963	0.656508	no
YPR049C	ATG11	XVI:661136-664673	WT.YAD	jhd2∆.YAD	OK	5.91369	5.73171	-0.0450938	-0.224002	0.7006	0.861018	no
YBR217W	ATG12	II:657831-658392	WT.YAD	jhd2∆.YAD	OK	8.16108	7.02408	-0.216451	-0.653738	0.2848	0.551695	no
YPR185W	ATG13	XVI:907217-909434	WT.YAD	jhd2∆.YAD	OK	3.55549	3.968	0.158365	0.987163	0.13525	0.361583	no
YBR128C	ATG14	II:493080-494115	WT.YAD	jhd2∆.YAD	OK	9.80498	11.9484	0.285232	1.35328	0.0207	0.116555	no
YCR068W	ATG15	III:237213-238776	WT.YAD	jhd2∆.YAD	OK	8.4259	8.47872	0.00901628	0.0480258	0.9339	0.970493	no
YMR159C	ATG16	XIII:574470-574928	WT.YAD	jhd2∆.YAD	OK	2.55531	6.44735	1.33521	2.02394	0.0068	0.0582383	no
YFR021W	ATG18	VI:194811-196314	WT.YAD	jhd2∆.YAD	OK	13.4177	11.3662	-0.239387	-1.24918	0.0351	0.162905	no
YOL082W	ATG19	XV:168726-169974	WT.YAD	jhd2∆.YAD	OK	25.6379	26.7424	0.0608504	0.320134	0.58135	0.79754	no
YNL242W	ATG2	XIV:191323-196102	WT.YAD	jhd2∆.YAD	OK	5.26811	5.26817	1.82429e-05	9.51695e-05	0.9948	0.995689	no
YDL113C	ATG20	IV:256632-258555	WT.YAD	jhd2∆.YAD	OK	11.5515	12.8413	0.152721	0.773808	0.18325	0.435331	no
YPL100W	ATG21	XVI:361871-363362	WT.YAD	jhd2∆.YAD	OK	10.2592	10.2064	-0.00745267	-0.0367228	0.95145	0.979533	no
YCL038C	ATG22	III:54940-56527	WT.YAD	jhd2∆.YAD	OK	27.4602	24.1293	-0.186557	-0.97696	0.0907	0.284967	no
YLR189C	ATG26	XII:530796-534393	WT.YAD	jhd2∆.YAD	OK	10.3354	11.1621	0.111017	0.582936	0.31365	0.577694	no
YJL178C	ATG27	X:89281-90097	WT.YAD	jhd2∆.YAD	OK	30.8377	28.4456	-0.116489	-0.615675	0.3023	0.569473	no
YPL166W	ATG29	XVI:237337-239077	WT.YAD	jhd2∆.YAD	OK	7.32697	6.52441	-0.16737	-0.402471	0.5027	0.74527	no
YNR007C	ATG3	XIV:639181-640114	WT.YAD	jhd2∆.YAD	OK	4.99434	5.63177	0.173295	0.608554	0.31105	0.574582	no
YIL146C	ATG32	IX:74183-75773	WT.YAD	jhd2∆.YAD	OK	10.2354	8.87716	-0.205393	-1.01754	0.0787	0.262278	no
YLR356W	ATG33	XII:840320-840914	WT.YAD	jhd2∆.YAD	OK	71.67	61.433	-0.222355	-1.31298	0.0429	0.18471	no
YOL083W	ATG34	XV:165713-166952	WT.YAD	jhd2∆.YAD	OK	7.34767	7.59511	0.0477852	0.231724	0.69375	0.857609	no
YNL223W	ATG4	XIV:227369-228854	WT.YAD	jhd2∆.YAD	OK	5.26639	6.09123	0.209919	1.03491	0.07495	0.254757	no
YPL149W	ATG5	XVI:271309-272194	WT.YAD	jhd2∆.YAD	OK	21.0054	17.4325	-0.268978	-1.41453	0.0234	0.126565	no
YHR171W	ATG7	VIII:445712-447605	WT.YAD	jhd2∆.YAD	OK	6.49741	6.96144	0.0995211	0.549114	0.34035	0.604567	no
YBL078C	ATG8	II:80377-80731	WT.YAD	jhd2∆.YAD	OK	32.6909	42.7095	0.38567	1.5357	0.0115	0.0809231	no
YDL149W	ATG9	IV:184924-187918	WT.YAD	jhd2∆.YAD	OK	4.98199	5.03071	0.0140415	0.0691869	0.907	0.960084	no
YPR026W	ATH1	XVI:615378-619014	WT.YAD	jhd2∆.YAD	OK	4.90347	5.04678	0.0415613	0.207376	0.71845	0.869548	no
YMR301C	ATM1	XIII:867554-869627	WT.YAD	jhd2∆.YAD	OK	10.6474	8.76664	-0.280409	-1.43538	0.013	0.0884224	no
YDR384C	ATO3	IV:1241203-1242031	WT.YAD	jhd2∆.YAD	OK	36.7166	34.1397	-0.104981	-0.573497	0.34	0.604359	no
YBL099W	ATP1	II:36988-38690	WT.YAD	jhd2∆.YAD	OK	391.674	336.607	-0.218589	-1.19768	0.07565	0.255349	no
YLR393W	ATP10	XII:907078-907918	WT.YAD	jhd2∆.YAD	OK	4.56321	3.51413	-0.376882	-1.15434	0.05365	0.210465	no
YNL315C	ATP11	XIV:43323-44280	WT.YAD	jhd2∆.YAD	OK	16.5205	17.3558	0.0711579	0.361629	0.5382	0.769972	no
YJL180C	ATP12	X:87582-88560	WT.YAD	jhd2∆.YAD	OK	13.2181	13.3128	0.0103041	0.0550963	0.9236	0.967519	no
YLR295C	ATP14	XII:721700-722373	WT.YAD	jhd2∆.YAD	OK	123.907	137.263	0.147685	0.601413	0.33855	0.603311	no
YPL271W	ATP15	XVI:30078-30267	WT.YAD	jhd2∆.YAD	OK	610.478	520.321	-0.230539	-1.32802	0.04665	0.193039	no
YDL004W	ATP16	IV:443028-443511	WT.YAD	jhd2∆.YAD	OK	126.99	117.201	-0.115734	-0.714425	0.2956	0.562674	no
YDR377W	ATP17	IV:1228610-1228916	WT.YAD	jhd2∆.YAD	OK	263.95	267.841	0.0211168	0.115671	0.84555	0.932467	no
YML081C-A	ATP18	XIII:103982-104162	WT.YAD	jhd2∆.YAD	OK	543.983	452.572	-0.265415	-1.27197	0.027	0.138444	no
YOL077W-A	ATP19	XV:185437-185644	WT.YAD	jhd2∆.YAD	OK	252.15	231.736	-0.121802	-0.728414	0.2694	0.537268	no
YJR121W	ATP2	X:647606-649142	WT.YAD	jhd2∆.YAD	OK	879.672	739.344	-0.25072	-1.2267	0.0438	0.187181	no
YPR020W	ATP20	XVI:599869-600217	WT.YAD	jhd2∆.YAD	OK	114.045	113.449	-0.00756033	-0.0377079	0.9474	0.978081	no
YDR350C	ATP22	IV:1176119-1178174	WT.YAD	jhd2∆.YAD	OK	13.784	12.7367	-0.114007	-0.588737	0.30875	0.572344	no
YNR020C	ATP23	XIV:667409-668222	WT.YAD	jhd2∆.YAD	OK	3.67178	2.73747	-0.423637	-1.48537	0.03535	0.163465	no
YMR098C	ATP25	XIII:460770-462609	WT.YAD	jhd2∆.YAD	OK	8.70858	8.2054	-0.0858647	-0.412382	0.4687	0.718241	no
YBR039W	ATP3	II:315574-316510	WT.YAD	jhd2∆.YAD	OK	98.0426	101.592	0.0513108	0.276544	0.6449	0.835682	no
YPL078C	ATP4	XVI:408009-408744	WT.YAD	jhd2∆.YAD	OK	86.869	86.7842	-0.00140889	-0.00755457	0.9916	0.994436	no
YDR298C	ATP5	IV:1058175-1058814	WT.YAD	jhd2∆.YAD	OK	226.621	167.587	-0.435374	-2.6308	5e-05	0.00145438	yes
Q0085	ATP6	MT:28486-29266	WT.YAD	jhd2∆.YAD	OK	1432.63	1629.33	0.185606	0.948571	0.10975	0.317913	no
YKL016C	ATP7	XI:407464-407989	WT.YAD	jhd2∆.YAD	OK	112.776	99.8575	-0.175513	-0.974534	0.11015	0.318346	no
Q0080	ATP8	MT:27665-27812	WT.YAD	jhd2∆.YAD	OK	19.772	19.9704	0.0144007	0.00592937	0.50305	0.745364	no
YML116W	ATR1	XIII:38195-39824	WT.YAD	jhd2∆.YAD	OK	15.6951	16.3081	0.05528	0.280053	0.62405	0.823887	no
YAL020C	ATS1	I:113613-114819	WT.YAD	jhd2∆.YAD	OK	4.12955	3.42119	-0.271488	-0.984954	0.0897	0.283377	no
YNL259C	ATX1	XIV:157643-157865	WT.YAD	jhd2∆.YAD	OK	149.464	160.497	0.102751	0.466519	0.44265	0.698153	no
YOR079C	ATX2	XV:473474-474416	WT.YAD	jhd2∆.YAD	OK	88.1871	77.6154	-0.184224	-0.992671	0.0922	0.287817	no
YFL010W-A	AUA1	VI:114989-115743	WT.YAD	jhd2∆.YAD	OK	64.8617	65.2309	0.00818868	0.0178919	0.9717	0.987393	no
YKL004W	AUR1	XI:435579-436785	WT.YAD	jhd2∆.YAD	OK	111.868	94.3989	-0.24495	-1.39133	0.0252	0.132442	no
YOR011W	AUS1	XV:349678-353863	WT.YAD	jhd2∆.YAD	OK	17.3547	15.3064	-0.181188	-1.02228	0.09895	0.298142	no
YLR114C	AVL9	XII:374943-377238	WT.YAD	jhd2∆.YAD	OK	10.0536	8.41305	-0.257013	-1.30566	0.0225	0.123388	no
YOL078W	AVO1	XV:181681-185212	WT.YAD	jhd2∆.YAD	OK	5.49599	4.88056	-0.171334	-0.859773	0.129	0.351727	no
YMR068W	AVO2	XIII:406303-407584	WT.YAD	jhd2∆.YAD	OK	0.923319	0.947712	0.0376196	0.0798878	0.88995	0.954036	no
YJR001W	AVT1	X:436801-438610	WT.YAD	jhd2∆.YAD	OK	86.3524	80.6412	-0.0987191	-0.510786	0.3758	0.63645	no
YEL064C	AVT2	V:29796-31239	WT.YAD	jhd2∆.YAD	OK	17.7707	17.7341	-0.00297613	-0.0152476	0.9793	0.989965	no
YKL146W	AVT3	XI:171550-173861	WT.YAD	jhd2∆.YAD	OK	10.1113	8.38658	-0.26982	-1.48764	0.0146	0.094132	no
YNL101W	AVT4	XIV:434998-437140	WT.YAD	jhd2∆.YAD	OK	70.9897	61.2083	-0.213884	-1.12519	0.0541	0.211115	no
YBL089W	AVT5	II:49573-50953	WT.YAD	jhd2∆.YAD	OK	28.9414	28.1609	-0.0394432	-0.218684	0.7154	0.868553	no
YER119C	AVT6	V:399495-400842	WT.YAD	jhd2∆.YAD	OK	28.6721	27.5452	-0.0578465	-0.314406	0.59645	0.808467	no
YIL088C	AVT7	IX:197930-199403	WT.YAD	jhd2∆.YAD	OK	155.748	133.311	-0.224426	-1.14166	0.04765	0.195176	no
YPR122W	AXL1	XVI:782044-785671	WT.YAD	jhd2∆.YAD	OK	16.5216	13.3275	-0.309943	-1.64799	0.00345	0.0365376	yes
YIL140W	AXL2	IX:85052-87837	WT.YAD	jhd2∆.YAD	OK	23.6391	21.808	-0.116318	-0.655137	0.30535	0.57109	no
YIL124W	AYR1	IX:126203-127097	WT.YAD	jhd2∆.YAD	OK	78.6163	75.9969	-0.0488876	-0.261038	0.6551	0.840574	no
YLL063C	AYT1	XII:14647-16072	WT.YAD	jhd2∆.YAD	OK	3.9586	3.11345	-0.346477	-1.43198	0.014	0.0915731	no
YOR113W	AZF1	XV:534074-536819	WT.YAD	jhd2∆.YAD	OK	4.37407	4.45741	0.02723	0.145816	0.813	0.916354	no
YGR224W	AZR1	VII:942805-944647	WT.YAD	jhd2∆.YAD	OK	4.7085	4.98952	0.0836335	0.461902	0.441	0.697293	no
YOR134W	BAG7	XV:578563-579793	WT.YAD	jhd2∆.YAD	OK	4.713	3.94313	-0.257305	-0.987172	0.10175	0.303089	no
YBR068C	BAP2	II:373860-375690	WT.YAD	jhd2∆.YAD	OK	6.40742	6.52933	0.0271917	0.151058	0.7972	0.908946	no
YDR046C	BAP3	IV:548761-550576	WT.YAD	jhd2∆.YAD	OK	1.07465	0.891933	-0.268856	-0.643488	0.25995	0.528099	no
YKR099W	BAS1	XI:635850-638286	WT.YAD	jhd2∆.YAD	OK	8.2708	8.09404	-0.0311673	-0.161897	0.78145	0.903116	no
YHR208W	BAT1	VIII:517531-518713	WT.YAD	jhd2∆.YAD	OK	224.184	183.609	-0.288044	-1.44669	0.0126	0.086541	no
YJR148W	BAT2	X:705743-706874	WT.YAD	jhd2∆.YAD	OK	14.8175	15.1927	0.0360757	0.192878	0.75285	0.88796	no
YJL020C	BBC1	X:398936-402410	WT.YAD	jhd2∆.YAD	OK	10.5975	9.70697	-0.126632	-0.734521	0.25435	0.52261	no
YPL255W	BBP1	XVI:67724-68882	WT.YAD	jhd2∆.YAD	OK	4.55476	4.56944	0.0046411	0.0200974	0.98185	0.990956	no
YHR040W	BCD1	VIII:187923-189024	WT.YAD	jhd2∆.YAD	OK	1.82236	1.39532	-0.385216	-1.03047	0.0798	0.263854	no
YMR237W	BCH1	XIII:743748-745923	WT.YAD	jhd2∆.YAD	OK	35.2947	29.5694	-0.255344	-1.3834	0.02005	0.114323	no
YKR027W	BCH2	XI:491363-493661	WT.YAD	jhd2∆.YAD	OK	9.79028	10.7927	0.140638	0.700428	0.2192	0.478585	no
YJL095W	BCK1	X:247254-251691	WT.YAD	jhd2∆.YAD	OK	6.51578	5.66871	-0.200917	-1.10554	0.06805	0.241039	no
YER167W	BCK2	V:518215-520771	WT.YAD	jhd2∆.YAD	OK	10.5842	10.9432	0.048129	0.262276	0.66055	0.842109	no
YDR361C	BCP1	IV:1195411-1196263	WT.YAD	jhd2∆.YAD	OK	21.9021	19.8054	-0.145175	-0.698986	0.2261	0.487745	no
YDR375C	BCS1	IV:1225165-1226536	WT.YAD	jhd2∆.YAD	OK	8.05777	8.37731	0.0561064	0.303946	0.59355	0.806564	no
YIL033C	BCY1	IX:290418-291669	WT.YAD	jhd2∆.YAD	OK	19.5845	19.582	-0.000183608	-0.00122972	0.99685	0.997166	no
YLR399C	BDF1	XII:919535-921596	WT.YAD	jhd2∆.YAD	OK	27.1163	30.6773	0.178011	0.929553	0.1099	0.317913	no
YDL070W	BDF2	IV:330665-332940	WT.YAD	jhd2∆.YAD	OK	45.7477	45.5271	-0.00697262	-0.039238	0.94975	0.979226	no
YAL060W	BDH1	I:35154-36303	WT.YAD	jhd2∆.YAD	OK	82.9059	84.7323	0.0314371	0.165994	0.7718	0.897951	no
YAL061W	BDH2	I:33447-34701	WT.YAD	jhd2∆.YAD	OK	8.83167	10.539	0.254974	1.30322	0.0277	0.141002	no
YNL039W	BDP1	XIV:555047-556832	WT.YAD	jhd2∆.YAD	OK	6.5081	6.35556	-0.0342168	-0.165638	0.77665	0.90015	no
YOL164W	BDS1	XV:6174-8115	WT.YAD	jhd2∆.YAD	OK	6.89543	6.50629	-0.0838057	-0.417199	0.473	0.721807	no
YBR200W	BEM1	II:620871-622527	WT.YAD	jhd2∆.YAD	OK	7.20806	8.07806	0.164399	0.891656	0.15745	0.396578	no
YER155C	BEM2	V:476344-482848	WT.YAD	jhd2∆.YAD	OK	38.361	31.7565	-0.272587	-1.47499	0.0161	0.0997284	no
YPL115C	BEM3	XVI:332099-335486	WT.YAD	jhd2∆.YAD	OK	12.2409	11.1981	-0.128459	-0.888666	0.2445	0.509167	no
YPL161C	BEM4	XVI:244318-246220	WT.YAD	jhd2∆.YAD	OK	11.7857	12.199	0.049724	0.246534	0.66635	0.843393	no
YLR412W	BER1	XII:948367-949192	WT.YAD	jhd2∆.YAD	OK	19.5564	17.8278	-0.133513	-0.673903	0.2464	0.511604	no
YIL004C	BET1	IX:347945-348505	WT.YAD	jhd2∆.YAD	OK	26.4975	27.0648	0.030561	0.150948	0.7947	0.908064	no
YPR176C	BET2	XVI:891100-892078	WT.YAD	jhd2∆.YAD	OK	51.5981	46.4298	-0.152266	-0.824551	0.16265	0.405789	no
YKR068C	BET3	XI:570327-570909	WT.YAD	jhd2∆.YAD	OK	77.7136	77.606	-0.00199941	-0.0103671	0.985	0.991519	no
YJL031C	BET4	X:386347-387438	WT.YAD	jhd2∆.YAD	OK	18.228	17.428	-0.0647503	-0.358356	0.53665	0.768975	no
YML077W	BET5	XIII:111864-112344	WT.YAD	jhd2∆.YAD	OK	26.3029	26.8932	0.0320173	0.156356	0.79035	0.90569	no
YJR053W	BFA1	X:534026-535751	WT.YAD	jhd2∆.YAD	OK	6.80775	7.16127	0.0730375	0.42973	0.45865	0.710855	no
YOR198C	BFR1	XV:718652-720065	WT.YAD	jhd2∆.YAD	OK	91.1556	86.2947	-0.0790592	-0.446164	0.4672	0.716987	no
YDR299W	BFR2	IV:1059626-1061231	WT.YAD	jhd2∆.YAD	OK	12.0165	11.717	-0.0364052	-0.185581	0.75595	0.890216	no
YGR282C	BGL2	VII:1057782-1058724	WT.YAD	jhd2∆.YAD	OK	2227.99	2103.17	-0.0831788	-0.495107	0.51015	0.750092	no
Q0110	BI2	MT:36539-43647	WT.YAD	jhd2∆.YAD	OK	63.0548	78.8427	0.32237	0.225076	0.71275	0.866851	no
Q0115	BI3	MT:36539-43647	WT.YAD	jhd2∆.YAD	OK	9.95788	14.498	0.541947	0.195399	0.8224	0.920225	no
Q0120	BI4	MT:36539-43647	WT.YAD	jhd2∆.YAD	OK	102.512	113.594	0.148097	0.208676	0.7187	0.869548	no
YHR101C	BIG1	VIII:314873-315968	WT.YAD	jhd2∆.YAD	OK	9.18282	8.61237	-0.0925269	-0.425937	0.4657	0.716308	no
YCL029C	BIK1	III:68598-69921	WT.YAD	jhd2∆.YAD	OK	6.35328	5.5369	-0.198424	-1.13503	0.058	0.218232	no
YER016W	BIM1	V:188276-189311	WT.YAD	jhd2∆.YAD	OK	15.6294	14.1677	-0.141656	-0.784371	0.2007	0.456535	no
YGR286C	BIO2	VII:1063812-1064940	WT.YAD	jhd2∆.YAD	OK	13.0781	14.5774	0.156573	0.833273	0.1756	0.424344	no
YNR058W	BIO3	XIV:734290-735733	WT.YAD	jhd2∆.YAD	OK	5.28439	5.18065	-0.0286026	-0.158172	0.79155	0.906162	no
YNR057C	BIO4	XIV:733355-734069	WT.YAD	jhd2∆.YAD	OK	4.53591	4.3719	-0.0531328	-0.184197	0.76565	0.894794	no
YNR056C	BIO5	XIV:731617-733303	WT.YAD	jhd2∆.YAD	OK	4.19013	3.59145	-0.222429	-1.02099	0.08785	0.280338	no
YJR089W	BIR1	X:587717-590582	WT.YAD	jhd2∆.YAD	OK	6.77722	6.52928	-0.0537711	-0.265248	0.6471	0.835982	no
YBR270C	BIT2	II:742760-744398	WT.YAD	jhd2∆.YAD	OK	3.10949	3.19446	0.038894	0.158894	0.77715	0.900564	no
YJL058C	BIT61	X:326241-327873	WT.YAD	jhd2∆.YAD	OK	3.26234	3.21737	-0.0200226	-0.0827847	0.8939	0.955835	no
YKL061W	BLI1	XI:325770-326112	WT.YAD	jhd2∆.YAD	OK	20.3268	27.4046	0.431037	1.24575	0.04425	0.188212	no
YFL007W	BLM10	VI:123478-129910	WT.YAD	jhd2∆.YAD	OK	22.7339	16.8191	-0.43474	-2.28041	0.0001	0.00260826	yes
YLR408C	BLS1	XII:933884-934253	WT.YAD	jhd2∆.YAD	OK	6.19417	11.4475	0.886053	1.67115	0.00845	0.0662564	no
YER177W	BMH1	V:545610-546414	WT.YAD	jhd2∆.YAD	OK	436.259	402.066	-0.117755	-0.662472	0.31585	0.580575	no
YDR099W	BMH2	IV:653606-654428	WT.YAD	jhd2∆.YAD	OK	199.498	186.623	-0.0962485	-0.559283	0.3811	0.641804	no
YPL217C	BMS1	XVI:139619-143171	WT.YAD	jhd2∆.YAD	OK	16.0127	12.0895	-0.405454	-2.20849	5e-05	0.00145438	yes
YJR025C	BNA1	X:471137-471671	WT.YAD	jhd2∆.YAD	OK	104.663	115.535	0.142586	0.79809	0.1984	0.453568	no
YJR078W	BNA2	X:578859-581616	WT.YAD	jhd2∆.YAD	OK	1.97455	1.58885	-0.313547	-0.553272	0.3368	0.602079	no
YJL060W	BNA3	X:323385-324720	WT.YAD	jhd2∆.YAD	OK	143.41	126.767	-0.177966	-1.14112	0.11275	0.322753	no
YBL098W	BNA4	II:39144-40527	WT.YAD	jhd2∆.YAD	OK	15.631	20.7	0.405217	2.08848	0.0001	0.00260826	yes
YLR231C	BNA5	XII:605757-607177	WT.YAD	jhd2∆.YAD	OK	35.9602	29.9472	-0.263981	-1.24264	0.0308	0.150123	no
YFR047C	BNA6	VI:244278-245166	WT.YAD	jhd2∆.YAD	OK	107.479	94.618	-0.183873	-1.00583	0.09485	0.291477	no
YDR428C	BNA7	IV:1323453-1324239	WT.YAD	jhd2∆.YAD	OK	14.8195	12.9125	-0.198726	-0.940507	0.1006	0.301098	no
YNL271C	BNI1	XIV:129521-135383	WT.YAD	jhd2∆.YAD	OK	9.90222	9.75612	-0.0214444	-0.131893	0.85045	0.935688	no
YNL233W	BNI4	XIV:211921-214600	WT.YAD	jhd2∆.YAD	OK	6.76528	6.85443	0.0188864	0.0976221	0.8709	0.94566	no
YNL166C	BNI5	XIV:322218-323565	WT.YAD	jhd2∆.YAD	OK	9.68855	11.4664	0.243065	1.19605	0.037	0.168868	no
YIL159W	BNR1	IX:41824-45952	WT.YAD	jhd2∆.YAD	OK	3.25571	2.64594	-0.299189	-1.7236	0.0099	0.0734298	no
YGR230W	BNS1	VII:951893-952307	WT.YAD	jhd2∆.YAD	OK	7.1344	8.39164	0.234162	0.502738	0.37755	0.63821	no
YBL085W	BOI1	II:63875-66818	WT.YAD	jhd2∆.YAD	OK	9.78455	10.5848	0.113417	0.602515	0.3065	0.571454	no
YER114C	BOI2	V:390589-393712	WT.YAD	jhd2∆.YAD	OK	10.8346	10.3774	-0.0622026	-0.37292	0.5673	0.788722	no
YLR267W	BOP2	XII:678211-679924	WT.YAD	jhd2∆.YAD	OK	5.95975	5.92536	-0.00835014	-0.0480308	0.94225	0.975317	no
YNL042W	BOP3	XIV:548099-549290	WT.YAD	jhd2∆.YAD	OK	5.63654	5.67719	0.0103661	0.0537684	0.92015	0.966637	no
YNL275W	BOR1	XIV:119267-120998	WT.YAD	jhd2∆.YAD	OK	11.7893	10.8702	-0.117099	-0.615347	0.3011	0.568269	no
YLR078C	BOS1	XII:285735-286559	WT.YAD	jhd2∆.YAD	OK	14.721	17.5079	0.250131	1.31057	0.0228	0.124385	no
YCR032W	BPH1	III:179519-186023	WT.YAD	jhd2∆.YAD	OK	8.53615	7.60285	-0.167046	-0.881526	0.13085	0.354762	no
YDL141W	BPL1	IV:203038-205111	WT.YAD	jhd2∆.YAD	OK	33.7376	29.7618	-0.180895	-0.965794	0.0996	0.299512	no
YLL015W	BPT1	XII:116431-121111	WT.YAD	jhd2∆.YAD	OK	21.529	20.8433	-0.0467007	-0.246252	0.67255	0.845876	no
YDL074C	BRE1	IV:324046-326149	WT.YAD	jhd2∆.YAD	OK	30.2839	37.0047	0.289159	1.64007	0.00835	0.0657993	no
YLR015W	BRE2	XII:175226-176744	WT.YAD	jhd2∆.YAD	OK	7.30403	6.09385	-0.261338	-1.34624	0.02145	0.118661	no
YDL231C	BRE4	IV:38866-42244	WT.YAD	jhd2∆.YAD	OK	23.0977	20.571	-0.167139	-0.89241	0.12525	0.345683	no
YNR051C	BRE5	XIV:716779-718327	WT.YAD	jhd2∆.YAD	OK	40.8004	35.5158	-0.200122	-1.06185	0.06845	0.242048	no
YGR246C	BRF1	VII:982481-984272	WT.YAD	jhd2∆.YAD	OK	8.20736	8.36985	0.0282824	0.136593	0.8108	0.915483	no
YHR036W	BRL1	VIII:180344-181760	WT.YAD	jhd2∆.YAD	OK	7.32151	7.66076	0.065346	0.347504	0.5591	0.783501	no
YBL097W	BRN1	II:40830-43095	WT.YAD	jhd2∆.YAD	OK	3.98773	4.35837	0.128221	0.648967	0.27515	0.542111	no
YPL084W	BRO1	XVI:394037-396572	WT.YAD	jhd2∆.YAD	OK	13.56	12.4677	-0.121155	-0.678074	0.27195	0.539625	no
YGL007W	BRP1	VII:483259-483637	WT.YAD	jhd2∆.YAD	OK	7.28593	6.23271	-0.225255	-0.491507	0.4417	0.697526	no
YPR057W	BRR1	XVI:672470-673496	WT.YAD	jhd2∆.YAD	OK	18.0741	19.358	0.0990045	0.509919	0.3939	0.654276	no
YER172C	BRR2	V:529529-536021	WT.YAD	jhd2∆.YAD	OK	12.1908	10.3661	-0.233922	-1.28448	0.03145	0.152233	no
YGL247W	BRR6	VII:36932-37526	WT.YAD	jhd2∆.YAD	OK	11.7971	12.0904	0.0354377	0.137195	0.8122	0.91612	no
YOL077C	BRX1	XV:185847-186723	WT.YAD	jhd2∆.YAD	OK	58.7134	47.6047	-0.302586	-1.71341	0.00635	0.0558234	no
YDL037C	BSC1	IV:384600-385587	WT.YAD	jhd2∆.YAD	OK	1.53046	1.27097	-0.268031	-0.59591	0.39375	0.654276	no
YDR275W	BSC2	IV:1012251-1012959	WT.YAD	jhd2∆.YAD	OK	19.4576	24.0911	0.308167	1.64147	0.0052	0.0482682	yes
YLR465C	BSC3	XII:1065955-1071235	WT.YAD	jhd2∆.YAD	NOTEST	0	0	0	0	1	1	no
YNL269W	BSC4	XIV:137698-138094	WT.YAD	jhd2∆.YAD	NOTEST	1.24267	1.09751	-0.179211	0	1	1	no
YNR069C	BSC5	XIV:761122-762592	WT.YAD	jhd2∆.YAD	OK	4.16273	3.40665	-0.289176	-1.59686	0.0199	0.11419	no
YOL137W	BSC6	XV:65620-67114	WT.YAD	jhd2∆.YAD	OK	10.1932	10.7339	0.0745631	0.35427	0.53075	0.763785	no
YBR290W	BSD2	II:782590-783556	WT.YAD	jhd2∆.YAD	OK	10.0238	10.8305	0.111667	0.624472	0.2976	0.565288	no
YPR171W	BSP1	XVI:883827-885558	WT.YAD	jhd2∆.YAD	OK	5.40235	5.15705	-0.0670411	-0.415648	0.5104	0.750092	no
YFL025C	BST1	VI:84144-87234	WT.YAD	jhd2∆.YAD	OK	19.028	19.1169	0.00672894	0.0355311	0.95235	0.979826	no
YGR142W	BTN2	VII:772453-773686	WT.YAD	jhd2∆.YAD	OK	8.51355	8.06788	-0.0775701	-0.357981	0.5389	0.77027	no
YPL069C	BTS1	XVI:422884-423892	WT.YAD	jhd2∆.YAD	OK	7.23997	6.7357	-0.104156	-0.504707	0.40875	0.668046	no
YDR252W	BTT1	IV:963411-963861	WT.YAD	jhd2∆.YAD	OK	6.10037	5.94486	-0.0372531	-0.0850962	0.887	0.952816	no
YGR188C	BUB1	VII:872043-875109	WT.YAD	jhd2∆.YAD	OK	2.83061	3.00297	0.0852751	0.45362	0.4307	0.688851	no
YMR055C	BUB2	XIII:386100-387021	WT.YAD	jhd2∆.YAD	OK	14.1884	16.3905	0.208149	1.37773	0.06545	0.235665	no
YOR026W	BUB3	XV:379780-380806	WT.YAD	jhd2∆.YAD	OK	13.0199	12.2775	-0.0846951	-0.456716	0.43205	0.689612	no
YGL174W	BUD13	VII:174544-175345	WT.YAD	jhd2∆.YAD	OK	4.65974	6.72256	0.528763	1.7184	0.006	0.0533408	no
YAR014C	BUD14	I:166741-168871	WT.YAD	jhd2∆.YAD	OK	10.3073	10.1008	-0.029191	-0.151909	0.7927	0.907043	no
YEL029C	BUD16	V:96857-97796	WT.YAD	jhd2∆.YAD	OK	29.5279	28.9895	-0.026546	-0.136146	0.81385	0.916354	no
YNR027W	BUD17	XIV:674922-675876	WT.YAD	jhd2∆.YAD	OK	6.79952	5.2179	-0.381963	-1.76964	0.0027	0.030707	yes
YJL188C	BUD19	X:75932-76510	WT.YAD	jhd2∆.YAD	OK	1343.24	1215.41	-0.144273	-0.740514	0.20315	0.458942	no
YKL092C	BUD2	XI:266144-269459	WT.YAD	jhd2∆.YAD	OK	12.4383	13.4003	0.107476	0.562501	0.3355	0.60119	no
YLR074C	BUD20	XII:281955-282456	WT.YAD	jhd2∆.YAD	OK	19.3696	17.7673	-0.124577	-0.599819	0.3198	0.584756	no
YOR078W	BUD21	XV:472724-473369	WT.YAD	jhd2∆.YAD	OK	24.0501	27.5606	0.196562	1.03268	0.0873	0.279431	no
YMR014W	BUD22	XIII:298867-300427	WT.YAD	jhd2∆.YAD	OK	6.62662	5.39348	-0.297057	-1.57486	0.0068	0.0582383	no
YCR047C	BUD23	III:210717-211545	WT.YAD	jhd2∆.YAD	OK	3.38139	2.83109	-0.256262	-0.980898	0.1144	0.326296	no
YER014C-A	BUD25	V:182599-186775	WT.YAD	jhd2∆.YAD	OK	5.39015	5.4722	0.0217943	0.0679243	0.947	0.977828	no
YDR241W	BUD26	IV:943673-945438	WT.YAD	jhd2∆.YAD	OK	6.6582	1.19285	-2.48072	-2.04468	0.2238	0.485464	no
YFL023W	BUD27	VI:90985-93376	WT.YAD	jhd2∆.YAD	OK	4.49906	3.65697	-0.298974	-1.54715	0.011	0.0786319	no
YLR062C	BUD28	XII:263193-263954	WT.YAD	jhd2∆.YAD	OK	929.175	796.753	-0.221818	-1.16965	0.05425	0.211244	no
YCL014W	BUD3	III:96280-101191	WT.YAD	jhd2∆.YAD	OK	11.4675	11.5806	0.0141479	0.0750195	0.89465	0.956152	no
YDL151C	BUD30	IV:183317-184611	WT.YAD	jhd2∆.YAD	NOTEST	0.053986	0.0408833	-0.401075	0	1	1	no
YCR063W	BUD31	III:228094-228791	WT.YAD	jhd2∆.YAD	OK	7.94775	8.21894	0.0484059	0.14288	0.8259	0.922077	no
YGR262C	BUD32	VII:1016973-1017759	WT.YAD	jhd2∆.YAD	OK	24.5763	20.7389	-0.244925	-1.24899	0.0317	0.152865	no
YJR092W	BUD4	X:598734-603078	WT.YAD	jhd2∆.YAD	OK	10.7187	12.2827	0.196499	1.05128	0.0744	0.253161	no
YCR038C	BUD5	III:197620-200178	WT.YAD	jhd2∆.YAD	OK	3.21462	2.79334	-0.202658	-0.99222	0.1412	0.371666	no
YLR319C	BUD6	XII:769317-771684	WT.YAD	jhd2∆.YAD	OK	5.92242	5.15545	-0.200089	-0.971146	0.0943	0.291062	no
YOR299W	BUD7	XV:878434-880883	WT.YAD	jhd2∆.YAD	OK	12.7922	12.5505	-0.0275162	-0.140058	0.80865	0.914308	no
YLR353W	BUD8	XII:834351-836163	WT.YAD	jhd2∆.YAD	OK	8.36982	9.42643	0.171516	0.948836	0.1341	0.359996	no
YGR041W	BUD9	VII:577486-579130	WT.YAD	jhd2∆.YAD	OK	18.2993	20.5118	0.164665	0.913733	0.13525	0.361583	no
YDL099W	BUG1	IV:283418-284444	WT.YAD	jhd2∆.YAD	OK	8.34742	10.3533	0.310689	1.48495	0.0142	0.0924025	no
YMR275C	BUL1	XIII:815650-818581	WT.YAD	jhd2∆.YAD	OK	11.0124	9.43116	-0.223624	-1.19448	0.042	0.182957	no
YML111W	BUL2	XIII:46941-49704	WT.YAD	jhd2∆.YAD	OK	8.72297	7.97159	-0.129951	-0.681897	0.24845	0.514169	no
YLR226W	BUR2	XII:589353-590541	WT.YAD	jhd2∆.YAD	OK	12.8072	12.8832	0.00853884	0.046167	0.92495	0.967701	no
YER159C	BUR6	V:491486-491958	WT.YAD	jhd2∆.YAD	OK	18.0546	20.7946	0.203844	0.874693	0.14955	0.385132	no
YNL305C	BXI1	XIV:58897-59791	WT.YAD	jhd2∆.YAD	OK	30.2408	31.4921	0.0584921	0.318328	0.59225	0.805664	no
YKL005C	BYE1	XI:433092-434877	WT.YAD	jhd2∆.YAD	OK	11.3096	9.62257	-0.233056	-1.16121	0.0437	0.187181	no
YHR114W	BZZ1	VIII:338082-339984	WT.YAD	jhd2∆.YAD	OK	7.12383	6.5331	-0.124887	-0.593321	0.30195	0.569268	no
YDR531W	CAB1	IV:1498231-1499335	WT.YAD	jhd2∆.YAD	OK	40.4895	34.4079	-0.234808	-1.25017	0.03485	0.162462	no
YIL083C	CAB2	IX:203555-204653	WT.YAD	jhd2∆.YAD	OK	23.3102	23.7939	0.0296273	0.149903	0.79	0.90569	no
YKL088W	CAB3	XI:275282-276998	WT.YAD	jhd2∆.YAD	OK	3.30506	3.91716	0.24513	1.4108	0.03	0.148169	no
YGR277C	CAB4	VII:1045643-1046561	WT.YAD	jhd2∆.YAD	OK	14.9096	15.9359	0.0960382	0.468559	0.4046	0.66367	no
YDR196C	CAB5	IV:850273-850999	WT.YAD	jhd2∆.YAD	OK	23.6818	24.3024	0.0373199	0.217723	0.72745	0.873771	no
YML102W	CAC2	XIII:68293-69726	WT.YAD	jhd2∆.YAD	OK	5.03581	4.66209	-0.111247	-0.402497	0.4868	0.732315	no
YDR423C	CAD1	IV:1318045-1319275	WT.YAD	jhd2∆.YAD	OK	7.23467	6.24769	-0.211606	-1.43875	0.0547	0.21169	no
YNL278W	CAF120	XIV:113270-116453	WT.YAD	jhd2∆.YAD	OK	5.09825	4.63986	-0.135923	-0.718889	0.2256	0.487	no
YGR134W	CAF130	VII:757769-761138	WT.YAD	jhd2∆.YAD	OK	7.72342	7.69257	-0.00577296	-0.0292632	0.9569	0.98083	no
YFL028C	CAF16	VI:79343-80213	WT.YAD	jhd2∆.YAD	OK	37.6053	32.5408	-0.208688	-1.11601	0.06705	0.238972	no
YOR276W	CAF20	XV:841332-841823	WT.YAD	jhd2∆.YAD	OK	72.9241	77.7923	0.093233	0.26776	0.64565	0.835982	no
YKR036C	CAF4	XI:508701-510633	WT.YAD	jhd2∆.YAD	OK	6.38559	6.28714	-0.0224152	-0.127582	0.82405	0.92104	no
YNL288W	CAF40	XIV:90302-91424	WT.YAD	jhd2∆.YAD	OK	35.276	31.5727	-0.160006	-0.901076	0.14225	0.372827	no
YER048C	CAJ1	V:246981-248157	WT.YAD	jhd2∆.YAD	OK	23.754	25.3939	0.0963067	0.501744	0.39895	0.658084	no
YFL029C	CAK1	VI:78054-79161	WT.YAD	jhd2∆.YAD	OK	4.55642	4.31743	-0.0777268	-0.336189	0.5846	0.799566	no
YPL048W	CAM1	XVI:464400-465648	WT.YAD	jhd2∆.YAD	OK	124.595	104.531	-0.253314	-1.33206	0.02365	0.12748	no
YEL063C	CAN1	V:31693-33466	WT.YAD	jhd2∆.YAD	OK	78.276	65.0925	-0.266078	-1.43226	0.01675	0.101855	no
YKL007W	CAP1	XI:429301-430108	WT.YAD	jhd2∆.YAD	OK	59.1035	68.0098	0.202499	1.05098	0.06605	0.236476	no
YIL034C	CAP2	IX:289225-290089	WT.YAD	jhd2∆.YAD	OK	72.0988	60.3711	-0.256116	-1.40482	0.02005	0.114323	no
YPL111W	CAR1	XVI:339943-340945	WT.YAD	jhd2∆.YAD	OK	4.93757	3.78175	-0.384746	-1.71915	0.0053	0.0488374	yes
YML042W	CAT2	XIII:192787-194800	WT.YAD	jhd2∆.YAD	OK	2.93794	2.79952	-0.0696276	-0.276345	0.64115	0.833561	no
YOR125C	CAT5	XV:559029-559731	WT.YAD	jhd2∆.YAD	OK	9.38585	10.8402	0.207834	1.73462	0.07205	0.248513	no
YMR280C	CAT8	XIII:827027-831329	WT.YAD	jhd2∆.YAD	OK	3.8749	3.62171	-0.0974874	-0.48114	0.4036	0.662727	no
YGR036C	CAX4	VII:558148-558868	WT.YAD	jhd2∆.YAD	OK	19.9015	18.8681	-0.0769253	-0.482101	0.4822	0.728796	no
YPL178W	CBC2	XVI:212157-212784	WT.YAD	jhd2∆.YAD	OK	51.8439	51.1731	-0.0187899	-0.0945998	0.8706	0.945497	no
YJR060W	CBF1	X:548758-549814	WT.YAD	jhd2∆.YAD	OK	8.35361	9.66685	0.210646	1.11484	0.05605	0.214938	no
YGR140W	CBF2	VII:767428-770299	WT.YAD	jhd2∆.YAD	OK	7.08893	7.08584	-0.000628957	-0.00334922	0.99345	0.995377	no
YLR175W	CBF5	XII:506133-507585	WT.YAD	jhd2∆.YAD	OK	162.714	139.404	-0.22307	-1.20045	0.0488	0.197833	no
YNL161W	CBK1	XIV:332596-334867	WT.YAD	jhd2∆.YAD	OK	7.77766	7.70592	-0.0133693	-0.074463	0.90285	0.958908	no
YJL209W	CBP1	X:38004-39969	WT.YAD	jhd2∆.YAD	OK	9.3456	8.60569	-0.118997	-0.607545	0.3083	0.572031	no
YHL038C	CBP2	VIII:23616-25509	WT.YAD	jhd2∆.YAD	OK	5.59842	4.87862	-0.198545	-1.15878	0.0535	0.210138	no
YPL215W	CBP3	XVI:147415-148423	WT.YAD	jhd2∆.YAD	OK	21.1143	20.8404	-0.0188344	-0.0947791	0.8728	0.947071	no
YGR174C	CBP4	VII:845892-846405	WT.YAD	jhd2∆.YAD	OK	8.61567	10.0011	0.215123	0.815594	0.17425	0.4227	no
YBR120C	CBP6	II:480434-480923	WT.YAD	jhd2∆.YAD	OK	16.982	20.7801	0.291195	1.07077	0.0658	0.236431	no
YIL043C	CBR1	IX:274071-274926	WT.YAD	jhd2∆.YAD	OK	159.68	128.729	-0.310851	-1.81859	0.00475	0.045018	yes
YDL069C	CBS1	IV:333120-333829	WT.YAD	jhd2∆.YAD	OK	9.53215	12.602	0.402779	1.38559	0.01905	0.110926	no
YDR197W	CBS2	IV:851227-852397	WT.YAD	jhd2∆.YAD	OK	9.63007	9.64061	0.0015785	0.00832766	0.985	0.991519	no
YKL208W	CBT1	XI:47156-47972	WT.YAD	jhd2∆.YAD	OK	2.86832	4.08131	0.508828	2.13479	0.0083	0.0656511	no
YER168C	CCA1	V:521028-522669	WT.YAD	jhd2∆.YAD	OK	12.182	11.9858	-0.0234282	-0.115886	0.84295	0.931932	no
YLR220W	CCC1	XII:576824-577793	WT.YAD	jhd2∆.YAD	OK	81.7314	74.8868	-0.12618	-0.673913	0.2453	0.509823	no
YKL011C	CCE1	XI:420154-421216	WT.YAD	jhd2∆.YAD	OK	9.47196	10.8789	0.199796	1.03869	0.0923	0.287845	no
YGR217W	CCH1	VII:924695-930815	WT.YAD	jhd2∆.YAD	OK	14.4361	11.6278	-0.312104	-1.64045	0.00435	0.0423722	yes
YPR025C	CCL1	XVI:613376-614558	WT.YAD	jhd2∆.YAD	OK	9.26045	10.2818	0.150932	0.785496	0.17185	0.41877	no
YGR150C	CCM1	VII:790458-793053	WT.YAD	jhd2∆.YAD	OK	8.69544	8.7394	0.00727508	0.0367518	0.9509	0.979452	no
YKR066C	CCP1	XI:566112-567198	WT.YAD	jhd2∆.YAD	OK	43.3752	38.0118	-0.190424	-1.65965	0.0804	0.265282	no
YAL021C	CCR4	I:110845-113359	WT.YAD	jhd2∆.YAD	OK	13.1192	12.8515	-0.0297358	-0.166561	0.78205	0.903116	no
YMR038C	CCS1	XIII:347510-348260	WT.YAD	jhd2∆.YAD	OK	24.1885	27.4118	0.180472	0.932876	0.10575	0.311186	no
YIL142W	CCT2	IX:83207-84885	WT.YAD	jhd2∆.YAD	OK	36.9081	32.7466	-0.172592	-0.919239	0.1148	0.326846	no
YJL014W	CCT3	X:407557-409162	WT.YAD	jhd2∆.YAD	OK	70.441	60.507	-0.219312	-1.16995	0.0458	0.191704	no
YDL143W	CCT4	IV:199995-201582	WT.YAD	jhd2∆.YAD	OK	67.455	56.6064	-0.25296	-1.33557	0.0198	0.113823	no
YJR064W	CCT5	X:555913-557602	WT.YAD	jhd2∆.YAD	OK	60.9906	55.7917	-0.128537	-0.690747	0.2359	0.5	no
YDR188W	CCT6	IV:836227-838061	WT.YAD	jhd2∆.YAD	OK	60.2874	49.3184	-0.289729	-1.59351	0.00815	0.0650351	no
YJL111W	CCT7	X:207876-209529	WT.YAD	jhd2∆.YAD	OK	49.4259	47.9109	-0.0449145	-0.242025	0.6809	0.851446	no
YJL008C	CCT8	X:419854-421663	WT.YAD	jhd2∆.YAD	OK	60.9573	57.3931	-0.0869224	-0.470723	0.4371	0.693907	no
YLR110C	CCW12	XII:369696-370098	WT.YAD	jhd2∆.YAD	OK	33681.9	36155.7	0.102253	0.985738	0.3907	0.651362	no
YLR390W-A	CCW14	XII:903723-904440	WT.YAD	jhd2∆.YAD	OK	389.922	384.949	-0.0185165	-0.107306	0.87465	0.947938	no
YBR131W	CCZ1	II:497162-499277	WT.YAD	jhd2∆.YAD	OK	4.35819	4.21936	-0.0467039	-0.237133	0.685	0.853471	no
YLR307W	CDA1	XII:745619-746525	WT.YAD	jhd2∆.YAD	NOTEST	0.178082	0.605925	1.7666	0	1	1	no
YLR308W	CDA2	XII:747936-748875	WT.YAD	jhd2∆.YAD	NOTEST	0	0.0800195	inf	0	1	1	no
YDR182W	CDC1	IV:827581-829057	WT.YAD	jhd2∆.YAD	OK	19.6962	22.2142	0.173568	0.899857	0.11705	0.331607	no
YCR002C	CDC10	III:117379-118348	WT.YAD	jhd2∆.YAD	OK	61.1208	64.7116	0.0823608	0.433245	0.4587	0.710855	no
YJR076C	CDC11	X:575353-576601	WT.YAD	jhd2∆.YAD	OK	25.1547	24.5915	-0.0326702	-0.174738	0.76695	0.895484	no
YHR107C	CDC12	VIII:326812-328036	WT.YAD	jhd2∆.YAD	OK	15.7315	18.731	0.251765	1.32618	0.0283	0.142562	no
YLR215C	CDC123	XII:570775-571858	WT.YAD	jhd2∆.YAD	OK	9.762	8.11555	-0.266489	-1.36956	0.02	0.114323	no
YDL220C	CDC13	IV:62010-65018	WT.YAD	jhd2∆.YAD	OK	3.11528	2.80087	-0.153485	-0.820907	0.21775	0.477235	no
YFR028C	CDC14	VI:208412-210068	WT.YAD	jhd2∆.YAD	OK	20.6872	19.2507	-0.103824	-0.559534	0.3427	0.607448	no
YAR019C	CDC15	I:172210-175330	WT.YAD	jhd2∆.YAD	OK	6.28795	5.54712	-0.180851	-0.966862	0.1095	0.317776	no
YKL022C	CDC16	XI:394725-397248	WT.YAD	jhd2∆.YAD	OK	9.11386	9.01064	-0.0164321	-0.0831415	0.8873	0.952867	no
YAL038W	CDC19	I:71785-73300	WT.YAD	jhd2∆.YAD	OK	2778.95	2527.17	-0.137019	-0.484448	0.4816	0.728436	no
YGL116W	CDC20	VII:289808-291641	WT.YAD	jhd2∆.YAD	OK	8.30501	7.97427	-0.0586294	-0.288294	0.60675	0.814529	no
YOR074C	CDC21	XV:466674-467623	WT.YAD	jhd2∆.YAD	OK	11.859	12.6581	0.0940763	0.415947	0.4562	0.709207	no
YHR166C	CDC23	VIII:437169-439050	WT.YAD	jhd2∆.YAD	OK	5.4694	4.99738	-0.130211	-0.660682	0.27175	0.539398	no
YAL041W	CDC24	I:62839-65404	WT.YAD	jhd2∆.YAD	OK	14.174	13.5919	-0.0604976	-0.331452	0.5823	0.797936	no
YLR310C	CDC25	XII:752223-756993	WT.YAD	jhd2∆.YAD	OK	19.4065	15.5081	-0.323523	-1.78473	0.0038	0.0385621	yes
YFR036W	CDC26	VI:226962-227337	WT.YAD	jhd2∆.YAD	OK	5.05997	5.06156	0.000454027	0.00127756	0.9624	0.982956	no
YBL084C	CDC27	II:67168-69445	WT.YAD	jhd2∆.YAD	OK	9.51533	7.84628	-0.278246	-1.67271	0.01645	0.100808	no
YBR160W	CDC28	II:560077-560974	WT.YAD	jhd2∆.YAD	OK	21.5595	26.1379	0.277814	1.39889	0.01605	0.0995163	no
YLR314C	CDC3	XII:762574-764137	WT.YAD	jhd2∆.YAD	OK	29.2621	29.5383	0.0135572	0.0748937	0.89945	0.958081	no
YOR257W	CDC31	XV:811007-811493	WT.YAD	jhd2∆.YAD	OK	13.6972	11.5771	-0.242607	-0.967156	0.18105	0.43271	no
YOL139C	CDC33	XV:60382-61024	WT.YAD	jhd2∆.YAD	OK	362.392	373.267	0.0426582	0.22652	0.6973	0.859506	no
YDR054C	CDC34	IV:561439-562327	WT.YAD	jhd2∆.YAD	OK	29.6828	26.7065	-0.152434	-0.786799	0.1793	0.429667	no
YDL165W	CDC36	IV:164289-164865	WT.YAD	jhd2∆.YAD	OK	21.742	21.6306	-0.00741058	-0.0378454	0.94395	0.975796	no
YDR168W	CDC37	IV:790327-791848	WT.YAD	jhd2∆.YAD	OK	27.9348	29.2682	0.0672744	0.351104	0.54595	0.775415	no
YCR093W	CDC39	III:280116-286443	WT.YAD	jhd2∆.YAD	OK	45.2217	39.8397	-0.18281	-0.934956	0.11045	0.318921	no
YFL009W	CDC4	VI:116144-118484	WT.YAD	jhd2∆.YAD	OK	14.6329	12.5274	-0.224132	-1.28618	0.04115	0.180374	no
YDR364C	CDC40	IV:1202842-1204210	WT.YAD	jhd2∆.YAD	OK	7.14674	7.24044	0.018793	0.0980281	0.8643	0.942059	no
YLR229C	CDC42	XII:604211-604879	WT.YAD	jhd2∆.YAD	OK	127.051	113.431	-0.163597	-0.931879	0.26235	0.531595	no
YGL155W	CDC43	VII:214080-215211	WT.YAD	jhd2∆.YAD	OK	20.6603	19.9635	-0.0494925	-0.252205	0.6605	0.842109	no
YLR103C	CDC45	XII:343988-345941	WT.YAD	jhd2∆.YAD	OK	5.17422	6.83044	0.400638	2.0559	0.00025	0.00542268	yes
YDL126C	CDC48	IV:236156-238664	WT.YAD	jhd2∆.YAD	OK	188.711	155.899	-0.275569	-1.35884	0.0207	0.116555	no
YMR001C	CDC5	XIII:269018-271136	WT.YAD	jhd2∆.YAD	OK	16.641	19.8897	0.257279	1.34532	0.0195	0.113025	no
YCR094W	CDC50	III:286761-287937	WT.YAD	jhd2∆.YAD	OK	13.146	12.1251	-0.116625	-0.626331	0.3037	0.570125	no
YDL132W	CDC53	IV:224303-226751	WT.YAD	jhd2∆.YAD	OK	21.1646	20.0237	-0.0799438	-0.421433	0.4619	0.713363	no
YGL190C	CDC55	VII:145808-147389	WT.YAD	jhd2∆.YAD	OK	21.5208	25.1111	0.222593	1.16059	0.04755	0.195147	no
YJL194W	CDC6	X:69240-70879	WT.YAD	jhd2∆.YAD	OK	8.53857	10.5374	0.303451	1.50904	0.0108	0.0776419	no
YPL160W	CDC60	XVI:246989-250262	WT.YAD	jhd2∆.YAD	OK	148.968	127.372	-0.225954	-1.13366	0.0562	0.215251	no
tQ(CUG)M	CDC65	XIII:808245-808317	WT.YAD	jhd2∆.YAD	OK	0	159.178	inf	#NAME?	0.12675	0.347242	no
YDL017W	CDC7	IV:424208-425872	WT.YAD	jhd2∆.YAD	OK	3.19367	3.1349	-0.0267931	-0.0523992	0.92655	0.968115	no
YLR418C	CDC73	XII:956913-958095	WT.YAD	jhd2∆.YAD	OK	12.0472	11.371	-0.0833463	-0.478586	0.41035	0.669447	no
YJR057W	CDC8	X:544061-544712	WT.YAD	jhd2∆.YAD	OK	17.8057	19.7152	0.146975	0.731102	0.20805	0.466339	no
YDL164C	CDC9	IV:164986-167258	WT.YAD	jhd2∆.YAD	OK	10.1583	9.60139	-0.0813426	-0.376086	0.51435	0.753266	no
YLR245C	CDD1	XII:626501-626930	WT.YAD	jhd2∆.YAD	OK	26.6488	26.0716	-0.0315918	-0.165955	0.7824	0.903116	no
YGL003C	CDH1	VII:492473-494174	WT.YAD	jhd2∆.YAD	OK	8.49121	8.09997	-0.0680527	-0.417628	0.5454	0.775003	no
YBR029C	CDS1	II:296368-297742	WT.YAD	jhd2∆.YAD	OK	151.27	116.255	-0.379825	-1.95192	0.0005	0.00936498	yes
YMR213W	CEF1	XIII:693380-695153	WT.YAD	jhd2∆.YAD	OK	2.40089	2.19532	-0.129135	-0.49041	0.4107	0.669672	no
YGL130W	CEG1	VII:266144-267524	WT.YAD	jhd2∆.YAD	OK	12.7983	13.1742	0.0417549	0.210575	0.722	0.871445	no
YER061C	CEM1	V:278297-279626	WT.YAD	jhd2∆.YAD	OK	12.8044	12.7484	-0.00632484	-0.0311893	0.95855	0.981344	no
YMR168C	CEP3	XIII:597331-599158	WT.YAD	jhd2∆.YAD	OK	13.5348	11.442	-0.242338	-1.21775	0.0339	0.159446	no
YPL228W	CET1	XVI:118381-120031	WT.YAD	jhd2∆.YAD	OK	11.5497	12.711	0.138227	0.688676	0.2327	0.496827	no
YOR112W	CEX1	XV:531507-533793	WT.YAD	jhd2∆.YAD	OK	11.1818	9.82762	-0.186233	-0.996934	0.09605	0.293024	no
YIL003W	CFD1	IX:349121-350003	WT.YAD	jhd2∆.YAD	OK	6.76165	5.67993	-0.251502	-1.01464	0.0863	0.27794	no
YDR301W	CFT1	IV:1063351-1067425	WT.YAD	jhd2∆.YAD	OK	14.0282	12.0733	-0.216507	-1.15632	0.0463	0.192855	no
YLR115W	CFT2	XII:377984-380564	WT.YAD	jhd2∆.YAD	OK	9.71582	7.93057	-0.292911	-1.49945	0.00975	0.0726588	no
YML036W	CGI121	XIII:205641-206293	WT.YAD	jhd2∆.YAD	OK	24.5375	20.2394	-0.277826	-1.44004	0.0125	0.0861354	no
YGL029W	CGR1	VII:440062-440425	WT.YAD	jhd2∆.YAD	OK	24.9062	19.8919	-0.324322	-1.09938	0.07235	0.248941	no
YCL064C	CHA1	III:15797-16880	WT.YAD	jhd2∆.YAD	OK	2.04722	2.20806	0.109112	0.300187	0.62345	0.823637	no
YLR098C	CHA4	XII:337526-339473	WT.YAD	jhd2∆.YAD	OK	7.79521	6.98517	-0.158293	-0.791554	0.17545	0.424144	no
YGL206C	CHC1	VII:102542-107504	WT.YAD	jhd2∆.YAD	OK	119.515	101.849	-0.230758	-1.11785	0.057	0.216607	no
YER164W	CHD1	V:505391-509798	WT.YAD	jhd2∆.YAD	OK	13.9464	13.9672	0.00215444	0.0115142	0.98545	0.991519	no
YBR274W	CHK1	II:749593-751177	WT.YAD	jhd2∆.YAD	OK	13.6458	12.5886	-0.116341	-0.590084	0.31035	0.574466	no
YPL008W	CHL1	XVI:539384-541970	WT.YAD	jhd2∆.YAD	OK	7.25607	7.01314	-0.0491271	-0.239651	0.67575	0.848042	no
YDR254W	CHL4	IV:965112-966489	WT.YAD	jhd2∆.YAD	OK	14.4095	15.314	0.0878297	0.436027	0.4477	0.702335	no
YER026C	CHO1	V:207643-208474	WT.YAD	jhd2∆.YAD	OK	594.932	431.029	-0.46494	-2.19254	0.0001	0.00260826	yes
YGR157W	CHO2	VII:802439-805049	WT.YAD	jhd2∆.YAD	OK	355.465	279.991	-0.344328	-1.6331	0.0051	0.0474796	yes
YBR038W	CHS2	II:311897-314789	WT.YAD	jhd2∆.YAD	OK	19.8114	20.6999	0.0632954	0.376407	0.5576	0.782966	no
YBR023C	CHS3	II:284427-287925	WT.YAD	jhd2∆.YAD	OK	48.4777	41.3704	-0.228723	-1.18274	0.03895	0.174984	no
YLR330W	CHS5	XII:787663-789679	WT.YAD	jhd2∆.YAD	OK	25.0454	22.9825	-0.124014	-0.664439	0.2537	0.522124	no
YJL099W	CHS6	X:239413-241654	WT.YAD	jhd2∆.YAD	OK	6.75461	6.50434	-0.0544698	-0.262688	0.64955	0.837239	no
YDR267C	CIA1	IV:1002509-1003502	WT.YAD	jhd2∆.YAD	OK	14.8665	14.3779	-0.0482114	-0.236093	0.6835	0.852282	no
YHR052W	CIC1	VIII:210847-211978	WT.YAD	jhd2∆.YAD	OK	59.4223	62.2144	0.0662442	0.347596	0.549	0.776905	no
YMR198W	CIK1	XIII:659744-661529	WT.YAD	jhd2∆.YAD	OK	8.44314	9.26862	0.134574	0.663888	0.2425	0.506379	no
YOR349W	CIN1	XV:989788-992833	WT.YAD	jhd2∆.YAD	OK	8.4821	7.63355	-0.152067	-0.859532	0.175	0.423543	no
YPL241C	CIN2	XVI:95371-96258	WT.YAD	jhd2∆.YAD	OK	18.2591	17.6448	-0.0493756	-0.265075	0.64665	0.835982	no
YMR138W	CIN4	XIII:545154-545730	WT.YAD	jhd2∆.YAD	OK	9.05741	7.86065	-0.20445	-0.617068	0.313	0.577094	no
YOR028C	CIN5	XV:383532-384420	WT.YAD	jhd2∆.YAD	OK	2.27127	3.05769	0.428941	1.21542	0.05445	0.211369	no
YEL061C	CIN8	V:36534-39537	WT.YAD	jhd2∆.YAD	OK	15.4702	16.2939	0.0748358	0.393927	0.4907	0.735526	no
YGR207C	CIR1	VII:910842-911628	WT.YAD	jhd2∆.YAD	OK	67.4879	76.3257	0.17754	1.01778	0.10665	0.312088	no
YOR356W	CIR2	XV:1007220-1009116	WT.YAD	jhd2∆.YAD	OK	18.7602	18.5495	-0.0162923	-0.0905156	0.88145	0.951545	no
YDR022C	CIS1	IV:488071-488662	WT.YAD	jhd2∆.YAD	OK	9.06603	12.6667	0.482501	1.67094	0.00585	0.0526	no
YJL158C	CIS3	X:122264-122948	WT.YAD	jhd2∆.YAD	OK	469.38	464.618	-0.0147129	-0.0947089	0.90365	0.959112	no
YNR001C	CIT1	XIV:629621-631061	WT.YAD	jhd2∆.YAD	OK	156.096	143.686	-0.119512	-0.62155	0.28915	0.556777	no
YCR005C	CIT2	III:120945-122328	WT.YAD	jhd2∆.YAD	OK	341.886	288.55	-0.244692	-1.1948	0.04095	0.179872	no
YPR001W	CIT3	XVI:556376-557837	WT.YAD	jhd2∆.YAD	OK	3.00502	3.43118	0.191328	0.733999	0.20745	0.46549	no
YIL035C	CKA1	IX:287789-288908	WT.YAD	jhd2∆.YAD	OK	29.3027	30.7261	0.0684315	0.344597	0.5424	0.773024	no
YOR061W	CKA2	XV:441533-442553	WT.YAD	jhd2∆.YAD	OK	29.9282	29.0218	-0.0443667	-0.235755	0.69285	0.857123	no
YGL019W	CKB1	VII:458155-458992	WT.YAD	jhd2∆.YAD	OK	24.6314	26.2148	0.0898817	0.462571	0.42295	0.681719	no
YOR039W	CKB2	XV:405767-406544	WT.YAD	jhd2∆.YAD	OK	59.3795	61.7456	0.0563692	0.295302	0.6109	0.816776	no
YLR133W	CKI1	XII:408444-410193	WT.YAD	jhd2∆.YAD	OK	21.6002	18.919	-0.191207	-0.999482	0.084	0.273022	no
YBR135W	CKS1	II:504853-505306	WT.YAD	jhd2∆.YAD	OK	25.7023	20.7866	-0.306243	-1.58634	0.00705	0.0599725	no
YNL298W	CLA4	XIV:68914-71443	WT.YAD	jhd2∆.YAD	OK	4.93316	5.94259	0.268579	1.57185	0.0199	0.11419	no
YPR119W	CLB2	XVI:771652-773128	WT.YAD	jhd2∆.YAD	OK	23.6645	25.5726	0.111874	0.583491	0.3186	0.583915	no
YDL155W	CLB3	IV:176772-178056	WT.YAD	jhd2∆.YAD	OK	11.3019	12.9679	0.198376	1.0468	0.08355	0.271839	no
YLR210W	CLB4	XII:562007-563390	WT.YAD	jhd2∆.YAD	OK	8.40348	9.55306	0.184976	0.974146	0.1005	0.301071	no
YPR120C	CLB5	XVI:773874-775182	WT.YAD	jhd2∆.YAD	OK	3.95237	5.16663	0.386504	1.62859	0.00795	0.0644992	no
YGR109C	CLB6	VII:705358-706501	WT.YAD	jhd2∆.YAD	OK	4.1812	5.57241	0.414383	1.37523	0.03005	0.1483	no
YGR167W	CLC1	VII:832455-833157	WT.YAD	jhd2∆.YAD	OK	60.4086	61.5764	0.0276241	0.14537	0.8005	0.910798	no
YGR110W	CLD1	VII:713708-715046	WT.YAD	jhd2∆.YAD	OK	6.92227	6.71565	-0.0437178	-0.265112	0.69165	0.857123	no
YLR117C	CLF1	XII:382470-384534	WT.YAD	jhd2∆.YAD	OK	6.67788	6.49581	-0.0398807	-0.208048	0.7287	0.873951	no
YGL215W	CLG1	VII:87980-89339	WT.YAD	jhd2∆.YAD	OK	75.4125	69.1969	-0.124096	-0.698568	0.25895	0.52678	no
YMR199W	CLN1	XIII:662643-664284	WT.YAD	jhd2∆.YAD	OK	22.4443	20.0533	-0.16251	-0.866261	0.1439	0.376393	no
YPL256C	CLN2	XVI:64976-66614	WT.YAD	jhd2∆.YAD	OK	31.3466	28.4004	-0.142395	-0.840018	0.19285	0.447361	no
YOR250C	CLP1	XV:800969-802307	WT.YAD	jhd2∆.YAD	OK	8.67348	9.27418	0.0966086	0.529297	0.36315	0.626114	no
YMR012W	CLU1	XIII:291133-294967	WT.YAD	jhd2∆.YAD	OK	107.805	88.208	-0.289436	-1.44728	0.01395	0.0915306	no
YKL137W	CMC1	XI:185956-186292	WT.YAD	jhd2∆.YAD	OK	52.6269	52.2309	-0.0108956	-0.0582474	0.92095	0.966637	no
YBL059C-A	CMC2	II:110124-110539	WT.YAD	jhd2∆.YAD	OK	41.7293	52.1981	0.322934	1.31688	0.03085	0.150135	no
YMR194C-B	CMC4	XIII:652593-652887	WT.YAD	jhd2∆.YAD	OK	173.335	185.106	0.0947907	0.524422	0.45545	0.709207	no
YBR109C	CMD1	II:457918-458362	WT.YAD	jhd2∆.YAD	OK	183.723	180.367	-0.0266005	-0.151178	0.81205	0.916114	no
YFR014C	CMK1	VI:172536-173877	WT.YAD	jhd2∆.YAD	OK	10.3965	12.0091	0.208031	1.10824	0.0561	0.214999	no
YOL016C	CMK2	XV:294776-296120	WT.YAD	jhd2∆.YAD	OK	24.1282	21.1276	-0.191595	-1.01693	0.09225	0.287831	no
YML057W	CMP2	XIII:160022-161994	WT.YAD	jhd2∆.YAD	OK	19.1585	16.9098	-0.180122	-1.03837	0.0999	0.299558	no
YLR003C	CMS1	XII:156854-157730	WT.YAD	jhd2∆.YAD	OK	15.6808	15.5972	-0.00771251	-0.0408663	0.9537	0.980256	no
YLR433C	CNA1	XII:1004346-1006008	WT.YAD	jhd2∆.YAD	OK	14.878	11.7444	-0.341205	-1.72474	0.0034	0.0360686	yes
YKL190W	CNB1	XI:82946-83550	WT.YAD	jhd2∆.YAD	OK	36.0986	37.7979	0.0663633	0.325749	0.56445	0.787361	no
YAL058W	CNE1	I:37463-39046	WT.YAD	jhd2∆.YAD	OK	4.30711	3.68824	-0.223789	-1.04822	0.06915	0.243705	no
YDR357C	CNL1	IV:1189198-1189567	WT.YAD	jhd2∆.YAD	OK	49.0895	46.021	-0.0931231	-0.452501	0.44565	0.700591	no
YNL225C	CNM67	XIV:222723-224469	WT.YAD	jhd2∆.YAD	OK	9.60518	9.72408	0.0177496	0.0899387	0.87825	0.949827	no
YFR046C	CNN1	VI:243073-244159	WT.YAD	jhd2∆.YAD	OK	4.84607	4.55703	-0.0887231	-0.337192	0.56535	0.787434	no
YBR155W	CNS1	II:549770-550928	WT.YAD	jhd2∆.YAD	OK	8.13352	7.54168	-0.108993	-0.542982	0.3648	0.627587	no
YIL157C	COA1	IX:46948-47973	WT.YAD	jhd2∆.YAD	OK	27.2017	19.6351	-0.470257	-1.65275	0.00715	0.0604161	no
YPL189C-A	COA2	XVI:188306-188513	WT.YAD	jhd2∆.YAD	OK	101.163	90.2573	-0.164566	-0.557508	0.35615	0.620239	no
YJL062W-A	COA3	X:316722-316980	WT.YAD	jhd2∆.YAD	OK	116.941	110.15	-0.0863225	-0.683258	0.39355	0.654276	no
YLR218C	COA4	XII:573465-573918	WT.YAD	jhd2∆.YAD	OK	7.60348	8.72906	0.199166	0.56615	0.34675	0.611536	no
Q0105	COB	MT:36539-43647	WT.YAD	jhd2∆.YAD	OK	1247.8	1355.42	0.119355	0.536304	0.3482	0.612129	no
YLL050C	COF1	XII:39803-40414	WT.YAD	jhd2∆.YAD	OK	775.498	712.876	-0.121472	-0.707146	0.27125	0.538745	no
YGL223C	COG1	VII:79111-80365	WT.YAD	jhd2∆.YAD	OK	16.8963	16.2065	-0.0601347	-0.315739	0.6078	0.814529	no
YGR120C	COG2	VII:730032-730821	WT.YAD	jhd2∆.YAD	OK	16.2069	19.3441	0.255292	1.43131	0.02075	0.116733	no
YER157W	COG3	V:484787-487193	WT.YAD	jhd2∆.YAD	OK	16.7925	17.3124	0.0439833	0.229444	0.6906	0.856567	no
YPR105C	COG4	XVI:736983-739569	WT.YAD	jhd2∆.YAD	OK	19.4931	20.0512	0.0407291	0.214898	0.7116	0.866606	no
YNL051W	COG5	XIV:532658-533870	WT.YAD	jhd2∆.YAD	OK	12.941	13.646	0.0765296	0.431023	0.4572	0.710003	no
YNL041C	COG6	XIV:549467-551987	WT.YAD	jhd2∆.YAD	OK	13.1214	13.6875	0.0609394	0.323625	0.57665	0.795762	no
YGL005C	COG7	VII:489707-490547	WT.YAD	jhd2∆.YAD	OK	19.2003	22.0506	0.19969	1.05718	0.06595	0.236431	no
YML071C	COG8	XIII:129748-131572	WT.YAD	jhd2∆.YAD	OK	7.2906	6.76714	-0.107491	-0.597933	0.30545	0.57109	no
YDL145C	COP1	IV:194570-198176	WT.YAD	jhd2∆.YAD	OK	110.67	90.987	-0.282538	-1.41188	0.01775	0.105996	no
YBR003W	COQ1	II:242808-244230	WT.YAD	jhd2∆.YAD	OK	17.5148	16.8574	-0.0551956	-0.28214	0.62485	0.824598	no
YOL008W	COQ10	XV:310311-310935	WT.YAD	jhd2∆.YAD	OK	12.1966	9.74933	-0.323109	-1.27421	0.02885	0.144181	no
YNR041C	COQ2	XIV:700540-701666	WT.YAD	jhd2∆.YAD	OK	9.87036	8.25432	-0.257954	-1.07731	0.0891	0.282187	no
YOL096C	COQ3	XV:138106-139045	WT.YAD	jhd2∆.YAD	OK	7.02643	7.96996	0.181781	0.764241	0.2066	0.464243	no
YDR204W	COQ4	IV:858136-859144	WT.YAD	jhd2∆.YAD	OK	12.9646	10.5659	-0.295166	-1.56679	0.00765	0.0630376	no
YML110C	COQ5	XIII:50030-50954	WT.YAD	jhd2∆.YAD	OK	69.1124	74.5508	0.109279	0.585742	0.3177	0.582865	no
YGR255C	COQ6	VII:1002522-1003962	WT.YAD	jhd2∆.YAD	OK	25.3875	23.7999	-0.0931631	-0.500004	0.3914	0.651851	no
YGL119W	COQ8	VII:284441-285947	WT.YAD	jhd2∆.YAD	OK	8.90891	7.6082	-0.227694	-1.30456	0.02615	0.135405	no
YLR201C	COQ9	XII:549510-550636	WT.YAD	jhd2∆.YAD	OK	40.3988	32.4242	-0.317243	-2.2162	0.00465	0.0443366	yes
YBL045C	COR1	II:134142-135516	WT.YAD	jhd2∆.YAD	OK	66.5624	52.0805	-0.353964	-2.04326	0.00135	0.0191488	yes
YNR075W	COS10	XIV:779915-781040	WT.YAD	jhd2∆.YAD	OK	13.4948	13.9916	0.052157	0.261654	0.6545	0.84021	no
YBR203W	COS111	II:629167-631942	WT.YAD	jhd2∆.YAD	OK	7.10911	7.04274	-0.0135338	-0.0712705	0.90595	0.959882	no
YGL263W	COS12	VII:2789-3932	WT.YAD	jhd2∆.YAD	OK	1.17503	0.793866	-0.565735	-0.804461	0.15735	0.396578	no
YBR302C	COS2	II:810339-811479	WT.YAD	jhd2∆.YAD	NOTEST	0	0	0	0	1	1	no
YML132W	COS3	XIII:7243-8383	WT.YAD	jhd2∆.YAD	NOTEST	0	0	0	0	1	1	no
YFL062W	COS4	VI:6425-7565	WT.YAD	jhd2∆.YAD	NOTEST	0.343093	0.38098	0.151114	0	1	1	no
YJR161C	COS5	X:742847-743999	WT.YAD	jhd2∆.YAD	OK	3.25112	3.27331	0.00981243	0.0318599	0.97005	0.986829	no
YGR295C	COS6	VII:1081583-1082729	WT.YAD	jhd2∆.YAD	OK	67.329	59.9142	-0.16833	-0.928535	0.1235	0.343861	no
YDL248W	COS7	IV:1801-2953	WT.YAD	jhd2∆.YAD	OK	6.56338	5.38118	-0.286514	-1.16135	0.04895	0.198059	no
YHL048W	COS8	VIII:6400-7546	WT.YAD	jhd2∆.YAD	OK	30.4771	23.8102	-0.356144	-2.06149	0.00125	0.0182639	yes
YKL219W	COS9	XI:14484-15708	WT.YAD	jhd2∆.YAD	OK	28.5635	24.8487	-0.201003	-1.15255	0.06815	0.241258	no
Q0045	COX1	MT:13817-26701	WT.YAD	jhd2∆.YAD	OK	622.144	572.066	-0.121067	-1.21336	0.57125	0.792396	no
YPL172C	COX10	XVI:224352-225741	WT.YAD	jhd2∆.YAD	OK	11.6895	11.0157	-0.0856608	-0.410536	0.4684	0.71813	no
YPL132W	COX11	XVI:301715-302618	WT.YAD	jhd2∆.YAD	OK	9.21704	10.9342	0.246478	1.17237	0.0438	0.187181	no
YLR038C	COX12	XII:224920-225172	WT.YAD	jhd2∆.YAD	OK	186.737	186.748	8.60991e-05	0.000467371	0.9907	0.994373	no
YGL191W	COX13	VII:144807-145197	WT.YAD	jhd2∆.YAD	OK	117.135	113.601	-0.0441961	-0.242308	0.6928	0.857123	no
YML129C	COX14	XIII:14540-14753	WT.YAD	jhd2∆.YAD	OK	89.2784	91.9907	0.043176	0.135777	0.8175	0.917507	no
YER141W	COX15	V:453458-454919	WT.YAD	jhd2∆.YAD	OK	88.3511	87.2045	-0.0188449	-0.100786	0.86385	0.941731	no
YJL003W	COX16	X:432643-433000	WT.YAD	jhd2∆.YAD	OK	25.791	27.2253	0.0780798	0.367165	0.6091	0.815233	no
YLL009C	COX17	XII:131204-131414	WT.YAD	jhd2∆.YAD	OK	77.0077	73.7718	-0.0619332	-0.18393	0.75625	0.890247	no
YGR062C	COX18	VII:616327-617278	WT.YAD	jhd2∆.YAD	OK	17.699	17.0946	-0.0501247	-0.250518	0.6597	0.842109	no
Q0250	COX2	MT:73757-75984	WT.YAD	jhd2∆.YAD	OK	1668.98	1968.23	0.237926	1.14696	0.04535	0.190999	no
YDR231C	COX20	IV:926222-926910	WT.YAD	jhd2∆.YAD	OK	5.83562	7.16392	0.295863	1.10532	0.06405	0.233016	no
YHR116W	COX23	VIII:341664-342120	WT.YAD	jhd2∆.YAD	OK	2.70879	2.6916	-0.0091878	-0.0250464	0.9616	0.982656	no
Q0275	COX3	MT:79212-80022	WT.YAD	jhd2∆.YAD	OK	1025.01	1121.82	0.130209	0.647129	0.26385	0.532242	no
YGL187C	COX4	VII:149703-150171	WT.YAD	jhd2∆.YAD	OK	138.896	132.321	-0.0699691	-0.377551	0.5275	0.76199	no
YNL052W	COX5A	XIV:531724-532186	WT.YAD	jhd2∆.YAD	OK	90.8512	86.8893	-0.0643282	-0.346204	0.55395	0.780999	no
YIL111W	COX5B	IX:155221-155765	WT.YAD	jhd2∆.YAD	OK	99.6651	121.378	0.284344	1.48555	0.0109	0.078094	no
YHR051W	COX6	VIII:209704-210151	WT.YAD	jhd2∆.YAD	OK	142.255	185.983	0.386694	2.07508	0.00045	0.00863343	yes
YMR256C	COX7	XIII:778944-779127	WT.YAD	jhd2∆.YAD	OK	382.623	400.272	0.0650558	0.332081	0.58085	0.79754	no
YLR395C	COX8	XII:909728-909965	WT.YAD	jhd2∆.YAD	OK	370.083	376.915	0.0263895	0.131527	0.82195	0.920104	no
YKL179C	COY1	XI:110463-112503	WT.YAD	jhd2∆.YAD	OK	16.541	18.0322	0.124533	0.645991	0.2583	0.526509	no
YOR303W	CPA1	XV:882898-884134	WT.YAD	jhd2∆.YAD	OK	303.967	263.058	-0.208533	-1.05317	0.0846	0.274125	no
YJR109C	CPA2	X:629584-632941	WT.YAD	jhd2∆.YAD	OK	165.684	133.45	-0.31214	-1.49743	0.0102	0.0747763	no
YGR247W	CPD1	VII:984965-985685	WT.YAD	jhd2∆.YAD	OK	16.3485	15.7515	-0.05367	-0.296333	0.6215	0.82281	no
YDR155C	CPR1	IV:768402-769000	WT.YAD	jhd2∆.YAD	OK	2565.19	1961.71	-0.386956	-1.51988	0.0124	0.0858211	no
YHR057C	CPR2	VIII:218225-218843	WT.YAD	jhd2∆.YAD	OK	20.8749	21.447	0.0390052	0.22093	0.70655	0.863577	no
YML078W	CPR3	XIII:111001-111550	WT.YAD	jhd2∆.YAD	OK	155.715	121.176	-0.361806	-1.96349	0.00105	0.0158935	yes
YCR069W	CPR4	III:239054-240011	WT.YAD	jhd2∆.YAD	OK	57.9846	47.0277	-0.30216	-2.14988	0.006	0.0533408	no
YDR304C	CPR5	IV:1071879-1072557	WT.YAD	jhd2∆.YAD	OK	105.839	87.6726	-0.271668	-1.55646	0.0134	0.0895532	no
YLR216C	CPR6	XII:572095-573232	WT.YAD	jhd2∆.YAD	OK	47.5689	44.0642	-0.110412	-0.515968	0.3752	0.636371	no
YJR032W	CPR7	X:491080-492262	WT.YAD	jhd2∆.YAD	OK	15.737	17.3813	0.143372	0.700309	0.21785	0.477289	no
YNR028W	CPR8	XIV:676176-677103	WT.YAD	jhd2∆.YAD	OK	14.8635	18.8184	0.340373	1.66239	0.0038	0.0385621	yes
YJL172W	CPS1	X:97736-99467	WT.YAD	jhd2∆.YAD	OK	1128.18	1011.02	-0.158194	-0.80058	0.2137	0.473732	no
YNL130C	CPT1	XIV:379557-380831	WT.YAD	jhd2∆.YAD	OK	148.948	125.234	-0.250191	-1.33233	0.02485	0.131368	no
YOR100C	CRC1	XV:513294-514278	WT.YAD	jhd2∆.YAD	NOTEST	0.310292	0.261287	-0.247988	0	1	1	no
YDL142C	CRD1	IV:201718-202570	WT.YAD	jhd2∆.YAD	OK	18.296	14.3658	-0.348895	-1.92162	0.00085	0.0137569	yes
YDR223W	CRF1	IV:912098-913502	WT.YAD	jhd2∆.YAD	OK	3.91115	3.38725	-0.207477	-0.890462	0.12555	0.346155	no
YHR209W	CRG1	VIII:519436-520312	WT.YAD	jhd2∆.YAD	OK	11.1669	8.63633	-0.370735	-1.61174	0.0074	0.0614589	no
YGR189C	CRH1	VII:876668-878192	WT.YAD	jhd2∆.YAD	OK	100.823	72.2882	-0.479991	-2.76259	5e-05	0.00145438	yes
YGR218W	CRM1	VII:932540-935795	WT.YAD	jhd2∆.YAD	OK	58.3128	53.219	-0.131871	-0.681036	0.23575	0.49985	no
YLR429W	CRN1	XII:990616-992732	WT.YAD	jhd2∆.YAD	OK	29.7996	27.6233	-0.109409	-0.594323	0.30805	0.571886	no
YHR146W	CRP1	VIII:390299-391697	WT.YAD	jhd2∆.YAD	OK	19.2622	17.2979	-0.15517	-0.875769	0.1587	0.398613	no
YLR213C	CRR1	XII:566653-567922	WT.YAD	jhd2∆.YAD	OK	5.15554	4.80841	-0.100561	-0.505591	0.4002	0.659719	no
YOR031W	CRS5	XV:389212-389422	WT.YAD	jhd2∆.YAD	OK	33.5659	44.6962	0.413156	0.967215	0.11375	0.324735	no
YOL063C	CRT10	XV:207391-210265	WT.YAD	jhd2∆.YAD	OK	10.2237	9.19391	-0.153168	-0.790109	0.16955	0.416096	no
YNL027W	CRZ1	XIV:579579-581616	WT.YAD	jhd2∆.YAD	OK	9.89484	9.63183	-0.0388666	-0.200275	0.7299	0.874126	no
YGL238W	CSE1	VII:49430-52434	WT.YAD	jhd2∆.YAD	OK	74.8465	67.2698	-0.153975	-0.792713	0.16615	0.411593	no
YNR010W	CSE2	XIV:643743-644193	WT.YAD	jhd2∆.YAD	OK	6.48721	7.50683	0.210606	0.618557	0.37785	0.63821	no
YLR087C	CSF1	XII:306854-315731	WT.YAD	jhd2∆.YAD	OK	9.11314	7.56767	-0.268099	-1.41607	0.01545	0.0969388	no
YBR036C	CSG2	II:309080-310313	WT.YAD	jhd2∆.YAD	OK	140.57	131.928	-0.0915321	-0.475798	0.4097	0.668742	no
YBR161W	CSH1	II:561633-562764	WT.YAD	jhd2∆.YAD	OK	14.8987	13.4229	-0.150485	-0.821295	0.1931	0.447399	no
YMR025W	CSI1	XIII:323299-324187	WT.YAD	jhd2∆.YAD	OK	4.38311	4.84917	0.145782	0.407321	0.4889	0.733999	no
YOL007C	CSI2	XV:311341-312367	WT.YAD	jhd2∆.YAD	OK	17.7974	15.9631	-0.156926	-0.870604	0.1748	0.423221	no
YNL232W	CSL4	XIV:214922-215801	WT.YAD	jhd2∆.YAD	OK	15.354	13.3012	-0.207053	-1.09265	0.0573	0.217093	no
YCR086W	CSM1	III:263391-263964	WT.YAD	jhd2∆.YAD	OK	6.07017	8.13429	0.422279	1.45939	0.01645	0.100808	no
YIL132C	CSM2	IX:99859-100501	WT.YAD	jhd2∆.YAD	OK	3.18821	3.32201	0.0593073	0.177994	0.82235	0.920225	no
YMR048W	CSM3	XIII:366980-367934	WT.YAD	jhd2∆.YAD	OK	2.97249	3.83288	0.366759	1.18553	0.04445	0.188681	no
YPL200W	CSM4	XVI:171483-171954	WT.YAD	jhd2∆.YAD	OK	1.47947	2.0057	0.439028	0.483576	0.3937	0.654276	no
YDR179C	CSN9	IV:818707-819196	WT.YAD	jhd2∆.YAD	OK	11.9707	14.744	0.300614	0.723607	0.22225	0.483405	no
YLR380W	CSR1	XII:878281-879508	WT.YAD	jhd2∆.YAD	OK	19.823	17.2991	-0.196484	-1.13139	0.07195	0.24844	no
YPR030W	CSR2	XVI:627879-631245	WT.YAD	jhd2∆.YAD	OK	2.17014	1.83303	-0.243555	-1.28409	0.04375	0.187181	no
YBR042C	CST26	II:320415-321609	WT.YAD	jhd2∆.YAD	OK	22.516	22.4317	-0.00541494	-0.028079	0.95845	0.981344	no
YIL036W	CST6	IX:285665-287429	WT.YAD	jhd2∆.YAD	OK	7.75019	7.77028	0.00373466	0.0186424	0.97695	0.989542	no
YLR394W	CST9	XII:907949-909398	WT.YAD	jhd2∆.YAD	OK	3.21186	3.09132	-0.0551855	-0.273926	0.73725	0.878852	no
YDR256C	CTA1	IV:968132-969680	WT.YAD	jhd2∆.YAD	OK	11.4139	10.3513	-0.14099	-0.779242	0.216	0.475547	no
YMR094W	CTF13	XIII:455824-457261	WT.YAD	jhd2∆.YAD	OK	6.8036	6.84553	0.00886387	0.03993	0.94795	0.978169	no
YMR078C	CTF18	XIII:422502-424728	WT.YAD	jhd2∆.YAD	OK	8.55183	9.03168	0.0787616	0.388203	0.49905	0.74205	no
YPL018W	CTF19	XVI:517650-520233	WT.YAD	jhd2∆.YAD	OK	8.95073	10.6003	0.244032	0.750063	0.2045	0.461001	no
YLR381W	CTF3	XII:879722-881924	WT.YAD	jhd2∆.YAD	OK	11.1958	11.3053	0.0140368	0.0743723	0.89955	0.958081	no
YPR135W	CTF4	XVI:799233-802017	WT.YAD	jhd2∆.YAD	OK	9.09314	8.42938	-0.109353	-0.563517	0.3288	0.59552	no
YHR191C	CTF8	VIII:486229-486631	WT.YAD	jhd2∆.YAD	OK	11.6914	12.8481	0.136098	0.433909	0.4697	0.719415	no
YDR151C	CTH1	IV:764177-765155	WT.YAD	jhd2∆.YAD	OK	11.7027	12.5281	0.0983224	0.596509	0.33235	0.599027	no
YPL181W	CTI6	XVI:203305-204941	WT.YAD	jhd2∆.YAD	OK	8.33174	9.21401	0.145212	0.732547	0.21555	0.474887	no
YKL139W	CTK1	XI:182957-184544	WT.YAD	jhd2∆.YAD	OK	7.51539	6.80352	-0.143567	-0.766529	0.1849	0.436295	no
YJL006C	CTK2	X:423137-424109	WT.YAD	jhd2∆.YAD	OK	10.9292	12.5739	0.202252	0.957612	0.09905	0.298142	no
YML112W	CTK3	XIII:45062-45953	WT.YAD	jhd2∆.YAD	OK	4.25784	4.67226	0.134	0.55073	0.40615	0.665357	no
YMR180C	CTL1	XIII:622250-623213	WT.YAD	jhd2∆.YAD	OK	7.68515	8.12413	0.0801386	0.374563	0.5275	0.76199	no
YHR109W	CTM1	VIII:330309-332067	WT.YAD	jhd2∆.YAD	OK	4.30726	3.16529	-0.444432	-2.15114	0.00125	0.0182639	yes
YBR291C	CTP1	II:783672-784572	WT.YAD	jhd2∆.YAD	OK	89.9882	94.9308	0.07714	0.430708	0.48035	0.727492	no
YPR124W	CTR1	XVI:786140-787428	WT.YAD	jhd2∆.YAD	OK	10.3237	10.0397	-0.0402424	-0.214925	0.7193	0.869608	no
YHR175W	CTR2	VIII:452871-453441	WT.YAD	jhd2∆.YAD	OK	199.556	175.902	-0.182016	-1.00732	0.0984	0.297605	no
YLR411W	CTR3	XII:947252-947978	WT.YAD	jhd2∆.YAD	OK	4.37617	4.41558	0.0129319	0.035872	0.97095	0.987057	no
YCR054C	CTR86	III:218375-220067	WT.YAD	jhd2∆.YAD	OK	9.04683	7.21704	-0.326005	-1.83206	0.0029	0.0323979	yes
YOL145C	CTR9	XV:49554-52788	WT.YAD	jhd2∆.YAD	OK	22.5613	22.1133	-0.0289327	-0.152788	0.79395	0.907764	no
YLR286C	CTS1	XII:708447-710136	WT.YAD	jhd2∆.YAD	OK	1077.81	955.076	-0.174419	-0.859039	0.1858	0.437718	no
YDR371W	CTS2	IV:1219412-1220948	WT.YAD	jhd2∆.YAD	OK	5.54946	6.12108	0.141438	0.607717	0.30555	0.571108	no
YMR264W	CUE1	XIII:795804-796416	WT.YAD	jhd2∆.YAD	OK	24.0261	24.7939	0.0453854	0.22433	0.69375	0.857609	no
YKL090W	CUE2	XI:271877-273209	WT.YAD	jhd2∆.YAD	OK	7.28838	7.98658	0.13198	0.674981	0.2481	0.513782	no
YGL110C	CUE3	VII:301536-303411	WT.YAD	jhd2∆.YAD	OK	9.25096	8.67805	-0.0922331	-0.48647	0.40885	0.668046	no
YML101C	CUE4	XIII:69734-70088	WT.YAD	jhd2∆.YAD	OK	61.2809	55.8476	-0.133944	-1.03841	0.24105	0.50582	no
YOR042W	CUE5	XV:408357-409660	WT.YAD	jhd2∆.YAD	OK	15.8381	16.1412	0.0273528	0.150963	0.80325	0.911626	no
YGR003W	CUL3	VII:500131-502366	WT.YAD	jhd2∆.YAD	OK	8.99699	7.49026	-0.264426	-1.26765	0.02635	0.136106	no
YHR053C	CUP1-1	VIII:212408-213118	WT.YAD	jhd2∆.YAD	NOTEST	0	0	0	0	1	1	no
YHR055C	CUP1-2	VIII:214406-215116	WT.YAD	jhd2∆.YAD	NOTEST	0	0	0	0	1	1	no
YGL166W	CUP2	VII:191128-191976	WT.YAD	jhd2∆.YAD	OK	2.09949	1.65286	-0.345076	-0.713532	0.25815	0.526509	no
YPL177C	CUP9	XVI:213041-213962	WT.YAD	jhd2∆.YAD	OK	13.3177	10.0751	-0.402553	-2.02221	0.0005	0.00936498	yes
YPR158W	CUR1	XVI:843261-844020	WT.YAD	jhd2∆.YAD	OK	25.3483	22.379	-0.179744	-0.931745	0.1156	0.328525	no
YMR240C	CUS1	XIII:749929-751240	WT.YAD	jhd2∆.YAD	OK	6.98816	8.35592	0.257886	1.32847	0.0227	0.124054	no
YNL286W	CUS2	XIV:95222-96080	WT.YAD	jhd2∆.YAD	OK	8.51511	8.6731	0.026522	0.109959	0.85785	0.939084	no
YDR163W	CWC15	IV:781422-781950	WT.YAD	jhd2∆.YAD	OK	5.21086	6.1462	0.238172	0.655749	0.254	0.522472	no
YDL209C	CWC2	IV:86206-87226	WT.YAD	jhd2∆.YAD	OK	3.94321	4.32522	0.133402	0.460888	0.4186	0.677662	no
YDR482C	CWC21	IV:1420430-1420838	WT.YAD	jhd2∆.YAD	OK	5.66476	5.83572	0.0428959	0.128507	0.8355	0.928137	no
YGR278W	CWC22	VII:1046730-1048464	WT.YAD	jhd2∆.YAD	OK	4.9009	5.89159	0.265612	1.19975	0.03745	0.170429	no
YGL128C	CWC23	VII:269292-270144	WT.YAD	jhd2∆.YAD	OK	3.36831	3.13169	-0.105082	-0.622079	0.59875	0.80913	no
YLR323C	CWC24	XII:778172-778952	WT.YAD	jhd2∆.YAD	OK	4.24846	4.30153	0.0179117	0.0562023	0.92445	0.967519	no
YNL245C	CWC25	XIV:185459-186885	WT.YAD	jhd2∆.YAD	OK	19.0025	19.6905	0.0513113	0.140349	0.80895	0.914308	no
YPL064C	CWC27	XVI:428710-429616	WT.YAD	jhd2∆.YAD	OK	16.8337	18.5435	0.139556	0.929932	0.17675	0.426102	no
YGL027C	CWH41	VII:443641-446143	WT.YAD	jhd2∆.YAD	OK	24.4061	23.3363	-0.0646647	-0.345495	0.54835	0.77654	no
YKL096W-A	CWP2	XI:259252-259531	WT.YAD	jhd2∆.YAD	OK	37077.4	39329.5	0.0850726	0.849788	0.50415	0.74636	no
YML054C	CYB2	XIII:165532-167308	WT.YAD	jhd2∆.YAD	OK	10.1436	10.4515	0.0431359	0.216223	0.71235	0.866851	no
YNL111C	CYB5	XIV:416939-417302	WT.YAD	jhd2∆.YAD	OK	63.5814	82.8725	0.382288	1.95313	0.0004	0.00796467	yes
YJR048W	CYC1	X:526334-526664	WT.YAD	jhd2∆.YAD	OK	44.4386	36.1496	-0.297832	-1.37541	0.0222	0.122168	no
YOR037W	CYC2	XV:401554-402655	WT.YAD	jhd2∆.YAD	OK	5.94288	6.00971	0.0161341	0.0634977	0.90145	0.958388	no
YAL039C	CYC3	I:68715-69525	WT.YAD	jhd2∆.YAD	OK	6.49329	4.8433	-0.422958	-2.38328	0.0001	0.00260826	yes
YEL039C	CYC7	V:79635-79977	WT.YAD	jhd2∆.YAD	OK	2.49356	4.06903	0.706477	0.924145	0.2299	0.492409	no
YBR112C	CYC8	II:462869-466048	WT.YAD	jhd2∆.YAD	OK	9.19023	10.512	0.193865	1.02603	0.1016	0.303071	no
YDL117W	CYK3	IV:248580-251238	WT.YAD	jhd2∆.YAD	OK	11.0667	11.8074	0.093465	0.543106	0.398	0.657294	no
YDR430C	CYM1	IV:1325500-1328701	WT.YAD	jhd2∆.YAD	OK	9.37654	8.7983	-0.0918313	-0.495802	0.40935	0.668344	no
YJL005W	CYR1	X:425156-431237	WT.YAD	jhd2∆.YAD	OK	14.1058	15.2419	0.111758	0.596263	0.3071	0.571635	no
YAL012W	CYS3	I:130798-131983	WT.YAD	jhd2∆.YAD	OK	448.985	420.413	-0.0948576	-0.511281	0.43535	0.692761	no
YGR155W	CYS4	VII:798542-800066	WT.YAD	jhd2∆.YAD	OK	193.278	174.211	-0.149847	-0.759933	0.1913	0.445327	no
YOR065W	CYT1	XV:447438-448368	WT.YAD	jhd2∆.YAD	OK	36.8634	34.2248	-0.107149	-0.621991	0.3308	0.597347	no
YKL087C	CYT2	XI:277188-277863	WT.YAD	jhd2∆.YAD	OK	9.22155	8.18999	-0.171149	-0.737957	0.2116	0.47145	no
YDR016C	DAD1	IV:478473-478758	WT.YAD	jhd2∆.YAD	OK	104.284	123.908	0.248758	1.15777	0.0459	0.191868	no
YKR083C	DAD2	XI:596420-596822	WT.YAD	jhd2∆.YAD	OK	26.1642	29.79	0.187237	0.676643	0.28755	0.554711	no
YDR320C-A	DAD4	IV:1108279-1108621	WT.YAD	jhd2∆.YAD	OK	197.161	214.911	0.124366	0.655157	0.2552	0.523674	no
YML070W	DAK1	XIII:133474-135229	WT.YAD	jhd2∆.YAD	OK	50.7479	41.186	-0.301194	-1.59653	0.0073	0.0611109	no
YFL053W	DAK2	VI:23422-25198	WT.YAD	jhd2∆.YAD	OK	1.3331	1.09648	-0.281907	-0.805063	0.1728	0.420314	no
YIR027C	DAL1	IX:406259-407642	WT.YAD	jhd2∆.YAD	OK	2.3276	2.86267	0.298517	1.1156	0.066	0.236431	no
YIR029W	DAL2	IX:410806-411838	WT.YAD	jhd2∆.YAD	OK	4.97246	4.27368	-0.218482	-0.82259	0.16865	0.414978	no
YJR152W	DAL5	X:719665-721297	WT.YAD	jhd2∆.YAD	OK	183.27	220.629	0.267652	1.3247	0.02145	0.118661	no
YIR031C	DAL7	IX:412898-414679	WT.YAD	jhd2∆.YAD	OK	46.8441	42.9229	-0.12612	-0.640922	0.2651	0.532757	no
YKR034W	DAL80	XI:506878-507707	WT.YAD	jhd2∆.YAD	OK	33.5656	36.3374	0.11447	0.672658	0.30415	0.57018	no
YIR023W	DAL81	IX:399776-402706	WT.YAD	jhd2∆.YAD	OK	5.65184	5.60464	-0.0120999	-0.0690893	0.9193	0.966459	no
YNL314W	DAL82	XIV:44446-45214	WT.YAD	jhd2∆.YAD	OK	4.98702	4.80161	-0.0546577	-0.235351	0.71355	0.866974	no
YGR113W	DAM1	VII:718892-719924	WT.YAD	jhd2∆.YAD	OK	12.2276	11.4847	-0.0904262	-0.484003	0.394	0.654276	no
YJR150C	DAN1	X:708810-709707	WT.YAD	jhd2∆.YAD	OK	0.681927	0.900611	0.401288	0.683857	0.22855	0.491124	no
YJR151C	DAN4	X:712254-715740	WT.YAD	jhd2∆.YAD	NOTEST	1.13414	0.918397	-0.304411	0	1	1	no
YPL170W	DAP1	XVI:228313-228772	WT.YAD	jhd2∆.YAD	OK	9.04684	11.3143	0.322665	1.15986	0.0636	0.232182	no
YHR028C	DAP2	VIII:164977-167672	WT.YAD	jhd2∆.YAD	OK	51.9637	47.3639	-0.133716	-0.702049	0.22425	0.485464	no
YJL149W	DAS1	X:137122-139370	WT.YAD	jhd2∆.YAD	OK	7.04093	5.52814	-0.34897	-2.00084	0.0024	0.0283155	yes
YDR020C	DAS2	IV:485745-486444	WT.YAD	jhd2∆.YAD	OK	14.5661	15.9598	0.131832	0.567211	0.33175	0.598458	no
YML113W	DAT1	XIII:44044-44791	WT.YAD	jhd2∆.YAD	OK	2.07526	1.56883	-0.403598	-1.44245	0.03915	0.175508	no
YGR092W	DBF2	VII:668188-669907	WT.YAD	jhd2∆.YAD	OK	11.7442	12.1131	0.0446183	0.223838	0.69655	0.859281	no
YPR111W	DBF20	XVI:747305-749000	WT.YAD	jhd2∆.YAD	OK	7.31421	8.48849	0.214805	1.12728	0.05075	0.203129	no
YDR052C	DBF4	IV:558510-560644	WT.YAD	jhd2∆.YAD	OK	7.74416	8.34831	0.108375	0.510411	0.38925	0.650502	no
YPL119C	DBP1	XVI:324410-326264	WT.YAD	jhd2∆.YAD	OK	2.52384	2.12505	-0.248122	-0.984276	0.0937	0.290074	no
YDL031W	DBP10	IV:394216-397204	WT.YAD	jhd2∆.YAD	OK	16.9733	12.1844	-0.478231	-2.51933	5e-05	0.00145438	yes
YNL112W	DBP2	XIV:413638-416281	WT.YAD	jhd2∆.YAD	OK	72.3114	54.7328	-0.401818	-2.13013	0.00025	0.00542268	yes
YGL078C	DBP3	VII:360287-361859	WT.YAD	jhd2∆.YAD	OK	35.8532	32.5055	-0.141421	-0.758775	0.196	0.450693	no
YOR046C	DBP5	XV:414458-415907	WT.YAD	jhd2∆.YAD	OK	40.4652	37.5766	-0.106847	-0.571881	0.32675	0.593168	no
YNR038W	DBP6	XIV:695594-697484	WT.YAD	jhd2∆.YAD	OK	16.4219	11.8041	-0.476333	-2.75838	0.00015	0.00371294	yes
YKR024C	DBP7	XI:485143-487372	WT.YAD	jhd2∆.YAD	OK	7.90648	6.46447	-0.290503	-1.4368	0.0127	0.0870384	no
YHR169W	DBP8	VIII:442180-443476	WT.YAD	jhd2∆.YAD	OK	8.9171	7.27393	-0.29384	-1.53514	0.0102	0.0747763	no
YLR276C	DBP9	XII:695045-696830	WT.YAD	jhd2∆.YAD	OK	34.3102	30.0027	-0.193542	-1.02237	0.0811	0.266477	no
YKL149C	DBR1	XI:167611-168829	WT.YAD	jhd2∆.YAD	OK	5.96809	5.70173	-0.0658703	-0.267802	0.6537	0.839673	no
YCL016C	DCC1	III:94620-95763	WT.YAD	jhd2∆.YAD	OK	3.69187	4.21698	0.191858	0.804821	0.2049	0.461573	no
YHR144C	DCD1	VIII:387787-388726	WT.YAD	jhd2∆.YAD	OK	14.427	13.9803	-0.0453675	-0.244061	0.6718	0.845438	no
YIR030C	DCG1	IX:412035-412770	WT.YAD	jhd2∆.YAD	OK	13.1046	13.2125	0.0118281	0.0541555	0.9272	0.968418	no
YOR180C	DCI1	XV:674351-675167	WT.YAD	jhd2∆.YAD	OK	6.49039	6.92858	0.0942543	0.344707	0.5514	0.778588	no
YLR128W	DCN1	XII:398529-399433	WT.YAD	jhd2∆.YAD	OK	4.3343	4.53349	0.0648225	0.189813	0.7458	0.884036	no
YOL149W	DCP1	XV:44937-45633	WT.YAD	jhd2∆.YAD	OK	25.3542	26.8314	0.0816981	0.519336	0.4838	0.72999	no
YNL118C	DCP2	XIV:402651-405564	WT.YAD	jhd2∆.YAD	OK	19.9122	20.2137	0.0216767	0.119265	0.84535	0.932467	no
YLR361C	DCR2	XII:846102-849124	WT.YAD	jhd2∆.YAD	OK	10.8843	10.5896	-0.0396037	-0.151363	0.79215	0.906628	no
YLR270W	DCS1	XII:680865-682238	WT.YAD	jhd2∆.YAD	OK	26.3171	25.7349	-0.0322739	-0.15905	0.7928	0.907043	no
YOR173W	DCS2	XV:657263-658325	WT.YAD	jhd2∆.YAD	OK	7.37733	9.26989	0.329452	1.66955	0.0044	0.0427932	yes
YFR012W	DCV1	VI:167887-168496	WT.YAD	jhd2∆.YAD	NOTEST	0.398455	0.569073	0.514197	0	1	1	no
YKL046C	DCW1	XI:351274-352624	WT.YAD	jhd2∆.YAD	OK	34.7961	33.3624	-0.0607023	-0.335685	0.57815	0.796787	no
YPL194W	DDC1	XVI:179276-181115	WT.YAD	jhd2∆.YAD	OK	4.19041	3.58853	-0.2237	-1.03543	0.0838	0.272512	no
YER143W	DDI1	V:456318-457605	WT.YAD	jhd2∆.YAD	OK	9.12009	8.41952	-0.115309	-0.689778	0.238	0.502869	no
YFL061W	DDI2	VI:9544-10222	WT.YAD	jhd2∆.YAD	NOTEST	0.212013	0.349742	0.722138	0	1	1	no
YNL335W	DDI3	XIV:11451-12129	WT.YAD	jhd2∆.YAD	NOTEST	0.283245	0.235757	-0.264749	0	1	1	no
YOR163W	DDP1	XV:642740-643307	WT.YAD	jhd2∆.YAD	OK	14.6861	16.3457	0.154464	0.864539	0.1816	0.433607	no
YOL052C-A	DDR2	XV:231569-231755	WT.YAD	jhd2∆.YAD	OK	172.227	176.875	0.0384198	0.250237	0.78895	0.90565	no
YMR173W	DDR48	XIII:608688-610081	WT.YAD	jhd2∆.YAD	OK	85.8307	80.6043	-0.0906371	-0.368229	0.52585	0.760927	no
YOR204W	DED1	XV:721945-724725	WT.YAD	jhd2∆.YAD	OK	413.865	313.7	-0.399773	-1.80651	0.0018	0.0229992	yes
YHR019C	DED81	VIII:141893-143558	WT.YAD	jhd2∆.YAD	OK	235.163	174.542	-0.430083	-2.22769	0.00045	0.00863343	yes
YKL054C	DEF1	XI:336536-338753	WT.YAD	jhd2∆.YAD	OK	25.9092	25.2267	-0.0385113	-0.220561	0.72795	0.873886	no
YFL001W	DEG1	VI:147130-148459	WT.YAD	jhd2∆.YAD	OK	8.88112	9.22565	0.0549095	0.317233	0.57695	0.795861	no
YAL013W	DEP1	I:129269-130487	WT.YAD	jhd2∆.YAD	OK	2.11045	2.68796	0.34896	1.47495	0.0155	0.0969633	no
YBR201W	DER1	II:623575-624211	WT.YAD	jhd2∆.YAD	OK	11.3199	12.1319	0.0999428	0.380237	0.51265	0.751649	no
YDR051C	DET1	IV:557055-558060	WT.YAD	jhd2∆.YAD	OK	16.0454	17.3156	0.109912	0.562779	0.3392	0.603617	no
YIL049W	DFG10	IX:260157-260919	WT.YAD	jhd2∆.YAD	OK	39.6227	31.4365	-0.333885	-1.81423	0.00475	0.045018	yes
YOR030W	DFG16	XV:386824-388684	WT.YAD	jhd2∆.YAD	OK	14.2846	10.8571	-0.395819	-2.05017	0.00055	0.00997586	yes
YMR238W	DFG5	XIII:746352-747729	WT.YAD	jhd2∆.YAD	OK	52.4924	49.1754	-0.0941726	-0.544829	0.38765	0.649198	no
YDR411C	DFM1	IV:1293368-1294394	WT.YAD	jhd2∆.YAD	OK	50.2711	40.5289	-0.310779	-1.94143	0.0048	0.0453557	yes
YOR236W	DFR1	XV:780905-781541	WT.YAD	jhd2∆.YAD	OK	15.5091	14.6401	-0.0831879	-0.60945	0.4514	0.705781	no
YOR245C	DGA1	XV:794075-795332	WT.YAD	jhd2∆.YAD	OK	16.428	16.7157	0.0250467	0.129108	0.82865	0.92329	no
YOR311C	DGK1	XV:899055-899928	WT.YAD	jhd2∆.YAD	OK	77.9649	66.1651	-0.236754	-1.25792	0.02945	0.146254	no
YNL130C-A	DGR1	XIV:381244-381391	WT.YAD	jhd2∆.YAD	OK	51.9061	58.4454	0.171184	0.280597	0.64435	0.835656	no
YKL121W	DGR2	XI:214141-216700	WT.YAD	jhd2∆.YAD	OK	6.25813	5.57444	-0.166905	-0.82829	0.1459	0.378902	no
YDL160C	DHH1	IV:170409-171930	WT.YAD	jhd2∆.YAD	OK	102.406	90.8831	-0.172221	-0.897294	0.1128	0.322753	no
YKL078W	DHR2	XI:288844-291052	WT.YAD	jhd2∆.YAD	OK	4.61443	3.58223	-0.365298	-1.85822	0.00195	0.0245677	yes
YMR316W	DIA1	XIII:904824-905973	WT.YAD	jhd2∆.YAD	OK	12.2995	10.1935	-0.270956	-1.31502	0.0338	0.159213	no
YOR080W	DIA2	XV:474593-476792	WT.YAD	jhd2∆.YAD	OK	15.2975	14.6966	-0.0578155	-0.29538	0.60245	0.812015	no
YDL024C	DIA3	IV:408450-410056	WT.YAD	jhd2∆.YAD	OK	1.39754	1.51364	0.115128	0.354222	0.58185	0.797879	no
YHR011W	DIA4	VIII:127779-129120	WT.YAD	jhd2∆.YAD	OK	5.91947	6.37401	0.106733	0.539544	0.35005	0.614013	no
YPR082C	DIB1	XVI:704224-704656	WT.YAD	jhd2∆.YAD	OK	44.9965	34.0271	-0.403128	-2.00718	0.00045	0.00863343	yes
YLR348C	DIC1	XII:826976-828027	WT.YAD	jhd2∆.YAD	OK	32.1111	24.0812	-0.415167	-1.71998	0.004	0.0400762	yes
YKR035W-A	DID2	XI:507919-508561	WT.YAD	jhd2∆.YAD	OK	20.5631	23.4246	0.187965	1.01213	0.07745	0.25962	no
YKL002W	DID4	XI:437777-438544	WT.YAD	jhd2∆.YAD	OK	32.9677	35.8318	0.120189	0.600064	0.29235	0.559864	no
YGR227W	DIE2	VII:947419-948997	WT.YAD	jhd2∆.YAD	OK	35.3451	26.2079	-0.431506	-2.73281	5e-05	0.00145438	yes
YLR437C	DIF1	XII:1011621-1012023	WT.YAD	jhd2∆.YAD	OK	16.4891	14.809	-0.155036	-1.29482	0.13335	0.35863	no
YPL049C	DIG1	XVI:462480-463839	WT.YAD	jhd2∆.YAD	OK	6.10069	5.74126	-0.087605	-0.44194	0.44555	0.700591	no
YDR480W	DIG2	IV:1417398-1418370	WT.YAD	jhd2∆.YAD	OK	5.33205	4.93544	-0.111511	-0.445272	0.44355	0.698874	no
YPL266W	DIM1	XVI:39120-40077	WT.YAD	jhd2∆.YAD	OK	18.7216	16.9936	-0.139715	-0.689663	0.22415	0.485464	no
YLR129W	DIP2	XII:399656-402488	WT.YAD	jhd2∆.YAD	OK	21.4333	17.7743	-0.270061	-1.43984	0.01315	0.0884891	no
YPL265W	DIP5	XVI:41042-42869	WT.YAD	jhd2∆.YAD	OK	38.1739	39.5547	0.0512625	0.312049	0.63965	0.832812	no
YOL021C	DIS3	XV:282420-285426	WT.YAD	jhd2∆.YAD	OK	17.5147	14.1886	-0.30383	-1.66691	0.00535	0.0492262	yes
YDR403W	DIT1	IV:1274601-1276212	WT.YAD	jhd2∆.YAD	OK	2.32317	2.2629	-0.0379241	-0.110461	0.8508	0.93591	no
YDR402C	DIT2	IV:1272222-1273703	WT.YAD	jhd2∆.YAD	OK	1.19225	1.00495	-0.246563	-0.533527	0.36335	0.626288	no
YIR004W	DJP1	IX:363220-364519	WT.YAD	jhd2∆.YAD	OK	14.7611	14.7335	-0.00270292	-0.0138212	0.97905	0.989965	no
YDL174C	DLD1	IV:145825-147589	WT.YAD	jhd2∆.YAD	OK	21.5971	23.2722	0.107772	0.605771	0.32565	0.591682	no
YDL178W	DLD2	IV:139521-141114	WT.YAD	jhd2∆.YAD	OK	19.2713	20.9805	0.122598	0.650239	0.2707	0.538458	no
YEL071W	DLD3	V:16354-17845	WT.YAD	jhd2∆.YAD	OK	287.747	264.101	-0.123715	-0.593107	0.30095	0.568269	no
YJL065C	DLS1	X:315053-315570	WT.YAD	jhd2∆.YAD	OK	2.09935	2.94371	0.487697	1.1766	0.09505	0.291524	no
YMR126C	DLT1	XIII:520760-521789	WT.YAD	jhd2∆.YAD	OK	14.0936	15.7361	0.159045	0.852971	0.14405	0.376498	no
YHR115C	DMA1	VIII:340108-341359	WT.YAD	jhd2∆.YAD	OK	17.895	14.475	-0.305995	-2.06338	0.0056	0.0510061	no
YNL116W	DMA2	XIV:408340-409909	WT.YAD	jhd2∆.YAD	OK	8.9717	8.04945	-0.156491	-0.896796	0.1719	0.41877	no
YER179W	DMC1	V:548420-549517	WT.YAD	jhd2∆.YAD	OK	4.3202	4.6242	0.0981053	0.326269	0.5935	0.806564	no
YMR211W	DML1	XIII:689082-690510	WT.YAD	jhd2∆.YAD	OK	6.95308	5.57372	-0.319012	-1.53083	0.00855	0.0664626	no
YHR164C	DNA2	VIII:424609-429178	WT.YAD	jhd2∆.YAD	OK	4.54275	4.16517	-0.125189	-0.622829	0.26825	0.535991	no
YER166W	DNF1	V:512626-517459	WT.YAD	jhd2∆.YAD	OK	23.0211	21.1538	-0.12204	-0.634195	0.2676	0.5352	no
YDR093W	DNF2	IV:631281-636527	WT.YAD	jhd2∆.YAD	OK	18.0674	16.7759	-0.106999	-0.543655	0.3481	0.612129	no
YMR162C	DNF3	XIII:578950-583921	WT.YAD	jhd2∆.YAD	OK	10.914	10.539	-0.0504421	-0.265565	0.6466	0.835982	no
YOR005C	DNL4	XV:334508-337343	WT.YAD	jhd2∆.YAD	OK	3.39664	3.18624	-0.0922549	-0.515396	0.3908	0.651362	no
YLL001W	DNM1	XII:147889-150163	WT.YAD	jhd2∆.YAD	OK	21.5496	22.4305	0.0577986	0.303515	0.60125	0.811263	no
YKL213C	DOA1	XI:31959-34107	WT.YAD	jhd2∆.YAD	OK	23.1725	20.6137	-0.168809	-0.886666	0.1241	0.344758	no
YDR069C	DOA4	IV:584938-587719	WT.YAD	jhd2∆.YAD	OK	8.01133	8.24551	0.0415666	0.220658	0.7109	0.866088	no
YGL240W	DOC1	VII:48612-49365	WT.YAD	jhd2∆.YAD	OK	7.54754	6.16845	-0.291099	-1.22197	0.06055	0.224423	no
YHR044C	DOG1	VIII:194067-194808	WT.YAD	jhd2∆.YAD	OK	5.30413	5.40006	0.0258591	0.0752116	0.9136	0.963677	no
YHR043C	DOG2	VIII:192804-193545	WT.YAD	jhd2∆.YAD	OK	20.406	19.4822	-0.0668365	-0.363811	0.534	0.76657	no
YNL001W	DOM34	XIV:627455-628616	WT.YAD	jhd2∆.YAD	OK	25.7552	23.8998	-0.107866	-0.534954	0.35985	0.623319	no
YDR273W	DON1	IV:1010175-1011273	WT.YAD	jhd2∆.YAD	OK	2.89463	3.67694	0.345126	1.02547	0.0882	0.281171	no
YDR141C	DOP1	IV:734900-739997	WT.YAD	jhd2∆.YAD	OK	19.796	16.3375	-0.277026	-1.47203	0.0118	0.0826655	no
YDR068W	DOS2	IV:583712-584645	WT.YAD	jhd2∆.YAD	OK	18.0604	19.3808	0.101793	0.570667	0.347	0.611635	no
YDR440W	DOT1	IV:1342492-1344241	WT.YAD	jhd2∆.YAD	OK	7.17515	7.79566	0.119663	0.651042	0.28365	0.550892	no
YIL010W	DOT5	IX:334881-335529	WT.YAD	jhd2∆.YAD	OK	26.9881	26.5505	-0.0235838	-0.115404	0.84095	0.930752	no
YER088C	DOT6	V:333175-335188	WT.YAD	jhd2∆.YAD	OK	47.4018	44.4256	-0.0935501	-0.580005	0.3934	0.654276	no
YJL090C	DPB11	X:262756-265051	WT.YAD	jhd2∆.YAD	OK	6.43185	6.44637	0.00325469	0.0169352	0.9701	0.986829	no
YPR175W	DPB2	XVI:888973-891043	WT.YAD	jhd2∆.YAD	OK	6.58631	6.68532	0.0215269	0.109597	0.85435	0.937529	no
YBR278W	DPB3	II:760214-760899	WT.YAD	jhd2∆.YAD	OK	11.1406	13.6412	0.292143	1.11211	0.0529	0.208691	no
YDR121W	DPB4	IV:693584-694175	WT.YAD	jhd2∆.YAD	OK	10.7969	10.5476	-0.0337051	-0.122981	0.8311	0.924941	no
YIL103W	DPH1	IX:171750-173028	WT.YAD	jhd2∆.YAD	OK	24.055	21.69	-0.149307	-0.767593	0.18875	0.442074	no
YKL191W	DPH2	XI:81034-82639	WT.YAD	jhd2∆.YAD	OK	26.4837	19.1966	-0.464256	-2.47761	5e-05	0.00145438	yes
YLR172C	DPH5	XII:501259-502162	WT.YAD	jhd2∆.YAD	OK	41.9179	34.665	-0.274086	-1.43618	0.0128	0.0873444	no
YDR294C	DPL1	IV:1050458-1052228	WT.YAD	jhd2∆.YAD	OK	22.3535	17.355	-0.365156	-1.95808	0.0009	0.0143093	yes
YPR183W	DPM1	XVI:900754-901558	WT.YAD	jhd2∆.YAD	OK	152.69	145.512	-0.069473	-0.459533	0.5379	0.769892	no
YDR284C	DPP1	IV:1030549-1031419	WT.YAD	jhd2∆.YAD	OK	119.194	109.599	-0.121076	-0.660025	0.26915	0.536939	no
YLL018C	DPS1	XII:109901-111575	WT.YAD	jhd2∆.YAD	OK	86.1582	70.3426	-0.292591	-1.51911	0.00845	0.0662564	no
YKR071C	DRE2	XI:574933-575980	WT.YAD	jhd2∆.YAD	OK	37.0246	31.9342	-0.213379	-1.10654	0.05515	0.212649	no
YLL008W	DRS1	XII:131728-133987	WT.YAD	jhd2∆.YAD	OK	15.0704	11.5354	-0.385652	-2.04048	0.00035	0.00710354	yes
YAL026C	DRS2	I:94686-99868	WT.YAD	jhd2∆.YAD	OK	21.1427	19.1511	-0.142727	-0.698259	0.24515	0.509679	no
YGL196W	DSD1	VII:129882-131169	WT.YAD	jhd2∆.YAD	OK	31.8431	31.0397	-0.036866	-0.198059	0.73775	0.879252	no
YER124C	DSE1	V:407341-409063	WT.YAD	jhd2∆.YAD	OK	157.959	157.947	-0.000110885	-0.000563634	0.99925	0.99925	no
YHR143W	DSE2	VIII:385509-386487	WT.YAD	jhd2∆.YAD	OK	458.974	401.47	-0.193119	-1.10537	0.1063	0.312077	no
YOR264W	DSE3	XV:818756-820158	WT.YAD	jhd2∆.YAD	OK	8.93799	9.7584	0.126695	0.78641	0.27305	0.540958	no
YNR067C	DSE4	XIV:755745-759099	WT.YAD	jhd2∆.YAD	OK	91.3665	103.644	0.181904	1.00502	0.1251	0.34542	no
YEL070W	DSF1	V:19588-21097	WT.YAD	jhd2∆.YAD	NOTEST	0.0667271	0.0961174	0.526526	0	1	1	no
YBR007C	DSF2	II:248805-251016	WT.YAD	jhd2∆.YAD	OK	9.1675	8.95427	-0.0339523	-0.17149	0.7649	0.894083	no
YMR276W	DSK2	XIII:818826-819948	WT.YAD	jhd2∆.YAD	OK	25.0613	20.3144	-0.302955	-1.73249	0.0059	0.052749	no
YNL258C	DSL1	XIV:158108-160373	WT.YAD	jhd2∆.YAD	OK	17.8469	18.5515	0.0558601	0.29355	0.6166	0.819802	no
YIR010W	DSN1	IX:375430-377161	WT.YAD	jhd2∆.YAD	OK	6.46387	7.02627	0.120361	0.643334	0.29665	0.564162	no
YMR287C	DSS1	XIII:842435-845345	WT.YAD	jhd2∆.YAD	OK	7.27081	6.97566	-0.0597875	-0.302514	0.60085	0.810897	no
YPR017C	DSS4	XVI:593485-593917	WT.YAD	jhd2∆.YAD	OK	12.7461	10.2406	-0.315766	-1.18049	0.0501	0.201807	no
YGL043W	DST1	VII:417482-418593	WT.YAD	jhd2∆.YAD	OK	10.9566	11.3776	0.054386	0.230418	0.70315	0.862137	no
YDL219W	DTD1	IV:65241-65765	WT.YAD	jhd2∆.YAD	OK	35.1229	35.5849	0.018855	0.0927622	0.87565	0.94837	no
YBR180W	DTR1	II:589740-591459	WT.YAD	jhd2∆.YAD	NOTEST	0.624292	0.701276	0.167762	0	1	1	no
YFR044C	DUG1	VI:239991-241437	WT.YAD	jhd2∆.YAD	OK	466.015	381.847	-0.287379	-1.38319	0.01905	0.110926	no
YBR281C	DUG2	II:764969-767606	WT.YAD	jhd2∆.YAD	OK	10.6427	8.60613	-0.306433	-1.57177	0.00625	0.0550978	no
YNL191W	DUG3	XIV:280431-281505	WT.YAD	jhd2∆.YAD	OK	4.28028	4.08206	-0.0684093	-0.391693	0.621	0.822786	no
YDL101C	DUN1	IV:280306-281848	WT.YAD	jhd2∆.YAD	OK	10.4903	10.4851	-0.000725783	-0.00345899	0.9906	0.994373	no
YGL061C	DUO1	VII:388967-389711	WT.YAD	jhd2∆.YAD	OK	10.7666	10.8237	0.0076348	0.0291294	0.95825	0.981344	no
YML080W	DUS1	XIII:108805-110077	WT.YAD	jhd2∆.YAD	OK	8.87547	9.18265	0.0490881	0.280632	0.64635	0.835982	no
YLR405W	DUS4	XII:929788-930892	WT.YAD	jhd2∆.YAD	OK	11.5099	9.9966	-0.203368	-1.15195	0.0559	0.214623	no
YBR252W	DUT1	II:722610-723054	WT.YAD	jhd2∆.YAD	OK	30.897	30.9059	0.000412502	0.00246299	0.98635	0.99185	no
YKR054C	DYN1	XI:535646-547925	WT.YAD	jhd2∆.YAD	OK	12.459	10.5842	-0.235282	-1.21989	0.0315	0.152242	no
YDR424C	DYN2	IV:1319386-1319841	WT.YAD	jhd2∆.YAD	OK	118.874	141.572	0.252104	1.33355	0.0207	0.116555	no
YMR299C	DYN3	XIII:864411-865350	WT.YAD	jhd2∆.YAD	OK	13.2962	14.4563	0.120689	0.585975	0.3127	0.576786	no
YHR068W	DYS1	VIII:232132-233296	WT.YAD	jhd2∆.YAD	OK	151.512	152.138	0.00594987	0.0323921	0.9549	0.980424	no
YDR359C	EAF1	IV:1191935-1195032	WT.YAD	jhd2∆.YAD	OK	6.1455	5.69478	-0.10989	-0.553345	0.35145	0.615455	no
YPR023C	EAF3	XVI:608825-610031	WT.YAD	jhd2∆.YAD	OK	10.786	8.94451	-0.270085	-1.6194	0.0172	0.103891	no
YEL018W	EAF5	V:121454-122310	WT.YAD	jhd2∆.YAD	OK	6.48185	6.17862	-0.0691215	-0.241455	0.683	0.851827	no
YJR082C	EAF6	X:581913-582255	WT.YAD	jhd2∆.YAD	OK	46.0671	43.0121	-0.0989941	-0.419546	0.47605	0.724928	no
YNL136W	EAF7	XIV:370367-371645	WT.YAD	jhd2∆.YAD	OK	5.18924	5.58158	0.10515	0.414759	0.4918	0.735951	no
YKL204W	EAP1	XI:53703-55602	WT.YAD	jhd2∆.YAD	OK	5.11249	4.8638	-0.0719413	-0.598165	0.5354	0.767532	no
YMR171C	EAR1	XIII:603867-605520	WT.YAD	jhd2∆.YAD	OK	18.1724	16.8013	-0.113175	-0.588266	0.3016	0.568778	no
YKL172W	EBP2	XI:125758-127042	WT.YAD	jhd2∆.YAD	OK	32.0604	31.8029	-0.0116337	-0.0609576	0.91405	0.96383	no
YDR206W	EBS1	IV:862053-864708	WT.YAD	jhd2∆.YAD	OK	17.638	15.4964	-0.186752	-0.983859	0.09055	0.284921	no
YLR284C	ECI1	XII:706197-707040	WT.YAD	jhd2∆.YAD	OK	5.64597	4.95545	-0.188204	-0.600613	0.3079	0.571775	no
YGR146C	ECL1	VII:784222-784858	WT.YAD	jhd2∆.YAD	OK	17.6479	14.2851	-0.304982	-1.91863	0.0137	0.090644	no
YAL059W	ECM1	I:36495-37147	WT.YAD	jhd2∆.YAD	OK	16.0715	13.1766	-0.286526	-1.23502	0.03695	0.168762	no
YEL030W	ECM10	V:94582-96578	WT.YAD	jhd2∆.YAD	OK	2.34266	2.35144	0.00539963	0.0200634	0.97995	0.990089	no
YDR446W	ECM11	IV:1353724-1354633	WT.YAD	jhd2∆.YAD	NOTEST	0	0.2285	inf	0	1	1	no
YHR021W-A	ECM12	VIII:149224-150345	WT.YAD	jhd2∆.YAD	OK	3.08237	3.38586	0.135483	0.212981	0.70665	0.863577	no
YBL043W	ECM13	II:136687-137461	WT.YAD	jhd2∆.YAD	OK	7.02977	8.19811	0.221814	0.939433	0.1224	0.342308	no
YHR132C	ECM14	VIII:368501-369794	WT.YAD	jhd2∆.YAD	OK	27.1853	23.1169	-0.233879	-1.23993	0.0349	0.162575	no
YBL001C	ECM15	II:237152-237467	WT.YAD	jhd2∆.YAD	OK	263.819	268.373	0.0246915	0.130141	0.8209	0.919744	no
YMR128W	ECM16	XIII:523695-527499	WT.YAD	jhd2∆.YAD	OK	8.36388	6.80749	-0.29705	-1.53273	0.00815	0.0650351	no
YDR125C	ECM18	IV:701396-702758	WT.YAD	jhd2∆.YAD	OK	5.66008	4.43645	-0.351418	-1.41262	0.01615	0.0998421	no
YLR390W	ECM19	XII:903065-903404	WT.YAD	jhd2∆.YAD	OK	43.0931	39.1189	-0.139591	-0.561723	0.3378	0.60276	no
YBR065C	ECM2	II:368583-369678	WT.YAD	jhd2∆.YAD	OK	8.88528	7.27726	-0.288022	-1.33494	0.02145	0.118661	no
YBL101C	ECM21	II:24945-28299	WT.YAD	jhd2∆.YAD	OK	13.1236	12.1677	-0.109105	-0.650788	0.3177	0.582865	no
YLR228C	ECM22	XII:600018-602463	WT.YAD	jhd2∆.YAD	OK	5.90292	6.26142	0.0850605	0.478333	0.45795	0.710565	no
YPL021W	ECM23	XVI:511100-511664	WT.YAD	jhd2∆.YAD	NOTEST	0.0641908	0.0203182	-1.6596	0	1	1	no
YJL201W	ECM25	X:54378-56178	WT.YAD	jhd2∆.YAD	OK	17.1561	17.0409	-0.00971376	-0.0551717	0.92995	0.969261	no
YJR106W	ECM27	X:624837-627015	WT.YAD	jhd2∆.YAD	OK	13.7987	13.0745	-0.0777737	-0.410907	0.48255	0.728848	no
YHL030W	ECM29	VIII:40083-45690	WT.YAD	jhd2∆.YAD	OK	25.2705	21.1917	-0.253958	-1.35224	0.02175	0.12011	no
YOR092W	ECM3	XV:495126-496968	WT.YAD	jhd2∆.YAD	OK	76.2379	71.1476	-0.0996932	-0.525706	0.3635	0.62629	no
YLR436C	ECM30	XII:1007420-1011245	WT.YAD	jhd2∆.YAD	OK	18.9378	16.0239	-0.241051	-1.49658	0.0279	0.14145	no
YBR176W	ECM31	II:583719-584658	WT.YAD	jhd2∆.YAD	OK	9.53819	7.42449	-0.361425	-1.73491	0.00325	0.0350667	yes
YER176W	ECM32	V:541689-545055	WT.YAD	jhd2∆.YAD	OK	11.5064	10.7343	-0.100208	-0.531147	0.3579	0.620963	no
YBR078W	ECM33	II:393122-394742	WT.YAD	jhd2∆.YAD	OK	1507.62	1265.92	-0.252085	-1.2739	0.0464	0.192936	no
YHL043W	ECM34	VIII:14900-15413	WT.YAD	jhd2∆.YAD	OK	6.46794	6.04201	-0.0982757	-0.278841	0.65535	0.840595	no
YLR299W	ECM38	XII:726068-728051	WT.YAD	jhd2∆.YAD	OK	17.5484	15.4003	-0.188387	-0.992732	0.0841	0.273206	no
YKR076W	ECM4	XI:582282-583395	WT.YAD	jhd2∆.YAD	OK	7.76252	7.21979	-0.104569	-0.560713	0.33065	0.597328	no
YMR176W	ECM5	XIII:611739-615975	WT.YAD	jhd2∆.YAD	OK	10.5964	9.59839	-0.142707	-0.744974	0.19155	0.445327	no
YLR443W	ECM7	XII:1022624-1023988	WT.YAD	jhd2∆.YAD	OK	15.2265	14.2441	-0.0962168	-0.454238	0.4334	0.690988	no
YBR076W	ECM8	II:390226-391291	WT.YAD	jhd2∆.YAD	OK	5.10027	5.38156	0.0774504	0.322668	0.61505	0.819468	no
YKR004C	ECM9	XI:446798-448036	WT.YAD	jhd2∆.YAD	OK	19.0548	15.6228	-0.286507	-1.49919	0.0152	0.0962311	no
YFR027W	ECO1	VI:207451-208297	WT.YAD	jhd2∆.YAD	OK	1.41419	1.67929	0.247875	0.482323	0.3881	0.649435	no
YGR007W	ECT1	VII:506968-507940	WT.YAD	jhd2∆.YAD	OK	26.8423	22.1413	-0.27777	-1.42969	0.014	0.0915731	no
YGL222C	EDC1	VII:80658-81186	WT.YAD	jhd2∆.YAD	OK	11.1448	11.6733	0.0668445	0.352189	0.6451	0.83577	no
YER035W	EDC2	V:222638-223076	WT.YAD	jhd2∆.YAD	OK	24.0784	23.2538	-0.0502728	-0.278218	0.66395	0.842848	no
YEL015W	EDC3	V:126628-128284	WT.YAD	jhd2∆.YAD	OK	11.7075	13.4044	0.195273	1.01623	0.08455	0.274104	no
YBL047C	EDE1	II:127894-132040	WT.YAD	jhd2∆.YAD	OK	64.9033	60.6541	-0.0976856	-0.493835	0.4045	0.66367	no
YBR033W	EDS1	II:301943-304703	WT.YAD	jhd2∆.YAD	OK	5.87322	5.02941	-0.223762	-1.13512	0.058	0.218232	no
YPL095C	EEB1	XVI:368070-369441	WT.YAD	jhd2∆.YAD	OK	358.014	266.661	-0.425011	-2.03845	0.00025	0.00542268	yes
YAL003W	EFB1	I:142173-143160	WT.YAD	jhd2∆.YAD	OK	912.329	940.105	0.0432676	0.257248	0.71885	0.869563	no
YGR271C-A	EFG1	VII:1037799-1038501	WT.YAD	jhd2∆.YAD	OK	27.1565	26.1911	-0.0522214	-0.266626	0.6546	0.84021	no
YHL039W	EFM1	VIII:21782-23540	WT.YAD	jhd2∆.YAD	OK	26.7259	20.4537	-0.385879	-2.0514	0.00065	0.0109995	yes
YMR212C	EFR3	XIII:690694-693043	WT.YAD	jhd2∆.YAD	OK	30.4046	28.3332	-0.101794	-0.537467	0.3522	0.615813	no
YOR133W	EFT1	XV:575097-577626	WT.YAD	jhd2∆.YAD	OK	156.887	135.395	-0.212557	-1.11674	0.07655	0.257286	no
YDR385W	EFT2	IV:1243229-1245758	WT.YAD	jhd2∆.YAD	OK	208.817	178.109	-0.229478	-1.18976	0.05435	0.211369	no
YPL037C	EGD1	XVI:481427-481901	WT.YAD	jhd2∆.YAD	OK	504.685	489.699	-0.0434872	-0.276572	0.6976	0.859506	no
YHR193C	EGD2	VIII:487711-488236	WT.YAD	jhd2∆.YAD	OK	355.858	326.729	-0.12321	-0.702876	0.2703	0.538212	no
YNL327W	EGT2	XIV:24047-27173	WT.YAD	jhd2∆.YAD	OK	80.5098	93.2841	0.212466	1.10966	0.07245	0.248941	no
YDR036C	EHD3	IV:523210-524713	WT.YAD	jhd2∆.YAD	OK	11.1071	9.47876	-0.228709	-1.23305	0.05295	0.208757	no
YBR177C	EHT1	II:584806-586445	WT.YAD	jhd2∆.YAD	OK	127.512	94.6695	-0.429665	-2.21649	0.0002	0.00457391	yes
YMR031C	EIS1	XIII:332211-335035	WT.YAD	jhd2∆.YAD	OK	17.5789	22.0431	0.326482	1.72185	0.00275	0.0311075	yes
YDR147W	EKI1	IV:751630-753235	WT.YAD	jhd2∆.YAD	OK	15.4882	14.9241	-0.0535284	-0.270183	0.63415	0.829243	no
YNL230C	ELA1	XIV:217522-218662	WT.YAD	jhd2∆.YAD	OK	3.74722	3.75058	0.00129329	0.00550378	0.98085	0.99058	no
YPL046C	ELC1	XVI:466643-466943	WT.YAD	jhd2∆.YAD	OK	20.2021	19.9788	-0.0160366	-0.0390292	0.9681	0.986065	no
YKL160W	ELF1	XI:153268-153706	WT.YAD	jhd2∆.YAD	OK	68.1046	75.7319	0.153149	0.750757	0.1904	0.444454	no
YOR144C	ELG1	XV:602716-605092	WT.YAD	jhd2∆.YAD	OK	5.67706	5.50512	-0.0443705	-0.24275	0.68125	0.851446	no
YKL048C	ELM1	XI:347213-349136	WT.YAD	jhd2∆.YAD	OK	9.11822	10.2657	0.171003	0.870055	0.1373	0.364593	no
YJL196C	ELO1	X:67849-68782	WT.YAD	jhd2∆.YAD	OK	164.514	186.278	0.179244	0.917471	0.10785	0.315308	no
YGR200C	ELP2	VII:899903-902270	WT.YAD	jhd2∆.YAD	OK	27.482	22.832	-0.267429	-1.43551	0.01535	0.0964072	no
YPL086C	ELP3	XVI:384772-386446	WT.YAD	jhd2∆.YAD	OK	21.9595	19.722	-0.155042	-0.804763	0.16895	0.41527	no
YPL101W	ELP4	XVI:360002-361579	WT.YAD	jhd2∆.YAD	OK	9.69905	8.70872	-0.155382	-0.821999	0.179	0.42923	no
YMR312W	ELP6	XIII:898404-899226	WT.YAD	jhd2∆.YAD	OK	21.4433	16.2506	-0.400033	-2.63366	0.00025	0.00542268	yes
YCL045C	EMC1	III:44622-46963	WT.YAD	jhd2∆.YAD	OK	64.7225	55.6612	-0.217596	-1.03633	0.068	0.240997	no
YJR088C	EMC2	X:586067-587373	WT.YAD	jhd2∆.YAD	OK	53.1533	63.1697	0.249075	1.12344	0.0544	0.211369	no
YGL231C	EMC4	VII:63047-63620	WT.YAD	jhd2∆.YAD	OK	69.0923	74.5616	0.109907	0.573155	0.3234	0.58912	no
YLL014W	EMC6	XII:121321-121648	WT.YAD	jhd2∆.YAD	OK	204.578	196.099	-0.0610737	-0.317022	0.58325	0.798584	no
YLR186W	EMG1	XII:523631-524390	WT.YAD	jhd2∆.YAD	OK	37.9927	30.8803	-0.299036	-1.61392	0.00905	0.0691569	no
YDR512C	EMI1	IV:1470499-1471448	WT.YAD	jhd2∆.YAD	OK	17.7354	11.5168	-0.622883	-1.36869	0.0866	0.278178	no
YDR516C	EMI2	IV:1474973-1476476	WT.YAD	jhd2∆.YAD	OK	16.4103	20.7917	0.34141	1.90824	0.00235	0.0279345	yes
YOL071W	EMI5	XV:196506-196995	WT.YAD	jhd2∆.YAD	OK	7.93587	9.11632	0.200063	0.885818	0.27125	0.538745	no
YGL200C	EMP24	VII:122693-123305	WT.YAD	jhd2∆.YAD	OK	192.838	170.078	-0.181192	-1.17858	0.1017	0.303083	no
YLR080W	EMP46	XII:287915-289250	WT.YAD	jhd2∆.YAD	OK	1.5146	1.77837	0.231613	0.573892	0.3367	0.602079	no
YFL048C	EMP47	VI:38842-40180	WT.YAD	jhd2∆.YAD	OK	38.0727	36.3439	-0.0670415	-0.358051	0.5354	0.767532	no
YLR083C	EMP70	XII:294090-296094	WT.YAD	jhd2∆.YAD	OK	127.18	124.922	-0.0258519	-0.131967	0.8166	0.917149	no
tM(CAU)D	EMT1	IV:1175828-1175901	WT.YAD	jhd2∆.YAD	NOTEST	0	0	0	0	1	1	no
tM(CAU)O2	EMT2	XV:976420-976493	WT.YAD	jhd2∆.YAD	NOTEST	0	0	0	0	1	1	no
tM(CAU)J2	EMT3	X:422697-423012	WT.YAD	jhd2∆.YAD	NOTEST	0	0	0	0	1	1	no
tM(CAU)M	EMT4	XIII:572882-572955	WT.YAD	jhd2∆.YAD	NOTEST	0	0	0	0	1	1	no
tM(CAU)J1	EMT5	X:391042-391115	WT.YAD	jhd2∆.YAD	NOTEST	0	0	0	0	1	1	no
YNL313C	EMW1	XIV:45307-48022	WT.YAD	jhd2∆.YAD	OK	15.1991	13.139	-0.21013	-1.10513	0.05845	0.218953	no
YDR040C	ENA1	IV:535191-538467	WT.YAD	jhd2∆.YAD	OK	2.95108	2.59496	-0.185531	-1.09004	0.0741	0.252821	no
YDR039C	ENA2	IV:531306-534582	WT.YAD	jhd2∆.YAD	NOTEST	0	0	0	0	1	1	no
YDR038C	ENA5	IV:527421-530697	WT.YAD	jhd2∆.YAD	OK	3.73359	2.90902	-0.360032	-1.96406	0.0009	0.0143093	yes
YNL084C	END3	XIV:470052-471102	WT.YAD	jhd2∆.YAD	OK	42.6202	53.4034	0.325392	1.73919	0.0035	0.0366368	yes
YGR254W	ENO1	VII:1000926-1002240	WT.YAD	jhd2∆.YAD	OK	5996.97	5507.49	-0.122838	-0.649622	0.31185	0.575892	no
YHR174W	ENO2	VIII:451326-452640	WT.YAD	jhd2∆.YAD	HIDATA	0	0	0	0	1	1	no
YBR247C	ENP1	II:713003-714455	WT.YAD	jhd2∆.YAD	OK	15.8112	11.7535	-0.427852	-2.13955	0.0001	0.00260826	yes
YGR145W	ENP2	VII:781766-783890	WT.YAD	jhd2∆.YAD	OK	12.6816	11.2487	-0.172978	-0.886499	0.13005	0.353521	no
YDL161W	ENT1	IV:167358-169078	WT.YAD	jhd2∆.YAD	OK	9.87819	10.6293	0.105728	0.535905	0.367	0.629827	no
YLR206W	ENT2	XII:554577-556419	WT.YAD	jhd2∆.YAD	OK	12.4189	14.504	0.223912	1.27074	0.04165	0.182186	no
YJR125C	ENT3	X:654736-655963	WT.YAD	jhd2∆.YAD	OK	16.6173	16.7788	0.0139615	0.073261	0.8988	0.958081	no
YLL038C	ENT4	XII:65774-66518	WT.YAD	jhd2∆.YAD	OK	7.50892	7.68386	0.0332253	0.142774	0.80555	0.912696	no
YDR153C	ENT5	IV:766735-767971	WT.YAD	jhd2∆.YAD	OK	15.0207	14.8893	-0.0126805	-0.0640223	0.91005	0.961431	no
YLR065C	ENV10	XII:266372-266918	WT.YAD	jhd2∆.YAD	OK	50.3207	41.5123	-0.277612	-1.39411	0.01775	0.105996	no
YGR071C	ENV11	VII:631480-634063	WT.YAD	jhd2∆.YAD	OK	13.0027	11.5447	-0.171573	-0.896961	0.12655	0.346845	no
YPL236C	ENV7	XVI:101607-102702	WT.YAD	jhd2∆.YAD	OK	12.3789	12.0718	-0.0362361	-0.183832	0.75	0.886351	no
YOR246C	ENV9	XV:795800-796793	WT.YAD	jhd2∆.YAD	OK	44.6834	38.069	-0.23112	-1.25046	0.03525	0.163122	no
YNL080C	EOS1	XIV:476931-478032	WT.YAD	jhd2∆.YAD	OK	22.0825	21.6964	-0.0254455	-0.134888	0.8237	0.920863	no
YFL024C	EPL1	VI:87846-90345	WT.YAD	jhd2∆.YAD	OK	12.9033	13.0447	0.0157224	0.0871595	0.8906	0.954244	no
YIL005W	EPS1	IX:345691-347797	WT.YAD	jhd2∆.YAD	OK	17.5095	16.1844	-0.113533	-0.592008	0.30785	0.571775	no
YHR123W	EPT1	VIII:354814-356081	WT.YAD	jhd2∆.YAD	OK	141.74	120.436	-0.23499	-1.33881	0.0352	0.163122	no
YMR049C	ERB1	XIII:368093-370517	WT.YAD	jhd2∆.YAD	OK	24.5352	18.7249	-0.389895	-2.08451	0.00055	0.00997586	yes
YHR032W	ERC1	VIII:173343-175089	WT.YAD	jhd2∆.YAD	OK	14.948	13.1529	-0.184572	-1.00253	0.09355	0.290023	no
YDR414C	ERD1	IV:1295597-1296686	WT.YAD	jhd2∆.YAD	OK	34.3011	28.2043	-0.28234	-1.62544	0.0129	0.0878369	no
YBL040C	ERD2	II:142111-142868	WT.YAD	jhd2∆.YAD	OK	121.86	110.443	-0.14193	-0.769717	0.1936	0.44762	no
YLR246W	ERF2	XII:627117-628197	WT.YAD	jhd2∆.YAD	OK	12.2781	10.4292	-0.235455	-1.34613	0.0444	0.188595	no
YGR175C	ERG1	VII:846932-848423	WT.YAD	jhd2∆.YAD	OK	461.459	434.83	-0.0857505	-0.414849	0.4827	0.7289	no
YPL028W	ERG10	XVI:498095-499292	WT.YAD	jhd2∆.YAD	OK	423.351	378.221	-0.162625	-0.831702	0.17735	0.426451	no
YHR007C	ERG11	VIII:120090-121683	WT.YAD	jhd2∆.YAD	OK	431.24	474.039	0.136516	0.670989	0.26545	0.532757	no
YMR208W	ERG12	XIII:684466-685798	WT.YAD	jhd2∆.YAD	OK	31.3561	26.9771	-0.217011	-1.15408	0.0478	0.195537	no
YML126C	ERG13	XIII:19059-20535	WT.YAD	jhd2∆.YAD	OK	142.928	114.11	-0.324858	-1.72314	0.00285	0.0318957	yes
YMR202W	ERG2	XIII:667536-668205	WT.YAD	jhd2∆.YAD	OK	366.003	353.483	-0.0502169	-0.265312	0.6583	0.842109	no
YJL167W	ERG20	X:105013-106072	WT.YAD	jhd2∆.YAD	OK	170.614	174.265	0.0305477	0.160646	0.7857	0.903792	no
YNL280C	ERG24	XIV:109094-110411	WT.YAD	jhd2∆.YAD	OK	127.821	113.215	-0.175061	-0.901781	0.1153	0.327974	no
YGR060W	ERG25	VII:610563-611493	WT.YAD	jhd2∆.YAD	OK	473.714	487.668	0.0418838	0.246068	0.72285	0.871758	no
YGL001C	ERG26	VII:495452-496502	WT.YAD	jhd2∆.YAD	OK	70.9412	65.246	-0.120733	-0.643445	0.2653	0.532757	no
YLR100W	ERG27	XII:341809-342961	WT.YAD	jhd2∆.YAD	OK	37.4006	33.0988	-0.176285	-0.800255	0.1851	0.436604	no
YER044C	ERG28	V:237569-238016	WT.YAD	jhd2∆.YAD	OK	149.414	182.595	0.28933	1.78232	0.00715	0.0604161	no
YLR056W	ERG3	XII:253860-254958	WT.YAD	jhd2∆.YAD	OK	295.424	311.025	0.0742433	0.394855	0.52965	0.762928	no
YGL012W	ERG4	VII:472854-474276	WT.YAD	jhd2∆.YAD	OK	318.984	314.087	-0.022321	-0.110841	0.8482	0.934299	no
YMR015C	ERG5	XIII:300868-302485	WT.YAD	jhd2∆.YAD	OK	243.127	243.653	0.00312088	0.0155932	0.97895	0.989965	no
YML008C	ERG6	XIII:251838-252990	WT.YAD	jhd2∆.YAD	OK	72.9262	79.878	0.131361	0.694224	0.233	0.497193	no
YHR072W	ERG7	VIII:238909-241293	WT.YAD	jhd2∆.YAD	OK	18.3962	16.1938	-0.183967	-0.984284	0.09715	0.295523	no
YMR220W	ERG8	XIII:712315-713671	WT.YAD	jhd2∆.YAD	OK	33.4682	32.5577	-0.0397891	-0.220704	0.71795	0.869322	no
YHR190W	ERG9	VIII:484844-486179	WT.YAD	jhd2∆.YAD	OK	106.39	97.5229	-0.12555	-0.669135	0.25175	0.518957	no
YPL096C-A	ERI1	XVI:366528-366735	WT.YAD	jhd2∆.YAD	OK	265.322	228.082	-0.218193	-1.2101	0.081	0.266426	no
YFR041C	ERJ5	VI:237367-238255	WT.YAD	jhd2∆.YAD	OK	19.1981	18.8633	-0.0253835	-0.133019	0.81935	0.918767	no
YML130C	ERO1	XIII:11482-13174	WT.YAD	jhd2∆.YAD	OK	39.9596	31.6414	-0.336729	-1.7842	0.0019	0.0240337	yes
YAR002C-A	ERP1	I:154064-154724	WT.YAD	jhd2∆.YAD	OK	293.753	235.577	-0.318405	-2.05409	0.0035	0.0366368	yes
YAL007C	ERP2	I:137697-138345	WT.YAD	jhd2∆.YAD	OK	114.464	110.596	-0.0495837	-0.272798	0.64835	0.836889	no
YDL018C	ERP3	IV:422832-423510	WT.YAD	jhd2∆.YAD	OK	17.5733	21.6061	0.298052	1.52665	0.00855	0.0664626	no
YOR016C	ERP4	XV:360460-361084	WT.YAD	jhd2∆.YAD	OK	78.401	61.3459	-0.353905	-2.17731	0.00135	0.0191488	yes
YHR110W	ERP5	VIII:332281-332920	WT.YAD	jhd2∆.YAD	OK	39.4772	46.3903	0.232802	1.19375	0.0435	0.186657	no
YGL002W	ERP6	VII:494516-495167	WT.YAD	jhd2∆.YAD	OK	42.3943	42.2585	-0.00462971	-0.0235308	0.9644	0.984203	no
YOR393W	ERR1	XV:1080275-1081589	WT.YAD	jhd2∆.YAD	NOTEST	0	0	0	0	1	1	no
YPL281C	ERR2	XVI:9556-10870	WT.YAD	jhd2∆.YAD	NOTEST	0	0	0	0	1	1	no
YMR323W	ERR3	XIII:920087-921401	WT.YAD	jhd2∆.YAD	NOTEST	0.130164	0.148063	0.185887	0	1	1	no
YCR075C	ERS1	III:248032-248815	WT.YAD	jhd2∆.YAD	OK	30.53	31.461	0.0433385	0.225598	0.6995	0.860001	no
YBR239C	ERT1	II:698353-699943	WT.YAD	jhd2∆.YAD	OK	5.32735	4.57212	-0.220553	-1.34006	0.03085	0.150135	no
YGR029W	ERV1	VII:543552-544205	WT.YAD	jhd2∆.YAD	OK	18.7749	19.4222	0.0489021	0.254048	0.6557	0.840767	no
YGL054C	ERV14	VII:400870-401287	WT.YAD	jhd2∆.YAD	OK	251.312	224.403	-0.163387	-1.00747	0.13785	0.365285	no
YBR210W	ERV15	II:645549-645978	WT.YAD	jhd2∆.YAD	OK	41.3773	44.2564	0.097047	0.558342	0.371	0.632564	no
YPR037C	ERV2	XVI:646447-648375	WT.YAD	jhd2∆.YAD	OK	11.3754	12.1696	0.0973608	0.28116	0.6595	0.842109	no
YML012W	ERV25	XIII:246115-246751	WT.YAD	jhd2∆.YAD	OK	110.765	110.162	-0.00788644	-0.0418311	0.9427	0.975355	no
YGR284C	ERV29	VII:1060657-1061590	WT.YAD	jhd2∆.YAD	OK	246.776	239.221	-0.0448583	-0.232302	0.68725	0.854444	no
YML067C	ERV41	XIII:139062-140214	WT.YAD	jhd2∆.YAD	OK	42.0496	38.4088	-0.130653	-0.694899	0.24185	0.506194	no
YAL042W	ERV46	I:61230-62563	WT.YAD	jhd2∆.YAD	OK	66.1708	53.9316	-0.295064	-1.64543	0.0082	0.0652691	no
YOR244W	ESA1	XV:792530-793868	WT.YAD	jhd2∆.YAD	OK	16.0285	16.2658	0.0212062	0.102243	0.85725	0.939077	no
YNL125C	ESBP6	XIV:390145-392167	WT.YAD	jhd2∆.YAD	OK	11.4554	10.0805	-0.184467	-1.05121	0.09445	0.29124	no
YMR219W	ESC1	XIII:707132-712109	WT.YAD	jhd2∆.YAD	OK	5.50795	5.01098	-0.136421	-0.704074	0.21685	0.475868	no
YDR363W	ESC2	IV:1199182-1200553	WT.YAD	jhd2∆.YAD	OK	7.13283	6.7628	-0.0768542	-0.361853	0.5464	0.775415	no
YOL017W	ESC8	XV:292528-294673	WT.YAD	jhd2∆.YAD	OK	3.21918	3.16276	-0.0255074	-0.116601	0.84195	0.931368	no
YDR365C	ESF1	IV:1204496-1206383	WT.YAD	jhd2∆.YAD	OK	23.5065	23.1209	-0.0238625	-0.128323	0.83305	0.926394	no
YNR054C	ESF2	XIV:723355-724306	WT.YAD	jhd2∆.YAD	OK	5.06918	4.18749	-0.275664	-0.951272	0.102	0.303691	no
YGR098C	ESP1	VII:682565-687458	WT.YAD	jhd2∆.YAD	OK	14.1016	12.5852	-0.164122	-0.90444	0.1294	0.352209	no
YJR017C	ESS1	X:466520-467148	WT.YAD	jhd2∆.YAD	OK	14.8811	15.7393	0.0808822	0.343686	0.58755	0.801343	no
YLR233C	EST1	XII:607424-609524	WT.YAD	jhd2∆.YAD	OK	6.90966	6.53167	-0.0811627	-0.45887	0.439	0.695953	no
YLR318W	EST2	XII:766541-769196	WT.YAD	jhd2∆.YAD	OK	3.78543	3.63447	-0.0587133	-0.267815	0.64235	0.834262	no
YIL009C-A	EST3	IX:335665-336212	WT.YAD	jhd2∆.YAD	OK	21.0307	17.2295	-0.287616	-1.34801	0.02005	0.114323	no
YHL010C	ETP1	VIII:81963-83721	WT.YAD	jhd2∆.YAD	OK	3.7974	4.29884	0.178934	0.989377	0.14175	0.372468	no
YBR026C	ETR1	II:292876-294019	WT.YAD	jhd2∆.YAD	OK	39.687	35.448	-0.162964	-0.873846	0.1403	0.369914	no
YOR051C	ETT1	XV:424845-426084	WT.YAD	jhd2∆.YAD	OK	51.105	56.7087	0.150105	0.803608	0.16885	0.415186	no
YDR518W	EUG1	IV:1478607-1480161	WT.YAD	jhd2∆.YAD	OK	29.4343	28.2496	-0.059267	-0.34332	0.58415	0.79926	no
YLR300W	EXG1	XII:728954-730301	WT.YAD	jhd2∆.YAD	OK	1523.38	1243.97	-0.292331	-1.34492	0.02305	0.125372	no
YDR261C	EXG2	IV:977520-979209	WT.YAD	jhd2∆.YAD	OK	31.0996	31.0726	-0.00125549	-0.00671177	0.9913	0.994436	no
YOR033C	EXO1	XV:392415-394524	WT.YAD	jhd2∆.YAD	OK	8.39159	8.67066	0.047197	0.234347	0.6854	0.853471	no
YBR163W	EXO5	II:565722-567480	WT.YAD	jhd2∆.YAD	OK	16.4569	17.1861	0.0625438	0.329816	0.5801	0.79754	no
YJL085W	EXO70	X:270001-274698	WT.YAD	jhd2∆.YAD	OK	8.1194	9.10348	0.165046	0.539931	0.35325	0.616795	no
YBR102C	EXO84	II:445061-447323	WT.YAD	jhd2∆.YAD	OK	11.2659	10.2318	-0.138903	-0.699728	0.2189	0.478371	no
YOR317W	FAA1	XV:909342-911445	WT.YAD	jhd2∆.YAD	OK	97.5666	91.9012	-0.0863027	-0.455524	0.4474	0.70231	no
YER015W	FAA2	V:182599-186775	WT.YAD	jhd2∆.YAD	OK	7.47872	7.83426	0.0670047	0.220324	0.69865	0.859749	no
YIL009W	FAA3	IX:339343-341428	WT.YAD	jhd2∆.YAD	OK	16.9757	14.7135	-0.206337	-1.09997	0.06435	0.233569	no
YMR246W	FAA4	XIII:759806-761891	WT.YAD	jhd2∆.YAD	OK	47.088	62.9312	0.418417	2.25243	0.0003	0.006312	yes
YFR019W	FAB1	VI:184501-191338	WT.YAD	jhd2∆.YAD	OK	6.44166	5.81949	-0.146541	-0.951312	0.1762	0.425384	no
YDL045C	FAD1	IV:372687-373608	WT.YAD	jhd2∆.YAD	OK	12.3651	11.7328	-0.0757364	-0.457838	0.47885	0.726388	no
YIL019W	FAF1	IX:315092-316133	WT.YAD	jhd2∆.YAD	OK	5.41799	4.1508	-0.384367	-1.42028	0.01515	0.0962311	no
YDR021W	FAL1	IV:486803-488003	WT.YAD	jhd2∆.YAD	OK	7.93735	5.71524	-0.473843	-1.99033	0.00095	0.0148794	yes
YNL023C	FAP1	XIV:588262-591160	WT.YAD	jhd2∆.YAD	OK	8.20074	6.38574	-0.360901	-1.83333	0.0018	0.0229992	yes
YDL166C	FAP7	IV:163448-164042	WT.YAD	jhd2∆.YAD	OK	21.7524	22.0846	0.0218665	0.109595	0.8545	0.937529	no
YJL157C	FAR1	X:123835-126328	WT.YAD	jhd2∆.YAD	OK	42.948	34.8708	-0.30057	-1.57561	0.0056	0.0510061	no
YLR238W	FAR10	XII:614754-616191	WT.YAD	jhd2∆.YAD	OK	5.57192	6.079	0.125659	0.570519	0.3237	0.589496	no
YNL127W	FAR11	XIV:383986-386848	WT.YAD	jhd2∆.YAD	OK	8.05082	7.04925	-0.191666	-0.966141	0.0891	0.282187	no
YMR052W	FAR3	XIII:379585-382898	WT.YAD	jhd2∆.YAD	OK	3.64181	4.14915	0.188161	0.521591	0.59265	0.806035	no
YFR008W	FAR7	VI:160534-161200	WT.YAD	jhd2∆.YAD	OK	3.63386	4.12424	0.182624	0.748294	0.3985	0.657603	no
YMR029C	FAR8	XIII:328659-330231	WT.YAD	jhd2∆.YAD	OK	20.0488	20.8663	0.0576572	0.306778	0.6073	0.814529	no
YKL182W	FAS1	XI:100670-106826	WT.YAD	jhd2∆.YAD	OK	830.743	690.468	-0.266828	-1.2372	0.0339	0.159446	no
YPL231W	FAS2	XVI:108651-114315	WT.YAD	jhd2∆.YAD	OK	514.639	393.889	-0.385773	-1.74711	0.00245	0.0286909	yes
YBR041W	FAT1	II:318265-320275	WT.YAD	jhd2∆.YAD	OK	46.8072	41.8656	-0.160965	-0.855489	0.14575	0.378746	no
YER183C	FAU1	V:553333-553969	WT.YAD	jhd2∆.YAD	OK	22.7309	19.8594	-0.194829	-1.01351	0.0921	0.28779	no
YKL060C	FBA1	XI:326407-327487	WT.YAD	jhd2∆.YAD	OK	11605	11370	-0.0295147	-0.162551	0.7972	0.908946	no
YLR377C	FBP1	XII:873745-874792	WT.YAD	jhd2∆.YAD	OK	6.9924	6.91817	-0.0153975	-0.0807864	0.88675	0.952816	no
YJL155C	FBP26	X:129284-130643	WT.YAD	jhd2∆.YAD	OK	8.15312	9.37294	0.201149	1.05374	0.0693	0.243825	no
YDR339C	FCF1	IV:1149950-1150520	WT.YAD	jhd2∆.YAD	OK	36.6553	39.4319	0.105343	0.53529	0.3491	0.613203	no
YLR051C	FCF2	XII:246323-246977	WT.YAD	jhd2∆.YAD	OK	24.7004	25.8328	0.0646737	0.342559	0.5556	0.781898	no
YKR016W	FCJ1	XI:469716-471339	WT.YAD	jhd2∆.YAD	OK	13.0828	13.3851	0.0329513	0.16852	0.77205	0.897951	no
YMR277W	FCP1	XIII:820255-822454	WT.YAD	jhd2∆.YAD	OK	12.4677	11.3218	-0.139097	-0.760952	0.2012	0.456661	no
YPR062W	FCY1	XVI:677164-677641	WT.YAD	jhd2∆.YAD	OK	22.5549	22.0729	-0.0311677	-0.171677	0.77055	0.897529	no
YER056C	FCY2	V:266511-268113	WT.YAD	jhd2∆.YAD	OK	302.873	288.755	-0.0688653	-0.339054	0.5646	0.787396	no
YER060W	FCY21	V:274566-276153	WT.YAD	jhd2∆.YAD	OK	14.3576	15.9618	0.152809	0.772344	0.1771	0.426252	no
YER060W-A	FCY22	V:276571-278164	WT.YAD	jhd2∆.YAD	OK	5.86401	5.88364	0.00482194	0.0254254	0.9542	0.980424	no
YDR539W	FDC1	IV:1512093-1513605	WT.YAD	jhd2∆.YAD	OK	17.2026	14.3915	-0.257408	-2.06044	0.0205	0.11605	no
YOR388C	FDH1	XV:1071792-1072923	WT.YAD	jhd2∆.YAD	NOTEST	0.274071	0.0984524	-1.47705	0	1	1	no
YPL275W	FDH2	XVI:17947-19079	WT.YAD	jhd2∆.YAD	OK	1.96983	2.34358	0.250646	0.497713	0.4321	0.689612	no
YCR034W	FEN1	III:190591-191635	WT.YAD	jhd2∆.YAD	OK	186.305	163.595	-0.187535	-1.03638	0.08905	0.282187	no
YCR028C	FEN2	III:170885-172424	WT.YAD	jhd2∆.YAD	OK	27.8591	24.0822	-0.210177	-1.10886	0.05685	0.216607	no
YBR101C	FES1	II:443820-444693	WT.YAD	jhd2∆.YAD	OK	38.5854	33.8647	-0.188272	-0.979834	0.0952	0.291842	no
YMR319C	FET4	XIII:912879-914538	WT.YAD	jhd2∆.YAD	OK	28.4944	31.9762	0.166323	0.890803	0.1251	0.34542	no
YFL041W	FET5	VI:49138-51007	WT.YAD	jhd2∆.YAD	OK	35.9535	26.2191	-0.455514	-2.48357	5e-05	0.00145438	yes
YPR104C	FHL1	XVI:733622-736433	WT.YAD	jhd2∆.YAD	OK	7.81924	8.17338	0.063904	0.340607	0.57095	0.792226	no
YGR131W	FHN1	VII:754725-755250	WT.YAD	jhd2∆.YAD	OK	3.56268	3.58567	0.00928026	0.0180169	0.95955	0.981952	no
YNL325C	FIG4	XIV:28738-31445	WT.YAD	jhd2∆.YAD	OK	5.19762	5.28335	0.0236022	0.118671	0.83345	0.926675	no
YDR130C	FIN1	IV:715746-716622	WT.YAD	jhd2∆.YAD	OK	6.85136	8.78262	0.358262	1.75671	0.00505	0.0472932	yes
YJR093C	FIP1	X:603219-604203	WT.YAD	jhd2∆.YAD	OK	8.33946	7.43411	-0.165794	-0.801011	0.1679	0.414302	no
YER032W	FIR1	V:215062-217693	WT.YAD	jhd2∆.YAD	OK	9.10352	9.48208	0.058778	0.316426	0.60685	0.814529	no
YIL065C	FIS1	IX:241307-241775	WT.YAD	jhd2∆.YAD	OK	11.1775	10.3762	-0.107322	-0.408862	0.5055	0.74689	no
YDR534C	FIT1	IV:1503313-1504900	WT.YAD	jhd2∆.YAD	OK	1.77457	1.9666	0.148236	0.608232	0.3772	0.637794	no
YOR382W	FIT2	XV:1059530-1059992	WT.YAD	jhd2∆.YAD	OK	95.0468	90.6047	-0.0690528	-0.32026	0.56555	0.787434	no
YOR383C	FIT3	XV:1060440-1061055	WT.YAD	jhd2∆.YAD	OK	11.6858	13.0335	0.15747	0.88703	0.17535	0.424144	no
YIL131C	FKH1	IX:100780-102235	WT.YAD	jhd2∆.YAD	OK	9.30791	9.14049	-0.0261867	-0.132439	0.82315	0.920575	no
YNL068C	FKH2	XIV:495700-498289	WT.YAD	jhd2∆.YAD	OK	5.03085	5.22362	0.0542487	0.273679	0.63655	0.831069	no
YLR342W	FKS1	XII:809996-815627	WT.YAD	jhd2∆.YAD	OK	510.819	392.141	-0.381442	-1.77867	0.00215	0.0264538	yes
YMR306W	FKS3	XIII:881158-886572	WT.YAD	jhd2∆.YAD	OK	2.63955	2.34305	-0.171907	-0.781776	0.18455	0.436284	no
YPL221W	FLC1	XVI:133042-135424	WT.YAD	jhd2∆.YAD	OK	42.4158	37.4052	-0.181361	-0.949723	0.09805	0.296973	no
YAL053W	FLC2	I:45898-48250	WT.YAD	jhd2∆.YAD	OK	58.3424	45.1209	-0.370749	-1.92813	0.0013	0.0187771	yes
YGL139W	FLC3	VII:245715-248124	WT.YAD	jhd2∆.YAD	OK	24.668	21.8882	-0.172484	-0.920834	0.1156	0.328525	no
YLR404W	FLD1	XII:928742-929600	WT.YAD	jhd2∆.YAD	OK	15.9016	13.1097	-0.278534	-1.57351	0.00895	0.068642	no
YAR050W	FLO1	I:203402-208016	WT.YAD	jhd2∆.YAD	OK	1.15178	1.17833	0.0328856	0.178884	0.7745	0.899144	no
YKR102W	FLO10	XI:646355-649865	WT.YAD	jhd2∆.YAD	OK	2.52202	2.57463	0.0297816	0.175849	0.7935	0.907514	no
YHR211W	FLO5	VIII:525391-528619	WT.YAD	jhd2∆.YAD	OK	2.77824	2.52876	-0.135739	-0.678618	0.26365	0.532242	no
YER109C	FLO8	V:375214-377614	WT.YAD	jhd2∆.YAD	OK	5.4438	5.93329	0.124216	0.68278	0.2768	0.543272	no
YAL063C	FLO9	I:23999-27968	WT.YAD	jhd2∆.YAD	OK	1.2481	1.0767	-0.213108	-1.06018	0.0854	0.276009	no
YBR008C	FLR1	II:252562-254209	WT.YAD	jhd2∆.YAD	OK	6.59869	6.13423	-0.105299	-0.588528	0.3213	0.586649	no
YIL134W	FLX1	IX:97394-98330	WT.YAD	jhd2∆.YAD	OK	10.7468	10.1613	-0.0808249	-0.449241	0.44995	0.704211	no
YIL098C	FMC1	IX:179771-180239	WT.YAD	jhd2∆.YAD	OK	19.7688	19.257	-0.0378443	-0.139384	0.8098	0.915048	no
YDR236C	FMN1	IV:935235-935892	WT.YAD	jhd2∆.YAD	OK	29.5786	26.3029	-0.169329	-0.990086	0.0985	0.29763	no
YHR176W	FMO1	VIII:454228-455527	WT.YAD	jhd2∆.YAD	OK	4.24055	4.88842	0.205117	0.902213	0.1199	0.336959	no
YER182W	FMP10	V:552524-553259	WT.YAD	jhd2∆.YAD	OK	6.76679	5.88336	-0.201831	-0.720468	0.2111	0.471168	no
YDR070C	FMP16	IV:588097-588379	WT.YAD	jhd2∆.YAD	OK	21.4583	17.568	-0.288589	-0.960532	0.16425	0.40865	no
YBR269C	FMP21	II:742159-742576	WT.YAD	jhd2∆.YAD	OK	28.5432	28.5273	-0.000801027	-0.00512799	0.98555	0.991519	no
YBR047W	FMP23	II:331832-332360	WT.YAD	jhd2∆.YAD	OK	3.92323	3.4993	-0.164977	-0.297796	0.64385	0.835351	no
YLR077W	FMP25	XII:283871-285623	WT.YAD	jhd2∆.YAD	OK	8.35833	8.83106	0.0793717	0.394482	0.489	0.733999	no
YLR454W	FMP27	XII:1043997-1051884	WT.YAD	jhd2∆.YAD	OK	19.0841	18.9413	-0.0108347	-0.0565136	0.9203	0.966637	no
YPL103C	FMP30	XVI:357999-359406	WT.YAD	jhd2∆.YAD	OK	6.33393	6.73481	0.0885362	0.468224	0.4292	0.688021	no
YFL046W	FMP32	VI:42814-43438	WT.YAD	jhd2∆.YAD	OK	15.3025	14.3593	-0.091779	-0.396512	0.5083	0.748924	no
YJL161W	FMP33	X:117244-117787	WT.YAD	jhd2∆.YAD	OK	9.38599	9.27727	-0.0168088	-0.0634366	0.93085	0.969399	no
YGL080W	FMP37	VII:358635-359028	WT.YAD	jhd2∆.YAD	OK	43.5034	34.7847	-0.322675	-2.24031	0.00775	0.0635299	no
YPL222W	FMP40	XVI:130161-132228	WT.YAD	jhd2∆.YAD	OK	2.6124	2.55516	-0.0319605	-0.111694	0.8449	0.932467	no
YNL168C	FMP41	XIV:318029-318809	WT.YAD	jhd2∆.YAD	OK	30.2998	27.391	-0.145605	-0.788888	0.1874	0.439728	no
YGR243W	FMP43	VII:977335-977776	WT.YAD	jhd2∆.YAD	OK	11.726	8.43434	-0.475367	-1.51347	0.01425	0.092537	no
YDL222C	FMP45	IV:60871-61801	WT.YAD	jhd2∆.YAD	OK	2.44065	2.46813	0.0161534	0.0511746	0.92345	0.967519	no
YKR049C	FMP46	XI:526829-527231	WT.YAD	jhd2∆.YAD	OK	17.8789	15.9714	-0.162766	-0.766935	0.2628	0.531595	no
YGR052W	FMP48	VII:593595-594705	WT.YAD	jhd2∆.YAD	OK	13.3251	11.865	-0.167437	-0.852347	0.15885	0.398831	no
YMR020W	FMS1	XIII:315376-316903	WT.YAD	jhd2∆.YAD	OK	10.6343	11.1444	0.0675981	0.331278	0.561	0.783934	no
YBL013W	FMT1	II:202055-203261	WT.YAD	jhd2∆.YAD	OK	4.10951	3.45287	-0.251172	-1.29907	0.0295	0.146272	no
YDR110W	FOB1	IV:676101-677802	WT.YAD	jhd2∆.YAD	OK	10.5002	9.78318	-0.102045	-0.487604	0.3909	0.651362	no
YNL256W	FOL1	XIV:164622-167097	WT.YAD	jhd2∆.YAD	OK	32.8994	25.1375	-0.388219	-2.04574	0.00045	0.00863343	yes
YGR267C	FOL2	VII:1025003-1025735	WT.YAD	jhd2∆.YAD	OK	93.6945	96.9554	0.0493573	0.26754	0.6464	0.835982	no
YMR113W	FOL3	XIII:494998-496282	WT.YAD	jhd2∆.YAD	OK	12.788	12.7435	-0.00502836	-0.0250754	0.97175	0.987393	no
YKR009C	FOX2	XI:454351-457054	WT.YAD	jhd2∆.YAD	OK	4.04461	3.88268	-0.0589463	-0.297977	0.6088	0.815233	no
YNR047W	FPK1	XIV:708522-711204	WT.YAD	jhd2∆.YAD	OK	10.3716	9.29404	-0.158258	-1.04692	0.15705	0.39652	no
YNL135C	FPR1	XIV:371881-372226	WT.YAD	jhd2∆.YAD	OK	574.926	445.254	-0.368747	-2.4297	0.0009	0.0143093	yes
YDR519W	FPR2	IV:1480424-1480832	WT.YAD	jhd2∆.YAD	OK	120.085	104.489	-0.200703	-1.08647	0.07545	0.255349	no
YML074C	FPR3	XIII:120088-121324	WT.YAD	jhd2∆.YAD	OK	19.6482	15.0446	-0.385156	-2.04955	0.0008	0.0131843	yes
YLR449W	FPR4	XII:1030833-1032012	WT.YAD	jhd2∆.YAD	OK	21.948	17.799	-0.302288	-1.68068	0.00765	0.0630376	no
YLL043W	FPS1	XII:49937-51947	WT.YAD	jhd2∆.YAD	OK	11.8094	11.2602	-0.0686989	-0.368218	0.5317	0.764311	no
YLL029W	FRA1	XII:81460-83710	WT.YAD	jhd2∆.YAD	OK	15.5614	12.3839	-0.329504	-1.74597	0.00315	0.0342217	yes
YGL220W	FRA2	VII:82373-82736	WT.YAD	jhd2∆.YAD	OK	81.8428	81.3785	-0.00820819	-0.0398314	0.9427	0.975355	no
YLR214W	FRE1	XII:568566-570627	WT.YAD	jhd2∆.YAD	OK	4.62775	4.76446	0.042001	0.204465	0.7268	0.873655	no
YKL220C	FRE2	XI:9090-11226	WT.YAD	jhd2∆.YAD	OK	3.87827	3.71975	-0.060206	-0.294543	0.6068	0.814529	no
YOR381W	FRE3	XV:1055544-1057680	WT.YAD	jhd2∆.YAD	OK	6.02698	4.8617	-0.309975	-1.59038	0.00595	0.0530458	no
YNR060W	FRE4	XIV:739950-742110	WT.YAD	jhd2∆.YAD	OK	4.84578	4.45505	-0.121287	-0.683077	0.2314	0.494447	no
YOR384W	FRE5	XV:1061563-1063648	WT.YAD	jhd2∆.YAD	OK	15.2123	12.6487	-0.266253	-1.42474	0.01575	0.0982352	no
YLL051C	FRE6	XII:37332-39471	WT.YAD	jhd2∆.YAD	OK	48.6663	36.9759	-0.396337	-2.26988	0.00035	0.00710354	yes
YOL152W	FRE7	XV:40747-42610	WT.YAD	jhd2∆.YAD	OK	3.28708	2.74957	-0.257603	-1.16544	0.06145	0.226826	no
YLR047C	FRE8	XII:239346-241407	WT.YAD	jhd2∆.YAD	OK	20.8255	18.1196	-0.200803	-1.16455	0.06835	0.24183	no
YPL141C	FRK1	XVI:283463-286061	WT.YAD	jhd2∆.YAD	OK	7.14858	7.31126	0.0324634	0.182921	0.77405	0.899117	no
YCL026C-A	FRM2	III:74703-75285	WT.YAD	jhd2∆.YAD	OK	1.86793	1.03129	-0.856984	-1.23471	0.07225	0.248931	no
YDR373W	FRQ1	IV:1222758-1223331	WT.YAD	jhd2∆.YAD	OK	63.6088	76.3997	0.264339	1.37391	0.02005	0.114323	no
YLR060W	FRS1	XII:260978-262766	WT.YAD	jhd2∆.YAD	OK	103.086	93.1436	-0.146324	-0.765819	0.18735	0.439728	no
YFL022C	FRS2	VI:93498-95010	WT.YAD	jhd2∆.YAD	OK	66.3409	56.7923	-0.224203	-1.29782	0.0405	0.178488	no
YOR324C	FRT1	XV:923231-925050	WT.YAD	jhd2∆.YAD	OK	9.61402	9.62399	0.00149526	0.00655422	0.99435	0.995504	no
YAL028W	FRT2	I:92899-94486	WT.YAD	jhd2∆.YAD	OK	2.24204	3.08722	0.461493	1.96874	0.0014	0.0194643	yes
YOR271C	FSF1	XV:831058-832042	WT.YAD	jhd2∆.YAD	OK	45.4657	36.3653	-0.322217	-1.8346	0.0038	0.0385621	yes
YHR049W	FSH1	VIII:206461-207193	WT.YAD	jhd2∆.YAD	OK	71.2794	62.9148	-0.180084	-1.01349	0.0924	0.287872	no
YMR222C	FSH2	XIII:715637-716309	WT.YAD	jhd2∆.YAD	OK	30.3878	25.7212	-0.240536	-1.28803	0.03645	0.166961	no
YOR280C	FSH3	XV:844991-845792	WT.YAD	jhd2∆.YAD	OK	13.2598	12.7521	-0.0563223	-0.287204	0.6223	0.823126	no
YBR207W	FTH1	II:635145-636543	WT.YAD	jhd2∆.YAD	OK	30.4991	23.5217	-0.374775	-2.31798	0.00085	0.0137569	yes
YPL262W	FUM1	XVI:47335-48802	WT.YAD	jhd2∆.YAD	OK	79.833	58.2825	-0.453923	-2.48436	5e-05	0.00145438	yes
YAL035W	FUN12	I:76426-79435	WT.YAD	jhd2∆.YAD	OK	66.6563	56.1401	-0.247709	-1.28701	0.02735	0.139671	no
YAL008W	FUN14	I:136913-137510	WT.YAD	jhd2∆.YAD	OK	19.0366	13.6171	-0.483351	-2.65176	0.0001	0.00260826	yes
YAL034C	FUN19	I:80709-81951	WT.YAD	jhd2∆.YAD	OK	8.15663	7.06456	-0.207375	-1.30154	0.04725	0.194548	no
YAL022C	FUN26	I:108876-110430	WT.YAD	jhd2∆.YAD	OK	20.5037	18.087	-0.180929	-0.99094	0.0974	0.295723	no
YAL019W	FUN30	I:114918-118314	WT.YAD	jhd2∆.YAD	OK	11.9871	10.5344	-0.186377	-0.99092	0.08785	0.280338	no
YHR128W	FUR1	VIII:362114-362765	WT.YAD	jhd2∆.YAD	OK	71.7088	53.0495	-0.43481	-2.36688	5e-05	0.00145438	yes
YBR021W	FUR4	II:281442-283344	WT.YAD	jhd2∆.YAD	OK	22.933	17.1968	-0.415291	-2.24647	0.00025	0.00542268	yes
YDR024W	FYV1	IV:491016-491502	WT.YAD	jhd2∆.YAD	NOTEST	0.363664	0.0100624	-5.17556	0	1	1	no
YIL097W	FYV10	IX:180426-181977	WT.YAD	jhd2∆.YAD	OK	5.65697	5.41372	-0.0634094	-0.279103	0.6396	0.832812	no
YOR183W	FYV12	XV:678871-679261	WT.YAD	jhd2∆.YAD	OK	0.591799	1.23746	1.0642	0.683008	0.3247	0.590636	no
YHR059W	FYV4	VIII:220107-220500	WT.YAD	jhd2∆.YAD	OK	19.5975	17.795	-0.139203	-0.700554	0.3826	0.643649	no
YCL058C	FYV5	III:23522-23981	WT.YAD	jhd2∆.YAD	OK	7.69037	8.55396	0.153539	0.60801	0.37805	0.638377	no
YNL133C	FYV6	XIV:374170-374692	WT.YAD	jhd2∆.YAD	OK	14.9121	15.2653	0.0337654	0.124343	0.83665	0.928493	no
YLR068W	FYV7	XII:271007-271463	WT.YAD	jhd2∆.YAD	OK	12.255	10.9227	-0.166039	-0.430388	0.5016	0.744439	no
YGR196C	FYV8	VII:889732-892186	WT.YAD	jhd2∆.YAD	OK	7.62745	7.79226	0.0308417	0.161797	0.7854	0.903792	no
YGL254W	FZF1	VII:22303-23203	WT.YAD	jhd2∆.YAD	OK	7.28298	7.45937	0.0345253	0.151067	0.7985	0.910264	no
YBR179C	FZO1	II:586546-589114	WT.YAD	jhd2∆.YAD	OK	8.73544	8.67651	-0.00976579	-0.0524976	0.9296	0.969056	no
YLR088W	GAA1	XII:316106-317951	WT.YAD	jhd2∆.YAD	OK	37.9492	30.5648	-0.312199	-1.73961	0.00465	0.0443366	yes
YLR459W	GAB1	XII:1057333-1058518	WT.YAD	jhd2∆.YAD	OK	38.5662	35.4817	-0.120262	-0.770236	0.2734	0.540972	no
YOR178C	GAC1	XV:667859-670241	WT.YAD	jhd2∆.YAD	OK	5.84319	5.70799	-0.0337729	-0.20625	0.7788	0.901152	no
YMR250W	GAD1	XIII:770800-772558	WT.YAD	jhd2∆.YAD	OK	16.8031	14.9605	-0.16757	-0.850821	0.1413	0.371774	no
YBR020W	GAL1	II:279020-280607	WT.YAD	jhd2∆.YAD	OK	4.86021	4.1045	-0.243813	-1.12039	0.05905	0.220677	no
YBR019C	GAL10	II:276252-278352	WT.YAD	jhd2∆.YAD	OK	8.21167	7.80481	-0.0733114	-0.359857	0.53295	0.765237	no
YOL051W	GAL11	XV:234939-238202	WT.YAD	jhd2∆.YAD	OK	5.11349	4.86848	-0.0708369	-0.374372	0.55905	0.783501	no
YLR081W	GAL2	XII:290211-291936	WT.YAD	jhd2∆.YAD	NOTEST	0.515717	0.690744	0.421572	0	1	1	no
YDR009W	GAL3	IV:463433-464996	WT.YAD	jhd2∆.YAD	OK	1.4377	0.927918	-0.631694	-1.52841	0.0126	0.086541	no
YPL248C	GAL4	XVI:79710-82356	WT.YAD	jhd2∆.YAD	OK	4.24118	3.63677	-0.221806	-1.35116	0.0648	0.234126	no
YBR018C	GAL7	II:274426-275527	WT.YAD	jhd2∆.YAD	OK	0.641563	1.13845	0.82741	1.10113	0.0706	0.245119	no
YML051W	GAL80	XIII:171593-172901	WT.YAD	jhd2∆.YAD	OK	43.2253	40.8924	-0.0800414	-0.423393	0.4616	0.713363	no
YER027C	GAL83	V:208978-210232	WT.YAD	jhd2∆.YAD	OK	11.2965	12.2681	0.119043	0.610911	0.29935	0.56753	no
YKR039W	GAP1	XI:515062-516871	WT.YAD	jhd2∆.YAD	OK	684.898	672.699	-0.0259273	-0.130332	0.8313	0.924941	no
YHR089C	GAR1	VIII:282680-283298	WT.YAD	jhd2∆.YAD	OK	50.1954	40.4301	-0.312126	-1.71279	0.00475	0.045018	yes
YMR307W	GAS1	XIII:887002-888682	WT.YAD	jhd2∆.YAD	OK	1258.2	1129.21	-0.156039	-0.689508	0.23795	0.502869	no
YLR343W	GAS2	XII:816093-817761	WT.YAD	jhd2∆.YAD	OK	24.9314	26.6573	0.0965615	0.504306	0.387	0.648543	no
YMR215W	GAS3	XIII:696795-698370	WT.YAD	jhd2∆.YAD	OK	232.389	258.063	0.151181	0.741252	0.20095	0.456535	no
YOL030W	GAS5	XV:268186-269641	WT.YAD	jhd2∆.YAD	OK	285.357	288.961	0.0181042	0.100185	0.87875	0.949935	no
YFL021W	GAT1	VI:95760-97498	WT.YAD	jhd2∆.YAD	OK	28.6393	23.8607	-0.263359	-1.91244	0.01335	0.0895486	no
YMR136W	GAT2	XIII:541198-542881	WT.YAD	jhd2∆.YAD	OK	12.8086	11.398	-0.168332	-1.36555	0.1313	0.355524	no
YLR013W	GAT3	XII:171338-171764	WT.YAD	jhd2∆.YAD	NOTEST	0.132103	0	#NAME?	0	1	1	no
YIR013C	GAT4	IX:380018-380384	WT.YAD	jhd2∆.YAD	OK	1.12729	0.57388	-0.974042	-0.701719	0.2634	0.532242	no
YCL011C	GBP2	III:102074-103358	WT.YAD	jhd2∆.YAD	OK	26.8358	24.7367	-0.117506	-0.622841	0.2764	0.542824	no
YOR260W	GCD1	XV:813983-815720	WT.YAD	jhd2∆.YAD	OK	45.2447	37.0436	-0.288525	-1.67063	0.00945	0.0709256	no
YNL062C	GCD10	XIV:508775-510212	WT.YAD	jhd2∆.YAD	OK	17.0041	15.6331	-0.121278	-0.603143	0.2938	0.5606	no
YER025W	GCD11	V:205250-206834	WT.YAD	jhd2∆.YAD	OK	89.4355	73.982	-0.273672	-1.51449	0.01245	0.0859786	no
YJL125C	GCD14	X:185527-186679	WT.YAD	jhd2∆.YAD	OK	12.3245	11.0459	-0.158022	-0.768238	0.1789	0.429197	no
YGR083C	GCD2	VII:644859-646815	WT.YAD	jhd2∆.YAD	OK	16.4432	14.4621	-0.185213	-1.06661	0.09395	0.29055	no
YDR211W	GCD6	IV:884726-886865	WT.YAD	jhd2∆.YAD	OK	41.4783	36.4152	-0.187816	-0.991981	0.08955	0.283186	no
YLR291C	GCD7	XII:718316-719462	WT.YAD	jhd2∆.YAD	OK	39.2489	34.6012	-0.181828	-0.998703	0.09815	0.297133	no
YGL195W	GCN1	VII:131524-139543	WT.YAD	jhd2∆.YAD	OK	115.037	90.1343	-0.351956	-1.66313	0.0046	0.0441264	yes
YDR283C	GCN2	IV:1025069-1030049	WT.YAD	jhd2∆.YAD	OK	17.7956	17.1163	-0.0561439	-0.297677	0.60865	0.815233	no
YFR009W	GCN20	VI:162487-164746	WT.YAD	jhd2∆.YAD	OK	47.6103	44.1531	-0.10876	-0.559217	0.33425	0.600736	no
YKR026C	GCN3	XI:488737-489655	WT.YAD	jhd2∆.YAD	OK	19.4588	20.3381	0.0637637	0.311853	0.5928	0.806065	no
YEL009C	GCN4	V:138917-139763	WT.YAD	jhd2∆.YAD	OK	715.658	641.74	-0.157282	-0.909518	0.18675	0.439019	no
YGR252W	GCN5	VII:996868-998188	WT.YAD	jhd2∆.YAD	OK	12.7554	14.982	0.232118	1.15514	0.05125	0.203709	no
YPL075W	GCR1	XVI:412253-415362	WT.YAD	jhd2∆.YAD	OK	20.5782	23.9081	0.216384	1.15267	0.04635	0.192855	no
YNL199C	GCR2	XIV:264925-266816	WT.YAD	jhd2∆.YAD	OK	9.98109	9.79654	-0.0269251	-0.130273	0.8211	0.919749	no
YDL226C	GCS1	IV:51114-52173	WT.YAD	jhd2∆.YAD	OK	18.1374	16.8881	-0.102954	-0.536028	0.35725	0.620521	no
YDR019C	GCV1	IV:484162-485365	WT.YAD	jhd2∆.YAD	OK	87.9352	99.261	0.174786	0.906532	0.10985	0.317913	no
YMR189W	GCV2	XIII:637499-640604	WT.YAD	jhd2∆.YAD	OK	214.031	200.363	-0.0952042	-0.455974	0.4355	0.692761	no
YAL044C	GCV3	I:57949-58462	WT.YAD	jhd2∆.YAD	OK	228.388	251.731	0.140395	0.859572	0.2007	0.456535	no
YOR120W	GCY1	XV:551113-552103	WT.YAD	jhd2∆.YAD	OK	10.8135	9.65454	-0.163554	-0.594402	0.30635	0.571454	no
YEL042W	GDA1	V:73770-75327	WT.YAD	jhd2∆.YAD	OK	101.018	85.4547	-0.241375	-1.31984	0.02905	0.145066	no
YPR184W	GDB1	XVI:902043-906654	WT.YAD	jhd2∆.YAD	OK	8.85637	8.54526	-0.0515914	-0.276019	0.63305	0.828671	no
YPL110C	GDE1	XVI:341067-344739	WT.YAD	jhd2∆.YAD	OK	4.71135	4.77485	0.0193139	0.0955012	0.86695	0.943427	no
YOR375C	GDH1	XV:1041677-1043042	WT.YAD	jhd2∆.YAD	OK	556.124	432.475	-0.362791	-1.78418	0.00355	0.0369153	yes
YDL215C	GDH2	IV:70639-73918	WT.YAD	jhd2∆.YAD	OK	21.3796	22.1066	0.0482368	0.25742	0.6552	0.840574	no
YAL062W	GDH3	I:31566-32940	WT.YAD	jhd2∆.YAD	OK	7.37198	7.42948	0.0112085	0.0555746	0.9246	0.967519	no
YER136W	GDI1	V:439615-440971	WT.YAD	jhd2∆.YAD	OK	91.2695	93.5307	0.0353062	0.189489	0.741	0.880614	no
YOR355W	GDS1	XV:1005136-1006705	WT.YAD	jhd2∆.YAD	OK	43.663	40.377	-0.112877	-0.625466	0.29695	0.564393	no
YBR187W	GDT1	II:602633-603476	WT.YAD	jhd2∆.YAD	OK	151.928	149.676	-0.0215454	-0.11298	0.8443	0.932334	no
YJR031C	GEA1	X:486585-490812	WT.YAD	jhd2∆.YAD	OK	14.7873	13.5987	-0.120883	-0.641882	0.2679	0.53563	no
YEL022W	GEA2	V:111420-115800	WT.YAD	jhd2∆.YAD	OK	22.4872	22.0445	-0.0286868	-0.150528	0.7895	0.90569	no
YJR040W	GEF1	X:507745-510085	WT.YAD	jhd2∆.YAD	OK	21.0721	20.193	-0.0614788	-0.327166	0.57165	0.792396	no
YAL048C	GEM1	I:52800-54913	WT.YAD	jhd2∆.YAD	OK	6.25927	5.38575	-0.216846	-1.02627	0.08235	0.269044	no
YOR205C	GEP3	XV:725563-727234	WT.YAD	jhd2∆.YAD	OK	7.57252	6.02462	-0.329903	-1.87165	0.003	0.0330471	yes
YHR100C	GEP4	VIII:314115-314673	WT.YAD	jhd2∆.YAD	OK	23.9228	21.3654	-0.163109	-0.941283	0.10575	0.311186	no
YLR091W	GEP5	XII:322296-323178	WT.YAD	jhd2∆.YAD	OK	10.5309	9.44658	-0.156762	-1.00596	0.1355	0.361945	no
YGL057C	GEP7	VII:394965-395829	WT.YAD	jhd2∆.YAD	OK	13.7623	14.8505	0.109791	0.608821	0.3069	0.571525	no
YGL020C	GET1	VII:457162-457870	WT.YAD	jhd2∆.YAD	OK	32.3638	29.7982	-0.119155	-0.634948	0.30385	0.570125	no
YER083C	GET2	V:326173-327031	WT.YAD	jhd2∆.YAD	OK	52.3802	47.8499	-0.130505	-0.700498	0.23395	0.498316	no
YDL100C	GET3	IV:282111-283176	WT.YAD	jhd2∆.YAD	OK	101.776	100.694	-0.0154159	-0.0817301	0.8881	0.953131	no
YOR164C	GET4	XV:643393-644332	WT.YAD	jhd2∆.YAD	OK	55.7284	54.8636	-0.0225617	-0.12103	0.8378	0.929057	no
YCL073C	GEX1	III:6478-8326	WT.YAD	jhd2∆.YAD	NOTEST	0.0275856	0	#NAME?	0	1	1	no
YKR106W	GEX2	XI:661441-663289	WT.YAD	jhd2∆.YAD	NOTEST	0.646955	0.611727	-0.0807781	0	1	1	no
YKL104C	GFA1	XI:243219-245373	WT.YAD	jhd2∆.YAD	OK	91.8226	78.2357	-0.231022	-1.19701	0.0393	0.175681	no
YMR255W	GFD1	XIII:778000-778567	WT.YAD	jhd2∆.YAD	OK	17.5922	18.4809	0.0711013	0.369238	0.55445	0.781355	no
YCL036W	GFD2	III:59025-60726	WT.YAD	jhd2∆.YAD	OK	2.17446	1.97137	-0.141456	-0.559445	0.3347	0.60104	no
YDR358W	GGA1	IV:1190058-1191732	WT.YAD	jhd2∆.YAD	OK	6.57488	7.01341	0.0931528	0.513665	0.36545	0.628021	no
YHR108W	GGA2	VIII:328302-330060	WT.YAD	jhd2∆.YAD	OK	41.7375	40.5568	-0.0414005	-0.222886	0.69925	0.859861	no
YDL198C	GGC1	IV:103648-104551	WT.YAD	jhd2∆.YAD	OK	240.234	212.778	-0.17509	-0.925383	0.1187	0.334779	no
YHR061C	GIC1	VIII:221533-222478	WT.YAD	jhd2∆.YAD	OK	15.8168	17.9048	0.178891	0.992301	0.11735	0.332151	no
YDR309C	GIC2	IV:1079047-1080199	WT.YAD	jhd2∆.YAD	OK	29.3741	26.2682	-0.161228	-0.900414	0.14355	0.375658	no
YCL039W	GID7	III:52644-54882	WT.YAD	jhd2∆.YAD	OK	6.4882	5.70195	-0.186364	-1.09894	0.106	0.311776	no
YMR135C	GID8	XIII:538688-540444	WT.YAD	jhd2∆.YAD	OK	4.64666	4.70295	0.01737	0.114857	0.8754	0.94837	no
YNL153C	GIM3	XIV:345668-346058	WT.YAD	jhd2∆.YAD	OK	37.425	45.164	0.27117	1.49168	0.0111	0.0789	no
YEL003W	GIM4	V:148175-148599	WT.YAD	jhd2∆.YAD	OK	91.5426	99.4985	0.12023	0.737481	0.2502	0.516268	no
YML094W	GIM5	XIII:82218-82849	WT.YAD	jhd2∆.YAD	OK	25.2165	27.0993	0.103889	0.537836	0.36175	0.625239	no
YDR507C	GIN4	IV:1462357-1465786	WT.YAD	jhd2∆.YAD	OK	14.8655	14.9748	0.0105679	0.055909	0.9196	0.966614	no
YBR045C	GIP1	II:328172-330092	WT.YAD	jhd2∆.YAD	OK	1.37463	1.54079	0.164624	0.411677	0.4714	0.720356	no
YER054C	GIP2	V:262051-263698	WT.YAD	jhd2∆.YAD	OK	2.57517	2.40697	-0.0974456	-0.623807	0.5111	0.750771	no
YPL137C	GIP3	XVI:292816-296654	WT.YAD	jhd2∆.YAD	OK	23.2068	23.8625	0.0401971	0.210184	0.7283	0.873951	no
YAL031C	GIP4	I:84668-87031	WT.YAD	jhd2∆.YAD	OK	7.3412	6.8811	-0.0933781	-0.486458	0.43205	0.689612	no
YDR152W	GIR2	IV:765705-766503	WT.YAD	jhd2∆.YAD	OK	26.5517	29.6838	0.160873	0.799527	0.1714	0.418521	no
YDR096W	GIS1	IV:637138-639823	WT.YAD	jhd2∆.YAD	OK	11.2408	11.2857	0.0057497	0.0309561	0.9588	0.981344	no
YNL255C	GIS2	XIV:167328-167790	WT.YAD	jhd2∆.YAD	OK	204.691	203.801	-0.00628831	-0.0338643	0.95435	0.980424	no
YLR094C	GIS3	XII:327729-329238	WT.YAD	jhd2∆.YAD	OK	5.50744	4.36359	-0.335865	-1.72275	0.003	0.0330471	yes
YML006C	GIS4	XIII:256091-258416	WT.YAD	jhd2∆.YAD	OK	8.22337	6.70775	-0.293901	-1.50148	0.01075	0.0773706	no
YCR098C	GIT1	III:297048-298605	WT.YAD	jhd2∆.YAD	OK	1.46338	1.75239	0.260024	0.620563	0.2743	0.541381	no
YEL011W	GLC3	V:133119-135234	WT.YAD	jhd2∆.YAD	OK	24.1568	25.5637	0.0816682	0.430529	0.4625	0.713668	no
YER133W	GLC7	V:432494-433958	WT.YAD	jhd2∆.YAD	OK	180.477	210.62	0.222825	1.21335	0.04035	0.178104	no
YMR311C	GLC8	XIII:896913-897603	WT.YAD	jhd2∆.YAD	OK	11.8892	13.7713	0.212008	1.12525	0.05415	0.211115	no
YDL207W	GLE1	IV:88247-89864	WT.YAD	jhd2∆.YAD	OK	10.021	9.98225	-0.00559247	-0.0280306	0.96055	0.982384	no
YER107C	GLE2	V:373447-374714	WT.YAD	jhd2∆.YAD	OK	12.3965	13.2923	0.100665	0.46113	0.4395	0.696284	no
YKR058W	GLG1	XI:552769-554620	WT.YAD	jhd2∆.YAD	OK	9.14378	9.88237	0.112067	0.56567	0.328	0.594582	no
YJL137C	GLG2	X:154984-156127	WT.YAD	jhd2∆.YAD	OK	11.2844	11.4076	0.0156627	0.0840361	0.88185	0.951545	no
YCL040W	GLK1	III:48652-52340	WT.YAD	jhd2∆.YAD	OK	270.193	338.556	0.325405	0.866328	0.176	0.425148	no
YPR035W	GLN1	XVI:642207-643320	WT.YAD	jhd2∆.YAD	OK	613.292	547.316	-0.1642	-0.804987	0.1736	0.421772	no
YER040W	GLN3	V:229794-231987	WT.YAD	jhd2∆.YAD	OK	7.15192	6.39526	-0.161327	-0.861459	0.1549	0.393928	no
YOR168W	GLN4	XV:649302-651840	WT.YAD	jhd2∆.YAD	OK	63.4634	53.5835	-0.244137	-1.15139	0.0482	0.19641	no
YML004C	GLO1	XIII:261704-262685	WT.YAD	jhd2∆.YAD	OK	63.7355	56.578	-0.171858	-0.912922	0.1167	0.330912	no
YDR272W	GLO2	IV:1009009-1009834	WT.YAD	jhd2∆.YAD	OK	18.3668	17.0675	-0.105846	-0.591914	0.33	0.596927	no
YER122C	GLO3	V:402870-404352	WT.YAD	jhd2∆.YAD	OK	44.0419	41.3579	-0.0907159	-0.512509	0.40565	0.664883	no
YOR040W	GLO4	XV:407063-407921	WT.YAD	jhd2∆.YAD	OK	12.0265	12.2793	0.0300056	0.167612	0.7646	0.894073	no
YPL091W	GLR1	XVI:375501-376953	WT.YAD	jhd2∆.YAD	OK	57.3231	48.7343	-0.234179	-1.25124	0.03205	0.153723	no
YDL171C	GLT1	IV:149202-155640	WT.YAD	jhd2∆.YAD	OK	303.172	261.473	-0.213476	-0.97696	0.0947	0.291441	no
YEL046C	GLY1	V:67628-68792	WT.YAD	jhd2∆.YAD	OK	124.939	106.107	-0.235703	-1.25224	0.0344	0.160958	no
YKR030W	GMH1	XI:500281-501103	WT.YAD	jhd2∆.YAD	OK	30.4432	34.7007	0.188843	0.96007	0.09655	0.293981	no
YFL017C	GNA1	VI:103982-104462	WT.YAD	jhd2∆.YAD	OK	18.3266	22.9588	0.325105	1.58485	0.0073	0.0611109	no
YHR183W	GND1	VIII:470938-472429	WT.YAD	jhd2∆.YAD	OK	1338.92	1111.2	-0.268956	-1.26666	0.03215	0.153969	no
YGR256W	GND2	VII:1004623-1006102	WT.YAD	jhd2∆.YAD	OK	1.39843	1.19699	-0.224397	-0.563645	0.3623	0.62576	no
YDR508C	GNP1	IV:1466452-1468573	WT.YAD	jhd2∆.YAD	OK	5.30077	6.29341	0.24764	1.19116	0.0519	0.205774	no
YOR320C	GNT1	XV:913618-915094	WT.YAD	jhd2∆.YAD	OK	33.8694	33.3334	-0.0230128	-0.121996	0.83385	0.926686	no
YJL184W	GON7	X:83447-83819	WT.YAD	jhd2∆.YAD	OK	19.304	19.0404	-0.0198338	-0.0841378	0.8881	0.953131	no
YNL274C	GOR1	XIV:121117-122170	WT.YAD	jhd2∆.YAD	OK	20.0878	19.5142	-0.0417984	-0.222482	0.7186	0.869548	no
YHL031C	GOS1	VIII:38814-39535	WT.YAD	jhd2∆.YAD	OK	3.12259	3.31853	0.0878038	0.301354	0.67	0.844857	no
YMR292W	GOT1	XIII:854794-855293	WT.YAD	jhd2∆.YAD	OK	123.596	95.9037	-0.365974	-1.93369	0.00105	0.0158935	yes
YHR005C	GPA1	VIII:113498-114917	WT.YAD	jhd2∆.YAD	OK	29.8221	27.433	-0.12047	-0.649105	0.2732	0.540972	no
YER020W	GPA2	V:195167-196517	WT.YAD	jhd2∆.YAD	OK	6.64139	5.86098	-0.180341	-0.919135	0.12485	0.34542	no
YOR371C	GPB1	XV:1031488-1034182	WT.YAD	jhd2∆.YAD	OK	9.67818	7.50128	-0.3676	-2.15919	0.00095	0.0148794	yes
YAL056W	GPB2	I:39258-41901	WT.YAD	jhd2∆.YAD	OK	16.4667	17.2987	0.0711113	0.377629	0.5123	0.75131	no
YDL022W	GPD1	IV:411760-413000	WT.YAD	jhd2∆.YAD	OK	261.735	244.599	-0.0976905	-0.500857	0.40265	0.662489	no
YOL059W	GPD2	XV:217125-218448	WT.YAD	jhd2∆.YAD	OK	83.2316	84.6092	0.0236832	0.126439	0.827	0.922266	no
YGL121C	GPG1	VII:280776-281157	WT.YAD	jhd2∆.YAD	OK	17.1578	17.8112	0.0539185	0.220129	0.7411	0.880614	no
YPR160W	GPH1	XVI:861305-864014	WT.YAD	jhd2∆.YAD	OK	30.3227	31.1384	0.0382926	0.188483	0.73995	0.880255	no
YGR216C	GPI1	VII:922632-924462	WT.YAD	jhd2∆.YAD	OK	44.7638	35.7074	-0.326108	-1.73317	0.00255	0.0294791	yes
YGL142C	GPI10	VII:236268-238119	WT.YAD	jhd2∆.YAD	OK	47.4946	45.7557	-0.0538099	-0.28319	0.62665	0.825938	no
YDR302W	GPI11	IV:1067730-1068390	WT.YAD	jhd2∆.YAD	OK	64.3826	64.7863	0.00901872	0.048583	0.93495	0.970785	no
YMR281W	GPI12	XIII:832338-833253	WT.YAD	jhd2∆.YAD	OK	12.5709	11.0944	-0.180254	-1.0165	0.0976	0.296036	no
YLL031C	GPI13	XII:77151-80205	WT.YAD	jhd2∆.YAD	OK	43.7348	35.2114	-0.31274	-2.11564	0.00435	0.0423722	yes
YJR013W	GPI14	X:459794-461593	WT.YAD	jhd2∆.YAD	OK	35.1909	33.9344	-0.0524511	-0.267979	0.64945	0.837239	no
YNL038W	GPI15	XIV:557019-557783	WT.YAD	jhd2∆.YAD	OK	25.2256	26.6729	0.0804876	0.448795	0.43965	0.696284	no
YHR188C	GPI16	VIII:482004-483837	WT.YAD	jhd2∆.YAD	OK	50.6776	45.4595	-0.156767	-0.846344	0.1509	0.387502	no
YDR434W	GPI17	IV:1331236-1332841	WT.YAD	jhd2∆.YAD	OK	32.0443	29.2487	-0.131696	-0.690743	0.22855	0.491124	no
YBR004C	GPI18	II:244365-245667	WT.YAD	jhd2∆.YAD	OK	48.609	36.8364	-0.400092	-2.26401	0.00045	0.00863343	yes
YDR437W	GPI19	IV:1337351-1337774	WT.YAD	jhd2∆.YAD	OK	8.82998	6.64901	-0.40927	-1.01645	0.09345	0.289856	no
YPL076W	GPI2	XVI:410442-411285	WT.YAD	jhd2∆.YAD	OK	23.8234	21.9403	-0.118797	-0.918905	0.30475	0.570551	no
YDR331W	GPI8	IV:1129587-1130823	WT.YAD	jhd2∆.YAD	OK	30.496	32.0829	0.073185	0.398741	0.50485	0.746454	no
YKL152C	GPM1	XI:163599-164385	WT.YAD	jhd2∆.YAD	OK	4398.89	3857.56	-0.189452	-1.77945	0.1374	0.364684	no
YDL021W	GPM2	IV:413952-414888	WT.YAD	jhd2∆.YAD	OK	9.73629	12.9306	0.40934	2.11338	0.00055	0.00997586	yes
YOL056W	GPM3	XV:223267-224179	WT.YAD	jhd2∆.YAD	OK	10.6139	10.7377	0.0167246	0.0919426	0.883	0.951811	no
YDL035C	GPR1	IV:389171-392127	WT.YAD	jhd2∆.YAD	OK	14.9411	13.3971	-0.157366	-0.753602	0.1964	0.451021	no
YKR067W	GPT2	XI:567917-570149	WT.YAD	jhd2∆.YAD	OK	22.1029	20.7806	-0.0890003	-0.505685	0.4137	0.672835	no
YKL026C	GPX1	XI:389379-389883	WT.YAD	jhd2∆.YAD	OK	7.99713	6.25559	-0.354338	-1.0744	0.10295	0.30508	no
YBR244W	GPX2	II:707527-708016	WT.YAD	jhd2∆.YAD	OK	20.0457	17.2543	-0.216339	-0.858068	0.14605	0.378902	no
YLL035W	GRC3	XII:68579-70478	WT.YAD	jhd2∆.YAD	OK	11.5268	8.98673	-0.359127	-1.87029	0.00185	0.0235427	yes
YPL223C	GRE1	XVI:128631-129138	WT.YAD	jhd2∆.YAD	OK	5.77092	4.23622	-0.446024	-1.26739	0.0329	0.155788	no
YOL151W	GRE2	XV:43693-44784	WT.YAD	jhd2∆.YAD	OK	53.1712	38.3852	-0.470093	-2.33093	0.0002	0.00457391	yes
YHR104W	GRE3	VIII:323408-324392	WT.YAD	jhd2∆.YAD	OK	31.6902	24.8816	-0.348956	-1.8451	0.00185	0.0235427	yes
YDR517W	GRH1	IV:1477238-1478357	WT.YAD	jhd2∆.YAD	OK	24.0857	23.7605	-0.0196079	-0.10469	0.8649	0.942225	no
YJR090C	GRR1	X:590871-594327	WT.YAD	jhd2∆.YAD	OK	17.3439	16.5598	-0.0667476	-0.352601	0.5396	0.77027	no
YBR121C	GRS1	II:481363-483367	WT.YAD	jhd2∆.YAD	OK	188.987	174.006	-0.119154	-0.58662	0.30875	0.572344	no
YPR081C	GRS2	XVI:702113-703970	WT.YAD	jhd2∆.YAD	OK	7.10196	6.83992	-0.0542377	-0.275248	0.6296	0.826915	no
YCL035C	GRX1	III:60840-61173	WT.YAD	jhd2∆.YAD	OK	140.185	160.742	0.197418	1.06061	0.08305	0.27091	no
YDR513W	GRX2	IV:1470499-1471448	WT.YAD	jhd2∆.YAD	OK	178.79	162.192	-0.140565	-0.820778	0.2309	0.494155	no
YDR098C	GRX3	IV:644177-645035	WT.YAD	jhd2∆.YAD	OK	23.7746	20.6541	-0.202991	-1.01627	0.08105	0.266452	no
YER174C	GRX4	V:538433-539168	WT.YAD	jhd2∆.YAD	OK	23.9696	32.9748	0.460159	2.24763	0.0001	0.00260826	yes
YDL010W	GRX6	IV:432307-433248	WT.YAD	jhd2∆.YAD	OK	15.0816	17.5588	0.219408	0.965761	0.09985	0.29955	no
YBR014C	GRX7	II:266724-267336	WT.YAD	jhd2∆.YAD	OK	26.7867	27.3445	0.0297328	0.158761	0.7782	0.901011	no
YLR364W	GRX8	XII:854061-854391	WT.YAD	jhd2∆.YAD	OK	54.4917	63.3688	0.217736	1.11419	0.0794	0.263221	no
YML048W	GSF2	XIII:178425-179637	WT.YAD	jhd2∆.YAD	OK	146.96	118.668	-0.308492	-1.58752	0.00575	0.0519227	no
YJL101C	GSH1	X:234319-236356	WT.YAD	jhd2∆.YAD	OK	36.2648	34.0316	-0.0916934	-0.506524	0.40205	0.661904	no
YOL049W	GSH2	XV:238618-240094	WT.YAD	jhd2∆.YAD	OK	30.4547	27.4579	-0.149443	-0.788924	0.17395	0.422135	no
YJL103C	GSM1	X:229024-230881	WT.YAD	jhd2∆.YAD	OK	2.93659	3.10396	0.0799695	0.306787	0.59345	0.806564	no
YLR293C	GSP1	XII:720770-721430	WT.YAD	jhd2∆.YAD	OK	406.997	339.536	-0.261457	-1.43103	0.02115	0.118455	no
YOR185C	GSP2	XV:681443-682106	WT.YAD	jhd2∆.YAD	OK	36.7669	31.4976	-0.223166	-1.09795	0.0552	0.212712	no
YFR015C	GSY1	VI:174264-176391	WT.YAD	jhd2∆.YAD	OK	7.23988	8.91711	0.300611	1.48017	0.0096	0.0718804	no
YLR258W	GSY2	XII:660715-662833	WT.YAD	jhd2∆.YAD	OK	51.5579	48.7165	-0.0817835	-0.428571	0.4601	0.711802	no
YDR221W	GTB1	IV:907329-909438	WT.YAD	jhd2∆.YAD	OK	15.2515	15.6852	0.0404551	0.210853	0.71795	0.869322	no
YGR102C	GTF1	VII:694583-695135	WT.YAD	jhd2∆.YAD	OK	10.7047	11.1554	0.0594892	0.205843	0.72435	0.872538	no
YGR154C	GTO1	VII:796797-797868	WT.YAD	jhd2∆.YAD	OK	5.03378	5.31369	0.0780722	0.284001	0.6401	0.833036	no
YMR251W	GTO3	XIII:772914-774015	WT.YAD	jhd2∆.YAD	OK	3.59003	2.77755	-0.370185	-1.33139	0.02585	0.134625	no
YML121W	GTR1	XIII:26929-27862	WT.YAD	jhd2∆.YAD	OK	34.2242	33.1361	-0.0466129	-0.239638	0.6874	0.854444	no
YGR163W	GTR2	VII:827551-828577	WT.YAD	jhd2∆.YAD	OK	26.0067	25.3706	-0.0357261	-0.181202	0.7499	0.886351	no
YGL181W	GTS1	VII:157905-159096	WT.YAD	jhd2∆.YAD	OK	7.23384	8.35255	0.207455	1.09218	0.073	0.250014	no
YIR038C	GTT1	IX:423808-424513	WT.YAD	jhd2∆.YAD	OK	107.937	92.9903	-0.215042	-1.13882	0.05015	0.201879	no
YLL060C	GTT2	XII:21137-21839	WT.YAD	jhd2∆.YAD	OK	2.93462	4.2583	0.537104	1.5424	0.01205	0.083951	no
YEL017W	GTT3	V:123656-124670	WT.YAD	jhd2∆.YAD	OK	38.5077	39.3057	0.02959	0.178378	0.78435	0.903434	no
YMR217W	GUA1	XIII:701789-703367	WT.YAD	jhd2∆.YAD	OK	225.081	164.49	-0.452447	-2.67477	5e-05	0.00145438	yes
YDL238C	GUD1	IV:28984-30454	WT.YAD	jhd2∆.YAD	OK	8.37511	8.22652	-0.0258258	-0.138401	0.82355	0.920859	no
YLR289W	GUF1	XII:715088-717026	WT.YAD	jhd2∆.YAD	OK	2.96464	3.12982	0.0782246	0.310392	0.5921	0.805634	no
YDR454C	GUK1	IV:1366263-1366827	WT.YAD	jhd2∆.YAD	OK	176.285	154.381	-0.19141	-1.0214	0.0778	0.260103	no
YGL084C	GUP1	VII:350615-352298	WT.YAD	jhd2∆.YAD	OK	54.647	49.5889	-0.140125	-0.76845	0.1983	0.453503	no
YGL245W	GUS1	VII:39022-41149	WT.YAD	jhd2∆.YAD	OK	245.081	206.794	-0.245063	-1.21768	0.04055	0.178488	no
YHL032C	GUT1	VIII:36378-38508	WT.YAD	jhd2∆.YAD	OK	8.86238	8.64084	-0.036522	-0.203881	0.7404	0.880446	no
YIL155C	GUT2	IX:51758-53708	WT.YAD	jhd2∆.YAD	OK	8.86819	10.6447	0.263427	1.44633	0.01825	0.107961	no
YIL041W	GVP36	IX:276524-277505	WT.YAD	jhd2∆.YAD	OK	75.5403	70.1586	-0.106627	-0.562232	0.33555	0.60119	no
YJL091C	GWT1	X:261079-262552	WT.YAD	jhd2∆.YAD	OK	54.0007	47.7634	-0.177071	-0.939637	0.1038	0.307022	no
YMR192W	GYL1	XIII:647117-649280	WT.YAD	jhd2∆.YAD	OK	5.66879	4.19066	-0.435863	-2.34623	0.0001	0.00260826	yes
YOR070C	GYP1	XV:455906-457820	WT.YAD	jhd2∆.YAD	OK	7.29157	7.47071	0.0350163	0.180142	0.75905	0.891558	no
YPL249C	GYP5	XVI:76668-79353	WT.YAD	jhd2∆.YAD	OK	9.15111	8.71405	-0.0706024	-0.363071	0.5368	0.769015	no
YJL044C	GYP6	X:358299-359676	WT.YAD	jhd2∆.YAD	OK	22.2403	20.5393	-0.114791	-0.595409	0.3	0.567664	no
YDL234C	GYP7	IV:34236-36477	WT.YAD	jhd2∆.YAD	OK	9.476	8.06696	-0.232252	-1.18337	0.044	0.187654	no
YJL110C	GZF3	X:209921-211577	WT.YAD	jhd2∆.YAD	OK	8.51198	8.88637	0.0620983	0.313016	0.59665	0.808467	no
YPR008W	HAA1	XVI:573017-575102	WT.YAD	jhd2∆.YAD	OK	17.6162	18.5336	0.0732428	0.392579	0.50855	0.749016	no
YFL031W	HAC1	VI:74871-76147	WT.YAD	jhd2∆.YAD	OK	492.111	442.228	-0.154192	-0.776273	0.21335	0.473511	no
YPR005C	HAL1	XVI:565786-566671	WT.YAD	jhd2∆.YAD	OK	6.24741	5.18354	-0.269321	-1.01336	0.0855	0.27619	no
YJL165C	HAL5	X:106893-109461	WT.YAD	jhd2∆.YAD	OK	10.5262	10.4941	-0.00439492	-0.0229187	0.96545	0.98479	no
YOL089C	HAL9	XV:150397-153490	WT.YAD	jhd2∆.YAD	OK	8.51329	6.58618	-0.370276	-2.0485	0.00145	0.0198104	yes
YJR069C	HAM1	X:568805-569399	WT.YAD	jhd2∆.YAD	OK	30.2384	30.2949	0.00269655	0.0136991	0.98975	0.993844	no
YLR256W	HAP1	XII:646414-650923	WT.YAD	jhd2∆.YAD	OK	64.1147	67.6382	0.0771826	0.382627	0.5235	0.759179	no
YGL237C	HAP2	VII:52730-53528	WT.YAD	jhd2∆.YAD	OK	2.73397	2.44611	-0.160508	-0.857382	0.3127	0.576786	no
YBL021C	HAP3	II:181659-182094	WT.YAD	jhd2∆.YAD	OK	7.74378	8.56124	0.144783	0.529926	0.3972	0.656805	no
YKL109W	HAP4	XI:232226-233891	WT.YAD	jhd2∆.YAD	OK	16.5099	14.7465	-0.162963	-0.916344	0.14415	0.376604	no
YOR358W	HAP5	XV:1010160-1010889	WT.YAD	jhd2∆.YAD	OK	3.36449	3.4431	0.0333187	0.101264	0.86515	0.942334	no
YMR290C	HAS1	XIII:850073-851769	WT.YAD	jhd2∆.YAD	OK	41.4249	30.6534	-0.434449	-2.18365	0.0002	0.00457391	yes
YPL001W	HAT1	XVI:554604-555729	WT.YAD	jhd2∆.YAD	OK	10.2452	11.5257	0.169906	0.851279	0.1401	0.36985	no
YEL056W	HAT2	V:47167-48373	WT.YAD	jhd2∆.YAD	OK	14.226	12.8492	-0.146846	-0.73881	0.19765	0.452673	no
YCL026C-B	HBN1	III:73404-73986	WT.YAD	jhd2∆.YAD	OK	10.3419	8.07338	-0.357259	-1.75797	0.01465	0.0942951	no
YKR084C	HBS1	XI:597054-598890	WT.YAD	jhd2∆.YAD	OK	15.1052	14.7522	-0.0341167	-0.175974	0.75925	0.891558	no
YDL223C	HBT1	IV:57264-60405	WT.YAD	jhd2∆.YAD	OK	2.6813	2.78164	0.0530038	0.275542	0.6487	0.836998	no
YJL033W	HCA4	X:383836-386149	WT.YAD	jhd2∆.YAD	OK	16.7528	14.7798	-0.180776	-0.935141	0.10875	0.316765	no
YNL281W	HCH1	XIV:108466-108928	WT.YAD	jhd2∆.YAD	OK	49.1152	42.2484	-0.217273	-1.1041	0.0573	0.217093	no
YCR065W	HCM1	III:229309-231004	WT.YAD	jhd2∆.YAD	OK	39.4765	39.9665	0.0177964	0.10921	0.8684	0.944299	no
YLR192C	HCR1	XII:538791-539589	WT.YAD	jhd2∆.YAD	OK	45.6832	40.147	-0.186373	-1.01287	0.0921	0.28779	no
YKL017C	HCS1	XI:405189-407241	WT.YAD	jhd2∆.YAD	OK	5.19366	5.81352	0.162659	0.838991	0.1517	0.388924	no
YNL021W	HDA1	XIV:593226-595347	WT.YAD	jhd2∆.YAD	OK	10.2756	9.04914	-0.183364	-0.925756	0.10635	0.312079	no
YDR295C	HDA2	IV:1052622-1054647	WT.YAD	jhd2∆.YAD	OK	6.17108	6.37447	0.0467817	0.264085	0.6495	0.837239	no
YPR179C	HDA3	XVI:893796-895764	WT.YAD	jhd2∆.YAD	OK	9.87581	10.3592	0.0689446	0.342572	0.55475	0.781429	no
YDR014W-A	HED1	IV:477796-478285	WT.YAD	jhd2∆.YAD	NOTEST	0.365662	0.288829	-0.340294	0	1	1	no
YNL014W	HEF3	XIV:606318-609510	WT.YAD	jhd2∆.YAD	OK	1.55449	1.5535	-0.000917232	-0.00337094	0.98125	0.99071	no
YDR458C	HEH2	IV:1380054-1382046	WT.YAD	jhd2∆.YAD	OK	13.3102	13.1633	-0.0160086	-0.082622	0.8853	0.952816	no
YBL032W	HEK2	II:160183-161329	WT.YAD	jhd2∆.YAD	OK	39.3101	36.5021	-0.106918	-0.651572	0.33045	0.597137	no
YDR232W	HEM1	IV:927451-929098	WT.YAD	jhd2∆.YAD	OK	96.9942	98.523	0.0225622	0.122457	0.84685	0.933191	no
YDR047W	HEM12	IV:551859-552948	WT.YAD	jhd2∆.YAD	OK	22.6358	18.1604	-0.317805	-1.69277	0.005	0.0469643	yes
YDR044W	HEM13	IV:546641-547628	WT.YAD	jhd2∆.YAD	OK	86.7334	111.919	0.367794	2.11683	0.00075	0.0124252	yes
YER014W	HEM14	V:182599-186775	WT.YAD	jhd2∆.YAD	OK	4.90141	6.68014	0.446682	1.08856	0.05935	0.221405	no
YOR176W	HEM15	XV:662400-663582	WT.YAD	jhd2∆.YAD	OK	79.1891	59.3281	-0.416587	-2.17941	0.0002	0.00457391	yes
YGL040C	HEM2	VII:419526-420555	WT.YAD	jhd2∆.YAD	OK	57.466	52.0262	-0.143471	-0.782659	0.18395	0.436284	no
YDL205C	HEM3	IV:92761-93745	WT.YAD	jhd2∆.YAD	OK	28.6273	27.6143	-0.0519741	-0.27422	0.6425	0.834285	no
YOR278W	HEM4	XV:842816-843644	WT.YAD	jhd2∆.YAD	OK	14.5771	11.9121	-0.291277	-1.31195	0.03015	0.148445	no
YOR227W	HER1	XV:762824-766565	WT.YAD	jhd2∆.YAD	OK	12.6614	13.0487	0.0434623	0.249159	0.69255	0.857123	no
YMR293C	HER2	XIII:855398-856793	WT.YAD	jhd2∆.YAD	OK	2.62865	2.76606	0.073509	0.223525	0.704	0.862342	no
YMR207C	HFA1	XIII:677192-683564	WT.YAD	jhd2∆.YAD	OK	5.72948	4.98495	-0.200825	-1.04769	0.06775	0.240516	no
YMR110C	HFD1	XIII:490393-491992	WT.YAD	jhd2∆.YAD	OK	26.1204	26.3218	0.0110809	0.0594682	0.9161	0.965185	no
YPL254W	HFI1	XVI:69484-70951	WT.YAD	jhd2∆.YAD	OK	14.8618	14.5895	-0.026677	-0.136211	0.8192	0.918762	no
YGL251C	HFM1	VII:27920-31636	WT.YAD	jhd2∆.YAD	OK	3.57208	3.90235	0.127581	0.681297	0.24215	0.506214	no
YGR187C	HGH1	VII:870231-871416	WT.YAD	jhd2∆.YAD	OK	14.8356	14.6859	-0.0146273	-0.0810177	0.8958	0.957056	no
YNL030W	HHF2	XIV:576726-577038	WT.YAD	jhd2∆.YAD	OK	1037.14	1383.85	0.416072	2.30407	0.00015	0.00371294	yes
YPL127C	HHO1	XVI:308827-309604	WT.YAD	jhd2∆.YAD	OK	34.0824	37.8582	0.151581	0.849115	0.17175	0.41877	no
YNL031C	HHT2	XIV:575639-576050	WT.YAD	jhd2∆.YAD	OK	734.295	849.939	0.210999	1.22409	0.06195	0.228138	no
YLL022C	HIF1	XII:99043-100201	WT.YAD	jhd2∆.YAD	OK	4.77253	4.69876	-0.0224734	-0.103569	0.8634	0.94162	no
YDR317W	HIM1	IV:1102183-1103428	WT.YAD	jhd2∆.YAD	OK	12.4602	10.6476	-0.226795	-1.19028	0.04255	0.184082	no
YGR191W	HIP1	VII:880295-882231	WT.YAD	jhd2∆.YAD	OK	43.8757	38.8165	-0.176753	-0.942143	0.11855	0.334646	no
YBL008W	HIR1	II:209652-212175	WT.YAD	jhd2∆.YAD	OK	5.93572	5.35354	-0.14893	-0.724868	0.20535	0.461876	no
YOR038C	HIR2	XV:402760-405388	WT.YAD	jhd2∆.YAD	OK	5.68579	5.02842	-0.177255	-0.87735	0.11945	0.336293	no
YJR140C	HIR3	X:690749-695696	WT.YAD	jhd2∆.YAD	OK	9.06122	7.97363	-0.184469	-0.947353	0.09855	0.29763	no
YER055C	HIS1	V:264891-265785	WT.YAD	jhd2∆.YAD	OK	322.406	281.665	-0.1949	-0.974786	0.09	0.283898	no
YFR025C	HIS2	VI:203742-204750	WT.YAD	jhd2∆.YAD	OK	24.711	23.295	-0.0851325	-0.446335	0.44935	0.703603	no
YOR202W	HIS3	XV:721945-724725	WT.YAD	jhd2∆.YAD	OK	69.8613	64.0519	-0.125251	-0.142954	0.80185	0.911121	no
YCL030C	HIS4	III:65933-68333	WT.YAD	jhd2∆.YAD	OK	294.683	252.628	-0.222148	-1.06696	0.06445	0.233624	no
YIL116W	HIS5	IX:142927-144085	WT.YAD	jhd2∆.YAD	OK	106.863	106.803	-0.000810425	-0.00424553	0.99345	0.995377	no
YIL020C	HIS6	IX:312904-314820	WT.YAD	jhd2∆.YAD	OK	8.54384	9.13399	0.0963607	0.198188	0.74265	0.881579	no
YBR248C	HIS7	II:714806-716465	WT.YAD	jhd2∆.YAD	OK	37.3989	36.0478	-0.0530867	-0.287109	0.627	0.826054	no
YJR055W	HIT1	X:538771-539266	WT.YAD	jhd2∆.YAD	OK	5.47601	6.60437	0.270295	0.565246	0.3415	0.606172	no
YDR420W	HKR1	IV:1306266-1311675	WT.YAD	jhd2∆.YAD	OK	6.96311	6.23395	-0.159586	-1.05336	0.1418	0.372468	no
YMR161W	HLJ1	XIII:577717-578392	WT.YAD	jhd2∆.YAD	OK	11.7313	11.2673	-0.0582279	-0.292393	0.6155	0.819628	no
YDR528W	HLR1	IV:1494585-1495857	WT.YAD	jhd2∆.YAD	OK	8.64228	10.0029	0.21094	1.25023	0.05045	0.20257	no
YER057C	HMF1	V:270736-271126	WT.YAD	jhd2∆.YAD	OK	311.442	239.923	-0.376392	-2.27941	0.00065	0.0109995	yes
YML075C	HMG1	XIII:115733-118898	WT.YAD	jhd2∆.YAD	OK	59.604	52.8362	-0.173884	-0.904306	0.1218	0.341083	no
YLR450W	HMG2	XII:1032626-1035764	WT.YAD	jhd2∆.YAD	OK	101.15	97.5372	-0.0524733	-0.264459	0.6533	0.839565	no
YOL095C	HMI1	XV:139226-141347	WT.YAD	jhd2∆.YAD	OK	4.55928	4.13655	-0.140377	-0.722508	0.22355	0.485338	no
YCL066W	HMLALPHA1	III:13281-14119	WT.YAD	jhd2∆.YAD	NOTEST	0	0	0	0	1	1	no
YCL067C	HMLALPHA2	III:12385-13018	WT.YAD	jhd2∆.YAD	NOTEST	0	0	0	0	1	1	no
YDR174W	HMO1	IV:812109-812850	WT.YAD	jhd2∆.YAD	OK	94.9265	75.1944	-0.336186	-2.38759	0.0024	0.0283155	yes
YCR097W	HMRA1	III:293834-294321	WT.YAD	jhd2∆.YAD	OK	1.12874	111.358	6.62435	8.03349	0.044	0.187654	no
YCR096C	HMRA2	III:293178-293538	WT.YAD	jhd2∆.YAD	NOTEST	0	0	0	0	1	1	no
YOR032C	HMS1	XV:389770-391075	WT.YAD	jhd2∆.YAD	OK	3.53245	4.28203	0.277626	1.07451	0.0765	0.257286	no
YJR147W	HMS2	X:703884-705272	WT.YAD	jhd2∆.YAD	OK	16.3274	17.0477	0.0622806	0.483189	0.5826	0.797936	no
YBR034C	HMT1	II:304929-305976	WT.YAD	jhd2∆.YAD	OK	49.5365	44.5706	-0.1524	-0.814118	0.16635	0.41169	no
YLR205C	HMX1	XII:552723-553677	WT.YAD	jhd2∆.YAD	OK	2.46962	1.65962	-0.573439	-1.63298	0.00935	0.0705104	no
YGL077C	HNM1	VII:362224-363916	WT.YAD	jhd2∆.YAD	OK	375.331	334.418	-0.166509	-0.787476	0.17245	0.419624	no
YDL125C	HNT1	IV:239018-239606	WT.YAD	jhd2∆.YAD	OK	332.879	305.586	-0.123417	-0.671726	0.25675	0.525489	no
YDR305C	HNT2	IV:1072745-1073488	WT.YAD	jhd2∆.YAD	OK	18.3006	17.157	-0.0930907	-0.456191	0.43625	0.69343	no
YOR258W	HNT3	XV:811670-812324	WT.YAD	jhd2∆.YAD	OK	6.38258	7.715	0.273527	0.75226	0.19325	0.447467	no
YDL227C	HO	IV:46270-48031	WT.YAD	jhd2∆.YAD	OK	18.7499	20.2321	0.109763	0.58173	0.3224	0.587807	no
YJR075W	HOC1	X:573980-575171	WT.YAD	jhd2∆.YAD	OK	38.5279	37.4473	-0.0410408	-0.217647	0.6989	0.859766	no
YMR032W	HOF1	XIII:335297-337307	WT.YAD	jhd2∆.YAD	OK	6.74892	9.44543	0.484961	2.47497	5e-05	0.00145438	yes
YLR113W	HOG1	XII:371619-372927	WT.YAD	jhd2∆.YAD	OK	52.4648	46.8788	-0.162412	-0.855396	0.13655	0.363652	no
YNR055C	HOL1	XIV:728425-730186	WT.YAD	jhd2∆.YAD	OK	26.3615	24.029	-0.133656	-0.728567	0.2211	0.481453	no
YDR158W	HOM2	IV:770356-771454	WT.YAD	jhd2∆.YAD	OK	305.34	308.791	0.0162162	0.0809312	0.88675	0.952816	no
YER052C	HOM3	V:256374-257958	WT.YAD	jhd2∆.YAD	OK	253.671	203.939	-0.314824	-1.68068	0.0071	0.0603166	no
YJR139C	HOM6	X:689444-690524	WT.YAD	jhd2∆.YAD	OK	947.295	819.555	-0.208973	-0.987484	0.08965	0.28336	no
YIL072W	HOP1	IX:226601-228419	WT.YAD	jhd2∆.YAD	OK	2.4088	2.10425	-0.195007	-0.665823	0.2607	0.529282	no
YGL033W	HOP2	VII:435624-436351	WT.YAD	jhd2∆.YAD	NOTEST	0.0903244	0.559151	2.63005	0	1	1	no
YER062C	HOR2	V:279929-280682	WT.YAD	jhd2∆.YAD	OK	35.8131	36.9417	0.0447631	0.25007	0.68535	0.853471	no
YMR251W-A	HOR7	XIII:774751-774931	WT.YAD	jhd2∆.YAD	OK	2299.22	2140.5	-0.103199	-1.27942	0.34595	0.610725	no
YPR068C	HOS1	XVI:682940-684353	WT.YAD	jhd2∆.YAD	OK	5.45252	5.13741	-0.0858832	-0.3689	0.5187	0.75642	no
YGL194C	HOS2	VII:140367-141726	WT.YAD	jhd2∆.YAD	OK	10.9703	10.9551	-0.00200473	-0.0100393	0.99075	0.994373	no
YPL116W	HOS3	XVI:329605-331699	WT.YAD	jhd2∆.YAD	OK	14.6351	14.5998	-0.00348688	-0.0185438	0.9773	0.989687	no
YIL112W	HOS4	IX:151594-154846	WT.YAD	jhd2∆.YAD	OK	10.4654	10.8808	0.0561635	0.299728	0.60735	0.814529	no
YMR172W	HOT1	XIII:605980-608211	WT.YAD	jhd2∆.YAD	OK	2.68506	2.84091	0.0813989	0.379869	0.52955	0.762928	no
YKL084W	HOT13	XI:280508-280859	WT.YAD	jhd2∆.YAD	OK	91.4319	97.8613	0.0980409	0.493348	0.40425	0.663622	no
YPR193C	HPA2	XVI:922908-923379	WT.YAD	jhd2∆.YAD	OK	0.880536	1.44353	0.713147	0.60411	0.37075	0.632564	no
YEL066W	HPA3	V:26188-27206	WT.YAD	jhd2∆.YAD	OK	23.0943	19.8467	-0.218643	-0.921904	0.12565	0.346155	no
YBR215W	HPC2	II:653355-655317	WT.YAD	jhd2∆.YAD	OK	5.63111	4.76928	-0.239646	-1.47882	0.02455	0.130328	no
YOL155C	HPF1	XV:28702-31606	WT.YAD	jhd2∆.YAD	OK	88.7763	99.6202	0.166264	1.12799	0.16645	0.41169	no
YIL110W	HPM1	IX:156044-157178	WT.YAD	jhd2∆.YAD	OK	21.7132	21.5478	-0.0110289	-0.0553701	0.9244	0.967519	no
YDR138W	HPR1	IV:730577-732836	WT.YAD	jhd2∆.YAD	OK	12.3795	13.0244	0.0732665	0.370837	0.51345	0.752297	no
YDR399W	HPT1	IV:1270067-1270733	WT.YAD	jhd2∆.YAD	OK	179.059	188.527	0.0743361	0.395481	0.49405	0.737893	no
HRA1	HRA1	I:94686-99868	WT.YAD	jhd2∆.YAD	OK	17.3835	15.5242	-0.1632	-0.262156	0.68265	0.851789	no
YNL004W	HRB1	XIV:622914-624621	WT.YAD	jhd2∆.YAD	OK	15.408	15.4351	0.00253107	0.0130793	0.9822	0.991035	no
YOL013C	HRD1	XV:301379-303035	WT.YAD	jhd2∆.YAD	OK	12.716	12.719	0.000334247	0.00178757	0.9944	0.995504	no
YLR207W	HRD3	XII:556787-559289	WT.YAD	jhd2∆.YAD	OK	7.71646	7.46165	-0.048444	-0.247104	0.6708	0.845274	no
YLR301W	HRI1	XII:730824-731559	WT.YAD	jhd2∆.YAD	OK	86.7581	89.7421	0.0487877	0.265658	0.6478	0.83635	no
YOR267C	HRK1	XV:822587-824867	WT.YAD	jhd2∆.YAD	OK	16.1293	13.2079	-0.288276	-2.03439	0.00935	0.0705104	no
YOL123W	HRP1	XV:87843-89448	WT.YAD	jhd2∆.YAD	OK	54.9622	57.2723	0.0593979	0.315309	0.58265	0.797936	no
YDR291W	HRQ1	IV:1039727-1042961	WT.YAD	jhd2∆.YAD	OK	8.64369	8.24071	-0.0688784	-0.354964	0.53735	0.769454	no
YPL204W	HRR25	XVI:164275-165760	WT.YAD	jhd2∆.YAD	OK	19.1573	19.6616	0.0374848	0.203826	0.7309	0.874388	no
YOL133W	HRT1	XV:70155-70690	WT.YAD	jhd2∆.YAD	OK	22.6245	20.151	-0.16703	-0.557199	0.33285	0.599334	no
YLR097C	HRT3	XII:336230-337265	WT.YAD	jhd2∆.YAD	OK	18.1688	20.1523	0.149485	0.766726	0.18945	0.44322	no
YMR186W	HSC82	XIII:632354-634472	WT.YAD	jhd2∆.YAD	OK	588.668	494.657	-0.251024	-1.19402	0.0429	0.18471	no
YHL002W	HSE1	VIII:102586-103970	WT.YAD	jhd2∆.YAD	OK	11.5052	14.3135	0.315093	1.74017	0.00575	0.0519227	no
YGL073W	HSF1	VII:368595-371362	WT.YAD	jhd2∆.YAD	OK	11.8007	9.00765	-0.389655	-1.95619	0.0014	0.0194643	yes
YMR288W	HSH155	XIII:845570-848486	WT.YAD	jhd2∆.YAD	OK	7.11821	6.01518	-0.242907	-1.18694	0.03595	0.16515	no
YOR319W	HSH49	XV:912821-913463	WT.YAD	jhd2∆.YAD	OK	18.0703	21.1866	0.229531	1.09018	0.06535	0.235439	no
YKL138C-A	HSK3	XI:184802-185012	WT.YAD	jhd2∆.YAD	OK	60.031	61.0201	0.0235768	0.0586208	0.90025	0.958081	no
YKL101W	HSL1	XI:248919-253476	WT.YAD	jhd2∆.YAD	OK	21.4398	18.9103	-0.181119	-1.25072	0.0957	0.292522	no
YBR133C	HSL7	II:501803-504644	WT.YAD	jhd2∆.YAD	OK	26.096	22.5278	-0.212125	-1.11563	0.0527	0.208162	no
YBR272C	HSM3	II:746360-747803	WT.YAD	jhd2∆.YAD	OK	13.6513	14.0523	0.0417696	0.214275	0.7089	0.864774	no
YOR020C	HSP10	XV:370523-370844	WT.YAD	jhd2∆.YAD	OK	296.717	262.019	-0.179413	-0.998831	0.09785	0.296652	no
YLL026W	HSP104	XII:88622-91349	WT.YAD	jhd2∆.YAD	OK	53.7603	49.326	-0.124193	-0.655191	0.26465	0.532506	no
YJL159W	HSP150	X:120448-121690	WT.YAD	jhd2∆.YAD	OK	1289.96	1260.96	-0.032811	-0.156433	0.7949	0.908128	no
YBR072W	HSP26	II:382029-382674	WT.YAD	jhd2∆.YAD	OK	26.8408	22.5567	-0.250871	-1.29459	0.03195	0.153477	no
YDR533C	HSP31	IV:1501446-1502160	WT.YAD	jhd2∆.YAD	OK	52.4767	40.3011	-0.380858	-1.94756	0.0009	0.0143093	yes
YPL280W	HSP32	XVI:11886-12600	WT.YAD	jhd2∆.YAD	NOTEST	0	0	0	0	1	1	no
YOR391C	HSP33	XV:1078544-1079258	WT.YAD	jhd2∆.YAD	NOTEST	0.138569	0.315606	1.18752	0	1	1	no
YDR171W	HSP42	IV:806620-807748	WT.YAD	jhd2∆.YAD	OK	11.9106	10.6621	-0.159759	-0.813367	0.159	0.399049	no
YDR258C	HSP78	IV:971807-974243	WT.YAD	jhd2∆.YAD	OK	19.8966	19.668	-0.0166714	-0.0878167	0.8769	0.949236	no
YPL240C	HSP82	XVI:96495-98625	WT.YAD	jhd2∆.YAD	OK	61.0034	46.9458	-0.377895	-2.00728	0.00085	0.0137569	yes
YOL068C	HST1	XV:200367-201879	WT.YAD	jhd2∆.YAD	OK	22.5091	24.1314	0.1004	0.519552	0.36745	0.630257	no
YPL015C	HST2	XVI:525809-526883	WT.YAD	jhd2∆.YAD	OK	73.7868	63.8148	-0.20947	-1.10343	0.0543	0.211308	no
YOR025W	HST3	XV:378218-379562	WT.YAD	jhd2∆.YAD	OK	13.7884	13.8207	0.00337026	0.0215742	0.9792	0.989965	no
YDR191W	HST4	IV:842336-843449	WT.YAD	jhd2∆.YAD	OK	3.65252	3.40675	-0.100496	-0.340719	0.5598	0.783612	no
YGR223C	HSV2	VII:940868-942215	WT.YAD	jhd2∆.YAD	OK	4.97887	6.0635	0.284333	1.48911	0.0138	0.090735	no
tR(CCU)J	HSX1	X:538554-538626	WT.YAD	jhd2∆.YAD	NOTEST	0	0	0	0	1	1	no
YDR225W	HTA1	IV:915529-915928	WT.YAD	jhd2∆.YAD	OK	1261.4	1264.49	0.00352658	0.0195628	0.97545	0.988816	no
YBL003C	HTA2	II:235393-235792	WT.YAD	jhd2∆.YAD	OK	712.61	825.495	0.212147	1.21774	0.0558	0.214623	no
YDR224C	HTB1	IV:914316-914712	WT.YAD	jhd2∆.YAD	OK	764.494	966.918	0.338888	2.01137	0.00255	0.0294791	yes
YBL002W	HTB2	II:236491-236887	WT.YAD	jhd2∆.YAD	OK	1013.42	1108.66	0.129591	0.823024	0.2554	0.523914	no
YHR067W	HTD2	VIII:230969-231812	WT.YAD	jhd2∆.YAD	OK	16.2313	16.4384	0.0182861	0.0919422	0.87305	0.94718	no
YPR033C	HTS1	XVI:637378-639019	WT.YAD	jhd2∆.YAD	OK	119.572	107.87	-0.148586	-0.794971	0.18025	0.431125	no
YOL012C	HTZ1	XV:303578-303983	WT.YAD	jhd2∆.YAD	OK	100.373	102.268	0.0269827	0.14573	0.81415	0.916354	no
YGR268C	HUA1	VII:1026056-1026962	WT.YAD	jhd2∆.YAD	OK	14.8444	15.2778	0.0415124	0.226635	0.74945	0.886351	no
YOR284W	HUA2	XV:848477-849209	WT.YAD	jhd2∆.YAD	OK	11.6311	8.58229	-0.438552	-1.64489	0.0061	0.0540017	no
YNR032C-A	HUB1	XIV:687242-687464	WT.YAD	jhd2∆.YAD	OK	71.0032	97.6113	0.459165	1.40697	0.01795	0.107089	no
YML058W-A	HUG1	XIII:158759-158966	WT.YAD	jhd2∆.YAD	OK	11.2387	14.6689	0.384286	0.573355	0.36355	0.62629	no
YJR036C	HUL4	X:500712-503485	WT.YAD	jhd2∆.YAD	OK	1.7079	1.66376	-0.0377751	-0.118393	0.8339	0.926686	no
[truncated: 5,169 more rows]

## Sheet: Genes up in jhd2∆
72 genes in input list
Legend
[truncated: 5 more rows]

## Sheet: Genes down in jhd2∆
141 genes in input list
Legend
[truncated: 8 more rows]
