# Supplementary material for: Mitochondrial control through nutritionally regulated global histone H3 lysine-4 demethylation
Source: Sci Rep. 2016 Nov 29;6:37942. doi: 10.1038/srep37942 (PMC5126570; doi:10.1038/srep37942)
Supplement: Supplementary Data 3 [file srep37942-s3.xls]

## Sheet: FPKM_values_cuffdiff_input
tracking_id		locus	length	WT rep 1		WT rep 2		WT rep 3		jhd2∆ rep 1		jhd2∆ rep 2		jhd2∆ rep 3
Systematic name	SGD name			FPKM	status	FPKM	status	FPKM	status	FPKM	status	FPKM	status	FPKM	status
YAL001C	TFC3	I:147593-151166	3483	11.924	OK	12.4956	OK	7.61451	OK	13.4074	OK	15.2618	OK	12.0881	OK
YAL002W	VPS8	I:143706-147531	3825	15.0698	OK	14.4646	OK	9.05657	OK	17.5853	OK	15.6343	OK	14.322	OK
YAL003W	EFB1	I:142173-143160	621	2058.82	OK	1972.13	OK	1566.22	OK	1785.45	OK	2049.83	OK	1656.73	OK
YAL004W	YAL004W	I:140759-141407	648	98.1029	OK	104.26	OK	46.7737	OK	81.7822	OK	96.6703	OK	76.2581	OK
YAL005C	SSA1	I:139502-141431	1929	188.224	OK	201.972	OK	286.833	OK	162.31	OK	181.494	OK	140.327	OK
YAL007C	ERP2	I:137697-138345	648	79.3636	OK	77.3569	OK	51.4231	OK	71.5144	OK	82.0348	OK	63.2608	OK
YAL008W	FUN14	I:136913-137510	597	17.1295	OK	15.0707	OK	10.1091	OK	15.6873	OK	18.1739	OK	11.8418	OK
YAL009W	SPO7	I:135853-136633	780	13.8597	OK	14.8763	OK	10.4219	OK	13.5301	OK	17.9558	OK	15.014	OK
YAL010C	MDM10	I:134183-135665	1482	5.73694	OK	6.06155	OK	2.07335	OK	5.78166	OK	7.03036	OK	5.25706	OK
YAL011W	SWC3	I:132198-134076	1878	2.63683	OK	3.13003	OK	1.63926	OK	2.69326	OK	3.26296	OK	2.12218	OK
YAL012W	CYS3	I:130798-131983	1185	439.707	OK	370.931	OK	197.394	OK	324.12	OK	322.929	OK	294.305	OK
YAL013W	DEP1	I:129269-130487	1218	2.8523	OK	2.91739	OK	1.55899	OK	2.67837	OK	2.96849	OK	1.99924	OK
YAL014C	SYN8	I:128251-129019	768	19.6665	OK	18.318	OK	8.98167	OK	16.1998	OK	17.0881	OK	15.4472	OK
YAL015C	NTG1	I:126902-128102	1200	3.94543	OK	6.67281	OK	4.59648	OK	4.70282	OK	6.9244	OK	3.90949	OK
YAL016C-A	YAL016C-A	I:124754-125069	315	4.94575	OK	3.23688	OK	2.01804	OK	3.50949	OK	2.1664	OK	4.02624	OK
YAL016C-B	YAL016C-B	I:124306-124492	186	159.164	OK	190.612	OK	106.016	OK	260.809	OK	103.641	OK	199.265	OK
YAL016W	TPD3	I:124878-126786	1908	60.3418	OK	58.7893	OK	30.2258	OK	59.7544	OK	60.4745	OK	46.0132	OK
YAL017W	PSK1	I:120224-124295	4071	13.023	OK	12.0586	OK	8.73496	OK	13.7659	OK	14.8765	OK	12.0523	OK
YAL018C	YAL018C	I:118563-119541	978	0.219272	OK	0.104478	OK	0.114426	OK	0.126022	OK	0	OK	0.10806	OK
YAL019W	FUN30	I:114918-118314	3396	12.5721	OK	15.2967	OK	5.356	OK	10.4213	OK	12.8326	OK	8.73651	OK
YAL019W-A	YAL019W-A	I:114249-114819	570	4.58406	OK	5.8306	OK	5.21008	OK	4.51336	OK	4.04585	OK	5.63459	OK
YAL020C	ATS1	I:113613-114615	1002	2.60646	OK	3.36949	OK	1.93863	OK	3.80512	OK	3.30046	OK	2.66168	OK
YAL021C	CCR4	I:110845-113359	2514	8.32566	OK	8.41802	OK	2.56608	OK	6.64371	OK	7.07724	OK	5.06912	OK
YAL022C	FUN26	I:108876-110430	1554	23.4851	OK	24.3574	OK	16.1875	OK	25.4753	OK	23.5808	OK	23.3688	OK
YAL023C	PMT2	I:106271-108551	2280	120.049	OK	113.04	OK	80.1467	OK	125.189	OK	132.186	OK	102.228	OK
YAL024C	LTE1	I:101564-105872	4308	7.38177	OK	7.92392	OK	3.38144	OK	7.45222	OK	8.61456	OK	6.34908	OK
YAL025C	MAK16	I:100224-101145	921	14.16	OK	19.1027	OK	7.84149	OK	11.4409	OK	14.7808	OK	11.0628	OK
YAL026C	DRS2	I:95629-99697	4068	27.4556	OK	25.8176	OK	16.8453	OK	29.6371	OK	32.2944	OK	25.1671	OK
YAL026C-A	YAL026C-A	I:95385-95823	438	31.7116	OK	27.4754	OK	21.0017	OK	26.5669	OK	35.2699	OK	24.9716	OK
YAL027W	SAW1	I:94686-95472	786	9.70303	OK	8.84217	OK	3.41749	OK	8.92852	OK	9.95389	OK	7.16643	OK
YAL028W	FRT2	I:92899-94486	1587	3.16343	OK	2.57819	OK	1.69044	OK	2.87626	OK	2.59724	OK	2.61549	OK
YAL029C	MYO4	I:87854-92270	4416	22.8084	OK	23.8216	OK	11.9818	OK	22.7659	OK	25.6688	OK	20.4466	OK
YAL030W	SNC1	I:87285-87752	354	50.3048	OK	55.7378	OK	31.8621	OK	49.0594	OK	62.5951	OK	52.0578	OK
YAL031C	GIP4	I:84748-87031	2283	8.15409	OK	7.8608	OK	4.8623	OK	8.16266	OK	9.18279	OK	8.02984	OK
YAL031W-A	YAL031W-A	I:84668-84977	309	9.01735	OK	12.2274	OK	6.44539	OK	18.3541	OK	6.6244	OK	16.1662	OK
YAL032C	PRP45	I:83334-84474	1140	4.91349	OK	4.40874	OK	2.44001	OK	5.06028	OK	4.54378	OK	4.05404	OK
YAL033W	POP5	I:82705-83227	522	32.9243	OK	29.3124	OK	19.9695	OK	23.8462	OK	32.6914	OK	27.0923	OK
YAL034C	FUN19	I:80709-81951	1242	11.585	OK	10.122	OK	3.4482	OK	9.51507	OK	11.6088	OK	10.4669	OK
YAL034C-B	YAL034C-B	I:79488-79842	354	3.3756	OK	4.64457	OK	0.205212	OK	4.73308	OK	6.07926	OK	2.31229	OK
YAL034W-A	MTW1	I:79717-80587	870	4.7773	OK	7.4324	OK	3.91098	OK	5.17122	OK	5.68348	OK	3.79782	OK
YAL035W	FUN12	I:76426-79435	3009	68.1791	OK	73.3038	OK	36.4629	OK	54.804	OK	72.0563	OK	44.6313	OK
YAL036C	RBG1	I:75042-76152	1110	38.6812	OK	47.6603	OK	28.218	OK	36.6158	OK	41.7823	OK	30.1921	OK
YAL037C-A	YAL037C-A	I:73425-73518	93	57.7856	OK	54.9439	OK	0	OK	62.8818	OK	63.2264	OK	53.706	OK
YAL037C-B	YAL037C-B	I:72325-73300	975	2270.51	OK	2248.06	OK	1694.12	OK	1963.72	OK	1983.91	OK	1764.11	OK
YAL037W	YAL037W	I:74019-74823	804	1.74642	OK	1.15781	OK	0.442892	OK	0.610839	OK	0.696785	OK	0.48656	OK
YAL038W	CDC19	I:71785-73288	1503	4569.58	OK	4391.86	OK	3415.32	OK	4468.85	OK	4088.81	OK	4369.43	OK
YAL039C	CYC3	I:68715-69525	810	3.67619	OK	3.36318	OK	1.73165	OK	2.71184	OK	3.3094	OK	2.72854	OK
YAL040C	CLN3	I:65777-67520	1743	24.6777	OK	23.5857	OK	11.6158	OK	27.7733	OK	27.1254	OK	26.3213	OK
YAL041W	CDC24	I:62839-65404	2565	11.8562	OK	11.2454	OK	4.76893	OK	10.709	OK	12.1582	OK	8.72876	OK
YAL042C-A	YAL042C-A	I:61230-61608	378	0	OK	0	OK	0.146936	OK	0	OK	0	OK	0	OK
YAL042W	ERV46	I:61315-62563	1248	84.3096	OK	84.9886	OK	81.3317	OK	85.8985	OK	90.4372	OK	82.0876	OK
YAL043C	PTA1	I:58694-61052	2358	17.8768	OK	16.0868	OK	10.212	OK	17.275	OK	16.9929	OK	14.6685	OK
YAL044C	GCV3	I:57949-58462	513	546.944	OK	535.166	OK	590.684	OK	462.248	OK	529.725	OK	435.035	OK
YAL044W-A	YAL044W-A	I:57517-57850	333	51.3693	OK	47.2592	OK	41.2911	OK	45.565	OK	38.9735	OK	39.9204	OK
YAL045C	YAL045C	I:57487-57796	309	0	OK	0.298673	OK	0.217384	OK	0.306905	OK	0	OK	0	OK
YAL046C	AIM1	I:57028-57385	357	50.8429	OK	55.1999	OK	33.2331	OK	48.0182	OK	51.8946	OK	41.2218	OK
YAL047C	SPC72	I:54988-56857	1869	4.49831	OK	3.85769	OK	0.976677	OK	3.50036	OK	4.19647	OK	3.49695	OK
YAL047W-A	YAL047W-A	I:54583-54913	330	3.29975	OK	2.73783	OK	1.02011	OK	5.73678	OK	3.17343	OK	3.81528	OK
YAL048C	GEM1	I:52800-54789	1989	8.15664	OK	8.32307	OK	4.84809	OK	8.6551	OK	9.25234	OK	6.67376	OK
YAL049C	AIM2	I:51854-52595	741	26.3193	OK	26.644	OK	20.2521	OK	25.7268	OK	29.0694	OK	20.6743	OK
YAL051W	OAF1	I:48563-51707	3144	8.01992	OK	8.33366	OK	3.93342	OK	7.99514	OK	9.0978	OK	6.01718	OK
YAL053W	FLC2	I:45898-48250	2352	69.7553	OK	64.2986	OK	31.2864	OK	59.7431	OK	73.3472	OK	50.8685	OK
YAL054C	ACS1	I:42880-45022	2142	8.39099	OK	10.3019	OK	7.44037	OK	8.08246	OK	8.72018	OK	9.38901	OK
YAL055W	PEX22	I:42176-42719	543	6.32136	OK	5.60023	OK	4.41441	OK	3.88102	OK	6.84349	OK	2.55568	OK
YAL056C-A	YAL056C-A	I:38695-39046	351	29.0291	OK	36.0132	OK	14.2078	OK	30.4512	OK	31.7372	OK	23.1497	OK
YAL056W	GPB2	I:39258-41901	2643	14.3643	OK	15.1106	OK	6.23755	OK	10.8848	OK	13.301	OK	8.90437	OK
YAL058W	CNE1	I:37463-38972	1509	6.35968	OK	7.29141	OK	4.0753	OK	6.63484	OK	8.67393	OK	5.0581	OK
YAL059C-A	YAL059C-A	I:36495-36918	423	0	OK	0	OK	0	OK	0	OK	0	OK	0	OK
YAL059W	ECM1	I:36508-37147	639	14.3664	OK	20.0712	OK	10.2227	OK	8.10244	OK	16.1362	OK	6.47253	OK
YAL060W	BDH1	I:35154-36303	1149	165.297	OK	124.944	OK	132.487	OK	154.585	OK	144.372	OK	136.948	OK
YAL061W	BDH2	I:33447-34701	1254	11.982	OK	8.99139	OK	7.91517	OK	15.0682	OK	13.0607	OK	13.4679	OK
YAL062W	GDH3	I:31566-32940	1374	6.30117	OK	6.45993	OK	4.96635	OK	8.77406	OK	8.36018	OK	9.03861	OK
YAL063C	FLO9	I:23999-27968	3969	1.4827	OK	1.5116	OK	1.02327	OK	1.5624	OK	1.56902	OK	1.42945	OK
YAL063C-A	YAL063C-A	I:22394-22685	291	17.4304	OK	10.2792	OK	13.0036	OK	15.6819	OK	11.0103	OK	23.7143	OK
YAL064C-A	TDA8	I:13362-13743	381	7.82382	OK	7.57058	OK	0.552136	OK	6.7989	OK	14.2086	OK	5.03471	OK
YAL064W	YAL064W	I:21565-21850	285	1.54058	OK	2.9858	OK	5.45388	OK	5.61096	OK	1.8337	OK	1.59091	OK
YAL064W-B	YAL064W-B	I:12045-12426	381	2.44155	OK	2.78285	OK	1.34811	OK	1.89064	OK	2.80002	OK	2.98439	OK
YAL065C	YAL065C	I:11564-11951	387	0.523322	OK	0.97599	OK	0.13158	OK	0.651414	OK	0.82092	OK	0.685402	OK
YAL066W	YAL066W	I:10090-10399	309	1.93822	OK	0	OK	1.20145	OK	1.07641	OK	0	OK	0.913914	OK
YAL067C	SEO1	I:7234-9016	1782	13.9915	OK	8.92497	OK	8.4411	OK	22.3011	OK	16.6498	OK	16.5105	OK
YAL067W-A	YAL067W-A	I:2479-2707	228	0	OK	1.71001	OK	1.96281	OK	0	OK	4.03228	OK	0	OK
YAL068C	PAU8	I:1806-2169	363	0	OK	0	OK	0	OK	0	OK	0	OK	0	OK
YAL068W-A	YAL068W-A	I:537-792	255	0	OK	0	OK	0	OK	0	OK	0	OK	0	OK
YAL069W	YAL069W	I:334-649	315	0.778001	OK	0	OK	0	OK	0	OK	0.893747	OK	0	OK
YAR002C-A	ERP1	I:154064-154724	660	371.961	OK	379.479	OK	422.932	OK	379.071	OK	384.869	OK	375.568	OK
YAR002W	NUP60	I:152256-153876	1620	19.2574	OK	19.6525	OK	9.21084	OK	16.4796	OK	20.7345	OK	16.0127	OK
YAR003W	SWD1	I:155004-156285	1281	19.1613	OK	17.828	OK	12.9866	OK	23.2539	OK	21.3575	OK	19.1207	OK
YAR007C	RFA1	I:156753-158619	1866	23.4308	OK	23.1012	OK	15.248	OK	23.4922	OK	25.3705	OK	19.5457	OK
YAR008W	SEN34	I:158965-159793	828	6.30437	OK	7.48652	OK	5.13062	OK	5.45565	OK	7.10608	OK	5.44789	OK
YAR009C	YAR009C	I:160596-164187	3591	2.04163	OK	1.53047	OK	0.25763	OK	2.13236	OK	1.61445	OK	2.27269	OK
YAR010C	YAR010C	I:164543-165866	1323	0	OK	0	OK	0	OK	0	OK	0	OK	0	OK
YAR014C	BUD14	I:166741-168871	2130	10.3478	OK	10.8488	OK	4.42274	OK	8.30298	OK	9.5999	OK	6.14763	OK
YAR015W	ADE1	I:169374-170295	921	256.451	OK	243.565	OK	168.192	OK	252.911	OK	268.436	OK	230.41	OK
YAR018C	KIN3	I:170395-171703	1308	3.98224	OK	4.10008	OK	0.842488	OK	2.39432	OK	3.04787	OK	1.64852	OK
YAR019C	CDC15	I:172210-175135	2925	6.33558	OK	5.51462	OK	2.82389	OK	6.22058	OK	6.74731	OK	5.79897	OK
YAR019W-A	YAR019W-A	I:174997-175330	333	3.22595	OK	2.55494	OK	0.961205	OK	0.63268	OK	1.87243	OK	1.13805	OK
YAR020C	PAU7	I:176855-177023	168	45.5125	OK	42.9828	OK	4.44936	OK	43.4427	OK	51.8352	OK	12.3666	OK
YAR023C	YAR023C	I:179280-179820	540	6.50322	OK	9.20749	OK	3.45318	OK	9.12579	OK	10.5297	OK	8.55452	OK
YAR027W	UIP3	I:183769-184477	708	33.6417	OK	28.6501	OK	5.86498	OK	19.6057	OK	23.3549	OK	15.1756	OK
YAR028W	YAR028W	I:184891-185596	705	16.8404	OK	17.1346	OK	10.6426	OK	18.1593	OK	14.8462	OK	16.3564	OK
YAR029W	YAR029W	I:186320-186545	225	33.6601	OK	26.828	OK	16.1111	OK	35.8372	OK	23.6888	OK	41.7093	OK
YAR030C	YAR030C	I:186511-186853	342	6.70098	OK	6.56843	OK	1.88469	OK	5.55979	OK	5.66784	OK	6.38372	OK
YAR031W	PRM9	I:186835-187732	897	5.22454	OK	4.81024	OK	1.45075	OK	5.09769	OK	3.89547	OK	5.85476	OK
YAR033W	MST28	I:188106-188811	705	7.18666	OK	6.48255	OK	2.7318	OK	7.28247	OK	4.66582	OK	5.31892	OK
YAR035C-A	YAR035C-A	I:192336-192417	81	0	OK	199.245	OK	0	OK	433.305	OK	222.679	OK	0	OK
YAR035W	YAT1	I:190192-192256	2064	3.76411	OK	3.7015	OK	3.06039	OK	4.29092	OK	3.77483	OK	3.54765	OK
YAR042W	SWH1	I:192618-196185	3567	13.2962	OK	12.5546	OK	7.38888	OK	14.1312	OK	14.9393	OK	11.1033	OK
YAR047C	YAR047C	I:201466-201787	321	13.4692	OK	8.87059	OK	5.16667	OK	11.7371	OK	12.9544	OK	13.6677	OK
YAR050W	FLO1	I:203402-208016	4614	1.64214	OK	1.69523	OK	1.16965	OK	1.85328	OK	1.88303	OK	1.56836	OK
YAR053W	YAR053W	I:208366-208663	297	15.3813	OK	13.9145	OK	3.56133	OK	11.1233	OK	10.8452	OK	9.03214	OK
YAR060C	YAR060C	I:217156-217492	336	0	OK	0	OK	0	OK	0	OK	0	OK	0	OK
YAR061W	YAR061W	I:218139-218343	204	0	OK	0	OK	0	OK	0	OK	0	OK	0	OK
YAR062W	YAR062W	I:218548-219145	597	0	OK	0	OK	0	OK	0	OK	0	OK	0	OK
YAR064W	YAR064W	I:220197-220497	300	0	OK	0.882782	OK	0.378826	OK	0.455203	OK	0	OK	0.386799	OK
YAR066W	YAR066W	I:221048-221660	612	0.333731	OK	0.319866	OK	0.108852	OK	0.172944	OK	0.176717	OK	0.149292	OK
YAR068W	YAR068W	I:222405-222891	486	1.32821	OK	0.416032	OK	0	OK	0.208634	OK	0.875377	OK	0.346991	OK
YAR069C	YAR069C	I:224010-224304	294	0	OK	0	OK	0	OK	0	OK	0	OK	0	OK
YAR070C	YAR070C	I:224562-224862	300	0	OK	0.956057	OK	0.494935	OK	0	OK	0	OK	0	OK
YAR071W	PHO11	I:225459-226863	1404	4.00353	OK	3.1379	OK	1.36903	OK	2.13494	OK	3.55286	OK	2.48245	OK
YAR073W	IMD1	I:227741-228953	1212	0.188163	OK	0.33487	OK	0.162007	OK	0.211979	OK	0.212421	OK	0.455371	OK
YAR075W	YAR075W	I:228843-229317	474	0	OK	0.387518	OK	0.33357	OK	0	OK	0	OK	0.347364	OK
YBL001C	ECM15	II:237152-237467	315	341.042	OK	354.561	OK	239.29	OK	291.119	OK	327.639	OK	284.433	OK
YBL002W	HTB2	II:236491-236887	396	1057.51	OK	1129.83	OK	554.313	OK	844.442	OK	954.177	OK	834.593	OK
YBL003C	HTA2	II:235393-235792	399	744.916	OK	739.078	OK	547.782	OK	603.033	OK	678.653	OK	641.821	OK
YBL004W	UTP20	II:227635-235117	7482	35.9743	OK	48.8543	OK	21.0074	OK	40.273	OK	52.6954	OK	35.9573	OK
YBL005W	PDR3	II:217469-220400	2931	9.63283	OK	9.07155	OK	4.50256	OK	8.18013	OK	9.27511	OK	8.14666	OK
YBL005W-A	YBL005W-A	II:221329-222652	1323	2.81504	OK	3.14613	OK	6.2706e-06	OK	1.70375	OK	2.16656	OK	3.11759	OK
YBL005W-B	YBL005W-B	II:221329-226598	5269	9.96787	OK	7.94815	OK	5.41879	OK	8.08785	OK	7.4263	OK	7.20445	OK
YBL006C	LDB7	II:216586-217129	543	16.3074	OK	18.9528	OK	8.31559	OK	17.6687	OK	19.1401	OK	12.984	OK
YBL006W-A	YBL006W-A	II:216710-216860	150	287.502	OK	158.784	OK	145.475	OK	155.429	OK	210.574	OK	219.689	OK
YBL007C	SLA1	II:212631-216366	3735	42.1551	OK	36.9756	OK	25.0062	OK	42.6599	OK	45.9919	OK	34.1878	OK
YBL008W	HIR1	II:209652-212175	2523	6.22625	OK	6.1025	OK	3.28168	OK	5.82588	OK	6.29349	OK	5.7269	OK
YBL008W-A	YBL008W-A	II:209408-209648	240	3.58355	OK	0	OK	0	OK	0	OK	3.99197	OK	0	OK
YBL009W	ALK2	II:207193-209224	2031	6.92034	OK	7.48212	OK	2.81781	OK	6.12864	OK	8.06231	OK	6.1294	OK
YBL010C	YBL010C	II:206106-206949	843	6.70876	OK	6.80176	OK	4.43171	OK	8.66267	OK	8.06483	OK	6.01056	OK
YBL011W	SCT1	II:203537-205817	2280	19.1497	OK	19.6746	OK	15.7741	OK	24.6623	OK	23.9588	OK	19.8178	OK
YBL012C	YBL012C	II:203405-203807	402	2.35345	OK	2.68341	OK	1.73324	OK	3.57227	OK	3.8442	OK	2.23016	OK
YBL013W	FMT1	II:202055-203261	1206	3.87047	OK	4.30945	OK	2.75741	OK	4.53531	OK	4.25691	OK	4.18639	OK
YBL014C	RRN6	II:199063-201748	2685	8.31061	OK	9.27434	OK	5.02904	OK	8.57778	OK	11.2402	OK	8.89907	OK
YBL015W	ACH1	II:194121-195702	1581	20.0644	OK	19.4975	OK	17.1235	OK	20.6933	OK	23.3531	OK	20.5512	OK
YBL016W	FUS3	II:192450-193512	1062	14.5639	OK	15.533	OK	9.3817	OK	10.4255	OK	12.1399	OK	9.41217	OK
YBL017C	PEP1	II:186843-191583	4740	38.6499	OK	36.4895	OK	23.9458	OK	39.0113	OK	43.6879	OK	35.2326	OK
YBL018C	POP8	II:185997-186474	402	42.6466	OK	54.5159	OK	42.6413	OK	48.3183	OK	50.6566	OK	47.2208	OK
YBL019W	APN2	II:184352-185915	1563	7.13849	OK	6.16677	OK	5.92772	OK	6.45678	OK	6.58355	OK	5.87678	OK
YBL020W	RFT1	II:182400-184125	1725	46.4919	OK	49.285	OK	23.7919	OK	48.0061	OK	47.954	OK	43.4306	OK
YBL021C	HAP3	II:181659-182094	435	4.07994	OK	4.98754	OK	2.00148	OK	2.98102	OK	4.3359	OK	2.44245	OK
YBL022C	PIM1	II:177873-181275	3402	26.9372	OK	29.7981	OK	13.7745	OK	25.9142	OK	31.8385	OK	20.9379	OK
YBL023C	MCM2	II:174919-177526	2607	10.6318	OK	10.7223	OK	7.92207	OK	13.5155	OK	12.6609	OK	11.4149	OK
YBL024W	NCL1	II:172533-174588	2055	49.0686	OK	58.0127	OK	42.6679	OK	51.4055	OK	63.8942	OK	45.9356	OK
YBL025W	RRN10	II:171480-171918	438	9.39111	OK	16.0189	OK	9.47854	OK	8.33964	OK	10.9895	OK	7.39472	OK
YBL026W	LSM2	II:170622-171038	288	199.656	OK	172.377	OK	52.8327	OK	163.091	OK	189.212	OK	159.477	OK
YBL027W	RPL19B	II:168422-169376	570	2095.17	OK	2068.1	OK	1942.1	OK	1851.6	OK	2083.33	OK	1843.31	OK
YBL028C	YBL028C	II:167517-167838	321	64.8061	OK	75.5025	OK	20.0285	OK	36.0028	OK	63.5154	OK	43.8512	OK
YBL029C-A	YBL029C-A	II:164487-164772	285	77.2565	OK	63.8975	OK	28.4888	OK	104.501	OK	89.8574	OK	88.888	OK
YBL029W	YBL029W	II:166133-167264	1131	11.6659	OK	12.2069	OK	4.88548	OK	10.2831	OK	12.1448	OK	11.9633	OK
YBL030C	PET9	II:163040-163997	957	429.772	OK	479.231	OK	582.116	OK	394.411	OK	465.426	OK	351.368	OK
YBL031W	SHE1	II:161698-162715	1017	7.48642	OK	6.58866	OK	2.12012	OK	6.58104	OK	6.60527	OK	5.80313	OK
YBL032W	HEK2	II:160183-161329	1146	63.9754	OK	55.3838	OK	31.3002	OK	57.4886	OK	60.7822	OK	50.5234	OK
YBL033C	RIB1	II:158655-159693	1038	9.60984	OK	9.2994	OK	6.22001	OK	10.0174	OK	11.4869	OK	6.45565	OK
YBL034C	STU1	II:153847-158389	4542	8.66202	OK	8.33236	OK	3.4444	OK	7.43624	OK	9.06809	OK	6.21431	OK
YBL035C	POL12	II:151492-153610	2118	9.54692	OK	10.2819	OK	5.76884	OK	10.4742	OK	11.0095	OK	9.29066	OK
YBL036C	YBL036C	II:150446-151220	774	42.2183	OK	50.6706	OK	39.0505	OK	38.3283	OK	46.3711	OK	39.7951	OK
YBL037W	APL3	II:147208-150286	3078	12.3666	OK	12.9349	OK	6.39857	OK	14.1243	OK	15.5785	OK	11.3947	OK
YBL038W	MRPL16	II:146186-146885	699	27.82	OK	31.5466	OK	14.9246	OK	32.7648	OK	32.0148	OK	26.6278	OK
YBL039C	URA7	II:143988-145728	1740	63.7838	OK	102.19	OK	59.6204	OK	65.8703	OK	90.8854	OK	68.1615	OK
YBL039C-A	YBL039C-A	II:144947-145031	84	266.158	OK	200.626	OK	0.00226666	OK	0.0197032	OK	0.00332517	OK	0.000382079	OK
YBL039W-B	YBL039W-B	II:143392-143572	180	72.0587	OK	83.0325	OK	54.7998	OK	63.9141	OK	82.3873	OK	53.334	OK
YBL040C	ERD2	II:142111-142868	660	132.872	OK	118.469	OK	84.8001	OK	149.214	OK	162.513	OK	137.584	OK
YBL041W	PRE7	II:141246-141972	726	57.1413	OK	59.9959	OK	27.9343	OK	60.0736	OK	72.9321	OK	51.4121	OK
YBL042C	FUI1	II:138340-140260	1920	45.9859	OK	55.4735	OK	32.5448	OK	50.8002	OK	54.5506	OK	42.354	OK
YBL043W	ECM13	II:136687-137461	774	4.25806	OK	7.41333	OK	5.00235	OK	7.17196	OK	6.25145	OK	7.59839	OK
YBL044W	YBL044W	II:135997-136366	369	0.382561	OK	0.376742	OK	0.533927	OK	1.16933	OK	0	OK	0.642964	OK
YBL045C	COR1	II:134142-135516	1374	88.8978	OK	89.9824	OK	57.9321	OK	81.8229	OK	99.7328	OK	68.7607	OK
YBL046W	PSY4	II:132423-133749	1326	3.4456	OK	4.19463	OK	1.92364	OK	3.18285	OK	4.56468	OK	3.07221	OK
YBL047C	EDE1	II:127894-132040	4146	55.8587	OK	47.8912	OK	20.0593	OK	48.2977	OK	53.1973	OK	40.2546	OK
YBL048W	RRT1	II:127298-127610	312	12.2799	OK	7.23379	OK	3.1933	OK	12.9256	OK	8.09619	OK	14.309	OK
YBL049W	MOH1	II:126827-127244	417	13.5366	OK	11.9167	OK	9.43442	OK	13.7173	OK	14.0628	OK	11.3133	OK
YBL050W	SEC17	II:125124-126119	879	36.4936	OK	32.8473	OK	25.1405	OK	28.5273	OK	36.4216	OK	24.3637	OK
YBL051C	PIN4	II:122752-124759	2007	17.8054	OK	15.906	OK	5.54377	OK	14.2004	OK	16.8227	OK	11.7195	OK
YBL052C	SAS3	II:119378-121874	2496	11.2835	OK	11.3927	OK	4.66132	OK	10.5504	OK	13.623	OK	9.3594	OK
YBL053W	YBL053W	II:119334-119709	375	7.31454	OK	5.74827	OK	1.99344	OK	3.92106	OK	7.67759	OK	9.83301	OK
YBL054W	TOD6	II:117588-119166	1578	8.0491	OK	9.71256	OK	3.41845	OK	4.91946	OK	7.67671	OK	4.98143	OK
YBL055C	YBL055C	II:115572-116829	1257	16.0028	OK	17.2887	OK	5.6108	OK	13.7372	OK	14.9323	OK	11.745	OK
YBL056W	PTC3	II:113761-115168	1407	84.1909	OK	82.3458	OK	76.1816	OK	84.6946	OK	95.6072	OK	74.9982	OK
YBL057C	PTH2	II:112800-113427	627	23.2967	OK	26.7394	OK	18.4578	OK	24.5337	OK	28.6744	OK	24.0752	OK
YBL058W	SHP1	II:111436-112708	1272	24.199	OK	24.365	OK	14.8265	OK	20.561	OK	26.2849	OK	15.8889	OK
YBL059C-A	CMC2	II:110124-110539	330	68.4134	OK	61.7506	OK	56.1318	OK	53.0296	OK	60.9801	OK	42.3468	OK
YBL059W	YBL059W	II:110593-111244	582	8.91816	OK	7.85999	OK	3.43682	OK	7.67057	OK	9.1032	OK	5.52843	OK
YBL060W	YEL1	II:107931-109995	2064	5.14941	OK	4.05426	OK	2.40018	OK	4.79946	OK	5.16493	OK	3.49914	OK
YBL061C	SKT5	II:105315-107406	2091	5.93105	OK	6.98987	OK	3.23966	OK	5.29199	OK	6.79869	OK	4.54919	OK
YBL062W	YBL062W	II:105307-105688	381	0.352172	OK	0	OK	0	OK	0	OK	0.377365	OK	0	OK
YBL063W	KIP1	II:101885-105221	3336	8.63191	OK	8.26071	OK	2.73875	OK	8.9546	OK	9.51615	OK	6.86999	OK
YBL064C	PRX1	II:100370-101156	786	17.3261	OK	20.7364	OK	8.57947	OK	13.9722	OK	15.8683	OK	9.95298	OK
YBL065W	YBL065W	II:99962-100307	345	1.81496	OK	3.05121	OK	2.62537	OK	5.32788	OK	7.60874	OK	4.92948	OK
YBL066C	SEF1	II:96668-100115	3447	5.70467	OK	5.70723	OK	1.83767	OK	5.51887	OK	6.2031	OK	4.08902	OK
YBL067C	UBP13	II:93638-95882	2244	17.0125	OK	18.294	OK	7.05594	OK	15.0861	OK	20.3816	OK	14.3281	OK
YBL068W	PRS4	II:92413-93394	981	27.8224	OK	34.2633	OK	23.5716	OK	28.2004	OK	36.8724	OK	30.3338	OK
YBL068W-A	YBL068W-A	II:91793-92030	237	41.6497	OK	14.3288	OK	49.824	OK	21.0019	OK	40.4842	OK	46.8499	OK
YBL069W	AST1	II:90740-92030	1290	18.684	OK	18.1918	OK	14.6293	OK	25.0871	OK	23.3026	OK	20.2199	OK
YBL070C	YBL070C	II:90604-90925	321	0.602173	OK	1.752	OK	0.28547	OK	2.07381	OK	0.716054	OK	1.48483	OK
YBL071C	YBL071C	II:90222-90531	309	35.531	OK	35.71	OK	11.138	OK	29.1134	OK	37.6234	OK	25.31	OK
YBL071C-B	YBL071C-B	II:89457-89556	99	0	OK	0	OK	0	OK	0	OK	0	OK	0	OK
YBL071W-A	KTI11	II:89977-90226	249	68.1545	OK	76.8327	OK	96.2572	OK	87.3299	OK	67.2607	OK	58.5558	OK
YBL072C	RPS8A	II:88522-89125	603	339.101	OK	320.897	OK	184.402	OK	262.925	OK	294.418	OK	239.501	OK
YBL073W	YBL073W	II:87645-87957	312	4.7015	OK	6.02123	OK	2.75391	OK	5.90871	OK	4.1678	OK	5.98625	OK
YBL074C	AAR2	II:86721-87789	1068	5.84467	OK	7.34612	OK	6.10187	OK	7.12186	OK	8.07607	OK	7.18634	OK
YBL075C	SSA3	II:84498-86448	1950	5.74331	OK	5.55514	OK	3.83735	OK	5.77071	OK	6.81168	OK	4.51273	OK
YBL076C	ILS1	II:81042-84261	3219	399.055	OK	370.027	OK	350.871	OK	435.622	OK	444.314	OK	374.314	OK
YBL077W	YBL077W	II:80896-81328	432	94.6111	OK	104.623	OK	17.5635	OK	107.47	OK	128.729	OK	85.9084	OK
YBL078C	ATG8	II:80377-80731	354	50.8635	OK	46.4223	OK	29.6545	OK	48.6276	OK	52.8052	OK	51.0219	OK
YBL079W	NUP170	II:75258-79767	4509	23.881	OK	25.5226	OK	10.8138	OK	24.8465	OK	28.6598	OK	20.4046	OK
YBL080C	PET112	II:73069-74695	1626	4.46754	OK	4.4423	OK	2.62541	OK	4.69349	OK	4.79022	OK	4.36168	OK
YBL081W	YBL081W	II:71865-72972	1107	7.72114	OK	6.55567	OK	1.37332	OK	6.48821	OK	7.12608	OK	4.90871	OK
YBL082C	ALG3	II:69750-71127	1377	33.9238	OK	34.1231	OK	25.9295	OK	33.0547	OK	30.8902	OK	30.1861	OK
YBL083C	YBL083C	II:69712-70138	426	48.2326	OK	64.2864	OK	16.9922	OK	43.6288	OK	58.7305	OK	48.1011	OK
YBL084C	CDC27	II:67168-69445	2277	7.52796	OK	7.49435	OK	3.09498	OK	5.99177	OK	6.9466	OK	5.93968	OK
YBL085W	BOI1	II:63875-66818	2943	10.0837	OK	11.0487	OK	4.68131	OK	10.7739	OK	13.3191	OK	8.86836	OK
YBL086C	YBL086C	II:61201-62602	1401	4.54474	OK	4.49274	OK	2.34046	OK	4.55719	OK	4.74434	OK	3.52446	OK
YBL087C	RPL23A	II:59821-60739	414	1605.87	OK	1555.26	OK	1873.62	OK	1340.88	OK	1442.09	OK	1239.48	OK
YBL088C	TEL1	II:51018-59382	8364	9.47256	OK	9.39065	OK	5.04496	OK	10.4206	OK	10.2122	OK	9.08705	OK
YBL089W	AVT5	II:49573-50953	1380	28.0435	OK	27.3652	OK	15.7102	OK	29.7311	OK	30.2918	OK	31.1073	OK
YBL090W	MRP21	II:48824-49358	534	16.8738	OK	21.8192	OK	11.5044	OK	16.9596	OK	18.0035	OK	15.378	OK
YBL091C	MAP2	II:47362-48628	1266	43.0743	OK	37.8708	OK	31.5131	OK	39.8097	OK	40.1604	OK	34.6319	OK
YBL091C-A	SCS22	II:46564-47180	528	22.5203	OK	22.9803	OK	16.5147	OK	19.1312	OK	23.0851	OK	21.2362	OK
YBL092W	RPL32	II:45977-46370	393	2981.99	OK	2840.71	OK	1150.02	OK	2339.29	OK	2793.9	OK	2251.88	OK
YBL093C	ROX3	II:44255-44918	663	13.0403	OK	14.1347	OK	2.53538	OK	12.7138	OK	14.8615	OK	9.94484	OK
YBL094C	YBL094C	II:43764-44097	333	46.5626	OK	50.9936	OK	22.2772	OK	41.4993	OK	38.4448	OK	39.3497	OK
YBL095W	YBL095W	II:43276-44089	813	13.7562	OK	14.6705	OK	13.8259	OK	14.0795	OK	14.873	OK	15.1635	OK
YBL096C	YBL096C	II:43173-43482	309	4.52883	OK	2.33768	OK	1.55552	OK	3.40066	OK	3.95904	OK	3.71936	OK
YBL097W	BRN1	II:40830-43095	2265	4.40903	OK	3.13137	OK	2.18852	OK	4.54275	OK	4.12568	OK	4.10224	OK
YBL098W	BNA4	II:39144-40527	1383	28.0322	OK	28.2507	OK	20.7925	OK	40.5607	OK	42.5793	OK	34.0579	OK
YBL099W	ATP1	II:37052-38690	1638	452.244	OK	498.473	OK	522.733	OK	460.307	OK	518.875	OK	428.088	OK
YBL100C	YBL100C	II:36988-37303	315	33.4982	OK	35.5108	OK	0.914649	OK	19.9391	OK	28.3703	OK	15.0646	OK
YBL100W-A	YBL100W-A	II:29934-31251	1317	0.000119541	OK	0.00553299	OK	0.423153	OK	0.378416	OK	0.000283648	OK	0.00112394	OK
YBL100W-B	YBL100W-B	II:29934-35248	5314	1.7522	OK	2.19323	OK	0.715777	OK	2.14708	OK	2.11381	OK	2.10639	OK
YBL100W-C	YBL100W-C	II:28426-28546	120	201.216	OK	146.131	OK	79.3537	OK	315.414	OK	243.127	OK	398.66	OK
YBL101C	ECM21	II:24945-28299	3354	19.2586	OK	19.3237	OK	9.0959	OK	20.1902	OK	20.4708	OK	15.1565	OK
YBL102W	SFT2	II:24097-24745	648	59.7303	OK	57.4437	OK	22.352	OK	51.2996	OK	51.3716	OK	43.0647	OK
YBL103C	RTG3	II:22075-23536	1461	7.14344	OK	7.61906	OK	3.64589	OK	7.18668	OK	7.67255	OK	5.78401	OK
YBL104C	SEA4	II:18176-21293	3117	7.86722	OK	8.42133	OK	4.95938	OK	7.90005	OK	8.44928	OK	7.10311	OK
YBL105C	PKC1	II:14240-17696	3456	19.8537	OK	18.8216	OK	11.457	OK	20.1717	OK	23.0248	OK	17.9311	OK
YBL106C	SRO77	II:10846-13879	3033	14.1485	OK	19.1053	OK	12.6912	OK	19.6102	OK	17.4705	OK	16.9527	OK
YBL107C	YBL107C	II:9960-10551	591	11.0079	OK	12.499	OK	4.11248	OK	7.06098	OK	10.4398	OK	6.77002	OK
YBL107W-A	YBL107W-A	II:9267-9372	105	336.21	OK	233.737	OK	207.67	OK	407.544	OK	774.784	OK	420.518	OK
YBL108C-A	PAU9	II:7604-7733	129	0	OK	0	OK	0	OK	0	OK	0	OK	0	OK
YBL108W	YBL108W	II:8176-8482	306	0	OK	0.868351	OK	0	OK	0	OK	0	OK	0	OK
YBL109W	YBL109W	II:5789-6125	336	0.762818	OK	0	OK	0	OK	0.719049	OK	1.11911	OK	0.613725	OK
YBL111C	YBL111C	II:2906-5009	2004	0	OK	0	OK	0	OK	0	OK	0	OK	0	OK
YBL112C	YBL112C	II:2581-2899	318	0	OK	0	OK	0	OK	0	OK	0	OK	0	OK
YBL113C	YBL113C	II:279-2658	2379	0.966115	OK	1.11338	OK	1.20777	OK	1.15838	OK	1.0597	OK	0.857988	OK
YBL113W-A	YBL113W-A	II:645-1128	483	0	OK	0	OK	0.0871923	OK	0	OK	0	OK	0	OK
YBR001C	NTH2	II:238940-241283	2343	7.87488	OK	8.09508	OK	4.11786	OK	7.75932	OK	7.99968	OK	6.83173	OK
YBR002C	RER2	II:241707-242568	861	18.9239	OK	17.8836	OK	16.8431	OK	17.5961	OK	19.0634	OK	15.1633	OK
YBR003W	COQ1	II:242808-244230	1422	24.7875	OK	24.1952	OK	18.6055	OK	24.5757	OK	22.8457	OK	20.2705	OK
YBR004C	GPI18	II:244365-245667	1302	59.5811	OK	63.106	OK	21.1085	OK	50.0448	OK	60.1744	OK	47.1544	OK
YBR005W	RCR1	II:245905-246547	642	10.8386	OK	11.4971	OK	5.3435	OK	10.3762	OK	12.4667	OK	8.317	OK
YBR006W	UGA2	II:247009-248503	1494	20.0057	OK	27.7609	OK	17.9536	OK	22.4772	OK	23.3855	OK	24.0968	OK
YBR007C	DSF2	II:248805-251016	2211	10.4897	OK	11.178	OK	6.15539	OK	11.5031	OK	10.3178	OK	10.027	OK
YBR008C	FLR1	II:252562-254209	1647	9.69978	OK	9.83763	OK	5.20217	OK	9.67155	OK	11.1064	OK	9.45879	OK
YBR009C	HHF1	II:255372-255684	312	944.811	OK	1018.45	OK	1424.8	OK	840.07	OK	848.695	OK	843.976	OK
YBR010W	HHT1	II:256330-256741	411	526.448	OK	557.481	OK	574.754	OK	318.873	OK	411.983	OK	285.699	OK
YBR011C	IPP1	II:257111-257975	864	941.683	OK	892.955	OK	544.191	OK	841.633	OK	882.637	OK	755.003	OK
YBR012C	YBR012C	II:259146-259566	420	5.77346	OK	6.14178	OK	7.07347	OK	9.84064	OK	4.15119	OK	6.69165	OK
YBR012W-A	YBR012W-A	II:259868-261191	1323	0.559507	OK	0.289355	OK	0.0962341	OK	0.0569225	OK	0.339717	OK	0.527324	OK
YBR012W-B	YBR012W-B	II:259868-265140	5272	0.804265	OK	1.20512	OK	0.456614	OK	0.794982	OK	0.660069	OK	0.816063	OK
YBR013C	YBR013C	II:265491-265881	390	53.8764	OK	50.1388	OK	19.129	OK	56.9726	OK	81.3487	OK	63.4664	OK
YBR014C	GRX7	II:266724-267336	612	18.9924	OK	18.5307	OK	5.99859	OK	18.2201	OK	19.1367	OK	16.3314	OK
YBR015C	MNN2	II:267709-269503	1794	93.3264	OK	97.8325	OK	65.8894	OK	102.131	OK	102.445	OK	89.1843	OK
YBR016W	YBR016W	II:270246-270633	387	2.62429	OK	2.74402	OK	0.145231	OK	1.02546	OK	1.29438	OK	0.657119	OK
YBR017C	KAP104	II:270946-273703	2757	25.5001	OK	30.1073	OK	14.951	OK	27.6047	OK	30.0095	OK	22.8865	OK
YBR018C	GAL7	II:274426-275527	1101	2.1876	OK	1.42345	OK	1.19748	OK	0.954893	OK	1.72182	OK	1.62417	OK
YBR019C	GAL10	II:276252-278352	2100	8.84588	OK	8.41615	OK	5.12295	OK	9.2573	OK	7.94914	OK	8.66899	OK
YBR020W	GAL1	II:279020-280607	1587	5.79342	OK	5.37803	OK	5.05033	OK	5.59431	OK	5.2489	OK	5.50494	OK
YBR021W	FUR4	II:281442-283344	1902	23.087	OK	24.0797	OK	12.6173	OK	21.2484	OK	25.243	OK	21.248	OK
YBR022W	POA1	II:283737-284271	534	35.8138	OK	39.5411	OK	19.4227	OK	28.6851	OK	30.8796	OK	31.1048	OK
YBR023C	CHS3	II:284427-287925	3498	45.5891	OK	46.8109	OK	34.6404	OK	43.4666	OK	51.7638	OK	42.9302	OK
YBR024W	SCO2	II:289444-290350	906	14.8901	OK	10.4251	OK	6.5468	OK	13.6025	OK	12.251	OK	10.3295	OK
YBR025C	OLA1	II:290680-291865	1185	462.726	OK	474.462	OK	399.615	OK	467.076	OK	523.246	OK	454.448	OK
YBR026C	ETR1	II:292876-294019	1143	61.0242	OK	54.9192	OK	36.8046	OK	54.7949	OK	63.7206	OK	55.3101	OK
YBR027C	YBR027C	II:294023-294356	333	10.8181	OK	13.3295	OK	3.91581	OK	11.5585	OK	12.8172	OK	6.75552	OK
YBR028C	YPK3	II:294424-296002	1578	22.9459	OK	25.735	OK	13.2212	OK	23.8972	OK	28.4832	OK	23.5557	OK
YBR029C	CDS1	II:296368-297742	1374	95.248	OK	143.28	OK	67.415	OK	109.436	OK	108.137	OK	113.126	OK
YBR030W	RKM3	II:298291-299950	1659	12.1766	OK	14.9217	OK	9.26201	OK	11.8187	OK	11.4324	OK	11.4458	OK
YBR031W	RPL4A	II:300165-301254	1089	1113.14	OK	1137.38	OK	685.092	OK	976.721	OK	1026.87	OK	1044.83	OK
YBR032W	YBR032W	II:301518-301821	303	6.6247	OK	4.67766	OK	3.78397	OK	12.36	OK	3.79168	OK	5.76912	OK
YBR033W	EDS1	II:301943-304703	2760	5.87059	OK	5.70706	OK	3.16561	OK	5.18463	OK	6.11617	OK	5.29834	OK
YBR034C	HMT1	II:304929-305976	1047	56.3671	OK	64.1946	OK	30.0751	OK	51.1982	OK	61.8264	OK	41.6827	OK
YBR035C	PDX3	II:306268-306955	687	106.7	OK	100.192	OK	154.178	OK	115.229	OK	112.755	OK	104.168	OK
YBR036C	CSG2	II:309080-310313	1233	123.731	OK	125.557	OK	87.1271	OK	114.091	OK	127.399	OK	103.437	OK
YBR037C	SCO1	II:310564-311452	888	12.4282	OK	10.8087	OK	7.41034	OK	13.0267	OK	12.2625	OK	11.3818	OK
YBR038W	CHS2	II:311897-314789	2892	24.3943	OK	20.7289	OK	11.1036	OK	25.2363	OK	24.4562	OK	18.1353	OK
YBR039W	ATP3	II:315574-316510	936	116.382	OK	125.762	OK	52.5263	OK	86.8822	OK	116.573	OK	70.6547	OK
YBR040W	FIG1	II:316967-317864	897	1.00669	OK	1.39925	OK	0.156286	OK	0.753533	OK	1.24698	OK	0.429028	OK
YBR041W	FAT1	II:318265-320275	2010	52.5894	OK	45.4476	OK	30.7271	OK	56.5369	OK	57.2984	OK	47.6183	OK
YBR042C	CST26	II:320415-321609	1194	24.1852	OK	24.4011	OK	17.3819	OK	25.0757	OK	22.4826	OK	21.4738	OK
YBR043C	QDR3	II:321875-323945	2070	87.5063	OK	95.1659	OK	28.5248	OK	92.0488	OK	95.4376	OK	75.7692	OK
YBR044C	TCM62	II:324340-326059	1719	15.6746	OK	16.0363	OK	10.2396	OK	16.6433	OK	17.3169	OK	18.0818	OK
YBR045C	GIP1	II:328172-330092	1920	2.05283	OK	2.06995	OK	2.04847	OK	2.40337	OK	2.83834	OK	2.26913	OK
YBR046C	ZTA1	II:330506-331511	1005	9.3314	OK	6.39483	OK	6.50224	OK	9.55428	OK	10.0821	OK	7.32364	OK
YBR047W	FMP23	II:331832-332360	528	4.69787	OK	5.32794	OK	1.40307	OK	4.68535	OK	5.55433	OK	4.3089	OK
YBR048W	RPS11B	II:332830-333812	471	1035.4	OK	1010.45	OK	354.57	OK	1020.05	OK	1051.04	OK	928.357	OK
YBR049C	REB1	II:334385-336818	2433	16.1196	OK	16.809	OK	5.57356	OK	14.1499	OK	16.0248	OK	11.5105	OK
YBR050C	REG2	II:337182-338199	1017	2.83611	OK	3.7197	OK	1.84139	OK	2.2111	OK	2.49356	OK	2.13471	OK
YBR051W	YBR051W	II:337987-338338	351	1.81518	OK	2.95381	OK	1.13817	OK	1.88187	OK	1.17465	OK	2.99068	OK
YBR052C	RFS1	II:338719-339352	633	85.3657	OK	87.5421	OK	84.5216	OK	78.2813	OK	82.9366	OK	65.482	OK
YBR053C	YBR053C	II:339674-340751	1077	28.3109	OK	26.3702	OK	30.4683	OK	27.1933	OK	26.494	OK	25.2086	OK
YBR054W	YRO2	II:343100-344135	1035	66.9966	OK	61.1896	OK	41.6726	OK	47.041	OK	49.2021	OK	52.9542	OK
YBR055C	PRP6	II:344601-347301	2700	12.183	OK	12.9133	OK	6.787	OK	11.6532	OK	13.887	OK	10.9372	OK
YBR056C-B	YBR056C-B	II:351292-351451	159	81.2858	OK	29.2316	OK	6.9315	OK	35.8214	OK	26.992	OK	19.7232	OK
YBR056W	YBR056W	II:347878-349384	1506	41.866	OK	41.4621	OK	34.9637	OK	35.5019	OK	44.1685	OK	33.036	OK
YBR056W-A	YBR056W-A	II:351254-351455	201	24.5524	OK	11.3371	OK	3.13423	OK	13.8323	OK	14.055	OK	16.3394	OK
YBR057C	MUM2	II:352192-353293	1101	13.2595	OK	12.1651	OK	4.75033	OK	11.6627	OK	12.436	OK	10.6875	OK
YBR058C	UBP14	II:353671-356017	2346	20.9461	OK	18.7421	OK	13.9386	OK	20.8263	OK	25.2917	OK	18.376	OK
YBR058C-A	TSC3	II:356323-356566	243	560.068	OK	495.705	OK	169.861	OK	475.314	OK	533.585	OK	482.262	OK
YBR059C	AKL1	II:356860-360187	3327	13.6239	OK	12.3299	OK	5.8517	OK	10.9057	OK	12.4144	OK	8.98073	OK
YBR060C	ORC2	II:360651-362514	1863	9.44354	OK	9.09311	OK	4.1363	OK	7.73348	OK	9.78407	OK	7.32138	OK
YBR061C	TRM7	II:364786-365719	933	20.5603	OK	23.1999	OK	16.4262	OK	15.2964	OK	20.5339	OK	13.635	OK
YBR062C	YBR062C	II:365975-366600	543	22.7147	OK	19.3239	OK	7.70122	OK	13.1585	OK	16.6981	OK	12.2376	OK
YBR063C	YBR063C	II:366969-368184	1215	8.02047	OK	8.3452	OK	6.74293	OK	8.17776	OK	9.36231	OK	7.20254	OK
YBR064W	YBR064W	II:367762-368191	429	9.237	OK	9.30452	OK	3.13837	OK	7.33923	OK	10.6598	OK	8.52819	OK
YBR065C	ECM2	II:368583-369678	1095	9.39195	OK	10.7639	OK	5.26949	OK	10.0767	OK	10.683	OK	8.55514	OK
YBR066C	NRG2	II:370036-370699	663	25.6656	OK	18.4347	OK	8.06613	OK	25.7033	OK	25.5262	OK	21.5627	OK
YBR067C	TIP1	II:372102-372735	633	347.57	OK	329.759	OK	478.185	OK	556.81	OK	193.488	OK	708.369	OK
YBR068C	BAP2	II:373860-375690	1830	13.2435	OK	18.3745	OK	9.09874	OK	13.5983	OK	17.6224	OK	13.3943	OK
YBR069C	TAT1	II:376573-378433	1860	5.09159	OK	7.24143	OK	2.47024	OK	4.88146	OK	6.3531	OK	5.09431	OK
YBR070C	ALG14	II:379220-379934	714	27.7168	OK	30.1002	OK	19.3759	OK	32.2419	OK	34.0014	OK	32.1775	OK
YBR071W	YBR071W	II:380410-381046	636	23.7911	OK	20.0338	OK	11.3839	OK	20.2383	OK	22.1331	OK	13.5854	OK
YBR072C-A	YBR072C-A	II:382859-383021	162	0	OK	0	OK	0	OK	0	OK	0	OK	0	OK
YBR072W	HSP26	II:382029-382674	645	66.1057	OK	73.514	OK	54.2505	OK	39.9351	OK	39.3329	OK	57.491	OK
YBR073W	RDH54	II:383111-385988	2877	18.2619	OK	20.4468	OK	10.1611	OK	18.6577	OK	21.4759	OK	17.1402	OK
YBR074W	YBR074W	II:386285-389216	2931	25.694	OK	28.4382	OK	11.3277	OK	23.9351	OK	28.87	OK	22.037	OK
YBR076C-A	YBR076C-A	II:391350-391617	267	44.7549	OK	42.6389	OK	14.8133	OK	47.532	OK	39.897	OK	43.5535	OK
YBR076W	ECM8	II:390226-391291	1065	6.05584	OK	6.2934	OK	1.643	OK	4.91985	OK	5.84387	OK	4.30593	OK
YBR077C	SLM4	II:391804-392293	489	49.2044	OK	51.0397	OK	30.1141	OK	43.6782	OK	48.3759	OK	41.1504	OK
YBR078W	ECM33	II:393122-394742	1290	1613.54	OK	1581.03	OK	993.012	OK	1721.65	OK	1696.72	OK	1705.72	OK
YBR079C	RPG1	II:395382-398277	2895	95.4442	OK	103.594	OK	62.6719	OK	96.2516	OK	118.292	OK	79.3982	OK
YBR080C	SEC18	II:398613-400890	2277	43.6264	OK	42.8311	OK	29.587	OK	49.3003	OK	52.5951	OK	45.5481	OK
YBR081C	SPT7	II:401252-405251	3999	10.1533	OK	9.2722	OK	6.71571	OK	9.46589	OK	11.8729	OK	8.21689	OK
YBR082C	UBC4	II:406627-407169	447	317.043	OK	289.165	OK	51.5649	OK	279.706	OK	324.865	OK	258.712	OK
YBR083W	TEC1	II:409168-410629	1461	8.61303	OK	8.22605	OK	4.52565	OK	6.81889	OK	7.30274	OK	6.51103	OK
YBR084C-A	RPL19A	II:414185-415261	570	1206.67	OK	1165.12	OK	923.646	OK	938.358	OK	1104.12	OK	878.457	OK
YBR084W	MIS1	II:411053-413981	2928	42.1921	OK	46.8902	OK	23.6339	OK	39.0466	OK	49.0883	OK	35.4825	OK
YBR085C-A	YBR085C-A	II:418906-419164	258	178.662	OK	203.032	OK	94.3952	OK	145.669	OK	150.727	OK	148.946	OK
YBR085W	AAC3	II:415982-416906	924	23.3099	OK	18.3369	OK	26.2673	OK	22.0432	OK	18.9388	OK	29.7529	OK
YBR086C	IST2	II:420200-423041	2841	133.93	OK	143.904	OK	68.6251	OK	121.832	OK	138.22	OK	107.571	OK
YBR087W	RFC5	II:423764-424829	1065	23.5191	OK	24.6283	OK	14.8278	OK	21.0664	OK	23.5028	OK	17.2815	OK
YBR088C	POL30	II:424989-425766	777	35.892	OK	34.3793	OK	25.3189	OK	31.1907	OK	36.5612	OK	27.9427	OK
YBR089C-A	NHP6B	II:426189-426489	300	137.807	OK	135.275	OK	53.996	OK	108.646	OK	129.368	OK	91.4205	OK
YBR089W	YBR089W	II:425182-425782	600	90.0344	OK	78.3955	OK	38.2831	OK	86.3096	OK	84.2804	OK	77.0578	OK
YBR090C	YBR090C	II:426332-427058	369	3.59398	OK	2.73074	OK	5.01719e-07	OK	1.54024	OK	1.7478	OK	0.919981	OK
YBR091C	TIM12	II:427154-427484	330	32.2514	OK	26.6542	OK	13.1315	OK	28.2786	OK	24.8977	OK	23.2809	OK
YBR092C	PHO3	II:427697-429101	1404	62.4276	OK	81.6437	OK	51.4334	OK	53.384	OK	72.1385	OK	54.4637	OK
YBR093C	PHO5	II:429547-430951	1404	224.766	OK	252.55	OK	180.293	OK	92.7632	OK	124.671	OK	132.523	OK
YBR094W	PBY1	II:432035-434297	2262	16.7776	OK	17.0636	OK	10.7838	OK	17.0811	OK	18.7736	OK	13.6781	OK
YBR095C	RXT2	II:434405-435698	1293	13.5478	OK	11.8908	OK	7.62689	OK	11.4894	OK	12.4264	OK	11.2467	OK
YBR096W	YBR096W	II:436020-436713	693	137.507	OK	127.312	OK	92.504	OK	124.933	OK	149.524	OK	116.461	OK
YBR097W	VPS15	II:436950-441315	4365	8.52579	OK	9.21755	OK	5.00662	OK	9.56239	OK	9.65736	OK	8.70033	OK
YBR098W	MMS4	II:441514-443590	2076	2.93398	OK	2.66662	OK	1.4717	OK	2.80205	OK	3.47665	OK	2.63861	OK
YBR099C	YBR099C	II:442923-443307	384	23.2928	OK	15.7874	OK	5.62645	OK	13.9976	OK	15.2076	OK	18.2726	OK
YBR101C	FES1	II:443820-444693	873	48.7658	OK	45.6075	OK	25.2141	OK	39.0223	OK	55.9722	OK	36.3503	OK
YBR102C	EXO84	II:445061-447323	2262	11.93	OK	11.1372	OK	8.08089	OK	12.344	OK	14.1406	OK	11.3465	OK
YBR103C-A	YBR103C-A	II:449319-449463	144	0	OK	12.0278	OK	11.5783	OK	0	OK	26.7829	OK	11.7833	OK
YBR103W	SIF2	II:447708-449316	1608	11.6816	OK	12.0419	OK	7.97238	OK	11.9183	OK	12.717	OK	11.8563	OK
YBR104W	YMC2	II:449666-450656	990	18.9189	OK	19.0148	OK	14.0466	OK	17.9452	OK	21.1439	OK	16.6937	OK
YBR105C	VID24	II:450880-451969	1089	15.4046	OK	15.1085	OK	7.3818	OK	15.5336	OK	16.1602	OK	16.236	OK
YBR106W	PHO88	II:452657-453224	567	590.343	OK	611.502	OK	417.206	OK	570.204	OK	620.579	OK	518.935	OK
YBR107C	IML3	II:453792-454530	738	22.1853	OK	25.425	OK	15.5865	OK	29.4496	OK	22.5877	OK	32.5348	OK
YBR108W	AIM3	II:454821-457665	2844	1.36788	OK	1.49394	OK	0.286838	OK	0.895912	OK	1.35191	OK	0.789129	OK
YBR109C	CMD1	II:457918-458362	444	338.598	OK	316.108	OK	165.649	OK	253.969	OK	312.911	OK	241.718	OK
YBR109W-A	YBR109W-A	II:458607-458832	225	16.1597	OK	7.69915	OK	3.07569	OK	29.503	OK	21.7136	OK	38.6648	OK
YBR110W	ALG1	II:458871-460221	1350	35.2943	OK	36.0277	OK	18.5701	OK	36.8144	OK	47.0713	OK	37.0643	OK
YBR111C	YSA1	II:461177-461873	696	55.4404	OK	59.9421	OK	47.1099	OK	53.0963	OK	58.3858	OK	48.5633	OK
YBR111W-A	SUS1	II:462138-462579	291	51.3506	OK	47.8721	OK	22.3533	OK	49.0192	OK	41.6053	OK	33.8316	OK
YBR112C	CYC8	II:462869-465770	2901	6.04621	OK	5.38943	OK	1.49651	OK	3.99504	OK	5.06681	OK	2.86505	OK
YBR113W	YBR113W	II:465565-466048	483	41.001	OK	37.9828	OK	8.94791	OK	42.4691	OK	44.9324	OK	34.527	OK
YBR114W	RAD16	II:467247-469620	2373	6.76468	OK	7.92834	OK	4.57386	OK	6.86584	OK	9.02116	OK	6.56015	OK
YBR115C	LYS2	II:469747-473926	4179	162.778	OK	169.687	OK	128.353	OK	167.819	OK	203.01	OK	140.399	OK
YBR116C	YBR116C	II:474198-474726	528	4.93306	OK	5.21607	OK	3.52361	OK	4.26778	OK	2.77899	OK	5.11163	OK
YBR117C	TKL2	II:474391-476437	2046	6.35695	OK	5.92726	OK	2.79617	OK	5.56035	OK	6.12174	OK	5.7348	OK
YBR118W	TEF2	II:477670-479047	1377	1214.22	OK	1226.3	OK	1314.71	OK	1279.22	OK	1277.36	OK	1191.73	OK
YBR119W	MUD1	II:479337-480323	897	9.22487	OK	7.96086	OK	3.21205	OK	7.04964	OK	8.22881	OK	6.20321	OK
YBR120C	CBP6	II:480434-480923	489	15.4082	OK	16.7735	OK	2.22628	OK	11.4103	OK	15.3939	OK	15.1669	OK
YBR121C	GRS1	II:481363-483367	2004	269.097	OK	277.106	OK	258.71	OK	268.473	OK	305.415	OK	233.782	OK
YBR121C-A	YBR121C-A	II:482325-482484	159	85.4557	OK	110.548	OK	171.03	OK	22.196	OK	77.4828	OK	107.975	OK
YBR122C	MRPL36	II:483969-484503	534	42.4254	OK	46.4227	OK	24.4441	OK	39.9697	OK	46.3512	OK	40.6272	OK
YBR123C	TFC1	II:484741-486691	1950	9.54155	OK	8.41476	OK	5.71792	OK	10.8144	OK	10.0665	OK	7.97383	OK
YBR124W	YBR124W	II:486506-486866	360	3.2949	OK	3.31999	OK	2.29981	OK	5.93478	OK	6.42154	OK	1.80401	OK
YBR125C	PTC4	II:487198-488380	1182	16.2074	OK	14.5224	OK	5.61433	OK	14.3213	OK	16.0026	OK	13.7439	OK
YBR126C	TPS1	II:488904-490392	1488	108.028	OK	90.908	OK	111.121	OK	111.339	OK	101.331	OK	98.7665	OK
YBR126W-A	YBR126W-A	II:490849-491056	207	357.262	OK	300.084	OK	323.795	OK	242.403	OK	238.836	OK	211.96	OK
YBR126W-B	YBR126W-B	II:490926-491070	144	1087.77	OK	1240.63	OK	1574.91	OK	1172.1	OK	1311.72	OK	1051.79	OK
YBR127C	VMA2	II:491268-492822	1554	941.744	OK	978.537	OK	930.902	OK	1013.64	OK	1008.4	OK	948.087	OK
YBR128C	ATG14	II:493080-494115	1035	6.38979	OK	6.28978	OK	2.94174	OK	5.26513	OK	6.51243	OK	6.67553	OK
YBR129C	OPY1	II:494352-495339	987	14.0574	OK	13.4242	OK	7.94313	OK	11.7096	OK	11.6494	OK	10.7875	OK
YBR130C	SHE3	II:495591-496869	1278	18.9322	OK	17.5339	OK	9.44627	OK	17.902	OK	20.2297	OK	15.7674	OK
YBR131C-A	YBR131C-A	II:497649-497739	90	727.238	OK	686.318	OK	144.768	OK	441.768	OK	576.434	OK	390.95	OK
YBR131W	CCZ1	II:497162-499277	2115	4.64607	OK	4.70863	OK	2.52548	OK	5.31415	OK	4.93502	OK	4.98752	OK
YBR132C	AGP2	II:499651-501442	1791	11.7022	OK	13.1309	OK	9.75611	OK	14.2482	OK	14.535	OK	15.0132	OK
YBR133C	HSL7	II:501803-504287	2484	21.0293	OK	20.2012	OK	14.9306	OK	20.0378	OK	20.8945	OK	19.5254	OK
YBR134W	YBR134W	II:504242-504644	402	3.48917	OK	7.11809	OK	4.02291	OK	7.56427	OK	4.90665	OK	6.73618	OK
YBR135W	CKS1	II:504853-505306	453	31.1791	OK	25.1455	OK	8.51846	OK	20.9364	OK	27.7407	OK	15.6366	OK
YBR136W	MEC1	II:505667-512774	7107	6.4198	OK	6.49452	OK	3.98497	OK	7.80456	OK	8.17206	OK	6.17648	OK
YBR137W	YBR137W	II:513043-513583	540	36.3946	OK	36.4986	OK	41.4264	OK	33.2413	OK	41.0111	OK	32.8577	OK
YBR138C	YBR138C	II:513761-515336	1575	4.36047	OK	3.73826	OK	1.86841	OK	3.21555	OK	4.87785	OK	3.59401	OK
YBR139W	YBR139W	II:515663-517190	1527	149.243	OK	122.164	OK	92.5572	OK	167.324	OK	147.341	OK	153.994	OK
YBR140C	IRA1	II:517349-526628	9279	33.5732	OK	32.0261	OK	20.3246	OK	36.8523	OK	40.4907	OK	32.3179	OK
YBR141C	YBR141C	II:527024-528038	1014	8.87623	OK	11.0542	OK	4.55144	OK	8.986	OK	10.5782	OK	7.32122	OK
YBR141W-A	YBR141W-A	II:527166-527262	96	435.764	OK	184.415	OK	121.318	OK	207.527	OK	207.611	OK	117.768	OK
YBR142W	MAK5	II:528316-530638	2322	15.1583	OK	20.9863	OK	8.0895	OK	13.3803	OK	17.9644	OK	13.1593	OK
YBR143C	SUP45	II:530868-532182	1314	240.773	OK	268.346	OK	166.03	OK	233.891	OK	291.886	OK	222.296	OK
YBR144C	YBR144C	II:533234-533549	315	2.44404	OK	2.70369	OK	0.712713	OK	0.893181	OK	0.991291	OK	0.665945	OK
YBR145W	ADH5	II:533761-534817	1056	156.852	OK	162.145	OK	232.054	OK	196.306	OK	145.989	OK	233.562	OK
YBR146W	MRPS9	II:535259-536096	837	45.2586	OK	41.7008	OK	20.7391	OK	43.5114	OK	50.7091	OK	39.4606	OK
YBR147W	RTC2	II:536574-537465	891	80.8823	OK	80.3465	OK	52.5903	OK	104.677	OK	94.3711	OK	97.8849	OK
YBR148W	YSW1	II:537875-539705	1830	1.55299	OK	1.96328	OK	0.871187	OK	1.73498	OK	2.57278	OK	2.29729	OK
YBR149W	ARA1	II:539986-541021	1035	96.7587	OK	94.1211	OK	62.6606	OK	92.0519	OK	102.139	OK	84.8904	OK
YBR150C	TBS1	II:541208-544493	3285	9.06061	OK	9.28053	OK	6.83867	OK	12.034	OK	12.9026	OK	10.9664	OK
YBR151W	APD1	II:545027-545978	951	38.8657	OK	34.112	OK	26.6505	OK	34.0853	OK	37.1049	OK	32.5196	OK
YBR152W	SPP381	II:546375-547251	876	2.70519	OK	3.684	OK	1.13237	OK	3.42723	OK	4.51008	OK	2.78448	OK
YBR153W	RIB7	II:547459-548194	735	21.1303	OK	21.6786	OK	12.2951	OK	20.03	OK	24.2876	OK	19.9091	OK
YBR154C	RPB5	II:548361-549009	648	58.1108	OK	62.0419	OK	29.912	OK	43.7677	OK	64.509	OK	36.673	OK
YBR155W	CNS1	II:549770-550928	1158	12.2948	OK	12.001	OK	6.78588	OK	10.0636	OK	13.3877	OK	8.02518	OK
YBR156C	SLI15	II:551103-553200	2097	5.8629	OK	5.7426	OK	1.77581	OK	4.60053	OK	5.98083	OK	4.36334	OK
YBR157C	ICS2	II:553542-554310	768	12.1578	OK	12.5633	OK	3.23676	OK	8.26298	OK	9.38857	OK	8.88571	OK
YBR158W	AMN1	II:556548-558198	1650	47.4952	OK	51.2712	OK	20.1882	OK	37.4684	OK	44.5877	OK	30.8988	OK
YBR159W	IFA38	II:558684-559728	1044	61.6079	OK	54.6708	OK	21.9943	OK	49.3113	OK	58.8903	OK	41.5292	OK
YBR160W	CDC28	II:560077-560974	897	33.0211	OK	25.7266	OK	16.2193	OK	34.4734	OK	32.8177	OK	26.9821	OK
YBR161W	CSH1	II:561633-562764	1131	6.94699	OK	8.78311	OK	5.44791	OK	10.5199	OK	11.0659	OK	9.49278	OK
YBR162C	TOS1	II:563202-564570	1368	365.005	OK	393.192	OK	235.072	OK	367.724	OK	372.861	OK	364.27	OK
YBR162W-A	YSY6	II:565230-565428	198	266.307	OK	223.245	OK	72.6943	OK	156.344	OK	219.163	OK	225.887	OK
YBR163W	EXO5	II:565722-567480	1758	20.5308	OK	19.4147	OK	13.7392	OK	21.4272	OK	22.2198	OK	18.9764	OK
YBR164C	ARL1	II:567874-568426	552	86.3693	OK	79.4156	OK	52.694	OK	72.2869	OK	85.8124	OK	77.4166	OK
YBR165W	UBS1	II:568851-569685	834	9.95567	OK	9.56963	OK	4.57577	OK	8.31867	OK	10.0845	OK	7.45085	OK
YBR166C	TYR1	II:569841-571200	1359	18.4216	OK	18.7477	OK	9.75871	OK	16.5333	OK	21.4191	OK	15.564	OK
YBR167C	POP7	II:571467-571890	423	27.5899	OK	21.8055	OK	11.5608	OK	20.3826	OK	28.8065	OK	18.1765	OK
YBR168W	PEX32	II:572370-573612	1242	13.0444	OK	15.9713	OK	12.4812	OK	14.6352	OK	17.9349	OK	14.5894	OK
YBR169C	SSE2	II:573914-575996	2082	27.7588	OK	23.7796	OK	17.4565	OK	28.7763	OK	28.2286	OK	23.0964	OK
YBR170C	NPL4	II:576343-578086	1743	15.3532	OK	17.5649	OK	13.7184	OK	19.5579	OK	18.8422	OK	15.7776	OK
YBR171W	SEC66	II:578363-578984	621	61.1775	OK	58.2124	OK	40.8015	OK	51.4935	OK	58.8702	OK	42.2833	OK
YBR172C	SMY2	II:579149-581372	2223	15.8583	OK	16.7772	OK	5.59243	OK	13.1557	OK	15.8968	OK	11.3026	OK
YBR173C	UMP1	II:581725-582172	447	41.9007	OK	39.5302	OK	9.40223	OK	32.3709	OK	37.4372	OK	31.1483	OK
YBR174C	YBR174C	II:582337-582652	315	0.347764	OK	0.338575	OK	0	OK	0.350105	OK	0.363131	OK	0.573271	OK
YBR175W	SWD3	II:582407-583355	948	26.9203	OK	25.3732	OK	29.5253	OK	27.091	OK	28.258	OK	24.6286	OK
YBR176W	ECM31	II:583719-584658	939	8.74322	OK	10.8561	OK	7.947	OK	8.95233	OK	11.392	OK	8.45213	OK
YBR177C	EHT1	II:584806-586162	1356	119.462	OK	174.627	OK	104.529	OK	112.579	OK	121.538	OK	125.389	OK
YBR178W	YBR178W	II:586070-586445	375	3.6354	OK	3.436	OK	2.60807	OK	3.55793	OK	3.52577	OK	2.34457	OK
YBR179C	FZO1	II:586546-589114	2568	9.29527	OK	12.0573	OK	4.8656	OK	10.1981	OK	10.3303	OK	8.76903	OK
YBR180W	DTR1	II:589740-591459	1719	0.982823	OK	0.730867	OK	0.324432	OK	0.780586	OK	1.25491	OK	1.05883	OK
YBR181C	RPS6B	II:591711-592774	711	423.902	OK	404.504	OK	597.952	OK	362.409	OK	403.737	OK	363.609	OK
YBR182C	SMP1	II:593505-594864	1359	2.62258	OK	1.63441	OK	0.711415	OK	1.58326	OK	2.4615	OK	1.4715	OK
YBR182C-A	YBR182C-A	II:595360-595555	195	11.8461	OK	11.2771	OK	0	OK	5.59467	OK	13.703	OK	4.58161	OK
YBR183W	YPC1	II:596114-597065	951	14.2118	OK	12.1395	OK	11.061	OK	16.4787	OK	17.3227	OK	16.8072	OK
YBR184W	YBR184W	II:597362-598934	1572	1.06067	OK	1.28425	OK	0.263734	OK	1.02427	OK	1.07979	OK	0.896717	OK
YBR185C	MBA1	II:599122-599959	837	14.0588	OK	18.6763	OK	9.87555	OK	12.9474	OK	14.7934	OK	13.192	OK
YBR186W	PCH2	II:600552-602360	1695	1.74688	OK	1.81197	OK	0.949874	OK	1.3714	OK	1.92954	OK	1.31406	OK
YBR187W	GDT1	II:602633-603476	843	86.0151	OK	92.5082	OK	57.2421	OK	64.9921	OK	70.5096	OK	63.1241	OK
YBR188C	NTC20	II:603684-604107	423	10.9695	OK	12.3178	OK	2.39361	OK	11.2685	OK	7.69758	OK	8.99505	OK
YBR189W	RPS9B	II:604507-605508	588	2036.18	OK	2076.43	OK	1733.19	OK	1758.6	OK	2080.52	OK	1652.65	OK
YBR190W	YBR190W	II:605965-606277	312	0.905241	OK	0.470808	OK	0	OK	0.465462	OK	0	OK	0	OK
YBR191W	RPL21A	II:606269-607140	483	2027.09	OK	2007.72	OK	1619.33	OK	1930.04	OK	2098.26	OK	1993.15	OK
YBR191W-A	YBR191W-A	II:607148-607223	75	1746.54	OK	1971.95	OK	297.216	OK	323.699	OK	1622.13	OK	1665.15	OK
YBR192W	RIM2	II:607651-608785	1134	10.7823	OK	10.3499	OK	5.28121	OK	13.1286	OK	12.951	OK	11.597	OK
YBR193C	MED8	II:609081-609753	672	13.9637	OK	11.2668	OK	9.76674	OK	13.2616	OK	13.4892	OK	12.1837	OK
YBR194W	AIM4	II:610037-610409	372	11.6428	OK	19.6553	OK	10.008	OK	11.4952	OK	14.7622	OK	13.7946	OK
YBR195C	MSI1	II:610613-611882	1269	8.88671	OK	9.01743	OK	4.8347	OK	7.91691	OK	9.16864	OK	7.04247	OK
YBR196C	PGI1	II:612235-613900	1665	2706.84	OK	2230.09	OK	3121.72	OK	3021.81	OK	2550.45	OK	2954.6	OK
YBR196C-A	YBR196C-A	II:614023-614173	150	70.2625	OK	136.131	OK	66.9931	OK	135.779	OK	178.669	OK	280.458	OK
YBR196C-B	YBR196C-B	II:614525-614630	105	253.874	OK	126.47	OK	272.63	OK	274.556	OK	217.515	OK	238.471	OK
YBR197C	YBR197C	II:615202-615856	654	12.557	OK	13.4455	OK	4.61709	OK	10.094	OK	10.4262	OK	9.50005	OK
YBR198C	TAF5	II:616126-618523	2397	9.24562	OK	8.96426	OK	3.28701	OK	8.37966	OK	9.649	OK	6.52616	OK
YBR199W	KTR4	II:618908-620303	1395	60.8967	OK	54.9012	OK	29.7362	OK	62.4132	OK	66.2688	OK	55.1668	OK
YBR200W	BEM1	II:620871-622527	1656	2.89678	OK	2.63584	OK	0.657153	OK	1.43888	OK	2.04818	OK	1.0618	OK
YBR200W-A	YBR200W-A	II:622982-623147	165	0	OK	10.8922	OK	0	OK	19.0302	OK	0	OK	11.0409	OK
YBR201C-A	YBR201C-A	II:624492-624696	204	236.972	OK	180.19	OK	153.439	OK	299.683	OK	160.819	OK	337.863	OK
YBR201W	DER1	II:623575-624211	636	11.559	OK	10.5354	OK	8.75657	OK	12.4063	OK	13.0399	OK	12.6355	OK
YBR202W	MCM7	II:625771-628309	2538	29.0517	OK	28.0587	OK	19.2709	OK	30.9268	OK	33.8539	OK	28.737	OK
YBR203W	COS111	II:629167-631942	2775	10.1008	OK	11.7988	OK	7.02889	OK	13.3161	OK	11.5368	OK	12.2189	OK
YBR204C	LDH1	II:632253-633381	1128	12.6914	OK	9.81063	OK	10.3148	OK	14.9336	OK	12.9454	OK	10.9807	OK
YBR205W	KTR3	II:633621-634836	1215	43.3421	OK	41.3015	OK	27.2846	OK	36.9745	OK	45.266	OK	35.3216	OK
YBR206W	YBR206W	II:634600-634924	324	18.4867	OK	31.0903	OK	9.41745	OK	29.938	OK	20.9693	OK	23.8932	OK
YBR207W	FTH1	II:635145-636543	1398	37.9271	OK	35.9386	OK	27.7533	OK	34.6637	OK	41.3745	OK	33.255	OK
YBR208C	DUR1,2	II:636702-642210	5508	223.96	OK	160.534	OK	168.991	OK	289.981	OK	212.963	OK	235.418	OK
YBR209W	YBR209W	II:642582-642900	318	0	OK	0	OK	0	OK	1.97886	OK	0	OK	0	OK
YBR210W	ERV15	II:645549-645978	429	70.4208	OK	59.9576	OK	38.2682	OK	86.1828	OK	82.7221	OK	81.1506	OK
YBR211C	AME1	II:646157-647132	975	18.0551	OK	13.4406	OK	7.71084	OK	16.2033	OK	14.8259	OK	15.0003	OK
YBR212W	NGR1	II:647885-649904	2019	2.4833	OK	1.97429	OK	0.484084	OK	1.05844	OK	1.32387	OK	0.636769	OK
YBR213W	MET8	II:650367-651192	825	7.72779	OK	8.13514	OK	2.80741	OK	7.43142	OK	9.68701	OK	5.29233	OK
YBR214W	SDS24	II:651414-652998	1584	28.7961	OK	22.0796	OK	6.38116	OK	23.1461	OK	23.339	OK	19.8975	OK
YBR215W	HPC2	II:653355-655317	1878	5.36859	OK	4.98257	OK	1.76026	OK	4.80496	OK	5.15391	OK	4.48097	OK
YBR216C	YBP1	II:655575-657600	2025	17.2921	OK	17.465	OK	12.9297	OK	20.2068	OK	20.0814	OK	19.0143	OK
YBR217W	ATG12	II:657831-658392	561	4.40365	OK	5.6404	OK	3.57343	OK	4.37467	OK	6.59542	OK	4.20868	OK
YBR218C	PYC2	II:658706-662249	3543	172.52	OK	148.572	OK	132.975	OK	157.904	OK	162.95	OK	129.561	OK
YBR219C	YBR219C	II:662498-663303	384	0.604192	OK	0.00213443	OK	3.50095e-07	OK	4.20759e-05	OK	0.371932	OK	1.09978	OK
YBR220C	YBR220C	II:662994-664677	1683	20.8056	OK	23.5752	OK	11.5732	OK	21.2798	OK	23.7872	OK	19.9829	OK
YBR221C	PDB1	II:665152-666253	1101	85.7666	OK	95.5159	OK	27.8385	OK	43.7247	OK	53.5891	OK	32.6914	OK
YBR221W-A	YBR221W-A	II:666537-666642	105	0	OK	24.7636	OK	0	OK	29.8471	OK	0	OK	0	OK
YBR222C	PCS60	II:666719-668351	1632	47.2771	OK	40.5862	OK	28.166	OK	45.5129	OK	45.2078	OK	40.8031	OK
YBR223C	TDP1	II:668662-670297	1635	4.4967	OK	4.10176	OK	2.4664	OK	4.99318	OK	4.77126	OK	3.66472	OK
YBR223W-A	YBR223W-A	II:668720-668840	120	61.8338	OK	71.3947	OK	15.0151	OK	31.2443	OK	75.471	OK	46.4554	OK
YBR224W	YBR224W	II:670124-670640	516	1.30336	OK	1.02268	OK	0.152238	OK	0.900746	OK	1.14313	OK	2.36237	OK
YBR225W	YBR225W	II:670626-673329	2703	6.3998	OK	5.90765	OK	2.15912	OK	6.88497	OK	6.92643	OK	6.2578	OK
YBR226C	YBR226C	II:673154-673565	411	18.6646	OK	21.6184	OK	9.56822	OK	23.7762	OK	21.3278	OK	19.7607	OK
YBR227C	MCX1	II:673571-675134	1563	11.7711	OK	11.1874	OK	7.71643	OK	11.4162	OK	12.5097	OK	9.08768	OK
YBR228W	SLX1	II:675312-676227	915	3.44016	OK	3.58405	OK	1.77417	OK	3.297	OK	3.37773	OK	3.23876	OK
YBR229C	ROT2	II:676356-679221	2865	29.8867	OK	29.6787	OK	16.2382	OK	31.8364	OK	32.8396	OK	26.1694	OK
YBR230C	OM14	II:679548-680050	405	55.0291	OK	50.8661	OK	25.8629	OK	44.873	OK	41.0053	OK	38.9292	OK
YBR230W-A	YBR230W-A	II:680361-680562	201	9.59838	OK	4.78573	OK	7.46343	OK	6.87252	OK	10.2836	OK	7.64162	OK
YBR231C	SWC5	II:682178-683090	912	3.21301	OK	3.60916	OK	2.14256	OK	3.39535	OK	2.63185	OK	2.55192	OK
YBR232C	YBR232C	II:683372-683732	360	0.306784	OK	0	OK	0	OK	0.35136	OK	0.704606	OK	0.905295	OK
YBR233W	PBP2	II:683427-684669	1242	6.49693	OK	6.92029	OK	4.26354	OK	8.00802	OK	8.11499	OK	6.58172	OK
YBR233W-A	DAD3	II:684976-685261	285	17.719	OK	15.432	OK	3.22271	OK	14.5365	OK	17.6665	OK	15.2544	OK
YBR234C	ARC40	II:685437-686592	1155	155.594	OK	153.126	OK	106.078	OK	141.717	OK	150.659	OK	135.806	OK
YBR235W	YBR235W	II:686900-690263	3363	18.4771	OK	16.6219	OK	12.7655	OK	22.6202	OK	22.9102	OK	19.142	OK
YBR236C	ABD1	II:690382-691693	1311	25.9432	OK	23.764	OK	15.6422	OK	21.8905	OK	24.2989	OK	21.1393	OK
YBR237W	PRP5	II:691968-694518	2550	5.89158	OK	5.32984	OK	3.69927	OK	6.69629	OK	6.30796	OK	5.19989	OK
YBR238C	YBR238C	II:695106-697302	2196	21.8291	OK	20.7667	OK	9.92219	OK	21.028	OK	22.614	OK	20.739	OK
YBR239C	ERT1	II:698353-699943	1590	4.61516	OK	4.52104	OK	1.42288	OK	3.53261	OK	3.87381	OK	3.51796	OK
YBR240C	THI2	II:700489-701842	1353	1.99525	OK	2.31903	OK	1.07256	OK	2.28711	OK	2.03262	OK	1.47202	OK
YBR241C	YBR241C	II:702588-704055	1467	20.1644	OK	19.5863	OK	12.2368	OK	17.7019	OK	20.1069	OK	19.4603	OK
YBR242W	YBR242W	II:704669-705386	717	24.7499	OK	27.218	OK	9.886	OK	23.2539	OK	29.7167	OK	22.5234	OK
YBR243C	ALG7	II:705446-706793	1347	55.9086	OK	59.2317	OK	37.8036	OK	60.2423	OK	62.6739	OK	57.3188	OK
YBR244W	GPX2	II:707527-708016	489	22.2588	OK	24.4757	OK	4.65771	OK	14.7438	OK	27.8631	OK	13.6029	OK
YBR245C	ISW1	II:708149-711539	3390	23.5134	OK	25.9163	OK	18.8613	OK	25.4991	OK	28.6242	OK	24.1195	OK
YBR246W	RRT2	II:711590-712754	1164	27.147	OK	32.1268	OK	16.0129	OK	25.6237	OK	30.1469	OK	24.9073	OK
YBR247C	ENP1	II:713003-714455	1452	18.6399	OK	25.0392	OK	9.68899	OK	13.6825	OK	21.1269	OK	13.5162	OK
YBR248C	HIS7	II:714806-716465	1659	51.7422	OK	50.0167	OK	45.7426	OK	53.362	OK	59.5564	OK	49.2102	OK
YBR249C	ARO4	II:716881-717994	1113	445.859	OK	397.66	OK	370.249	OK	455.516	OK	447.296	OK	447.78	OK
YBR250W	SPO23	II:719032-720604	1572	0.69003	OK	1.22659	OK	0.718132	OK	1.33586	OK	1.66733	OK	1.01509	OK
YBR251W	MRPS5	II:721389-722313	924	16.1001	OK	18.7354	OK	13.3607	OK	15.2539	OK	15.8676	OK	15.8421	OK
YBR252W	DUT1	II:722610-723054	444	45.4135	OK	43.5175	OK	13.4829	OK	29.9144	OK	36.9643	OK	30.0857	OK
YBR253W	SRB6	II:723269-723635	366	48.278	OK	46.698	OK	29.9128	OK	32.7947	OK	58.5917	OK	44.5967	OK
YBR254C	TRS20	II:723735-724263	528	27.1629	OK	30.79	OK	18.8703	OK	30.1981	OK	28.9823	OK	26.8056	OK
YBR255C-A	YBR255C-A	II:726617-727074	363	41.2304	OK	37.8715	OK	43.684	OK	37.642	OK	42.929	OK	43.5885	OK
YBR255W	MTC4	II:724455-726540	2085	3.59132	OK	3.72333	OK	1.07708	OK	3.2482	OK	4.22352	OK	2.22753	OK
YBR256C	RIB5	II:727385-728102	717	104.986	OK	99.1411	OK	70.946	OK	102.778	OK	99.4043	OK	113.495	OK
YBR257W	POP4	II:728884-729724	840	12.4036	OK	13.8313	OK	3.70419	OK	9.34036	OK	10.5804	OK	7.13315	OK
YBR258C	SHG1	II:729733-730162	429	13.077	OK	14.5226	OK	10.479	OK	14.4067	OK	12.869	OK	10.255	OK
YBR259W	YBR259W	II:730386-732453	2067	7.84135	OK	7.5791	OK	5.16469	OK	7.29397	OK	9.00988	OK	7.32697	OK
YBR260C	RGD1	II:732638-734639	2001	11.9637	OK	13.7616	OK	6.08331	OK	12.5698	OK	13.2262	OK	11.295	OK
YBR261C	TAE1	II:734831-735530	699	18.7845	OK	18.1786	OK	11.431	OK	18.9519	OK	21.2987	OK	15.0281	OK
YBR262C	AIM5	II:735719-736040	321	57.6903	OK	59.5984	OK	31.3267	OK	48.0474	OK	57.0634	OK	56.4032	OK
YBR263W	SHM1	II:736263-737736	1473	105.187	OK	109.033	OK	72.905	OK	97.8073	OK	106.894	OK	87.7835	OK
YBR264C	YPT10	II:737769-738369	600	18.2176	OK	15.7726	OK	13.7806	OK	15.0916	OK	22.7507	OK	19.9265	OK
YBR265W	TSC10	II:738581-739544	963	53.7023	OK	57.7569	OK	51.1438	OK	55.9166	OK	53.4798	OK	51.8062	OK
YBR266C	SLM6	II:739935-740388	453	9.2762	OK	11.6781	OK	11.9149	OK	8.62774	OK	12.1998	OK	9.40627	OK
YBR267W	REI1	II:739840-741022	1182	6.13325	OK	6.3856	OK	2.40376	OK	3.59073	OK	5.27629	OK	3.45658	OK
YBR268W	MRPL37	II:741298-741616	318	37.7826	OK	41.6761	OK	38.3535	OK	34.2405	OK	37.4962	OK	37.4546	OK
YBR269C	FMP21	II:742159-742576	417	39.7571	OK	31.4197	OK	21.5478	OK	38.036	OK	31.4016	OK	28.7504	OK
YBR270C	BIT2	II:742760-744398	1638	3.45156	OK	3.17923	OK	1.21148	OK	3.85903	OK	4.23914	OK	3.95392	OK
YBR271W	YBR271W	II:744851-746111	1260	7.27643	OK	7.9586	OK	3.8105	OK	6.04474	OK	7.33651	OK	5.65873	OK
YBR272C	HSM3	II:746360-747803	1443	12.6158	OK	9.7752	OK	6.66473	OK	10.9649	OK	13.0945	OK	9.0949	OK
YBR273C	UBX7	II:748060-749371	1311	9.45292	OK	7.39157	OK	4.19904	OK	6.10204	OK	6.86298	OK	5.86073	OK
YBR274W	CHK1	II:749593-751177	1584	15.2738	OK	16.4554	OK	13.1235	OK	18.3649	OK	18.3533	OK	17.4011	OK
YBR275C	RIF1	II:751355-757106	5751	7.51561	OK	7.3256	OK	3.66407	OK	7.8095	OK	8.97892	OK	6.66274	OK
YBR276C	PPS1	II:757619-760043	2424	22.1741	OK	21.4372	OK	12.545	OK	23.0697	OK	27.2264	OK	21.2731	OK
YBR277C	YBR277C	II:760214-760616	402	0	OK	0	OK	0	OK	0	OK	0	OK	0	OK
YBR278W	DPB3	II:760293-760899	606	11.1373	OK	12.6909	OK	5.6701	OK	13.1462	OK	10.7978	OK	10.2217	OK
YBR279W	PAF1	II:761256-762594	1338	15.7323	OK	15.7418	OK	8.63943	OK	16.3516	OK	18.4276	OK	13.4341	OK
YBR280C	SAF1	II:762783-764697	1914	4.20197	OK	3.24201	OK	2.68598	OK	4.81224	OK	4.7408	OK	3.98997	OK
YBR281C	DUG2	II:764969-767606	2637	15.2498	OK	15.3437	OK	9.52638	OK	18.774	OK	16.4242	OK	16.457	OK
YBR282W	MRPL27	II:768239-768680	441	26.6748	OK	21.9246	OK	16.899	OK	17.7316	OK	25.5032	OK	19.1265	OK
YBR283C	SSH1	II:768942-770415	1473	244.59	OK	248.187	OK	145.791	OK	258.104	OK	277.468	OK	232.076	OK
YBR284W	YBR284W	II:771238-773632	2394	2.24157	OK	2.35873	OK	1.07967	OK	2.67534	OK	2.30417	OK	2.4639	OK
YBR285W	YBR285W	II:773921-774356	435	8.20513	OK	5.23035	OK	2.62328	OK	10.3832	OK	9.24611	OK	7.82991	OK
YBR286W	APE3	II:774699-776313	1614	550.374	OK	541.395	OK	327.524	OK	585.353	OK	567.267	OK	538.945	OK
YBR287W	YBR287W	II:776570-777854	1284	166.489	OK	188.196	OK	107.793	OK	181.964	OK	172.173	OK	178.337	OK
YBR288C	APM3	II:778011-779463	1452	25.5918	OK	27.595	OK	10.1146	OK	27.4198	OK	26.7557	OK	20.1546	OK
YBR289W	SNF5	II:779666-782384	2718	0.546371	OK	0.591793	OK	0.132891	OK	0.26446	OK	0.340355	OK	0.149829	OK
YBR290W	BSD2	II:782590-783556	966	5.82737	OK	5.75124	OK	1.03101	OK	3.3105	OK	5.03704	OK	2.75278	OK
YBR291C	CTP1	II:783672-784572	900	157.961	OK	153.87	OK	126.377	OK	161.587	OK	174.169	OK	146.322	OK
YBR292C	YBR292C	II:784701-785073	372	7.1647	OK	3.34439	OK	0.710734	OK	10.15	OK	6.35405	OK	3.3647	OK
YBR293W	VBA2	II:787005-788430	1425	17.6706	OK	17.1794	OK	14.1555	OK	18.0767	OK	21.386	OK	19.265	OK
YBR294W	SUL1	II:789234-791814	2580	83.0409	OK	45.9374	OK	51.0257	OK	105.851	OK	97.2747	OK	78.2991	OK
YBR295W	PCA1	II:792848-796499	3651	10.8688	OK	8.61097	OK	6.29191	OK	9.76573	OK	10.8902	OK	8.05625	OK
YBR296C	PHO89	II:796797-798522	1725	21.183	OK	11.4071	OK	5.09001	OK	5.11645	OK	12.4161	OK	5.16124	OK
YBR296C-A	YBR296C-A	II:800122-800242	120	0	OK	24.4109	OK	27.2296	OK	0	OK	0	OK	0	OK
YBR297W	MAL33	II:800522-801929	1407	2.80994	OK	3.25358	OK	1.98845	OK	3.38631	OK	2.44062	OK	2.88482	OK
YBR298C	MAL31	II:802630-804475	1845	4.25402	OK	3.97155	OK	3.56339	OK	5.75888	OK	4.23528	OK	5.69689	OK
YBR298C-A	YBR298C-A	II:805034-805256	222	0	OK	2.04519	OK	0	OK	0	OK	0	OK	0	OK
YBR299W	MAL32	II:805350-807105	1755	0.37334	OK	0.802234	OK	0.242151	OK	0.785783	OK	0.605861	OK	0.821812	OK
YBR300C	YBR300C	II:808599-809097	498	0	OK	0	OK	0.0342421	OK	0	OK	0.0685776	OK	0.0184493	OK
YBR301W	PAU24	II:809056-809419	363	1.42348	OK	1.32144	OK	1.25909	OK	0	OK	2.38374	OK	3.66134	OK
YBR302C	COS2	II:810339-811479	1140	0	OK	0	OK	0	OK	0	OK	0	OK	0	OK
YCL001W	RER1	III:111915-112482	567	106.699	OK	114.55	OK	32.555	OK	103.138	OK	107.576	OK	87.1093	OK
YCL001W-A	YCL001W-A	III:113079-113541	462	3.43104	OK	4.77508	OK	3.53562	OK	3.74835	OK	7.46684	OK	2.44035	OK
YCL001W-B	YCL001W-B	III:113769-114024	255	18.5336	OK	19.3755	OK	8.38231	OK	29.3594	OK	16.0985	OK	23.421	OK
YCL002C	YCL002C	III:110807-111675	792	88.5186	OK	106.233	OK	53.3701	OK	103.967	OK	107.241	OK	118.498	OK
YCL004W	PGS1	III:109104-110670	1566	9.55812	OK	9.42422	OK	6.90696	OK	10.7226	OK	10.2208	OK	10.2955	OK
YCL005W	LDB16	III:108020-108791	771	22.5326	OK	23.3154	OK	12.6353	OK	23.0727	OK	26.1821	OK	24.0207	OK
YCL005W-A	VMA9	III:107022-107417	222	978.662	OK	945.027	OK	949.408	OK	802.396	OK	796.608	OK	853.592	OK
YCL007C	YCL007C	III:106973-107366	393	8.4127	OK	5.21075	OK	1.02914	OK	5.8531	OK	5.6019	OK	4.88278	OK
YCL008C	STP22	III:105695-106853	1158	15.8147	OK	12.6809	OK	5.58355	OK	13.7466	OK	14.9712	OK	12.1542	OK
YCL009C	ILV6	III:104618-105548	930	681.781	OK	661.897	OK	343.6	OK	665.108	OK	620.007	OK	681.257	OK
YCL010C	SGF29	III:103570-104350	780	12.9267	OK	15.9907	OK	13.5381	OK	13.3804	OK	10.8291	OK	11.321	OK
YCL011C	GBP2	III:102074-103358	1284	33.4498	OK	41.2423	OK	29.624	OK	40.5824	OK	38.579	OK	34.7406	OK
YCL012C	YCL012C	III:101316-101788	405	38.2789	OK	40.9154	OK	16.5205	OK	39.813	OK	42.4473	OK	34.376	OK
YCL014W	BUD3	III:96280-101191	4911	10.5212	OK	10.1289	OK	4.18889	OK	9.65991	OK	10.6107	OK	8.68104	OK
YCL016C	DCC1	III:94620-95763	1143	4.8846	OK	4.96232	OK	2.71902	OK	5.68985	OK	5.02516	OK	4.41567	OK
YCL017C	NFS1	III:92776-94270	1494	67.6808	OK	76.283	OK	49.6712	OK	78.0441	OK	80.8478	OK	70.1898	OK
YCL018W	LEU2	III:91323-92418	1095	356.181	OK	303.423	OK	261.158	OK	350.888	OK	334.798	OK	351.987	OK
YCL019W	YCL019W	III:85101-90415	5314	2.70937	OK	2.41396	OK	1.43581	OK	2.57345	OK	2.51165	OK	2.51942	OK
YCL020W	YCL020W	III:85101-86418	1317	1.22967e-07	OK	2.14754e-07	OK	1.27278e-06	OK	1.22068e-07	OK	1.77056e-08	OK	7.16012e-08	OK
YCL021W-A	YCL021W-A	III:83619-83997	378	19.4878	OK	14.1189	OK	5.12364	OK	15.3659	OK	19.2026	OK	12.0796	OK
YCL022C	YCL022C	III:81569-82085	516	4.91217	OK	5.15483	OK	1.81894	OK	5.00784	OK	5.40742	OK	4.19388	OK
YCL023C	YCL023C	III:78948-79296	348	0.17379	OK	0.522107	OK	0	OK	0.282436	OK	0	OK	0.10312	OK
YCL024W	KCC4	III:79161-82275	3114	4.67579	OK	4.90038	OK	2.79745	OK	5.11345	OK	4.912	OK	5.42971	OK
YCL025C	AGP1	III:76017-77919	1902	593.922	OK	622.099	OK	609.691	OK	852.143	OK	746.78	OK	913.003	OK
YCL026C-A	FRM2	III:74703-75285	582	1.9638	OK	1.86472	OK	0.620206	OK	1.15052	OK	0.776996	OK	1.22856	OK
YCL026C-B	HBN1	III:73404-73986	582	2.05008	OK	2.48969	OK	2.25964	OK	4.58224	OK	4.04785	OK	2.33206	OK
YCL027W	FUS1	III:71802-73341	1539	4.58369	OK	5.66539	OK	2.16691	OK	3.54361	OK	3.21525	OK	3.31555	OK
YCL028W	RNQ1	III:70149-71367	1218	11.9412	OK	11.9534	OK	2.45956	OK	7.72481	OK	10.1587	OK	5.64362	OK
YCL029C	BIK1	III:68598-69921	1323	5.45564	OK	4.8955	OK	1.59053	OK	5.03184	OK	4.99805	OK	4.5083	OK
YCL030C	HIS4	III:65933-68333	2400	306.581	OK	253.616	OK	320.378	OK	342.042	OK	314.87	OK	293.702	OK
YCL031C	RRP7	III:64674-65568	894	47.0895	OK	43.7873	OK	14.6439	OK	40.4266	OK	48.0888	OK	30.6773	OK
YCL032W	STE50	III:63440-64481	1041	5.21709	OK	3.86221	OK	2.72094	OK	4.40369	OK	6.16019	OK	4.01326	OK
YCL033C	MXR2	III:62775-63282	507	47.7149	OK	43.2059	OK	48.9773	OK	37.9717	OK	48.0888	OK	30.6533	OK
YCL034W	LSB5	III:61657-62722	1065	13.7673	OK	14.889	OK	9.57562	OK	14.2011	OK	13.4254	OK	10.1013	OK
YCL035C	GRX1	III:60840-61173	333	349.516	OK	340.567	OK	146.888	OK	243.517	OK	317.168	OK	294.284	OK
YCL036W	GFD2	III:59025-60726	1701	2.32556	OK	3.14804	OK	1.51131	OK	1.48796	OK	2.10549	OK	1.26393	OK
YCL037C	SRO9	III:57373-58678	1305	45.2469	OK	45.4051	OK	14.9638	OK	38.191	OK	42.5165	OK	33.7662	OK
YCL038C	ATG22	III:54940-56527	1587	37.4803	OK	29.7113	OK	32.5129	OK	49.4807	OK	35.2302	OK	49.8588	OK
YCL039W	GID7	III:52644-54882	2238	10.6317	OK	9.53338	OK	4.65704	OK	11.5405	OK	10.0862	OK	9.83171	OK
YCL040W	GLK1	III:50837-52340	1503	547.215	OK	439.013	OK	550.288	OK	523.136	OK	435.4	OK	536.032	OK
YCL041C	YCL041C	III:50132-50627	495	1.43943	OK	2.63157	OK	0.874836	OK	2.39832	OK	1.79802	OK	2.24068	OK
YCL042W	YCL042W	III:50583-50943	360	10.8656	OK	7.76193	OK	1.87522	OK	6.48163	OK	3.56048	OK	3.5935	OK
YCL043C	PDI1	III:48652-50221	1569	1088.27	OK	1063.9	OK	812.219	OK	950.371	OK	989.24	OK	939.876	OK
YCL044C	MGR1	III:47110-48364	1254	17.2147	OK	14.8821	OK	7.02966	OK	15.2876	OK	16.2941	OK	15.4935	OK
YCL045C	EMC1	III:44622-46905	2283	67.0843	OK	66.1251	OK	43.584	OK	71.1515	OK	75.6588	OK	55.3814	OK
YCL046W	YCL046W	III:46639-46963	324	249.671	OK	221.08	OK	287.051	OK	252.152	OK	265.883	OK	248.813	OK
YCL047C	POF1	III:43660-44437	777	12.334	OK	14.6503	OK	6.3735	OK	12.7246	OK	14.4544	OK	12.1479	OK
YCL048W	SPS22	III:42164-43556	1392	0.664001	OK	0.872893	OK	0.684831	OK	1.07517	OK	0.781498	OK	1.42646	OK
YCL048W-A	YCL048W-A	III:41487-41727	240	18.2861	OK	20.8802	OK	5.58712	OK	21.0999	OK	11.1563	OK	10.1426	OK
YCL049C	YCL049C	III:39785-40724	939	42.9235	OK	38.1408	OK	27.5665	OK	41.0314	OK	39.7213	OK	37.7421	OK
YCL050C	APA1	III:37835-38801	966	99.0582	OK	96.2762	OK	48.838	OK	82.3084	OK	88.8586	OK	70.9975	OK
YCL051W	LRE1	III:35864-37616	1752	11.7325	OK	12.8666	OK	4.09405	OK	11.8434	OK	12.232	OK	10.6653	OK
YCL052C	PBN1	III:34142-35393	1251	28.0163	OK	24.43	OK	23.0164	OK	30.3321	OK	30.2092	OK	27.0039	OK
YCL054W	SPB1	III:31448-33974	2526	13.5185	OK	17.0989	OK	9.40784	OK	12.8012	OK	17.8515	OK	11.4726	OK
YCL055W	KAR4	III:27928-28936	1008	26.7965	OK	21.8675	OK	11.9985	OK	19.3204	OK	20.6666	OK	16.6596	OK
YCL056C	PEX34	III:26924-27359	435	47.5974	OK	50.2089	OK	26.039	OK	58.7555	OK	63.4146	OK	48.1895	OK
YCL057C-A	MOS1	III:24031-24325	294	109.372	OK	113.752	OK	25.3739	OK	59.9062	OK	85.0149	OK	60.1391	OK
YCL057W	PRD1	III:24767-26906	2139	73.9474	OK	76.2341	OK	48.9904	OK	80.4535	OK	88.1339	OK	69.6271	OK
YCL058C	FYV5	III:23522-23981	459	8.61853	OK	9.56644	OK	0.72902	OK	8.12572	OK	8.32506	OK	6.97863	OK
YCL058W-A	ADF1	III:23583-23925	342	5.13353	OK	4.81821	OK	1.95542	OK	2.79947	OK	2.99204	OK	3.18428	OK
YCL059C	KRR1	III:22428-23379	951	32.507	OK	39.3526	OK	13.7081	OK	24.0543	OK	39.5481	OK	26.4472	OK
YCL061C	MRC1	III:18815-22106	3291	6.02909	OK	6.53221	OK	2.87951	OK	6.86436	OK	6.61535	OK	6.57595	OK
YCL063W	VAC17	III:17289-18561	1272	13.3967	OK	13.6436	OK	5.25095	OK	12.1797	OK	15.4882	OK	11.3723	OK
YCL064C	CHA1	III:15797-16880	1083	2.01909	OK	2.94979	OK	1.97809	OK	3.82003	OK	2.65361	OK	2.17197	OK
YCL065W	YCL065W	III:13750-14119	369	0	OK	0	OK	0	OK	0	OK	0	OK	0	OK
YCL066W	HMLALPHA1	III:13281-13809	528	0	OK	0	OK	0	OK	0	OK	0	OK	0	OK
YCL067C	HMLALPHA2	III:12385-13018	633	0	OK	0	OK	0	OK	0	OK	0	OK	0	OK
YCL068C	YCL068C	III:11502-12285	783	0	OK	0	OK	0	OK	0	OK	0	OK	0	OK
YCL069W	VBA3	III:9705-11082	1377	0	OK	0	OK	0	OK	0	OK	0	OK	0	OK
YCL073C	GEX1	III:6478-8326	1848	0	OK	0	OK	0	OK	0	OK	0	OK	0	OK
YCL074W	YCL074W	III:2823-3750	927	0.10123	OK	0	OK	0	OK	0.122468	OK	0	OK	0.106352	OK
YCL075W	YCL075W	III:2125-2566	441	0	OK	0	OK	0	OK	0	OK	0	OK	0.202939	OK
YCL076W	YCL076W	III:1391-2135	744	0	OK	0.183481	OK	0.195731	OK	0	OK	0	OK	0	OK
YCR001W	YCR001W	III:115684-115999	315	11.4814	OK	12.6478	OK	4.22189	OK	7.97967	OK	18.986	OK	15.7346	OK
YCR002C	CDC10	III:117379-118348	969	84.3981	OK	79.575	OK	44.9374	OK	79.1492	OK	90.508	OK	67.3644	OK
YCR003W	MRPL32	III:118619-119171	552	21.1047	OK	23.3776	OK	11.3497	OK	19.1625	OK	20.6846	OK	18.7203	OK
YCR004C	YCP4	III:119574-120318	744	138.897	OK	141.688	OK	199.853	OK	130.885	OK	149.685	OK	120.045	OK
YCR005C	CIT2	III:120945-122328	1383	14.1058	OK	11.4188	OK	6.27223	OK	12.6853	OK	13.3997	OK	11.1061	OK
YCR006C	YCR006C	III:122529-123003	474	12.1012	OK	11.935	OK	9.46484	OK	11.8171	OK	14.5881	OK	16.2931	OK
YCR007C	YCR007C	III:126010-126730	720	8.61216	OK	6.1357	OK	2.24589	OK	14.7007	OK	17.0038	OK	10.7437	OK
YCR008W	SAT4	III:128469-130281	1812	24.935	OK	29.2407	OK	13.5608	OK	49.4172	OK	57.3817	OK	47.1702	OK
YCR009C	RVS161	III:130744-131542	798	72.5676	OK	63.9593	OK	38.5892	OK	129.164	OK	140.601	OK	119.328	OK
YCR010C	ADY2	III:132272-133124	852	1.42078	OK	1.8909	OK	0.427998	OK	3.28137	OK	1.35694	OK	2.04426	OK
YCR011C	ADP1	III:133723-136873	3150	47.1647	OK	45.8396	OK	36.3727	OK	108.644	OK	107.795	OK	93.8387	OK
YCR012W	PGK1	III:137745-138996	1251	10447.5	OK	10390.2	OK	11062.2	OK	22032.4	OK	18190.7	OK	25255.9	OK
YCR013C	YCR013C	III:138401-139049	648	1498.02	OK	1484.42	OK	976.951	OK	1565.1	OK	1585.92	OK	1471.37	OK
YCR014C	POL4	III:139184-140933	1749	7.39419	OK	7.68337	OK	4.78717	OK	15.8462	OK	17.1682	OK	15.1823	OK
YCR015C	YCR015C	III:141216-142170	954	14.9789	OK	14.4741	OK	14.769	OK	40.201	OK	42.2511	OK	34.3678	OK
YCR016W	YCR016W	III:143633-144506	873	16.4152	OK	17.7197	OK	11.0031	OK	31.6882	OK	44.9604	OK	26.2545	OK
YCR017C	CWH43	III:144772-147634	2862	101.415	OK	99.4363	OK	90.6383	OK	261.381	OK	254.363	OK	257.866	OK
YCR018C	SRD1	III:148237-148903	666	10.8813	OK	10.8769	OK	12.8141	OK	32.9095	OK	28.7138	OK	32.2791	OK
YCR018C-A	YCR018C-A	III:151607-151862	255	124.063	OK	119.977	OK	78.37	OK	153.047	OK	187.814	OK	131.446	OK
YCR019W	MAK32	III:152836-153928	1092	6.97306	OK	7.78773	OK	5.75755	OK	9.75905	OK	11.1471	OK	8.60968	OK
YCR020C	PET18	III:154011-154659	648	4.38363	OK	7.52045	OK	1.45363	OK	7.0609	OK	4.19953	OK	2.96135	OK
YCR020C-A	MAK31	III:154829-155096	267	117.266	OK	108.292	OK	54.9196	OK	109.169	OK	131.051	OK	91.5197	OK
YCR020W-B	HTL1	III:155319-155556	237	45.0534	OK	43.6339	OK	5.37086	OK	38.7844	OK	58.0235	OK	43.4451	OK
YCR021C	HSP30	III:156108-157107	999	33.3182	OK	34.2237	OK	11.7154	OK	14.505	OK	22.997	OK	21.0017	OK
YCR022C	YCR022C	III:157420-157765	345	1.49535	OK	1.78976	OK	1.29913	OK	1.88763	OK	0.764663	OK	2.81799	OK
YCR023C	YCR023C	III:158537-160373	1836	33.2266	OK	31.2347	OK	18.2628	OK	44.1625	OK	43.5927	OK	41.0655	OK
YCR024C	SLM5	III:160743-162222	1479	7.21894	OK	5.42764	OK	3.31736	OK	9.13056	OK	8.27294	OK	6.64749	OK
YCR024C-A	PMP1	III:162944-163067	123	18197.2	OK	21159.3	OK	3155.34	OK	26087.4	OK	23521.3	OK	23250.3	OK
YCR024C-B	YCR024C-B	III:162598-162865	267	5632.34	OK	5540.64	OK	2614.84	OK	8705.35	OK	7914.4	OK	8397.69	OK
YCR025C	YCR025C	III:163445-163856	411	2.74767	OK	3.39528	OK	2.95936	OK	3.64321	OK	4.04942	OK	3.1621	OK
YCR026C	NPP1	III:164110-166339	2229	8.61623	OK	8.13088	OK	2.80893	OK	6.17705	OK	7.73989	OK	4.17848	OK
YCR027C	RHB1	III:167369-167999	630	23.4374	OK	25.7574	OK	21.1903	OK	36.1835	OK	31.8344	OK	29.2643	OK
YCR028C	FEN2	III:170885-172424	1539	27.0427	OK	31.0283	OK	26.4278	OK	37.2165	OK	36.1066	OK	34.6223	OK
YCR028C-A	RIM1	III:172949-173440	408	398.921	OK	373.327	OK	161.01	OK	381.026	OK	428.294	OK	390.852	OK
YCR030C	SYP1	III:173825-176438	2613	21.618	OK	19.4507	OK	11.8554	OK	21.6431	OK	20.3347	OK	19.8873	OK
YCR031C	RPS14A	III:177499-178220	414	6249.86	OK	6284.19	OK	6142.32	OK	6567.05	OK	6433.24	OK	7024.17	OK
YCR032W	BPH1	III:179519-186023	6504	9.80488	OK	9.84324	OK	6.98898	OK	11.7968	OK	13.4804	OK	10.66	OK
YCR033W	SNT1	III:186488-190169	3681	14.1578	OK	14.0532	OK	6.49878	OK	14.7334	OK	16.0949	OK	11.8413	OK
YCR034W	FEN1	III:190591-191635	1044	162.309	OK	215.999	OK	78.9169	OK	173.622	OK	194.783	OK	170.91	OK
YCR035C	RRP43	III:191833-193018	1185	25.248	OK	25.9233	OK	16.0657	OK	22.9809	OK	26.2222	OK	22.1737	OK
YCR036W	RBK1	III:193296-194298	1002	22.0571	OK	20.94	OK	9.56662	OK	13.5624	OK	17.3056	OK	11.6023	OK
YCR037C	PHO87	III:194413-197185	2772	9.7781	OK	9.94716	OK	5.67955	OK	11.5328	OK	11.9146	OK	10.2686	OK
YCR038C	BUD5	III:197620-199549	1929	4.50043	OK	4.74226	OK	1.69081	OK	3.62452	OK	3.63507	OK	4.14345	OK
YCR038W-A	YCR038W-A	III:199292-199418	126	40.2477	OK	19.5633	OK	21.9517	OK	26.3476	OK	75.6974	OK	70.7256	OK
YCR039C	MATALPHA2	III:199545-200178	633	0	OK	0	OK	0	OK	0	OK	0	OK	0	OK
YCR040W	MATALPHA1	III:200441-200969	528	0	OK	0	OK	0	OK	0	OK	0	OK	0	OK
YCR041W	YCR041W	III:200910-201243	333	10.188	OK	9.08513	OK	0	OK	7.84748	OK	14.1175	OK	10.2401	OK
YCR042C	TAF2	III:201173-205397	4224	10.5427	OK	11.0467	OK	6.31809	OK	13.7218	OK	14.1467	OK	10.2974	OK
YCR043C	YCR043C	III:206260-206644	384	187.779	OK	208.426	OK	107.968	OK	164.142	OK	178.436	OK	161.691	OK
YCR044C	PER1	III:206876-207950	1074	65.7239	OK	68.998	OK	41.0519	OK	60.1065	OK	67.2312	OK	61.7226	OK
YCR045C	RRT12	III:208134-209610	1476	5.22382	OK	6.3703	OK	3.57738	OK	6.24603	OK	5.48488	OK	4.79303	OK
YCR045W-A	YCR045W-A	III:208750-209101	351	26.7378	OK	18.4986	OK	25.0155	OK	31.9364	OK	24.7932	OK	24.6143	OK
YCR046C	IMG1	III:209913-210423	510	18.0352	OK	21.5329	OK	14.1457	OK	24.163	OK	25.4683	OK	17.0208	OK
YCR047C	BUD23	III:210717-211545	828	3.70335	OK	4.60787	OK	4.55136	OK	6.05705	OK	5.60227	OK	4.19423	OK
YCR047W-A	YCR047W-A	III:211300-211507	207	28.5872	OK	19.98	OK	39.8352	OK	19.7015	OK	39.6228	OK	24.961	OK
YCR048W	ARE1	III:211928-213761	1833	27.8094	OK	19.9882	OK	29.5988	OK	33.7436	OK	27.3218	OK	30.193	OK
YCR049C	YCR049C	III:211870-212317	447	0.301377	OK	0.148715	OK	0	OK	0	OK	0	OK	0.139489	OK
YCR050C	YCR050C	III:213463-213772	309	64.6421	OK	46.0043	OK	45.2796	OK	87.289	OK	62.5481	OK	81.6934	OK
YCR051W	YCR051W	III:214070-214739	669	15.8856	OK	20.9377	OK	16.4068	OK	17.2219	OK	20.9109	OK	15.8608	OK
YCR052W	RSC6	III:214993-216445	1452	11.1192	OK	11.2109	OK	5.05791	OK	9.83125	OK	11.3353	OK	8.2625	OK
YCR053W	THR4	III:216696-218241	1545	370.806	OK	316.301	OK	199.97	OK	373.801	OK	369.431	OK	324.63	OK
YCR054C	CTR86	III:218375-220067	1692	11.0776	OK	11.8111	OK	6.44326	OK	9.97708	OK	12.0408	OK	9.27651	OK
YCR057C	PWP2	III:220456-223228	2772	18.0475	OK	23.0977	OK	10.3363	OK	15.5748	OK	21.0545	OK	16.1498	OK
YCR059C	YIH1	III:223453-224230	777	24.2194	OK	26.8936	OK	18.5166	OK	20.8742	OK	23.0071	OK	18.8616	OK
YCR060W	TAH1	III:224398-224734	336	22.4439	OK	25.8573	OK	7.95218	OK	16.4053	OK	18.2015	OK	15.5564	OK
YCR061W	YCR061W	III:225562-227458	1896	11.0544	OK	11.6337	OK	6.50476	OK	12.8864	OK	13.2675	OK	11.3711	OK
YCR063W	BUD31	III:228317-228791	474	10.6575	OK	10.832	OK	5.01064	OK	7.88184	OK	8.81876	OK	5.38013	OK
YCR064C	YCR064C	III:228094-228505	411	4.49782	OK	5.36082	OK	6.94398	OK	1.94817	OK	3.9984	OK	5.02632	OK
YCR065W	HCM1	III:229309-231004	1695	41.3088	OK	46.1924	OK	26.118	OK	42.4467	OK	45.4629	OK	39.1212	OK
YCR066W	RAD18	III:231499-232963	1464	5.13075	OK	3.85059	OK	2.79342	OK	5.59717	OK	4.90701	OK	3.68379	OK
YCR067C	SED4	III:233124-236322	3198	31.525	OK	30.2866	OK	19.0509	OK	31.7483	OK	33.4023	OK	30.3634	OK
YCR068W	ATG15	III:237213-238776	1563	16.5459	OK	13.8341	OK	13.4979	OK	17.1995	OK	15.6722	OK	18.8981	OK
YCR069W	CPR4	III:239054-240011	957	89.9314	OK	72.0804	OK	50.8539	OK	88.92	OK	81.4582	OK	77.446	OK
YCR071C	IMG2	III:240102-240543	441	33.2549	OK	25.6796	OK	16.381	OK	33.1931	OK	34.5365	OK	29.7655	OK
YCR072C	RSA4	III:240804-242352	1548	12.1916	OK	15.5973	OK	8.61613	OK	11.4301	OK	13.3119	OK	8.29994	OK
YCR073C	SSK22	III:242587-246583	3996	9.61813	OK	8.67956	OK	6.70705	OK	8.76233	OK	10.3971	OK	7.99541	OK
YCR073W-A	SOL2	III:246962-247910	948	14.7675	OK	14.096	OK	10.257	OK	14.2241	OK	13.5993	OK	10.4353	OK
YCR075C	ERS1	III:248032-248815	783	29.8766	OK	30.3642	OK	21.3063	OK	35.6768	OK	36.439	OK	35.7835	OK
YCR075W-A	YCR075W-A	III:248974-249202	228	50.3318	OK	43.9129	OK	28.4452	OK	26.3354	OK	43.2209	OK	49.628	OK
YCR076C	YCR076C	III:249292-250045	753	6.36633	OK	5.46796	OK	4.51315	OK	6.04379	OK	6.18891	OK	5.11131	OK
YCR077C	PAT1	III:250237-252628	2391	11.3994	OK	13.6424	OK	3.47631	OK	8.78869	OK	10.4515	OK	6.45331	OK
YCR079W	PTC6	III:252844-254173	1329	21.3262	OK	22.0893	OK	15.9277	OK	23.0201	OK	22.7784	OK	21.1729	OK
YCR081C-A	YCR081C-A	III:258414-258651	237	18.9042	OK	16.6929	OK	9.54803	OK	22.3801	OK	37.0152	OK	9.36227	OK
YCR081W	SRB8	III:254370-258654	4284	7.93569	OK	6.73303	OK	2.88998	OK	6.51805	OK	7.98061	OK	5.74404	OK
YCR082W	AHC2	III:258882-259269	387	130.808	OK	131.682	OK	79.2839	OK	112.265	OK	131.804	OK	109.999	OK
YCR083W	TRX3	III:259577-259961	384	45.9459	OK	52.042	OK	12.974	OK	38.4109	OK	45.4478	OK	35.0138	OK
YCR084C	TUP1	III:260310-262452	2142	17.8741	OK	18.1009	OK	4.30454	OK	11.1846	OK	13.7377	OK	8.42981	OK
YCR085W	YCR085W	III:262915-263269	354	3.5718	OK	7.59327	OK	0	OK	3.57656	OK	6.37603	OK	4.09182	OK
YCR086W	CSM1	III:263391-263964	573	8.61767	OK	10.0613	OK	4.60034	OK	9.91243	OK	9.64174	OK	9.71283	OK
YCR087C-A	YCR087C-A	III:264005-264467	462	1.3654	OK	2.18405	OK	0.543618	OK	0.491617	OK	0.945132	OK	0.360147	OK
YCR087W	YCR087W	III:263975-264491	516	3.54056	OK	2.35544	OK	2.36522	OK	1.01618	OK	2.29235	OK	1.78537	OK
YCR088W	ABP1	III:265067-266846	1779	81.8265	OK	74.1687	OK	45.5971	OK	71.1913	OK	76.5798	OK	57.6116	OK
YCR089W	FIG2	III:267433-272263	4830	7.59258	OK	7.71118	OK	3.0258	OK	3.6994	OK	3.68983	OK	3.39957	OK
YCR090C	YCR090C	III:272314-272863	549	37.4688	OK	39.4033	OK	35.1498	OK	34.7251	OK	39.6493	OK	36.2125	OK
YCR091W	KIN82	III:274403-276566	2163	3.09979	OK	3.21551	OK	1.54575	OK	3.98953	OK	3.73729	OK	3.0851	OK
YCR092C	MSH3	III:276763-279820	3057	6.05229	OK	7.34295	OK	3.22559	OK	6.43464	OK	6.75383	OK	6.14778	OK
YCR093W	CDC39	III:280116-286443	6327	44.1215	OK	45.1055	OK	20.8724	OK	44.5397	OK	52.3364	OK	36.374	OK
YCR094W	CDC50	III:286761-287937	1176	22.0928	OK	20.9534	OK	15.6985	OK	19.649	OK	23.4668	OK	17.0245	OK
YCR095C	OCA4	III:288169-289258	1089	11.4426	OK	10.7332	OK	4.59508	OK	8.16022	OK	11.2683	OK	11.2803	OK
YCR095W-A	YCR095W-A	III:289638-289797	159	22.137	OK	0	OK	26.2448	OK	28.9592	OK	14.0376	OK	25.5886	OK
YCR096C	HMRA2	III:293178-293538	360	0	OK	0	OK	0	OK	0	OK	0	OK	0	OK
YCR097W	HMRA1	III:293834-294321	381	0	OK	0.912419	OK	0	OK	69.9681	OK	80.5344	OK	66.4078	OK
YCR097W-A	YCR097W-A	III:294438-294705	267	0	OK	0	OK	0	OK	0	OK	0	OK	0	OK
YCR098C	GIT1	III:297048-298605	1557	8.70477	OK	25.7118	OK	14.5472	OK	7.0868	OK	8.1849	OK	12.2347	OK
YCR099C	YCR099C	III:300831-301299	468	16.7522	OK	14.8301	OK	7.28472	OK	14.596	OK	13.954	OK	14.5821	OK
YCR100C	YCR100C	III:301270-302221	951	12.9279	OK	11.0768	OK	7.89382	OK	16.7214	OK	15.1928	OK	12.3071	OK
YCR101C	YCR101C	III:302481-303030	549	18.4133	OK	14.3782	OK	13.92	OK	17.0141	OK	23.5457	OK	15.6153	OK
YCR102C	YCR102C	III:304360-305467	1107	3.23358	OK	2.52669	OK	2.68016	OK	3.22069	OK	3.07201	OK	3.42179	OK
YCR102W-A	YCR102W-A	III:306734-306932	198	5.92738	OK	26.7503	OK	0	OK	7.73256	OK	7.67232	OK	13.508	OK
YCR104W	PAU3	III:307800-308175	375	1.11985	OK	0.518212	OK	1.38464	OK	1.15957	OK	1.16152	OK	1.52713	OK
YCR105W	ADH7	III:309069-310155	1086	6.44092	OK	5.4321	OK	1.90142	OK	4.55204	OK	4.92184	OK	4.71483	OK
YCR106W	RDS1	III:310957-313456	2499	12.5768	OK	13.2133	OK	10.3735	OK	13.9344	OK	15.6445	OK	11.5609	OK
YCR107W	AAD3	III:313889-314981	1092	10.9974	OK	10.6265	OK	6.65019	OK	9.70918	OK	11.6949	OK	9.77444	OK
YCR108C	YCR108C	III:315996-316188	192	0	OK	2.05712	OK	0	OK	0	OK	0	OK	3.11766	OK
YDL001W	RMD1	IV:447983-449276	1293	7.98137	OK	7.79887	OK	4.82418	OK	7.68917	OK	8.24356	OK	6.73364	OK
YDL002C	NHP10	IV:446966-447578	612	29.6688	OK	23.7259	OK	13.0716	OK	23.3445	OK	31.8281	OK	22.6909	OK
YDL003W	MCD1	IV:444682-446383	1701	18.6458	OK	18.9464	OK	11.538	OK	15.9577	OK	19.9965	OK	18.0717	OK
YDL004W	ATP16	IV:443028-443511	483	231.539	OK	256.257	OK	128.754	OK	215.782	OK	260.817	OK	226.214	OK
YDL005C	MED2	IV:441013-442309	1296	3.15993	OK	2.96132	OK	1.0434	OK	2.16678	OK	2.87663	OK	1.99435	OK
YDL006W	PTC1	IV:439908-440754	846	16.6234	OK	18.6218	OK	11.9923	OK	14.2468	OK	15.334	OK	13.5633	OK
YDL007C-A	YDL007C-A	IV:436566-436824	258	0	OK	0	OK	0	OK	0	OK	0	OK	0	OK
YDL007W	RPT2	IV:438046-439360	1314	77.4842	OK	77.654	OK	58.5669	OK	74.5713	OK	87.474	OK	65.4488	OK
YDL008W	APC11	IV:433496-433994	498	34.1949	OK	31.3522	OK	18.1321	OK	27.4217	OK	31.2176	OK	27.6766	OK
YDL009C	YDL009C	IV:432924-433248	324	20.8878	OK	13.8196	OK	20.8981	OK	12.9331	OK	14.7362	OK	16.1953	OK
YDL010W	GRX6	IV:432329-433025	696	19.3378	OK	11.7966	OK	9.58017	OK	17.7236	OK	17.6169	OK	14.4765	OK
YDL011C	YDL011C	IV:432307-432631	324	0	OK	0	OK	0	OK	0	OK	0	OK	0	OK
YDL012C	YDL012C	IV:431107-431517	324	4.87724	OK	4.02737	OK	0.187588	OK	1.64636	OK	1.77702	OK	1.03388	OK
YDL013W	SLX5	IV:429066-430926	1860	5.00017	OK	4.48313	OK	4.17283	OK	4.93748	OK	5.57425	OK	4.97749	OK
YDL014W	NOP1	IV:427363-428347	984	270.329	OK	305.001	OK	177.86	OK	300.635	OK	334.397	OK	247.78	OK
YDL015C	TSC13	IV:426001-426934	933	230.258	OK	257.147	OK	141.785	OK	269.477	OK	286.957	OK	251.97	OK
YDL016C	YDL016C	IV:425569-425872	303	129.344	OK	122.578	OK	17.5334	OK	124.724	OK	118.917	OK	118.465	OK
YDL017W	CDC7	IV:424208-425732	1524	4.405	OK	5.11356	OK	3.48359	OK	6.90881	OK	6.05608	OK	4.93023	OK
YDL018C	ERP3	IV:422832-423510	678	16.1695	OK	18.9277	OK	11.7894	OK	16.4688	OK	17.7189	OK	16.584	OK
YDL019C	OSH2	IV:417662-421514	3852	13.3747	OK	13.5948	OK	9.18385	OK	14.4027	OK	15.6932	OK	12.0608	OK
YDL020C	RPN4	IV:415112-416708	1596	21.3446	OK	19.1907	OK	14.0321	OK	22.347	OK	22.8405	OK	19.3515	OK
YDL021W	GPM2	IV:413952-414888	936	23.6963	OK	14.0778	OK	10.5893	OK	22.5735	OK	18.7127	OK	23.4481	OK
YDL022C-A	YDL022C-A	IV:409807-410056	249	2.00772	OK	0.782466	OK	0.952469	OK	0.447528	OK	0.453909	OK	2.37452	OK
YDL022W	GPD1	IV:411824-413000	1176	323.077	OK	231.446	OK	247.278	OK	278.549	OK	268.3	OK	255.53	OK
YDL023C	YDL023C	IV:411760-412081	321	1.08531	OK	0.916421	OK	0.178827	OK	0.698075	OK	1.11899	OK	0.747206	OK
YDL024C	DIA3	IV:408450-409857	1407	3.25464	OK	2.87116	OK	1.5142	OK	3.03976	OK	4.22689	OK	3.21017	OK
YDL025C	RTK1	IV:405343-407206	1863	14.1155	OK	12.4087	OK	7.59965	OK	16.2446	OK	16.5216	OK	14.0501	OK
YDL025W-A	YDL025W-A	IV:405409-405514	105	583.131	OK	187.411	OK	597.574	OK	675.122	OK	487.926	OK	759.015	OK
YDL026W	YDL026W	IV:404748-405060	312	25.3165	OK	20.4006	OK	15.4388	OK	21.7017	OK	18.8345	OK	19.6384	OK
YDL027C	YDL027C	IV:403694-404957	1263	16.3994	OK	14.0012	OK	6.5215	OK	14.4963	OK	15.793	OK	11.813	OK
YDL028C	MPS1	IV:400996-403291	2295	8.39923	OK	8.86531	OK	4.40312	OK	9.35409	OK	10.0823	OK	8.04769	OK
YDL029W	ARP2	IV:399339-400638	1176	113.68	OK	102.13	OK	89.1462	OK	113.265	OK	114.859	OK	103.415	OK
YDL030W	PRP9	IV:397536-399129	1593	4.7945	OK	5.12668	OK	3.36643	OK	4.86946	OK	7.04821	OK	5.10533	OK
YDL031W	DBP10	IV:394216-397204	2988	15.7524	OK	18.8385	OK	8.79888	OK	13.43	OK	20.3596	OK	11.4305	OK
YDL032W	YDL032W	IV:393689-394001	312	5.96638	OK	9.47012	OK	4.7063	OK	7.92212	OK	6.29863	OK	4.84164	OK
YDL033C	SLM3	IV:392658-393912	1254	6.69106	OK	7.15996	OK	2.16474	OK	4.80127	OK	6.17464	OK	4.8833	OK
YDL034W	YDL034W	IV:391782-392127	345	26.3635	OK	21.9546	OK	7.039	OK	20.3915	OK	24.7083	OK	18.6381	OK
YDL035C	GPR1	IV:389171-392057	2886	15.4787	OK	14.4433	OK	11.369	OK	14.7211	OK	16.2811	OK	13.6056	OK
YDL036C	PUS9	IV:387512-388901	1389	10.3255	OK	8.67312	OK	6.57793	OK	10.6186	OK	13.0121	OK	8.55521	OK
YDL037C	BSC1	IV:384600-385587	987	2.1401	OK	2.20041	OK	0.781594	OK	1.43723	OK	2.83232	OK	1.45773	OK
YDL039C	PRM7	IV:381984-384081	2097	2.12768	OK	1.62596	OK	0.548537	OK	1.30862	OK	1.99906	OK	1.11394	OK
YDL040C	NAT1	IV:378873-381438	2565	32.9185	OK	35.1306	OK	14.9359	OK	30.8746	OK	34.7652	OK	25.1745	OK
YDL041W	YDL041W	IV:378101-378455	354	5.1953	OK	3.82369	OK	0.466077	OK	5.62373	OK	4.11065	OK	5.20202	OK
YDL042C	SIR2	IV:376756-378445	1689	3.72528	OK	3.4038	OK	1.69975	OK	2.9422	OK	3.28503	OK	2.15173	OK
YDL043C	PRP11	IV:375679-376480	801	7.87713	OK	8.16118	OK	5.17001	OK	9.08885	OK	9.5434	OK	7.23432	OK
YDL044C	MTF2	IV:373966-375289	1323	4.12474	OK	4.99904	OK	2.01469	OK	3.08018	OK	4.64603	OK	3.51847	OK
YDL045C	FAD1	IV:372687-373608	921	19.5359	OK	14.0492	OK	12.0339	OK	17.5275	OK	20.1073	OK	16.0638	OK
YDL045W-A	MRP10	IV:372247-372535	288	64.4109	OK	78.3729	OK	17.6908	OK	65.4192	OK	68.2111	OK	61.6663	OK
YDL046W	NPC2	IV:371239-371761	522	433.145	OK	436.082	OK	226.766	OK	380.06	OK	421.931	OK	402.989	OK
YDL047W	SIT4	IV:369770-370706	936	38.9221	OK	42.2803	OK	32.1816	OK	41.365	OK	45.7057	OK	40.5663	OK
YDL048C	STP4	IV:366738-368211	1473	18.8801	OK	18.1293	OK	4.93848	OK	12.5061	OK	12.5478	OK	12.2379	OK
YDL049C	KNH1	IV:365067-365874	807	22.5826	OK	29.517	OK	15.3928	OK	27.7437	OK	21.0007	OK	28.9304	OK
YDL050C	YDL050C	IV:364445-364817	372	40.1975	OK	46.9301	OK	19.2858	OK	48.2655	OK	45.3653	OK	33.8316	OK
YDL051W	LHP1	IV:363951-364779	828	24.122	OK	27.0337	OK	13.0533	OK	17.5258	OK	25.5337	OK	16.1192	OK
YDL052C	SLC1	IV:362671-363583	912	56.1019	OK	48.1974	OK	32.2404	OK	61.0123	OK	54.424	OK	56.5119	OK
YDL053C	PBP4	IV:361698-362256	558	17.2415	OK	14.7291	OK	3.38624	OK	11.139	OK	12.3118	OK	9.42534	OK
YDL054C	MCH1	IV:359824-361285	1461	29.4074	OK	26.9705	OK	15.0233	OK	30.3153	OK	29.1836	OK	28.8733	OK
YDL055C	PSA1	IV:355673-356759	1086	1245.88	OK	1221.62	OK	1287.01	OK	1174.67	OK	1307.02	OK	1090.31	OK
YDL056W	MBP1	IV:352876-355378	2502	8.52178	OK	8.15726	OK	2.04254	OK	7.14365	OK	7.74201	OK	6.22028	OK
YDL057W	YDL057W	IV:351433-352420	987	6.69369	OK	4.59214	OK	2.37379	OK	6.59114	OK	4.82619	OK	4.60111	OK
YDL058W	USO1	IV:345664-351037	5373	14.719	OK	15.9718	OK	10.4216	OK	17.8924	OK	19.7562	OK	14.598	OK
YDL059C	RAD59	IV:344236-344953	717	10.7146	OK	8.49079	OK	5.61473	OK	11.1763	OK	13.7814	OK	12.2535	OK
YDL060W	TSR1	IV:341618-343985	2367	15.7987	OK	19.8153	OK	7.46565	OK	12.7123	OK	19.0943	OK	12.4498	OK
YDL061C	RPS29B	IV:340627-340798	171	11258.6	OK	10722.8	OK	5397.34	OK	11591	OK	11163.3	OK	12809.1	OK
YDL062W	YDL062W	IV:339856-340282	426	16.4096	OK	20.6993	OK	7.69547	OK	12.9454	OK	22.03	OK	17.1453	OK
YDL063C	YDL063C	IV:338271-340134	1863	12.8003	OK	15.684	OK	5.99355	OK	8.09058	OK	12.3224	OK	7.67436	OK
YDL064W	UBC9	IV:337486-338070	474	28.3897	OK	30.439	OK	14.7076	OK	33.0623	OK	35.4131	OK	32.0366	OK
YDL065C	PEX19	IV:336248-337277	1029	12.4032	OK	10.1357	OK	5.29663	OK	11.2008	OK	13.3725	OK	9.16326	OK
YDL066W	IDP1	IV:334834-336121	1287	208.773	OK	218.597	OK	178.428	OK	232.277	OK	231.374	OK	221.745	OK
YDL067C	COX9	IV:334216-334396	180	997.606	OK	1033.82	OK	779.07	OK	956.21	OK	996.579	OK	1127.33	OK
YDL068W	YDL068W	IV:333499-333829	330	0.899087	OK	0	OK	0	OK	0	OK	0	OK	0.487066	OK
YDL069C	CBS1	IV:333120-333810	690	17.158	OK	15.6521	OK	8.1267	OK	16.0142	OK	17.6857	OK	11.8137	OK
YDL070W	BDF2	IV:331023-332940	1917	13.5039	OK	13.5406	OK	4.5453	OK	6.83954	OK	9.45933	OK	4.28029	OK
YDL071C	YDL071C	IV:330665-331040	375	6.66503	OK	9.01755	OK	6.96015	OK	8.80188	OK	5.54616	OK	8.71309	OK
YDL072C	YET3	IV:329835-330447	612	176.167	OK	148.955	OK	58.3989	OK	142.691	OK	149.822	OK	133.088	OK
YDL073W	YDL073W	IV:326612-329567	2955	14.9117	OK	15.1945	OK	10.2273	OK	17.3255	OK	18.8154	OK	14.8683	OK
YDL074C	BRE1	IV:324046-326149	2103	10.6811	OK	11.0811	OK	2.63419	OK	5.626	OK	7.76165	OK	4.36398	OK
YDL075W	RPL31A	IV:322225-322988	342	4538.5	OK	4304.3	OK	2911.77	OK	3570.49	OK	4219.12	OK	3873.19	OK
YDL076C	RXT3	IV:320667-321552	885	13.8905	OK	10.4473	OK	2.48074	OK	13.1879	OK	12.0587	OK	10.2123	OK
YDL077C	VAM6	IV:316970-320120	3150	7.79592	OK	7.35705	OK	2.89136	OK	7.88448	OK	7.63546	OK	6.58354	OK
YDL078C	MDH3	IV:315356-316388	1032	55.2747	OK	58.6228	OK	42.084	OK	51.9773	OK	57.9899	OK	49.8846	OK
YDL079C	MRK1	IV:312950-314748	1506	8.09703	OK	9.5962	OK	7.64657	OK	9.39513	OK	8.89266	OK	9.97735	OK
YDL080C	THI3	IV:310641-312471	1830	10.2579	OK	11.7873	OK	7.54003	OK	12.4757	OK	12.8626	OK	10.6603	OK
YDL081C	RPP1A	IV:309801-310122	321	6354.07	OK	6027.57	OK	8799.61	OK	5978.5	OK	6032.87	OK	6140.38	OK
YDL082W	RPL13A	IV:308423-309388	600	568.207	OK	609.523	OK	414.812	OK	456.857	OK	527.566	OK	413.925	OK
YDL083C	RPS16B	IV:306925-307789	432	2069.74	OK	2127.59	OK	1547.02	OK	2076.81	OK	2167.34	OK	2059.76	OK
YDL084W	SUB2	IV:305236-306577	1341	379.608	OK	374.034	OK	256.99	OK	342.609	OK	386.053	OK	290.718	OK
YDL085C-A	YDL085C-A	IV:302463-302670	207	231.198	OK	185.04	OK	134.278	OK	168.235	OK	183.418	OK	157.937	OK
YDL085W	NDE2	IV:303210-304848	1638	2.87746	OK	3.15497	OK	1.92399	OK	3.74134	OK	2.99942	OK	4.30445	OK
YDL086C-A	YDL086C-A	IV:301654-302089	435	160.693	OK	148.246	OK	122.333	OK	129.636	OK	126.659	OK	125.995	OK
YDL086W	YDL086W	IV:301412-302234	822	42.4777	OK	46.2294	OK	36.4078	OK	41.8439	OK	37.3965	OK	40.8084	OK
YDL087C	LUC7	IV:300213-300999	786	5.39049	OK	6.15152	OK	1.79307	OK	5.03726	OK	5.68847	OK	4.897	OK
YDL088C	ASM4	IV:298416-300003	1587	11.4814	OK	11.3371	OK	2.06806	OK	8.68438	OK	9.82707	OK	7.92715	OK
YDL089W	NUR1	IV:296819-298274	1455	12.6986	OK	11.6485	OK	5.57039	OK	13.8876	OK	12.8696	OK	10.2164	OK
YDL090C	RAM1	IV:295033-296329	1296	8.6	OK	8.28648	OK	4.47195	OK	8.28935	OK	9.79638	OK	8.30296	OK
YDL091C	UBX3	IV:293391-294759	1368	9.89356	OK	9.26358	OK	4.90952	OK	9.04176	OK	11.2098	OK	7.70488	OK
YDL092W	SRP14	IV:292780-293221	441	98.1279	OK	92.8823	OK	63.4411	OK	92.4289	OK	100.132	OK	75.8391	OK
YDL093W	PMT5	IV:289908-292140	2232	23.0708	OK	18.644	OK	14.421	OK	26.6309	OK	25.8078	OK	23.999	OK
YDL094C	YDL094C	IV:289571-290081	510	4.05795	OK	3.66207	OK	2.0126	OK	2.86826	OK	2.72236	OK	2.27568	OK
YDL095W	PMT1	IV:287058-289512	2454	108.666	OK	102.135	OK	71.2613	OK	112.489	OK	121.974	OK	99.2274	OK
YDL096C	OPI6	IV:286997-287324	327	3.1802	OK	1.86452	OK	1.15141	OK	0.795522	OK	0.837878	OK	1.01006	OK
YDL097C	RPN6	IV:285390-286695	1305	67.5454	OK	65.247	OK	26.1977	OK	48.2842	OK	67.7114	OK	39.8645	OK
YDL098C	SNU23	IV:284580-285165	585	9.58468	OK	8.85513	OK	4.1118	OK	9.958	OK	9.59461	OK	8.4499	OK
YDL099W	BUG1	IV:283418-284444	1026	8.65584	OK	5.75588	OK	2.23756	OK	6.37131	OK	7.03026	OK	4.38199	OK
YDL100C	GET3	IV:282111-283176	1065	170.422	OK	170.827	OK	96.3145	OK	163.686	OK	175.647	OK	144.363	OK
YDL101C	DUN1	IV:280306-281848	1542	8.79282	OK	8.76195	OK	4.79855	OK	6.28481	OK	9.02827	OK	6.2519	OK
YDL102W	POL3	IV:276871-280165	3294	13.6178	OK	15.0251	OK	9.643	OK	14.2459	OK	17.5881	OK	13.135	OK
YDL103C	QRI1	IV:275147-276581	1434	22.6603	OK	23.1476	OK	13.3346	OK	22.3384	OK	25.8922	OK	18.4242	OK
YDL104C	QRI7	IV:273652-274876	1224	5.68026	OK	4.52831	OK	3.29189	OK	4.86772	OK	5.71999	OK	3.56602	OK
YDL105W	NSE4	IV:272388-273597	1209	2.629	OK	2.87716	OK	1.86531	OK	2.14948	OK	2.22234	OK	1.45558	OK
YDL106C	PHO2	IV:270221-271901	1680	8.52131	OK	8.42494	OK	2.99104	OK	9.72534	OK	9.52315	OK	7.60962	OK
YDL107W	MSS2	IV:268920-269976	1056	5.60066	OK	6.30225	OK	2.34592	OK	4.80756	OK	6.21701	OK	4.83743	OK
YDL108W	KIN28	IV:267697-268699	921	9.57386	OK	8.94408	OK	7.19837	OK	9.14826	OK	11.3023	OK	9.04904	OK
YDL109C	YDL109C	IV:265257-267201	1944	4.00344	OK	5.21258	OK	2.91997	OK	4.83198	OK	5.69295	OK	4.64159	OK
YDL110C	TMA17	IV:264511-264964	453	21.5612	OK	21.125	OK	13.9368	OK	22.3889	OK	24.8138	OK	22.3005	OK
YDL111C	RRP42	IV:263312-264110	798	34.3929	OK	32.99	OK	14.4602	OK	31.5461	OK	38.1436	OK	32.9607	OK
YDL112W	TRM3	IV:258914-263225	4311	20.8614	OK	23.8248	OK	11.3683	OK	20.1245	OK	25.1558	OK	15.4927	OK
YDL113C	ATG20	IV:256632-258555	1923	12.7179	OK	11.7987	OK	7.59324	OK	12.0014	OK	14.0047	OK	11.1659	OK
YDL114W	YDL114W	IV:255603-256530	927	0.112836	OK	0.221583	OK	0.127815	OK	0.26742	OK	0.672616	OK	0.111808	OK
YDL114W-A	YDL114W-A	IV:254934-255048	114	131.886	OK	119.03	OK	126.651	OK	133.495	OK	122.429	OK	157.858	OK
YDL115C	IWR1	IV:253994-255126	1062	7.40061	OK	8.02046	OK	6.22303	OK	7.38359	OK	8.52915	OK	7.08463	OK
YDL116W	NUP84	IV:251565-253746	2181	24.7859	OK	29.9072	OK	18.0983	OK	29.8816	OK	32.7094	OK	26.4171	OK
YDL117W	CYK3	IV:248580-251238	2658	16.1423	OK	16.8024	OK	9.89079	OK	18.9872	OK	20.0461	OK	15.6307	OK
YDL118W	YDL118W	IV:247301-247682	381	6.42605	OK	6.48304	OK	0.713141	OK	5.91672	OK	7.51652	OK	3.74614	OK
YDL119C	YDL119C	IV:246688-247612	924	5.82214	OK	3.84409	OK	1.27186	OK	3.29538	OK	4.79073	OK	2.91058	OK
YDL120W	YFH1	IV:245922-246447	525	13.7282	OK	16.338	OK	2.37963	OK	11.2796	OK	12.7837	OK	9.04877	OK
YDL121C	YDL121C	IV:245132-245582	450	29.4495	OK	31.6387	OK	6.37882	OK	16.5985	OK	23.5547	OK	16.8525	OK
YDL122W	UBP1	IV:242551-244981	2430	22.6622	OK	25.2094	OK	10.7248	OK	18.828	OK	25.7257	OK	15.1936	OK
YDL123W	SNA4	IV:241417-241840	423	34.4139	OK	33.7059	OK	21.7786	OK	30.5955	OK	30.1221	OK	27.5278	OK
YDL124W	YDL124W	IV:240258-241197	939	114.74	OK	96.7941	OK	119.224	OK	112.323	OK	109.161	OK	100.811	OK
YDL125C	HNT1	IV:239018-239606	477	427.519	OK	426.686	OK	237.876	OK	367.401	OK	395.703	OK	393.779	OK
YDL126C	CDC48	IV:236156-238664	2508	301.845	OK	341.671	OK	267.474	OK	298.97	OK	355.733	OK	261.22	OK
YDL127W	PCL2	IV:234926-235853	927	19.1311	OK	11.9325	OK	7.18415	OK	13.3625	OK	15.3134	OK	13.7348	OK
YDL128W	VCX1	IV:232651-233887	1236	108.236	OK	107.985	OK	84.07	OK	110.062	OK	117.438	OK	106.006	OK
YDL129W	YDL129W	IV:231023-231899	876	5.40426	OK	4.68415	OK	3.19893	OK	3.85262	OK	5.45505	OK	3.99889	OK
YDL130W	RPP1B	IV:229905-230527	321	9217.09	OK	9310.5	OK	13688.2	OK	10479.6	OK	10318.9	OK	12117	OK
YDL130W-A	STF1	IV:229170-229431	261	132.183	OK	64.9385	OK	38.1207	OK	80.0967	OK	92.4177	OK	79.509	OK
YDL131W	LYS21	IV:227392-228715	1323	159.42	OK	169.892	OK	103.655	OK	180.169	OK	187.103	OK	161.392	OK
YDL132W	CDC53	IV:224303-226751	2448	22.3739	OK	24.8602	OK	7.92812	OK	22.7366	OK	27.5394	OK	20.2787	OK
YDL133C-A	RPL41B	IV:221723-221801	78	2189.13	OK	2814.69	OK	2886.22	OK	1098.2	OK	1147.57	OK	518.105	OK
YDL133W	SRF1	IV:222426-223740	1314	10.7314	OK	8.63376	OK	5.08861	OK	10.3887	OK	10.8812	OK	10.6583	OK
YDL134C	PPH21	IV:219661-220771	1110	43.6222	OK	41.3635	OK	26.3953	OK	38.6144	OK	46.0569	OK	36.6557	OK
YDL135C	RDI1	IV:218679-219288	609	57.1939	OK	62.5679	OK	39.4789	OK	43.2721	OK	64.863	OK	47.2337	OK
YDL136W	RPL35B	IV:217599-218367	363	157.664	OK	155.862	OK	82.0986	OK	118.305	OK	151.223	OK	114.364	OK
YDL137W	ARF2	IV:216528-217074	546	371.45	OK	378.818	OK	252.568	OK	385.701	OK	419.107	OK	349.205	OK
YDL138W	RGT2	IV:213350-215642	2292	13.1451	OK	13.5744	OK	9.1744	OK	16.7334	OK	14.1033	OK	16.8652	OK
YDL139C	SCM3	IV:211374-212046	672	5.88365	OK	5.17527	OK	2.10292	OK	3.65068	OK	4.55168	OK	3.54899	OK
YDL140C	RPO21	IV:205359-210561	5202	94.8796	OK	95.2424	OK	69.7528	OK	98.2597	OK	107.804	OK	80.9639	OK
YDL141W	BPL1	IV:203038-205111	2073	32.2288	OK	31.7708	OK	26.1454	OK	37.6561	OK	38.962	OK	33.6687	OK
YDL142C	CRD1	IV:201718-202570	852	20.3216	OK	17.2084	OK	11.4186	OK	25.2869	OK	18.933	OK	22.6786	OK
YDL143W	CCT4	IV:199995-201582	1587	90.4534	OK	102.703	OK	57.3646	OK	81.7404	OK	98.4289	OK	70.5909	OK
YDL144C	YDL144C	IV:198661-199732	1071	15.5918	OK	15.718	OK	9.92147	OK	13.9024	OK	14.7755	OK	11.6979	OK
YDL145C	COP1	IV:194570-198176	3606	120.946	OK	123.541	OK	75.8219	OK	118.459	OK	131.242	OK	95.5469	OK
YDL146W	LDB17	IV:192749-194225	1476	20.5004	OK	22.5921	OK	10.0436	OK	25.0075	OK	24.505	OK	22.4892	OK
YDL147W	RPN5	IV:190923-192261	1338	71.33	OK	73.4995	OK	35.8065	OK	66.288	OK	84.4345	OK	59.8787	OK
YDL148C	NOP14	IV:188153-190586	2433	17.0625	OK	22.677	OK	8.98557	OK	15.02	OK	23.965	OK	14.596	OK
YDL149W	ATG9	IV:184924-187918	2994	5.66801	OK	4.95485	OK	3.57677	OK	8.29452	OK	7.49314	OK	5.81913	OK
YDL150W	RPC53	IV:183342-184611	1269	8.51668	OK	10.1301	OK	6.78051	OK	7.60645	OK	10.1541	OK	6.84862	OK
YDL151C	BUD30	IV:183317-183899	582	0.15688	OK	0.289765	OK	0	OK	0	OK	0	OK	0	OK
YDL152W	YDL152W	IV:182821-183187	366	1.27542	OK	3.98722	OK	2.57048	OK	0.905493	OK	3.099	OK	1.95692	OK
YDL153C	SAS10	IV:181185-183018	1833	3.87218	OK	5.73409	OK	1.52981	OK	3.61126	OK	5.01327	OK	2.76948	OK
YDL154W	MSH5	IV:178333-181039	2706	3.01922	OK	3.52141	OK	2.98052	OK	3.41187	OK	3.55605	OK	4.02709	OK
YDL155W	CLB3	IV:176772-178056	1284	17.0484	OK	14.3477	OK	12.5113	OK	17.5205	OK	18.2901	OK	16.6983	OK
YDL156W	YDL156W	IV:174917-176486	1569	5.62255	OK	5.24841	OK	3.56048	OK	5.42563	OK	6.01897	OK	5.35898	OK
YDL157C	YDL157C	IV:174231-174588	357	70.2792	OK	52.9992	OK	49.7347	OK	47.5144	OK	52.636	OK	37.7181	OK
YDL158C	YDL158C	IV:173865-174174	309	126.894	OK	114.788	OK	52.4448	OK	140.094	OK	125.352	OK	143.198	OK
YDL159C-B	YDL159C-B	IV:173055-173232	177	85.3094	OK	90.576	OK	146.901	OK	83.8438	OK	120.574	OK	74.9795	OK
YDL159W	STE7	IV:172480-174028	1548	6.52908	OK	6.86126	OK	3.55618	OK	7.07626	OK	7.97574	OK	6.02716	OK
YDL159W-A	YDL159W-A	IV:172181-172313	132	0	OK	0	OK	0	OK	15.039	OK	0	OK	0	OK
YDL160C	DHH1	IV:170409-171930	1521	110.155	OK	109.224	OK	53.113	OK	119.348	OK	123.045	OK	99.7236	OK
YDL160C-A	YDL160C-A	IV:169365-169608	243	37.6475	OK	25.6483	OK	11.8654	OK	21.6953	OK	23.1315	OK	19.9251	OK
YDL161W	ENT1	IV:167713-169078	1365	6.04246	OK	5.63521	OK	1.652	OK	4.85904	OK	5.69557	OK	4.21918	OK
YDL162C	YDL162C	IV:167358-167715	357	0	OK	0.356444	OK	0.344882	OK	0	OK	0	OK	0	OK
YDL163W	YDL163W	IV:166955-167258	303	29.7588	OK	31.6486	OK	17.3991	OK	38.0847	OK	35.7164	OK	29.5246	OK
YDL164C	CDC9	IV:164986-167254	2268	12.1112	OK	12.3748	OK	10.4862	OK	13.6994	OK	14.3506	OK	12.0051	OK
YDL165W	CDC36	IV:164289-164865	576	26.6724	OK	27.0892	OK	10.3639	OK	21.9179	OK	25.059	OK	20.4996	OK
YDL166C	FAP7	IV:163448-164042	594	35.6186	OK	41.4096	OK	40.0436	OK	28.7731	OK	36	OK	32.2878	OK
YDL167C	NRP1	IV:160994-163154	2160	16.0285	OK	18.2737	OK	8.1335	OK	13.0335	OK	17.8113	OK	11.9027	OK
YDL168W	SFA1	IV:159603-160764	1161	26.1406	OK	25.5621	OK	19.7724	OK	24.265	OK	27.4416	OK	22.0967	OK
YDL169C	UGX2	IV:158063-158735	672	6.72914	OK	4.85933	OK	3.56829	OK	8.04841	OK	8.51251	OK	5.69709	OK
YDL170W	UGA3	IV:156317-157904	1587	21.2857	OK	18.0887	OK	11.5666	OK	19.7582	OK	22.8864	OK	22.2799	OK
YDL171C	GLT1	IV:149202-155640	6438	252.339	OK	247.607	OK	189.989	OK	254.044	OK	268.946	OK	222.595	OK
YDL172C	YDL172C	IV:148606-149086	480	28.628	OK	25.8862	OK	28.8701	OK	32.3263	OK	31.8512	OK	28.3676	OK
YDL173W	PAR32	IV:148190-149078	888	7.11627	OK	7.25002	OK	2.4229	OK	6.15129	OK	8.0721	OK	5.48108	OK
YDL174C	DLD1	IV:145825-147589	1764	9.87896	OK	8.97084	OK	3.09698	OK	6.06906	OK	7.64005	OK	4.60848	OK
YDL175C	AIR2	IV:144483-145518	1035	7.21279	OK	6.17238	OK	2.24206	OK	5.72939	OK	7.6785	OK	6.07561	OK
YDL176W	YDL176W	IV:142096-144223	2127	7.1578	OK	8.03449	OK	4.32269	OK	9.38951	OK	8.39845	OK	7.74091	OK
YDL177C	YDL177C	IV:141208-141721	513	9.43538	OK	11.834	OK	4.5407	OK	7.97664	OK	10.6717	OK	6.76576	OK
YDL178W	DLD2	IV:139521-141114	1593	24.8602	OK	26.0439	OK	15.4183	OK	22.3025	OK	27.2044	OK	20.8827	OK
YDL179W	PCL9	IV:138290-139205	915	17.8253	OK	16.5338	OK	8.9521	OK	19.1133	OK	23.1393	OK	17.2465	OK
YDL180W	YDL180W	IV:135895-137539	1644	12.8669	OK	12.9269	OK	6.06107	OK	15.1087	OK	16.8495	OK	14.122	OK
YDL181W	INH1	IV:135178-135436	258	67.6841	OK	74.1809	OK	27.927	OK	61.2891	OK	92.5176	OK	55.7395	OK
YDL182W	LYS20	IV:133436-134723	1287	91.6423	OK	102.169	OK	61.5225	OK	82.7784	OK	106.225	OK	76.5519	OK
YDL183C	YDL183C	IV:130870-131833	963	6.12326	OK	5.90199	OK	2.22263	OK	4.65926	OK	8.41197	OK	4.41478	OK
YDL184C	RPL41A	IV:130406-130484	78	1391.31	OK	1932.83	OK	3692.39	OK	1431.83	OK	1064.87	OK	728.998	OK
YDL185C-A	YDL185C-A	IV:126607-126835	228	218.846	OK	223.894	OK	202.768	OK	206.2	OK	216.433	OK	233.471	OK
YDL185W	VMA1	IV:126786-130002	3216	982.717	OK	1000.03	OK	1052.79	OK	1071.59	OK	1064.25	OK	990.602	OK
YDL186W	YDL186W	IV:125615-126449	834	5.11475	OK	5.17594	OK	4.1107	OK	4.0159	OK	3.81685	OK	4.08905	OK
YDL187C	YDL187C	IV:125508-125838	330	3.09694	OK	3.35614	OK	0.629303	OK	1.29611	OK	4.13149	OK	3.0346	OK
YDL188C	PPH22	IV:123864-124998	1134	48.8213	OK	49.2586	OK	39.0753	OK	50.8549	OK	51.4349	OK	45.3963	OK
YDL189W	RBS1	IV:122215-123589	1374	16.9374	OK	14.7457	OK	5.61842	OK	14.547	OK	17.0336	OK	13.4921	OK
YDL190C	UFD2	IV:118706-121592	2886	32.6985	OK	28.5291	OK	19.1	OK	34.8575	OK	35.1332	OK	26.7304	OK
YDL191W	RPL35A	IV:117663-118517	363	167.857	OK	147.722	OK	106.638	OK	125.806	OK	151.672	OK	127.559	OK
YDL192W	ARF1	IV:116320-116866	546	829.421	OK	793.626	OK	257.434	OK	771.09	OK	841.712	OK	727.494	OK
YDL193W	NUS1	IV:114671-115799	1128	17.7043	OK	15.8179	OK	8.2387	OK	17.4242	OK	19.5455	OK	13.9316	OK
YDL194W	SNF3	IV:111579-114234	2655	2.21766	OK	3.08657	OK	1.99808	OK	3.57433	OK	3.21562	OK	2.85905	OK
YDL195W	SEC31	IV:107207-111029	3822	86.1102	OK	79.0847	OK	40.718	OK	79.9498	OK	88.5772	OK	68.6044	OK
YDL196W	YDL196W	IV:106740-107070	330	4.40474	OK	3.45906	OK	3.87096	OK	3.0041	OK	4.55342	OK	6.45745	OK
YDL197C	ASF2	IV:104916-106494	1578	5.55659	OK	5.4028	OK	2.89374	OK	4.75346	OK	5.73803	OK	4.61461	OK
YDL198C	GGC1	IV:103648-104551	903	275.819	OK	273.817	OK	261.267	OK	303.862	OK	278.669	OK	319.094	OK
YDL199C	YDL199C	IV:101289-103353	2064	7.96277	OK	6.61021	OK	4.62459	OK	8.39986	OK	8.18989	OK	8.3759	OK
YDL200C	MGT1	IV:100500-101067	567	24.1831	OK	18.268	OK	9.40694	OK	19.7971	OK	26.5665	OK	21.6533	OK
YDL201W	TRM8	IV:99560-100421	861	23.21	OK	25.8475	OK	20.8325	OK	19.6034	OK	27.113	OK	18.7838	OK
YDL202W	MRPL11	IV:98474-99224	750	11.9818	OK	12.0841	OK	6.54794	OK	12.0395	OK	11.0083	OK	9.82678	OK
YDL203C	ACK1	IV:96081-97953	1872	8.63865	OK	7.7865	OK	4.0223	OK	6.989	OK	7.75262	OK	6.24033	OK
YDL204W	RTN2	IV:94604-95786	1182	5.63937	OK	4.08022	OK	2.09788	OK	4.07994	OK	3.69862	OK	3.57296	OK
YDL205C	HEM3	IV:92761-93745	984	34.0073	OK	33.2835	OK	23.789	OK	31.4885	OK	33.712	OK	30.525	OK
YDL206W	YDL206W	IV:90175-92464	2289	9.55065	OK	8.20985	OK	4.78768	OK	10.1407	OK	10.8154	OK	9.63114	OK
YDL207W	GLE1	IV:88247-89864	1617	7.70095	OK	7.35605	OK	3.65009	OK	5.85578	OK	6.60443	OK	4.76522	OK
YDL208W	NHP2	IV:87511-87982	471	219.3	OK	242.912	OK	124.671	OK	170.288	OK	220.915	OK	175.01	OK
YDL209C	CWC2	IV:86206-87226	1020	4.63872	OK	5.86906	OK	2.62634	OK	3.7701	OK	4.57674	OK	3.74411	OK
YDL210W	UGA4	IV:84269-85985	1716	12.6392	OK	5.49336	OK	9.39623	OK	23.1166	OK	8.5098	OK	19.7074	OK
YDL211C	YDL211C	IV:79293-80412	1119	4.60233	OK	4.84872	OK	1.37199	OK	4.90384	OK	4.36312	OK	3.57233	OK
YDL212W	SHR3	IV:78425-79058	633	264.626	OK	243.157	OK	263.878	OK	277.374	OK	282.184	OK	248.732	OK
YDL213C	NOP6	IV:77288-77966	678	10.0699	OK	10.459	OK	4.49867	OK	5.88388	OK	10.4245	OK	6.34812	OK
YDL214C	PRR2	IV:74445-76545	2100	22.5248	OK	20.0288	OK	14.6989	OK	31.0743	OK	27.4997	OK	27.3738	OK
YDL215C	GDH2	IV:70639-73918	3279	747.415	OK	604.358	OK	573.728	OK	1096.2	OK	1023.35	OK	844.562	OK
YDL216C	RRI1	IV:68996-70319	1323	8.57693	OK	7.72619	OK	2.95269	OK	7.76859	OK	9.10226	OK	8.65184	OK
YDL217C	TIM22	IV:67982-68606	624	6.33637	OK	6.23825	OK	2.91692	OK	4.8282	OK	5.79874	OK	3.95831	OK
YDL218W	YDL218W	IV:66492-67446	954	2.84056	OK	3.90278	OK	2.14323	OK	3.72909	OK	3.99907	OK	3.89336	OK
YDL219W	DTD1	IV:65241-65765	453	33.6198	OK	33.6903	OK	18.2938	OK	26.1542	OK	40.3817	OK	29.8448	OK
YDL220C	CDC13	IV:62243-65018	2775	4.02959	OK	3.3146	OK	2.08367	OK	3.54499	OK	3.84487	OK	3.18746	OK
YDL221W	YDL221W	IV:62010-62562	552	2.78291	OK	2.90901	OK	1.68565	OK	3.05512	OK	2.45663	OK	1.68515	OK
YDL222C	FMP45	IV:60871-61801	930	4.98455	OK	2.30557	OK	1.13728	OK	2.38859	OK	1.6322	OK	2.16523	OK
YDL223C	HBT1	IV:57264-60405	3141	3.99289	OK	4.20854	OK	1.90156	OK	3.70732	OK	4.32355	OK	2.92629	OK
YDL224C	WHI4	IV:54396-56346	1950	20.4609	OK	21.6313	OK	7.25208	OK	20.0865	OK	20.8278	OK	17.8804	OK
YDL225W	SHS1	IV:52444-54100	1656	14.5148	OK	12.6879	OK	6.19225	OK	12.2967	OK	14.6085	OK	11.2017	OK
YDL226C	GCS1	IV:51114-52173	1059	24.1436	OK	25.6129	OK	14.2739	OK	25.0202	OK	27.5215	OK	22.4287	OK
YDL227C	HO	IV:46270-48031	1761	15.8715	OK	18.6818	OK	11.7143	OK	14.6538	OK	16.5009	OK	12.7047	OK
YDL228C	YDL228C	IV:45276-45918	642	886.913	OK	860.52	OK	672.527	OK	740.793	OK	828.713	OK	709.97	OK
YDL229W	SSB1	IV:44064-45906	1842	1120.1	OK	1092.26	OK	1101.27	OK	1030.65	OK	1134.56	OK	983.595	OK
YDL230W	PTP1	IV:42699-43707	1008	5.56788	OK	6.40278	OK	3.59583	OK	6.18611	OK	6.12999	OK	4.64971	OK
YDL231C	BRE4	IV:38866-42244	3378	27.0393	OK	26.9625	OK	21.6891	OK	33.3307	OK	30.3896	OK	27.7678	OK
YDL232W	OST4	IV:38486-38597	111	284.352	OK	307.971	OK	51.0164	OK	140.916	OK	142.578	OK	230.635	OK
YDL233W	YDL233W	IV:36796-38173	1377	4.57287	OK	4.17272	OK	1.54679	OK	4.59821	OK	4.81243	OK	3.265	OK
YDL234C	GYP7	IV:34236-36477	2241	15.3271	OK	12.6715	OK	8.34529	OK	13.6328	OK	15.6756	OK	12.3391	OK
YDL235C	YPD1	IV:33414-33918	504	84.6047	OK	82.6137	OK	57.0554	OK	82.6027	OK	86.3479	OK	72.1711	OK
YDL236W	PHO13	IV:32295-33234	939	111.77	OK	101.265	OK	97.1564	OK	97.0325	OK	114.022	OK	89.5382	OK
YDL237W	AIM6	IV:30656-31829	1173	106.641	OK	101.29	OK	100.612	OK	128.083	OK	123.843	OK	113.701	OK
YDL238C	GUD1	IV:28984-30454	1470	10.0277	OK	9.40763	OK	8.88645	OK	15.4336	OK	12.994	OK	14.7548	OK
YDL239C	ADY3	IV:26402-28775	2373	6.82971	OK	5.36029	OK	2.34208	OK	6.13193	OK	6.52908	OK	6.2777	OK
YDL240C-A	YDL240C-A	IV:22470-22608	138	0	OK	0	OK	0	OK	0	OK	56.0681	OK	0	OK
YDL240W	LRG1	IV:22822-25876	3054	15.7365	OK	17.454	OK	10.3505	OK	16.007	OK	17.8741	OK	15.4361	OK
YDL241W	YDL241W	IV:20634-21006	372	9.23021	OK	7.89787	OK	5.70524	OK	9.97375	OK	11.6758	OK	6.72861	OK
YDL242W	YDL242W	IV:18958-19312	354	9.56716	OK	7.08042	OK	7.43653	OK	3.25474	OK	4.9527	OK	10.3845	OK
YDL243C	AAD4	IV:17576-18566	990	3.00154	OK	3.01664	OK	2.62125	OK	4.80685	OK	3.40946	OK	4.25117	OK
YDL244W	THI13	IV:16203-17226	1023	0.896245	OK	1.09707	OK	0.561135	OK	1.3529	OK	1.01242	OK	1.23362	OK
YDL245C	HXT15	IV:11656-13360	1704	0.100343	OK	0.242736	OK	0.520638	OK	0.478663	OK	0.411243	OK	0.206865	OK
YDL246C	SOR2	IV:8682-9756	1074	0.0759744	OK	0	OK	0.062998	OK	0	OK	0.256851	OK	0	OK
YDL247W	MPH2	IV:5984-7814	1830	0.347842	OK	0.0671314	OK	0.234336	OK	0.140238	OK	0.181983	OK	0.0576384	OK
YDL247W-A	YDL247W-A	IV:3761-3836	75	268.099	OK	511.014	OK	488.368	OK	1953.58	OK	1144.05	OK	944.109	OK
YDL248W	COS7	IV:1801-2953	1152	7.15424	OK	7.41235	OK	6.61439	OK	6.60723	OK	7.86783	OK	8.35798	OK
YDR001C	NTH1	IV:450219-452475	2256	52.1665	OK	43.4797	OK	33.7696	OK	52.0114	OK	51.5699	OK	45.2413	OK
YDR002W	YRB1	IV:453044-453650	606	231.108	OK	221.916	OK	150.814	OK	173.083	OK	211.875	OK	167.828	OK
YDR003W	RCR2	IV:454121-454754	633	21.7135	OK	19.2141	OK	11.8728	OK	18.6506	OK	20.295	OK	15.3236	OK
YDR003W-A	YDR003W-A	IV:454781-454904	123	353.988	OK	426.424	OK	403.948	OK	232.668	OK	237.521	OK	411.713	OK
YDR004W	RAD57	IV:455200-456583	1383	6.80115	OK	6.69749	OK	3.4338	OK	7.16432	OK	7.68294	OK	7.47599	OK
YDR005C	MAF1	IV:456835-458103	1188	14.5164	OK	14.7253	OK	8.64987	OK	10.9611	OK	13.2916	OK	11.9279	OK
YDR006C	SOK1	IV:458541-461247	2706	12.9374	OK	13.9436	OK	4.74741	OK	12.7045	OK	14.7305	OK	10.1577	OK
YDR007W	TRP1	IV:461841-462516	675	29.975	OK	30.464	OK	15.2874	OK	29.0383	OK	27.3644	OK	29.8825	OK
YDR008C	YDR008C	IV:462251-462602	351	76.6986	OK	77.6865	OK	77.3992	OK	90.2947	OK	74.5702	OK	73.7624	OK
YDR009W	GAL3	IV:463433-464996	1563	1.14978	OK	1.78874	OK	0.643428	OK	1.14277	OK	1.33986	OK	1.3192	OK
YDR010C	YDR010C	IV:465050-465383	333	6.78104	OK	5.40446	OK	9.0345	OK	4.07773	OK	4.07291	OK	8.00612	OK
YDR011W	SNQ2	IV:465918-470424	4506	36.9599	OK	40.7273	OK	27.1424	OK	45.768	OK	45.2944	OK	37.5191	OK
YDR012W	RPL4B	IV:471852-472941	1089	676.925	OK	720.666	OK	405.369	OK	611.187	OK	639.686	OK	684.112	OK
YDR013W	PSF1	IV:473156-473783	627	9.01234	OK	6.49676	OK	2.485	OK	6.19661	OK	6.25719	OK	5.48682	OK
YDR014W	RAD61	IV:474045-475989	1944	4.66124	OK	4.28559	OK	2.01288	OK	4.60282	OK	4.9419	OK	4.54988	OK
YDR014W-A	HED1	IV:477796-478285	489	0.701477	OK	0.222549	OK	0.321452	OK	0.657694	OK	0	OK	0.180003	OK
YDR015C	YDR015C	IV:477959-478199	240	0.827803	OK	0	OK	0	OK	1.9346	OK	0	OK	0	OK
YDR016C	DAD1	IV:478473-478758	285	113.952	OK	93.7999	OK	73.3838	OK	108.528	OK	117.324	OK	87.5719	OK
YDR017C	KCS1	IV:479114-482267	3153	6.16749	OK	7.31163	OK	2.4469	OK	4.52181	OK	5.44509	OK	3.48633	OK
YDR018C	YDR018C	IV:482669-483860	1191	3.38033	OK	3.76198	OK	1.91669	OK	4.27699	OK	1.46578	OK	3.40048	OK
YDR019C	GCV1	IV:484162-485365	1203	147.602	OK	140.558	OK	90.913	OK	159.036	OK	170.969	OK	141.175	OK
YDR020C	DAS2	IV:485745-486444	699	15.1722	OK	19.2881	OK	5.0244	OK	14.9356	OK	18.8993	OK	12.9162	OK
YDR021W	FAL1	IV:486803-488003	1200	8.05064	OK	9.08931	OK	5.16459	OK	5.74207	OK	9.32948	OK	5.7946	OK
YDR022C	CIS1	IV:488071-488662	591	10.1071	OK	10.6586	OK	6.45663	OK	9.1167	OK	11.8583	OK	7.62384	OK
YDR023W	SES1	IV:489507-490896	1389	244.762	OK	245.383	OK	208.339	OK	233.806	OK	265.037	OK	204.848	OK
YDR024W	FYV1	IV:491016-491502	486	0	OK	0.561884	OK	0	OK	0	OK	0.336921	OK	0	OK
YDR025W	RPS11A	IV:491514-492324	471	1189.5	OK	1197.92	OK	404.996	OK	1083.21	OK	1176.69	OK	1012.27	OK
YDR026C	YDR026C	IV:492555-494268	1713	9.94495	OK	10.1757	OK	5.97455	OK	9.97496	OK	11.7018	OK	10.2102	OK
YDR027C	VPS54	IV:494648-497318	2670	12.1306	OK	14.2296	OK	6.80582	OK	13.6131	OK	14.6198	OK	14.2909	OK
YDR028C	REG1	IV:497834-500879	3045	20.2296	OK	20.1231	OK	9.48347	OK	20.6064	OK	25.2702	OK	17.6552	OK
YDR029W	YDR029W	IV:501099-501414	315	26.9726	OK	25.1347	OK	15.3857	OK	38.0373	OK	36.396	OK	25.9901	OK
YDR030C	RAD28	IV:501752-503273	1521	4.52301	OK	4.70954	OK	2.23556	OK	3.61056	OK	5.19224	OK	4.03871	OK
YDR031W	MIC14	IV:503497-503863	366	32.8323	OK	25.7175	OK	7.37806	OK	27.7261	OK	29.7543	OK	20.318	OK
YDR032C	PST2	IV:504098-504695	597	378.741	OK	417.768	OK	494.733	OK	381.739	OK	361.714	OK	377.315	OK
YDR033W	MRH1	IV:508146-509109	963	1708.24	OK	1718.74	OK	1139.99	OK	1804.5	OK	1648.33	OK	1897.04	OK
YDR034C	LYS14	IV:509736-512109	2373	20.7575	OK	21.5869	OK	11.1072	OK	23.8916	OK	26.0345	OK	21.5863	OK
YDR034C-A	YDR034C-A	IV:520515-520692	177	23868	OK	22437.2	OK	24840.2	OK	32099	OK	30476.9	OK	32913.1	OK
YDR034C-C	YDR034C-C	IV:518039-519356	1317	8.34702e-08	OK	2.68716e-07	OK	0.0648697	OK	3.52477e-08	OK	1.21449e-08	OK	2.71954e-08	OK
YDR034C-D	YDR034C-D	IV:514042-519356	5314	0.552222	OK	0.710141	OK	0.300326	OK	0.497026	OK	0.682151	OK	0.642761	OK
YDR034W-B	YDR034W-B	IV:521313-521469	156	7.43817	OK	0	OK	0	OK	0	OK	7.4977	OK	6.50424	OK
YDR035W	ARO3	IV:521815-522928	1113	238.138	OK	219.282	OK	287.811	OK	261.103	OK	254.51	OK	250.085	OK
YDR036C	EHD3	IV:523210-524713	1503	16.4424	OK	16.3154	OK	4.91618	OK	17.1941	OK	17.9729	OK	16.3726	OK
YDR037W	KRS1	IV:525439-527215	1776	302.117	OK	306.098	OK	303.507	OK	305.923	OK	332.461	OK	280.712	OK
YDR038C	ENA5	IV:527421-530697	3276	3.52511	OK	3.54403	OK	3.32285	OK	3.50062	OK	4.31732	OK	3.40206	OK
YDR039C	ENA2	IV:531306-534582	3276	0	OK	0	OK	0	OK	0	OK	0	OK	0	OK
YDR040C	ENA1	IV:535191-538467	3276	3.90776	OK	3.09861	OK	5.65164	OK	3.88269	OK	3.27174	OK	3.23781	OK
YDR041W	RSM10	IV:539802-540414	612	28.5939	OK	28.6325	OK	11.9664	OK	25.8378	OK	27.1384	OK	26.3877	OK
YDR042C	YDR042C	IV:540600-541203	603	2.51049	OK	2.22535	OK	0.605541	OK	2.04295	OK	4.88927	OK	2.433	OK
YDR043C	NRG1	IV:542673-543369	696	15.0435	OK	14.395	OK	5.02593	OK	10.195	OK	10.3172	OK	10.7537	OK
YDR044W	HEM13	IV:546641-547628	987	306.314	OK	127.258	OK	344.302	OK	525.812	OK	223.114	OK	489.606	OK
YDR045C	RPC11	IV:547977-548310	333	82.5578	OK	92.1105	OK	30.5672	OK	69.4805	OK	90.0546	OK	76.4977	OK
YDR046C	BAP3	IV:548761-550576	1815	7.4923	OK	14.252	OK	5.62275	OK	8.61592	OK	11.6358	OK	9.19698	OK
YDR047W	HEM12	IV:551859-552948	1089	28.9434	OK	37.939	OK	27.1102	OK	34.907	OK	38.5683	OK	32.608	OK
YDR048C	YDR048C	IV:553083-553398	315	1.0918	OK	0	OK	0	OK	0	OK	0	OK	0.43379	OK
YDR049W	VMS1	IV:553253-555152	1899	5.64794	OK	6.63262	OK	3.0588	OK	5.28956	OK	6.57084	OK	5.0136	OK
YDR050C	TPI1	IV:555725-556472	747	9295.61	OK	8550.33	OK	15668.1	OK	9366.59	OK	7909.63	OK	9329.66	OK
YDR051C	DET1	IV:557055-558060	1005	18.8289	OK	20.3278	OK	16.7019	OK	17.3931	OK	22.2268	OK	18.0874	OK
YDR052C	DBF4	IV:558510-560625	2115	3.65941	OK	3.7088	OK	0.642321	OK	2.41836	OK	2.75325	OK	1.7665	OK
YDR053W	YDR053W	IV:560248-560644	396	8.9588	OK	5.81415	OK	3.36736	OK	5.88651	OK	4.01793	OK	4.34614	OK
YDR054C	CDC34	IV:561439-562327	888	51.4794	OK	42.8653	OK	33.0259	OK	47.1841	OK	56.6625	OK	46.8616	OK
YDR055W	PST1	IV:563526-564861	1335	188.637	OK	150.266	OK	77.8726	OK	137.96	OK	141.958	OK	124.102	OK
YDR056C	YDR056C	IV:565022-565640	618	74.6617	OK	82.7033	OK	56.7134	OK	81.873	OK	82.7014	OK	84.9634	OK
YDR057W	YOS9	IV:565926-567555	1629	7.77347	OK	8.01401	OK	4.70204	OK	9.36714	OK	9.98962	OK	7.4801	OK
YDR058C	TGL2	IV:567722-568703	981	12.906	OK	9.87267	OK	9.27324	OK	8.58233	OK	14.4115	OK	12.0378	OK
YDR059C	UBC5	IV:569233-569770	447	55.3935	OK	60.2372	OK	22.041	OK	56.1463	OK	60.9218	OK	55.9872	OK
YDR060W	MAK21	IV:570648-573726	3078	30.299	OK	37.5566	OK	18.6009	OK	25.5726	OK	37.9956	OK	23.1825	OK
YDR061W	YDR061W	IV:574163-575783	1620	10.7572	OK	10.8524	OK	6.35741	OK	10.5773	OK	12.1731	OK	9.67581	OK
YDR062W	LCB2	IV:576473-578159	1686	131.723	OK	122.716	OK	110.9	OK	128.048	OK	144.101	OK	113.54	OK
YDR063W	AIM7	IV:578662-579112	450	76.5166	OK	75.8131	OK	38.0498	OK	69.771	OK	73.4952	OK	61.424	OK
YDR064W	RPS13	IV:579457-580452	456	2876.92	OK	2789.23	OK	3549.26	OK	2635.58	OK	2652.94	OK	2554.98	OK
YDR065W	RRG1	IV:580686-581784	1098	8.18022	OK	6.50612	OK	4.96654	OK	6.0849	OK	8.49025	OK	6.90805	OK
YDR066C	RTR2	IV:581907-582498	591	10.3677	OK	12.0788	OK	6.31928	OK	13.9222	OK	17.0769	OK	13.3454	OK
YDR067C	OCA6	IV:582790-583465	675	22.106	OK	18.8064	OK	7.46924	OK	21.2579	OK	17.1851	OK	21.3842	OK
YDR068W	DOS2	IV:583712-584645	933	16.3717	OK	13.5024	OK	8.02952	OK	12.7012	OK	16.9168	OK	8.9869	OK
YDR069C	DOA4	IV:584938-587719	2781	7.51332	OK	8.32388	OK	4.37033	OK	9.22414	OK	10.1878	OK	8.11174	OK
YDR070C	FMP16	IV:588097-588379	282	24.415	OK	37.4932	OK	21.275	OK	21.9055	OK	19.9519	OK	14.0649	OK
YDR071C	PAA1	IV:588826-589402	576	139.329	OK	121.604	OK	93.3162	OK	106.66	OK	125.563	OK	85.6249	OK
YDR072C	IPT1	IV:589760-591344	1584	41.9856	OK	46.9813	OK	15.4255	OK	51.3234	OK	49.8573	OK	43.7199	OK
YDR073W	SNF11	IV:592438-592948	510	47.3763	OK	39.8075	OK	19.0282	OK	41.3712	OK	41.4305	OK	36.6544	OK
YDR074W	TPS2	IV:593892-596583	2691	44.8428	OK	43.3076	OK	40.8118	OK	49.8648	OK	51.5703	OK	41.1614	OK
YDR075W	PPH3	IV:597155-598082	927	23.4553	OK	18.8707	OK	13.5247	OK	21.1761	OK	25.4963	OK	23.3579	OK
YDR076W	RAD55	IV:598467-599688	1221	7.66272	OK	7.56466	OK	3.33393	OK	6.76374	OK	7.97881	OK	6.77982	OK
YDR077W	SED1	IV:600792-601809	1017	1824.85	OK	1531.78	OK	410.44	OK	1274.98	OK	1231.55	OK	1248.61	OK
YDR078C	SHU2	IV:602197-602869	672	11.4134	OK	10.8545	OK	3.98325	OK	12.092	OK	10.4857	OK	8.51681	OK
YDR079C-A	TFB5	IV:603592-603811	219	135.481	OK	118.271	OK	100.807	OK	66.7459	OK	134.467	OK	98.6715	OK
YDR079W	PET100	IV:603063-603399	336	28.2131	OK	27.8429	OK	26.4801	OK	25.2238	OK	22.2998	OK	22.2398	OK
YDR080W	VPS41	IV:604007-606986	2979	9.607	OK	9.36421	OK	5.96704	OK	10.3482	OK	12.4152	OK	10.1884	OK
YDR081C	PDC2	IV:607303-610081	2778	11.1885	OK	11.5933	OK	5.5869	OK	12.2386	OK	12.0245	OK	11.4321	OK
YDR082W	STN1	IV:610440-611925	1485	7.52683	OK	7.44647	OK	4.48488	OK	7.41427	OK	7.15753	OK	6.63243	OK
YDR083W	RRP8	IV:612072-613251	1179	16.2622	OK	22.629	OK	11.9676	OK	12.4337	OK	19.4695	OK	12.382	OK
YDR084C	TVP23	IV:613404-614004	600	95.7071	OK	71.2875	OK	40.2191	OK	87.192	OK	83.7164	OK	94.6197	OK
YDR085C	AFR1	IV:614287-616150	1863	9.12424	OK	7.89969	OK	4.61686	OK	7.55566	OK	8.81779	OK	6.29968	OK
YDR086C	SSS1	IV:616927-617170	243	229.662	OK	229.595	OK	76.4276	OK	123.594	OK	164.436	OK	90.7422	OK
YDR087C	RRP1	IV:617469-618306	837	25.2132	OK	33.3553	OK	14.5278	OK	20.3108	OK	27.319	OK	19.9728	OK
YDR088C	SLU7	IV:618496-619645	1149	6.90021	OK	5.19666	OK	4.56185	OK	5.18355	OK	9.05349	OK	5.88216	OK
YDR089W	YDR089W	IV:622111-624721	2610	26.247	OK	27.8552	OK	12.0574	OK	33.9432	OK	34.9393	OK	28.8169	OK
YDR090C	YDR090C	IV:625065-625998	933	40.2492	OK	37.4901	OK	25.2101	OK	51.1818	OK	43.7799	OK	45.6486	OK
YDR091C	RLI1	IV:626707-628534	1827	124.398	OK	136.651	OK	81.1422	OK	117.053	OK	139.104	OK	110.413	OK
YDR092W	UBC13	IV:629875-630605	462	67.0606	OK	64.6723	OK	42.924	OK	46.7507	OK	52.8395	OK	40.4364	OK
YDR093W	DNF2	IV:631281-636120	4839	20.8627	OK	19.3825	OK	14.4133	OK	21.8452	OK	23.3439	OK	18.2738	OK
YDR094W	YDR094W	IV:635839-636175	336	45.5257	OK	49.3011	OK	29.4407	OK	38.3834	OK	41.183	OK	49.4813	OK
YDR095C	YDR095C	IV:636116-636527	411	1.82754	OK	1.80649	OK	0.376847	OK	1.22457	OK	1.27588	OK	0.531244	OK
YDR096W	GIS1	IV:637138-639823	2685	9.32279	OK	9.17888	OK	3.40029	OK	12.2297	OK	9.48687	OK	9.37195	OK
YDR097C	MSH6	IV:640108-643837	3729	16.1308	OK	19.9243	OK	13.6601	OK	17.3528	OK	19.3749	OK	15.3793	OK
YDR098C	GRX3	IV:644177-645035	858	16.7727	OK	18.3842	OK	11.9691	OK	14.7302	OK	18.6691	OK	10.881	OK
YDR098C-A	YDR098C-A	IV:649803-651126	1323	0	OK	0	OK	0	OK	0	OK	0	OK	0	OK
YDR098C-B	YDR098C-B	IV:645857-651126	5269	0.125	OK	0.2519	OK	0.0490131	OK	0.103101	OK	0.182119	OK	0.136357	OK
YDR099W	BMH2	IV:653606-654428	822	337.236	OK	327.994	OK	209.259	OK	320.55	OK	374.487	OK	278.254	OK
YDR100W	TVP15	IV:655012-655444	432	147.587	OK	140.409	OK	47.3524	OK	134.875	OK	135.617	OK	144.56	OK
YDR101C	ARX1	IV:655685-657467	1782	48.0676	OK	61.9264	OK	27.198	OK	43.8575	OK	62.6148	OK	39.4421	OK
YDR102C	YDR102C	IV:657647-657980	333	6.12364	OK	5.76703	OK	2.37076	OK	8.71292	OK	7.11734	OK	6.32623	OK
YDR103W	STE5	IV:658349-661103	2754	11.3909	OK	12.1616	OK	5.80736	OK	11.094	OK	12.8745	OK	10.5571	OK
YDR104C	SPO71	IV:661172-664910	3738	4.24733	OK	4.91684	OK	3.19805	OK	5.37576	OK	5.77787	OK	4.65561	OK
YDR105C	TMS1	IV:665348-666770	1422	35.6035	OK	33.0263	OK	25.4036	OK	32.7879	OK	34.8107	OK	27.4378	OK
YDR106W	ARP10	IV:667003-667858	855	3.23525	OK	2.69783	OK	2.00957	OK	3.18801	OK	4.21399	OK	3.20073	OK
YDR107C	TMN2	IV:669015-671034	2019	22.1659	OK	23.9956	OK	11.3503	OK	19.9026	OK	19.8138	OK	19.8152	OK
YDR108W	TRS85	IV:671268-673365	2097	7.8788	OK	7.77414	OK	4.7849	OK	7.21323	OK	7.02268	OK	6.49543	OK
YDR109C	YDR109C	IV:673519-675667	2148	5.78771	OK	5.02926	OK	3.34139	OK	5.03866	OK	6.64028	OK	4.19834	OK
YDR110W	FOB1	IV:676101-677802	1701	8.13711	OK	9.00553	OK	5.03501	OK	8.00394	OK	11.4257	OK	7.35664	OK
YDR111C	ALT2	IV:678240-679764	1524	17.8211	OK	15.3766	OK	12.1448	OK	19.4526	OK	22.4624	OK	16.289	OK
YDR112W	IRC2	IV:679543-679852	309	24.412	OK	23.6864	OK	6.6201	OK	30.8564	OK	29.2241	OK	24.1218	OK
YDR113C	PDS1	IV:680495-681617	1122	7.80692	OK	9.20756	OK	3.20057	OK	7.6409	OK	8.17067	OK	7.57635	OK
YDR114C	YDR114C	IV:681923-682226	303	1.52232	OK	0.59825	OK	0.367022	OK	0.785066	OK	0.283156	OK	0	OK
YDR115W	YDR115W	IV:682174-682492	318	48.0058	OK	53.6873	OK	33.3078	OK	44.0846	OK	35.622	OK	43.6451	OK
YDR116C	MRPL1	IV:682723-683581	858	8.24842	OK	9.19745	OK	3.88595	OK	7.92655	OK	9.27512	OK	8.26612	OK
YDR117C	TMA64	IV:683945-685643	1698	14.2701	OK	12.6866	OK	7.85093	OK	12.7869	OK	14.3592	OK	10.4068	OK
YDR118W	APC4	IV:685881-687840	1959	7.50682	OK	7.66076	OK	6.02915	OK	9.82054	OK	8.42894	OK	8.0274	OK
YDR118W-A	YDR118W-A	IV:687767-687884	117	69.6417	OK	49.4661	OK	55.5346	OK	28.119	OK	55.6874	OK	67.0375	OK
YDR119W	VBA4	IV:688226-690533	2307	43.9543	OK	51.0211	OK	26.6464	OK	47.6551	OK	51.8125	OK	42.6008	OK
YDR119W-A	YDR119W-A	IV:691013-691214	201	47.1885	OK	15.2596	OK	33.985	OK	41.8192	OK	33.1404	OK	36.1249	OK
YDR120C	TRM1	IV:691548-693261	1713	20.9951	OK	24.8506	OK	10.6059	OK	15.6926	OK	25.1139	OK	15.6401	OK
YDR121W	DPB4	IV:693584-694175	591	13.5826	OK	13.26	OK	4.52355	OK	9.96545	OK	11.3534	OK	7.72358	OK
YDR122W	KIN1	IV:694699-697894	3195	4.54412	OK	4.02289	OK	0.924863	OK	2.18931	OK	3.10177	OK	1.44418	OK
YDR123C	INO2	IV:698553-699468	915	7.79142	OK	9.26239	OK	3.26434	OK	6.93278	OK	6.33995	OK	7.52633	OK
YDR124W	YDR124W	IV:700314-701289	975	5.87865	OK	8.39698	OK	2.86267	OK	6.7585	OK	5.11612	OK	4.97982	OK
YDR125C	ECM18	IV:701396-702758	1362	4.5066	OK	5.34793	OK	2.62474	OK	5.43051	OK	4.28588	OK	5.02734	OK
YDR126W	SWF1	IV:703233-704244	1011	19.5484	OK	19.8081	OK	6.15959	OK	17.7356	OK	17.7423	OK	18.2095	OK
YDR127W	ARO1	IV:704483-709250	4767	188.585	OK	193.181	OK	147.64	OK	213.874	OK	213.22	OK	195.328	OK
YDR128W	MTC5	IV:709548-712995	3447	11.5462	OK	12.7828	OK	7.59995	OK	12.846	OK	14.2752	OK	11.6114	OK
YDR129C	SAC6	IV:713339-715379	1929	105.289	OK	132.877	OK	87.8032	OK	103.036	OK	112.538	OK	91.2373	OK
YDR130C	FIN1	IV:715746-716622	876	2.68471	OK	3.74743	OK	0.778293	OK	2.01159	OK	2.57669	OK	1.94382	OK
YDR131C	YDR131C	IV:716789-718460	1671	7.34836	OK	7.87196	OK	5.0615	OK	9.46927	OK	8.43104	OK	8.60111	OK
YDR132C	YDR132C	IV:718815-720303	1488	6.81128	OK	6.82178	OK	3.52373	OK	7.82532	OK	7.4594	OK	5.88859	OK
YDR133C	YDR133C	IV:720961-721297	336	834.411	OK	1030.24	OK	702.89	OK	728.854	OK	667.066	OK	795.478	OK
YDR134C	YDR134C	IV:721070-721481	411	1638.21	OK	1826.99	OK	723.243	OK	1555.18	OK	1395.5	OK	1814.7	OK
YDR135C	YCF1	IV:723003-727551	4548	49.3012	OK	48.8906	OK	30.1846	OK	47.9738	OK	56.6066	OK	39.2447	OK
YDR136C	VPS61	IV:727710-728283	573	1.45473	OK	0.95815	OK	0.350524	OK	0.601391	OK	0.977809	OK	0.854907	OK
YDR137W	RGP1	IV:728258-730250	1992	10.792	OK	12.9567	OK	8.55223	OK	13.4939	OK	15.1272	OK	11.9147	OK
YDR138W	HPR1	IV:730577-732836	2259	14.8207	OK	15.1036	OK	9.03511	OK	17.2156	OK	17.2816	OK	14.8579	OK
YDR139C	RUB1	IV:733617-733924	234	564.846	OK	526.572	OK	416.11	OK	517.18	OK	499.557	OK	592.239	OK
YDR140W	MTQ2	IV:734137-734803	666	19.0203	OK	24.7406	OK	13.2843	OK	20.076	OK	23.6819	OK	20.3153	OK
YDR141C	DOP1	IV:734900-739997	5097	20.5129	OK	18.9972	OK	10.6991	OK	22.3577	OK	22.8839	OK	18.9647	OK
YDR142C	PEX7	IV:740472-741600	1128	15.9508	OK	14.4822	OK	5.47462	OK	16.3678	OK	14.9215	OK	14.8874	OK
YDR143C	SAN1	IV:742041-743874	1833	11.8171	OK	12.9007	OK	4.15409	OK	10.9203	OK	13.0821	OK	8.91767	OK
YDR144C	MKC7	IV:744310-746101	1791	26.2417	OK	25.2774	OK	13.534	OK	28.8126	OK	30.985	OK	25.5442	OK
YDR145W	TAF12	IV:746737-748357	1620	1.5832	OK	1.44948	OK	0.172438	OK	0.473449	OK	0.845761	OK	0.356576	OK
YDR146C	SWI5	IV:748612-750742	2130	17.43	OK	15.8942	OK	7.04751	OK	20.2225	OK	19.4134	OK	17.0399	OK
YDR147W	EKI1	IV:751630-753235	1605	15.0767	OK	17.3187	OK	7.73404	OK	18.0135	OK	18.7291	OK	16.487	OK
YDR148C	KGD2	IV:753674-755066	1392	72.2244	OK	69.7644	OK	44.8991	OK	63.1336	OK	68.3604	OK	57.2064	OK
YDR149C	YDR149C	IV:755554-756262	708	0.376143	OK	0.175707	OK	0.232965	OK	0.435028	OK	0	OK	0.581911	OK
YDR150W	NUM1	IV:755627-763874	8247	13.5364	OK	13.8219	OK	5.90886	OK	13.1481	OK	15.034	OK	9.39816	OK
YDR151C	CTH1	IV:764177-765155	978	8.99911	OK	7.48194	OK	1.12659	OK	5.94514	OK	8.77877	OK	5.54881	OK
YDR152W	GIR2	IV:765705-766503	798	39.2095	OK	39.1028	OK	26.9442	OK	33.1879	OK	41.3707	OK	29.2148	OK
YDR153C	ENT5	IV:766735-767971	1236	15.5309	OK	16.1356	OK	7.99809	OK	15.8843	OK	18.6034	OK	14.0789	OK
YDR154C	YDR154C	IV:768402-768753	351	3383.2	OK	3587.1	OK	2447.16	OK	2941.36	OK	2980.49	OK	3062.99	OK
YDR155C	CPR1	IV:768511-769000	489	3997.11	OK	4277.93	OK	2394.19	OK	3782.17	OK	3693.3	OK	3700.11	OK
YDR156W	RPA14	IV:769524-769938	414	82.302	OK	89.4815	OK	12.8572	OK	67.5937	OK	81.7213	OK	69.091	OK
YDR157W	YDR157W	IV:769930-770332	402	3.74402	OK	4.71769	OK	0.207415	OK	2.259	OK	2.8848	OK	1.65572	OK
YDR158W	HOM2	IV:770356-771454	1098	460.918	OK	405.439	OK	320.423	OK	460.28	OK	454.267	OK	418.223	OK
YDR159W	SAC3	IV:771876-775782	3906	4.51132	OK	4.28756	OK	0.815924	OK	2.27592	OK	3.41386	OK	1.56325	OK
YDR160W	SSY1	IV:776162-778721	2559	11.3768	OK	10.5902	OK	9.50827	OK	14.0473	OK	14.195	OK	12.8941	OK
YDR161W	YDR161W	IV:779042-780206	1164	16.0993	OK	22.4044	OK	10.8666	OK	16.0175	OK	22.4806	OK	14.2834	OK
YDR162C	NBP2	IV:780389-781100	711	8.70704	OK	8.6123	OK	4.85733	OK	9.3479	OK	9.73337	OK	8.51219	OK
YDR163W	CWC15	IV:781422-781950	528	5.55243	OK	5.79822	OK	1.34071	OK	4.32297	OK	4.91216	OK	3.51806	OK
YDR164C	SEC1	IV:782040-784215	2175	17.1099	OK	17.1751	OK	9.59358	OK	19.6345	OK	22.0689	OK	15.6688	OK
YDR165W	TRM82	IV:784870-786205	1335	35.2401	OK	42.6629	OK	14.7132	OK	28.1249	OK	40.0255	OK	25.8723	OK
YDR166C	SEC5	IV:786305-789221	2916	13.8784	OK	14.4903	OK	6.50744	OK	16.1949	OK	18.8748	OK	15.0041	OK
YDR167W	TAF10	IV:789448-790069	621	12.9018	OK	11.1801	OK	5.33841	OK	11.5237	OK	12.7186	OK	9.62474	OK
YDR168W	CDC37	IV:790327-791848	1521	42.5362	OK	41.911	OK	36.3562	OK	40.3905	OK	47.7826	OK	34.6777	OK
YDR169C	STB3	IV:792347-793889	1542	9.21813	OK	8.94398	OK	3.32445	OK	8.77924	OK	9.4628	OK	7.51171	OK
YDR169C-A	YDR169C-A	IV:794573-794723	150	47.437	OK	72.5958	OK	47.0437	OK	58.9585	OK	74.5488	OK	91.9632	OK
YDR170C	SEC7	IV:796192-802222	6030	49.5966	OK	50.0826	OK	28.5379	OK	53.4376	OK	60.5815	OK	44.4584	OK
YDR170W-A	YDR170W-A	IV:803194-804517	1323	1.87603	OK	1.95407	OK	1.05273	OK	1.09669	OK	1.72228	OK	1.21071	OK
YDR171W	HSP42	IV:806620-807748	1128	16.7872	OK	14.4758	OK	5.0115	OK	15.3522	OK	17.758	OK	13.1597	OK
YDR172W	SUP35	IV:808323-810381	2058	46.3376	OK	49.4001	OK	23.5429	OK	34.1326	OK	44.4161	OK	28.2475	OK
YDR173C	ARG82	IV:810564-811632	1068	5.43722	OK	4.996	OK	4.32881	OK	6.99337	OK	7.9279	OK	5.21321	OK
YDR174W	HMO1	IV:812109-812850	741	130.3	OK	127.658	OK	92.5433	OK	131.15	OK	129.502	OK	117.16	OK
YDR175C	RSM24	IV:813192-814152	960	13.6352	OK	13.9889	OK	7.98498	OK	11.7733	OK	14.9849	OK	12.9006	OK
YDR176W	NGG1	IV:814451-816560	2109	4.8902	OK	4.62415	OK	1.13415	OK	2.9007	OK	3.89741	OK	2.29317	OK
YDR177W	UBC1	IV:816877-817525	648	53.1118	OK	56.6207	OK	27.7928	OK	39.8713	OK	46.7564	OK	36.9752	OK
YDR178W	SDH4	IV:817949-818495	546	96.3373	OK	108.722	OK	72.5484	OK	96.5376	OK	95.261	OK	87.0942	OK
YDR179C	CSN9	IV:818707-819196	489	6.68742	OK	12.4251	OK	7.30408	OK	8.10697	OK	11.4925	OK	11.2697	OK
YDR179W-A	YDR179W-A	IV:819432-820824	1392	10.1655	OK	11.3257	OK	7.96681	OK	10.1043	OK	10.6253	OK	8.51853	OK
YDR180W	SCC2	IV:821294-825776	4482	11.648	OK	11.4302	OK	5.81473	OK	12.5178	OK	13.3614	OK	10.0269	OK
YDR181C	SAS4	IV:825909-827355	1446	10.4413	OK	7.42868	OK	3.96497	OK	7.48567	OK	7.60659	OK	6.46884	OK
YDR182W	CDC1	IV:827581-829057	1476	25.2981	OK	20.9903	OK	11.1126	OK	21.4582	OK	24.1923	OK	18.9144	OK
YDR182W-A	YDR182W-A	IV:829150-829354	204	6.8485	OK	8.589	OK	1.88461	OK	11.3151	OK	9.19386	OK	14.8029	OK
YDR183C-A	YDR183C-A	IV:830396-830654	258	54.7498	OK	61.3075	OK	6.94435	OK	50.3126	OK	61.4943	OK	43.7891	OK
YDR183W	PLP1	IV:829584-830277	693	13.9931	OK	16.8727	OK	4.23889	OK	14.3642	OK	18.1087	OK	12.4592	OK
YDR184C	ATC1	IV:830628-831513	885	17.3798	OK	21.0987	OK	7.96503	OK	16.6404	OK	21.8898	OK	14.357	OK
YDR185C	UPS3	IV:831933-832473	540	23.5912	OK	28.757	OK	15.6045	OK	24.9382	OK	30.9103	OK	32.2991	OK
YDR186C	YDR186C	IV:832858-835492	2634	16.109	OK	13.8978	OK	7.75232	OK	17.2312	OK	17.8144	OK	16.3709	OK
YDR187C	YDR187C	IV:836227-836746	519	0.415709	OK	0.393225	OK	0.091088	OK	0.658082	OK	0.549829	OK	0.548563	OK
YDR188W	CCT6	IV:836420-838061	1641	86.9958	OK	92.2437	OK	108.612	OK	92.5935	OK	105.881	OK	84.4686	OK
YDR189W	SLY1	IV:838391-840392	2001	21.2802	OK	20.745	OK	13.4553	OK	22.0443	OK	24.7739	OK	19.0389	OK
YDR190C	RVB1	IV:840603-841995	1392	39.9347	OK	43.4022	OK	14.9306	OK	33.3298	OK	41.0891	OK	29.6514	OK
YDR191W	HST4	IV:842336-843449	1113	4.06619	OK	3.6063	OK	2.8092	OK	3.40962	OK	3.92944	OK	3.02087	OK
YDR192C	NUP42	IV:843568-844861	1293	3.25788	OK	4.21353	OK	0.770779	OK	3.20325	OK	3.48011	OK	3.25989	OK
YDR193W	YDR193W	IV:844553-844952	399	22.4985	OK	19.4185	OK	13.627	OK	15.5378	OK	19.0881	OK	12.7753	OK
YDR194C	MSS116	IV:845951-847946	1995	49.4334	OK	57.4559	OK	33.4551	OK	42.1004	OK	58.0347	OK	37.9728	OK
YDR194W-A	YDR194W-A	IV:848070-848223	153	0	OK	0	OK	0	OK	0	OK	0	OK	0	OK
YDR195W	REF2	IV:848598-850200	1602	6.67112	OK	6.5823	OK	3.58954	OK	5.86072	OK	7.03647	OK	6.20932	OK
YDR196C	CAB5	IV:850273-850999	726	26.5451	OK	25.1718	OK	12.5029	OK	26.1952	OK	28.8764	OK	20.7419	OK
YDR197W	CBS2	IV:851227-852397	1170	9.79099	OK	11.842	OK	4.92598	OK	11.1594	OK	11.3642	OK	9.60019	OK
YDR198C	RKM2	IV:852532-853972	1440	10.202	OK	9.6788	OK	4.24854	OK	9.8225	OK	11.2251	OK	10.5982	OK
YDR199W	YDR199W	IV:854174-854540	366	5.87483	OK	9.66956	OK	1.1887	OK	5.68883	OK	4.27239	OK	7.9891	OK
YDR200C	VPS64	IV:854278-856093	1815	7.36263	OK	7.55656	OK	2.07944	OK	6.86731	OK	7.88451	OK	5.7327	OK
YDR201W	SPC19	IV:856316-856814	498	11.6411	OK	7.21354	OK	6.46047	OK	13.3036	OK	14.6334	OK	15.281	OK
YDR202C	RAV2	IV:856897-857953	1056	16.5853	OK	14.5033	OK	6.5199	OK	14.432	OK	16.4534	OK	15.2821	OK
YDR203W	YDR203W	IV:857681-857999	318	16.038	OK	14.8826	OK	4.47268	OK	15.2831	OK	20.6043	OK	18.5275	OK
YDR204W	COQ4	IV:858136-859144	1008	22.3755	OK	20.594	OK	12.1132	OK	26.6023	OK	25.1519	OK	21.4522	OK
YDR205W	MSC2	IV:859345-861520	2175	12.7862	OK	12.8082	OK	5.72374	OK	10.7948	OK	12.1934	OK	10.1863	OK
YDR206W	EBS1	IV:862053-864708	2655	18.3922	OK	19.8453	OK	8.82791	OK	18.3952	OK	19.8511	OK	16.2399	OK
YDR207C	UME6	IV:865011-867522	2511	2.12193	OK	2.09961	OK	0.520655	OK	1.55755	OK	1.82613	OK	1.19662	OK
YDR208W	MSS4	IV:868223-870563	2340	20.5213	OK	20.5397	OK	10.2841	OK	20.1	OK	22.7717	OK	17.8591	OK
YDR209C	YDR209C	IV:871035-871449	414	31.5793	OK	32.4708	OK	15.2953	OK	25.8312	OK	30.0118	OK	25.2729	OK
YDR210C-C	YDR210C-C	IV:882604-883927	1323	1.42553	OK	0.664563	OK	0.242961	OK	0.608372	OK	0.196743	OK	1.01017	OK
YDR210C-D	YDR210C-D	IV:878658-883927	5269	0.71823	OK	0.670424	OK	0.292587	OK	0.517892	OK	0.635357	OK	0.437883	OK
YDR210W	YDR210W	IV:871073-871301	228	73.0962	OK	65.7607	OK	7.0611	OK	38.9628	OK	49.3018	OK	35.7487	OK
YDR210W-A	YDR210W-A	IV:872111-873428	1317	0.0399573	OK	0.158187	OK	8.21688e-07	OK	2.76202e-05	OK	6.87525e-05	OK	3.98136e-07	OK
YDR210W-B	YDR210W-B	IV:872111-877425	5314	0.217784	OK	0.237608	OK	0.262574	OK	0.284254	OK	0.312159	OK	0.304445	OK
YDR211W	GCD6	IV:884726-886865	2139	44.4587	OK	49.5952	OK	25.3143	OK	41.842	OK	53.1375	OK	40.0559	OK
YDR212W	TCP1	IV:887231-888911	1680	185.566	OK	197.39	OK	173.191	OK	184.225	OK	201.711	OK	162.72	OK
YDR213W	UPC2	IV:889750-892492	2742	5.04646	OK	3.61315	OK	1.74279	OK	4.38218	OK	4.86302	OK	3.59111	OK
YDR214W	AHA1	IV:892874-893927	1053	33.1236	OK	36.0864	OK	18.7122	OK	27.9705	OK	36.8358	OK	24.3845	OK
YDR215C	YDR215C	IV:894088-894502	414	2.24798	OK	5.66212	OK	4.87274	OK	4.29391	OK	5.87101	OK	6.38112	OK
YDR216W	ADR1	IV:895034-899006	3972	4.74825	OK	5.12026	OK	3.30259	OK	5.3721	OK	6.27158	OK	4.03107	OK
YDR217C	RAD9	IV:899550-903480	3930	8.42326	OK	8.89926	OK	5.69238	OK	8.20642	OK	11.0283	OK	7.7888	OK
YDR218C	SPR28	IV:903780-905052	1272	0.18738	OK	0.319769	OK	0.0989654	OK	0.182819	OK	0.245386	OK	0.146469	OK
YDR219C	MFB1	IV:905454-906852	1398	12.443	OK	13.6335	OK	5.04087	OK	12.1161	OK	14.426	OK	11.6374	OK
YDR220C	YDR220C	IV:906999-907293	294	1.32821	OK	0	OK	0	OK	0	OK	0	OK	0.615569	OK
YDR221W	GTB1	IV:907329-909438	2109	20.4947	OK	17.2497	OK	11.3121	OK	19.9373	OK	19.4904	OK	17.1611	OK
YDR222W	YDR222W	IV:910053-911301	1248	12.5174	OK	13.0869	OK	6.17211	OK	12.6311	OK	13.6773	OK	11.2702	OK
YDR223W	CRF1	IV:912098-913502	1404	4.3264	OK	3.33433	OK	1.02597	OK	3.66008	OK	3.7014	OK	2.91107	OK
YDR224C	HTB1	IV:914316-914712	396	940.193	OK	873.338	OK	336.673	OK	672.633	OK	823.66	OK	622.953	OK
YDR225W	HTA1	IV:915529-915928	399	1184.6	OK	1400.79	OK	2384.01	OK	1155.9	OK	1252.88	OK	1213.16	OK
YDR226W	ADK1	IV:916485-917154	669	503.737	OK	467.271	OK	425.827	OK	414.072	OK	472.251	OK	380.073	OK
YDR227W	SIR4	IV:917570-921647	4077	5.47429	OK	5.74569	OK	2.72956	OK	5.49595	OK	5.99087	OK	4.43986	OK
YDR228C	PCF11	IV:921925-923806	1881	1.41417	OK	1.54909	OK	0.236804	OK	0.744583	OK	0.793934	OK	0.515872	OK
YDR229W	IVY1	IV:924784-926146	1362	4.57911	OK	4.52535	OK	2.0154	OK	3.94085	OK	4.45849	OK	3.15732	OK
YDR230W	YDR230W	IV:926222-926570	348	7.39156	OK	7.48541	OK	5.01857	OK	3.9946	OK	3.57356	OK	5.85811	OK
YDR231C	COX20	IV:926292-926910	618	5.574	OK	4.72383	OK	3.15259	OK	3.10324	OK	3.44586	OK	2.29106	OK
YDR232W	HEM1	IV:927451-929098	1647	34.0249	OK	34.8581	OK	8.19911	OK	15.6665	OK	19.1949	OK	12.091	OK
YDR233C	RTN1	IV:929469-930357	888	548.392	OK	535.921	OK	241.728	OK	497.454	OK	530.598	OK	492.681	OK
YDR234W	LYS4	IV:931128-933210	2082	124.321	OK	142.032	OK	90.1769	OK	129.367	OK	146.837	OK	119.652	OK
YDR235W	PRP42	IV:933503-935138	1635	13.0613	OK	13.1595	OK	4.71412	OK	13.0839	OK	15.1206	OK	12.8362	OK
YDR236C	FMN1	IV:935235-935892	657	36.9661	OK	43.9247	OK	47.771	OK	40.4199	OK	39.1821	OK	35.6917	OK
YDR237W	MRPL7	IV:936614-937493	879	14.084	OK	16.2006	OK	11.5165	OK	16.476	OK	18.1687	OK	15.172	OK
YDR238C	SEC26	IV:937894-940816	2922	83.2186	OK	82.1445	OK	54.9533	OK	82.6476	OK	92.37	OK	70.5488	OK
YDR239C	YDR239C	IV:941056-943420	2364	4.38837	OK	4.604	OK	1.77308	OK	4.08304	OK	4.93132	OK	3.69011	OK
YDR240C	SNU56	IV:943673-945152	1479	8.61226	OK	8.88222	OK	5.191	OK	7.662	OK	10.328	OK	6.53299	OK
YDR241W	BUD26	IV:945150-945438	288	3.80605	OK	2.39986	OK	1.01176	OK	0	OK	0	OK	1.10576	OK
YDR242W	AMD2	IV:946806-948456	1650	18.3533	OK	16.6369	OK	10.2129	OK	21.2838	OK	22.0127	OK	18.8015	OK
YDR243C	PRP28	IV:948517-950284	1767	9.91782	OK	11.0267	OK	6.35641	OK	11.0079	OK	11.1322	OK	10.1291	OK
YDR244W	PEX5	IV:950562-952401	1839	5.4801	OK	5.94643	OK	2.60317	OK	5.35346	OK	7.00714	OK	5.56997	OK
YDR245W	MNN10	IV:952799-953981	1182	45.2873	OK	48.0713	OK	36.0711	OK	43.1722	OK	53.1473	OK	40.0015	OK
YDR246W	TRS23	IV:954287-954947	660	6.67413	OK	6.15553	OK	2.30382	OK	6.35465	OK	6.28553	OK	4.41573	OK
YDR246W-A	YDR246W-A	IV:955132-955333	201	31.9811	OK	20.1212	OK	33.2621	OK	30.9758	OK	25.6539	OK	28.3458	OK
YDR247W	VHS1	IV:956012-957398	1386	17.1036	OK	17.2134	OK	11.5048	OK	18.1448	OK	21.4228	OK	16.514	OK
YDR248C	YDR248C	IV:957757-958339	582	33.7421	OK	28.4543	OK	17.9277	OK	28.8352	OK	30.4971	OK	28.5692	OK
YDR249C	YDR249C	IV:958680-959802	1122	23.1727	OK	24.6514	OK	12.4906	OK	23.1629	OK	24.4234	OK	21.8774	OK
YDR250C	YDR250C	IV:960085-960361	276	5.43601	OK	1.0373	OK	0	OK	0	OK	2.55659	OK	1.1446	OK
YDR251W	PAM1	IV:960613-963106	2493	19.9341	OK	18.8232	OK	6.96703	OK	20.5506	OK	23.3595	OK	17.2828	OK
YDR252W	BTT1	IV:963411-963861	450	2.38209	OK	3.08144	OK	0.907493	OK	2.01481	OK	2.94497	OK	1.25617	OK
YDR253C	MET32	IV:963989-964565	576	12.2104	OK	13.7228	OK	4.6408	OK	11.1138	OK	15.35	OK	10.0146	OK
YDR254W	CHL4	IV:965112-966489	1377	15.3192	OK	12.815	OK	6.84387	OK	16.0656	OK	16.7872	OK	15.1494	OK
YDR255C	RMD5	IV:966556-967822	1266	13.519	OK	12.7365	OK	7.15305	OK	15.1235	OK	17.2748	OK	12.0348	OK
YDR256C	CTA1	IV:968132-969680	1548	11.6152	OK	11.1187	OK	10.6279	OK	11.7712	OK	13.1414	OK	11.3474	OK
YDR257C	RKM4	IV:969989-971474	1485	17.6294	OK	18.0678	OK	14.2422	OK	16.4286	OK	21.717	OK	15.5399	OK
YDR258C	HSP78	IV:971807-974243	2436	52.4566	OK	48.8853	OK	43.2082	OK	51.4796	OK	62.3574	OK	44.0329	OK
YDR259C	YAP6	IV:974630-975782	1152	3.52159	OK	2.10938	OK	1.01919	OK	3.28008	OK	2.33867	OK	1.7202	OK
YDR260C	SWM1	IV:976716-977229	513	19.6436	OK	23.4952	OK	11.4138	OK	18.7476	OK	21.8914	OK	13.4876	OK
YDR261C	EXG2	IV:977520-979209	1689	34.3239	OK	33.0596	OK	12.0065	OK	27.6663	OK	28.8682	OK	25.4551	OK
YDR261C-C	YDR261C-C	IV:991026-992349	1323	0	OK	0	OK	0	OK	0	OK	0	OK	0	OK
YDR261C-D	YDR261C-D	IV:987533-992349	4816	1.26326	OK	1.38192	OK	0.240521	OK	1.55575	OK	1.34652	OK	1.52582	OK
YDR261W-A	YDR261W-A	IV:981461-982778	1317	1.92634	OK	2.7219	OK	0.0423189	OK	2.67849	OK	2.4031	OK	2.32714	OK
YDR261W-B	YDR261W-B	IV:981461-986775	5314	1.73265	OK	1.64794	OK	1.47189	OK	2.04883	OK	1.70706	OK	2.28822	OK
YDR262W	YDR262W	IV:993133-993952	819	24.0135	OK	23.5982	OK	15.111	OK	22.154	OK	22.8501	OK	17.6495	OK
YDR263C	DIN7	IV:994241-995534	1293	4.45429	OK	4.19202	OK	2.83693	OK	4.67996	OK	4.46333	OK	5.13788	OK
YDR264C	AKR1	IV:996028-998323	2295	45.884	OK	40.9791	OK	35.6326	OK	51.3817	OK	48.7329	OK	46.3043	OK
YDR265W	PEX10	IV:998863-999877	1014	11.4736	OK	14.1094	OK	9.80569	OK	13.0307	OK	10.8544	OK	13.1901	OK
YDR266C	YDR266C	IV:1000103-1002023	1920	17.0238	OK	16.8489	OK	10.2383	OK	16.6698	OK	18.2924	OK	15.0004	OK
YDR267C	CIA1	IV:1002509-1003502	993	16.3457	OK	20.7787	OK	17.3755	OK	16.8514	OK	20.1068	OK	17.1311	OK
YDR268W	MSW1	IV:1004003-1005143	1140	8.04828	OK	10.9273	OK	6.40627	OK	8.42277	OK	11.0861	OK	9.03187	OK
YDR269C	YDR269C	IV:1005664-1005988	324	0	OK	0	OK	0	OK	0	OK	0	OK	0	OK
YDR270W	CCC2	IV:1005674-1008689	3015	5.65338	OK	5.82319	OK	2.93039	OK	6.05461	OK	6.63875	OK	4.58947	OK
YDR271C	YDR271C	IV:1008394-1008766	372	22.3234	OK	19.1781	OK	15.996	OK	14.0464	OK	17.5178	OK	12.1867	OK
YDR272W	GLO2	IV:1009009-1009834	825	24.6015	OK	24.7777	OK	10.808	OK	17.8076	OK	20.421	OK	14.4659	OK
YDR273W	DON1	IV:1010175-1011273	1098	2.25418	OK	2.40277	OK	1.97462	OK	2.41179	OK	2.21223	OK	2.05339	OK
YDR274C	YDR274C	IV:1011588-1011960	372	3.95068	OK	2.02164	OK	2.42177	OK	4.98685	OK	1.92303	OK	6.10803	OK
YDR275W	BSC2	IV:1012251-1012959	708	25.9694	OK	36.8078	OK	23.6658	OK	29.9543	OK	34.9211	OK	26.3625	OK
YDR276C	PMP3	IV:1013475-1013643	168	6538.38	OK	7293.26	OK	1135.9	OK	6598.91	OK	6171.8	OK	7202.41	OK
YDR277C	MTH1	IV:1014400-1015702	1302	5.81602	OK	5.96758	OK	3.60348	OK	5.52419	OK	4.94768	OK	5.97981	OK
YDR278C	YDR278C	IV:1017000-1017318	318	0.928276	OK	0.883169	OK	0	OK	1.18937	OK	1.13344	OK	0	OK
YDR279W	RNH202	IV:1019367-1020420	1053	11.3282	OK	11.6775	OK	4.50883	OK	10.0429	OK	12.2326	OK	9.07867	OK
YDR280W	RRP45	IV:1020746-1021664	918	18.6115	OK	21.1023	OK	14.5867	OK	14.822	OK	22.2427	OK	13.076	OK
YDR281C	PHM6	IV:1022006-1022321	315	28.3378	OK	41.3628	OK	15.8562	OK	21.3123	OK	28.6473	OK	36.9412	OK
YDR282C	YDR282C	IV:1023510-1024755	1245	4.19694	OK	5.08996	OK	3.63301	OK	4.70701	OK	6.11685	OK	3.93331	OK
YDR283C	GCN2	IV:1025069-1030049	4980	16.6516	OK	16.9928	OK	10.8928	OK	16.0537	OK	18.2214	OK	13.3891	OK
YDR284C	DPP1	IV:1030549-1031419	870	135.033	OK	129.037	OK	100.046	OK	138.911	OK	142.958	OK	130.953	OK
YDR285W	ZIP1	IV:1032435-1035063	2628	1.59782	OK	2.01124	OK	0.888844	OK	1.79949	OK	2.09084	OK	1.48591	OK
YDR286C	YDR286C	IV:1035230-1035575	345	40.7543	OK	32.8281	OK	24.8793	OK	36.7845	OK	35.7574	OK	19.0808	OK
YDR287W	INM2	IV:1035994-1036873	879	17.8519	OK	16.1207	OK	10.0523	OK	17.856	OK	19.4104	OK	19.0293	OK
YDR288W	NSE3	IV:1037194-1038106	912	15.037	OK	14.8237	OK	5.75265	OK	10.8506	OK	14.0095	OK	11.9401	OK
YDR289C	RTT103	IV:1038279-1039509	1230	4.09783	OK	3.19271	OK	0.960982	OK	2.53191	OK	2.82313	OK	1.48415	OK
YDR290W	YDR290W	IV:1039369-1039699	330	2.34524	OK	1.40867	OK	0.455969	OK	1.53065	OK	0.499817	OK	0.839447	OK
YDR291W	HRQ1	IV:1039727-1042961	3234	9.41771	OK	9.11437	OK	6.2938	OK	9.82761	OK	9.75092	OK	8.39283	OK
YDR292C	SRP101	IV:1043145-1045011	1866	19.9405	OK	18.1426	OK	8.50115	OK	17.5976	OK	21.1567	OK	15.3245	OK
YDR293C	SSD1	IV:1045639-1049392	3753	25.5694	OK	23.7453	OK	10.2665	OK	21.6722	OK	25.6386	OK	16.7522	OK
YDR294C	DPL1	IV:1050458-1052228	1770	32.8132	OK	33.8293	OK	20.7724	OK	33.1647	OK	34.7875	OK	29.4324	OK
YDR295C	HDA2	IV:1052622-1054647	2025	4.52963	OK	5.3632	OK	1.69865	OK	5.17813	OK	5.38627	OK	4.05875	OK
YDR296W	MHR1	IV:1055211-1055892	681	6.79801	OK	7.16905	OK	3.52097	OK	4.15804	OK	6.01222	OK	4.0198	OK
YDR297W	SUR2	IV:1056550-1057600	1050	101.883	OK	78.7095	OK	58.6761	OK	95.5586	OK	75.3442	OK	83.575	OK
YDR298C	ATP5	IV:1058175-1058814	639	260.849	OK	291	OK	294.637	OK	255.734	OK	304.81	OK	227.629	OK
YDR299W	BFR2	IV:1059626-1061231	1605	13.5515	OK	14.8729	OK	6.74111	OK	10.1861	OK	13.41	OK	7.97566	OK
YDR300C	PRO1	IV:1061504-1062791	1287	25.6411	OK	26.0416	OK	18.2227	OK	27.6819	OK	29.9362	OK	22.5061	OK
YDR301W	CFT1	IV:1063351-1067425	4074	16.3786	OK	17.4828	OK	11.876	OK	20.4429	OK	21.5008	OK	17.6189	OK
YDR302W	GPI11	IV:1067730-1068390	660	68.8765	OK	65.838	OK	38.5961	OK	71.327	OK	78.7874	OK	69.5471	OK
YDR303C	RSC3	IV:1068728-1071386	2658	26.0416	OK	23.6287	OK	11.896	OK	26.562	OK	29.4443	OK	24.0355	OK
YDR304C	CPR5	IV:1071879-1072557	678	137.554	OK	133.587	OK	64.4182	OK	119.841	OK	129.256	OK	97.29	OK
YDR305C	HNT2	IV:1072745-1073488	654	21.4085	OK	19.8287	OK	9.88658	OK	19.052	OK	25.1754	OK	22.3885	OK
YDR306C	YDR306C	IV:1073734-1075171	1437	12.0917	OK	13.5907	OK	6.53759	OK	13.9182	OK	14.0378	OK	13.4875	OK
YDR307W	YDR307W	IV:1075864-1077853	1989	18.1492	OK	16.3856	OK	10.5943	OK	19.6184	OK	17.7263	OK	15.1989	OK
YDR308C	SRB7	IV:1078026-1078449	423	32.2381	OK	25.481	OK	6.82192	OK	24.2662	OK	27.1404	OK	18.6297	OK
YDR309C	GIC2	IV:1079047-1080199	1152	26.1015	OK	25.9642	OK	8.48102	OK	22.1317	OK	23.7144	OK	21.3649	OK
YDR310C	SUM1	IV:1081127-1084316	3189	7.37974	OK	7.63205	OK	2.21657	OK	5.90324	OK	7.44039	OK	4.49415	OK
YDR311W	TFB1	IV:1085064-1086993	1929	11.1249	OK	13.059	OK	7.23878	OK	10.3485	OK	14.4727	OK	11.314	OK
YDR312W	SSF2	IV:1087580-1088942	1362	10.0217	OK	8.92462	OK	4.54143	OK	10.1299	OK	10.2542	OK	7.40201	OK
YDR313C	PIB1	IV:1089218-1090079	861	11.7633	OK	12.3496	OK	5.80345	OK	9.60469	OK	11.9511	OK	10.3537	OK
YDR314C	RAD34	IV:1090432-1092511	2079	9.62742	OK	9.71256	OK	4.38376	OK	11.3392	OK	12.3152	OK	10.1776	OK
YDR315C	IPK1	IV:1092740-1093586	846	15.2094	OK	16.0243	OK	6.73043	OK	16.1619	OK	16.6346	OK	20.478	OK
YDR316W	OMS1	IV:1093762-1095178	1416	4.73675	OK	7.15732	OK	3.99773	OK	5.25394	OK	7.14762	OK	4.81125	OK
YDR316W-A	YDR316W-A	IV:1096063-1097386	1323	0	OK	0	OK	0	OK	0	OK	0	OK	0	OK
YDR316W-B	YDR316W-B	IV:1096063-1101332	5269	0	OK	0	OK	0	OK	0	OK	0	OK	0	OK
YDR317W	HIM1	IV:1102183-1103428	1245	8.50297	OK	11.3563	OK	4.22791	OK	10.9508	OK	9.78822	OK	11.7013	OK
YDR318W	MCM21	IV:1103757-1104947	1107	7.90098	OK	8.01981	OK	3.62107	OK	7.68901	OK	8.4488	OK	7.01776	OK
YDR319C	YDR319C	IV:1105002-1105827	825	46.9827	OK	46.3462	OK	22.6636	OK	45.6239	OK	44.3506	OK	47.6746	OK
YDR320C	SWA2	IV:1106094-1108101	2007	7.09604	OK	7.74609	OK	3.22653	OK	7.15145	OK	8.59944	OK	5.37581	OK
YDR320C-A	DAD4	IV:1108279-1108498	219	153.804	OK	155.021	OK	25.5956	OK	111.82	OK	140.647	OK	129.484	OK
YDR320W-B	YDR320W-B	IV:1108483-1108621	138	33.6493	OK	61.9083	OK	40.6182	OK	96.9948	OK	18.7049	OK	17.8164	OK
YDR321W	ASP1	IV:1108701-1109847	1146	124.68	OK	132.513	OK	61.3758	OK	121.489	OK	133.374	OK	123.265	OK
YDR322C-A	TIM11	IV:1112002-1112293	291	65.1855	OK	76.2848	OK	27.6784	OK	57.1724	OK	54.8645	OK	51.5235	OK
YDR322W	MRPL35	IV:1110588-1111692	1104	18.8173	OK	19.9202	OK	12.3425	OK	18.2728	OK	20.7289	OK	17.4362	OK
YDR323C	PEP7	IV:1112479-1114027	1548	6.15403	OK	6.18353	OK	5.03851	OK	6.71845	OK	7.3697	OK	7.06299	OK
YDR324C	UTP4	IV:1114432-1116763	2331	19.9813	OK	24.4826	OK	11.6614	OK	18.1344	OK	26.3801	OK	19.1633	OK
YDR325W	YCG1	IV:1117125-1120233	3108	11.2641	OK	12.0212	OK	6.09611	OK	14.222	OK	13.5531	OK	12.3704	OK
YDR326C	YSP2	IV:1120608-1124925	4317	24.2903	OK	23.8642	OK	9.46996	OK	20.6501	OK	23.8816	OK	18.9337	OK
YDR327W	YDR327W	IV:1125301-1125628	327	39.5842	OK	46.6146	OK	35.7691	OK	31.8218	OK	38.4898	OK	24.6165	OK
YDR328C	SKP1	IV:1125433-1126018	585	45.194	OK	42.5705	OK	29.2599	OK	39.9515	OK	48.102	OK	37.0778	OK
YDR329C	PEX3	IV:1126269-1127595	1326	9.98757	OK	9.40112	OK	5.58029	OK	7.67593	OK	7.98911	OK	6.88246	OK
YDR330W	UBX5	IV:1127871-1129374	1503	10.5268	OK	8.59248	OK	7.46021	OK	9.46489	OK	11.7211	OK	9.33313	OK
YDR331W	GPI8	IV:1129587-1130823	1236	36.1505	OK	32.249	OK	20.4832	OK	38.5507	OK	37.8585	OK	33.7688	OK
YDR332W	IRC3	IV:1131000-1133070	2070	6.61466	OK	7.26564	OK	4.5109	OK	7.58887	OK	7.84606	OK	6.16982	OK
YDR333C	YDR333C	IV:1133259-1135431	2172	15.7646	OK	15.7013	OK	8.11627	OK	15.5496	OK	18.0044	OK	14.987	OK
YDR334W	SWR1	IV:1135931-1140476	4545	12.9229	OK	11.8795	OK	7.99469	OK	11.8484	OK	14.9847	OK	9.75368	OK
YDR335W	MSN5	IV:1141167-1144842	3675	24.4604	OK	20.6502	OK	15.4862	OK	25.6626	OK	27.0887	OK	22.2695	OK
YDR336W	YDR336W	IV:1145091-1146036	945	16.1753	OK	13.1184	OK	5.53172	OK	10.2774	OK	12.7178	OK	10.4192	OK
YDR337W	MRPS28	IV:1146318-1147179	861	13.3143	OK	12.6935	OK	7.51911	OK	10.1684	OK	11.4973	OK	10.2233	OK
YDR338C	YDR338C	IV:1147378-1149466	2088	8.03857	OK	8.67315	OK	4.85551	OK	8.13933	OK	8.50128	OK	8.36349	OK
YDR339C	FCF1	IV:1149950-1150520	570	51.2594	OK	50.6834	OK	27.7018	OK	37.5363	OK	56.5678	OK	37.2399	OK
YDR340W	YDR340W	IV:1150880-1151183	303	345.037	OK	373.084	OK	112.384	OK	390.703	OK	396.839	OK	382.237	OK
YDR341C	YDR341C	IV:1151802-1153626	1824	130.176	OK	143.094	OK	120.198	OK	144.891	OK	165.459	OK	141.044	OK
YDR342C	HXT7	IV:1154215-1155928	1713	1.94401	OK	2.11653	OK	6.33964	OK	3.1939	OK	1.73191	OK	2.24533	OK
YDR343C	HXT6	IV:1159607-1161320	1713	0.388879	OK	0.684902	OK	1.52455	OK	0.580932	OK	0.288754	OK	0.374382	OK
YDR344C	YDR344C	IV:1162005-1162449	444	8.03732	OK	5.05373	OK	5.23301	OK	5.34451	OK	5.78105	OK	6.50005	OK
YDR345C	HXT3	IV:1162956-1164660	1704	1434.31	OK	1335.73	OK	1732.67	OK	1926.63	OK	1413.36	OK	1909.39	OK
YDR346C	SVF1	IV:1167213-1168659	1446	54.196	OK	63.1998	OK	43.3972	OK	51.6601	OK	61.381	OK	45.3248	OK
YDR347W	MRP1	IV:1169177-1170143	966	27.2376	OK	32.2947	OK	20.6408	OK	27.1593	OK	32.859	OK	26.792	OK
YDR348C	YDR348C	IV:1170325-1171825	1500	12.7033	OK	13.8717	OK	5.83255	OK	13.0612	OK	13.1716	OK	10.9454	OK
YDR349C	YPS7	IV:1172385-1174176	1791	36.5868	OK	36.9837	OK	14.4567	OK	32.9609	OK	37.0812	OK	29.9956	OK
YDR350C	ATP22	IV:1176119-1178174	2055	17.6773	OK	17.3014	OK	9.26576	OK	17.3739	OK	19.9797	OK	14.9512	OK
YDR351W	SBE2	IV:1178665-1181260	2595	16.6616	OK	15.6366	OK	8.33157	OK	14.4404	OK	15.7042	OK	11.9973	OK
YDR352W	YDR352W	IV:1181800-1182754	954	26.221	OK	26.8187	OK	9.86002	OK	21.2104	OK	23.5395	OK	20.9878	OK
YDR353W	TRR1	IV:1183298-1184258	960	122.086	OK	128.887	OK	83.5394	OK	113.581	OK	131.254	OK	99.8397	OK
YDR354C-A	YDR354C-A	IV:1185138-1185282	144	453.398	OK	569.255	OK	707.909	OK	591.13	OK	495.466	OK	457.637	OK
YDR354W	TRP4	IV:1184746-1185889	1143	51.6883	OK	46.0068	OK	22.1134	OK	48.9353	OK	48.4395	OK	44.2623	OK
YDR355C	YDR355C	IV:1186066-1186369	303	0	OK	0	OK	0.354875	OK	0	OK	0	OK	0	OK
YDR356W	SPC110	IV:1186106-1188941	2835	11.3042	OK	10.112	OK	5.82577	OK	8.88921	OK	12.6549	OK	8.61564	OK
YDR357C	CNL1	IV:1189198-1189567	369	72.43	OK	78.487	OK	37.0262	OK	65.341	OK	85.5232	OK	60.5159	OK
YDR358W	GGA1	IV:1190058-1191732	1674	9.2781	OK	7.271	OK	5.62944	OK	8.19846	OK	9.76162	OK	7.60934	OK
YDR359C	EAF1	IV:1191935-1194884	2949	5.11005	OK	5.49061	OK	1.60042	OK	3.50465	OK	4.97961	OK	2.60533	OK
YDR360W	OPI7	IV:1194597-1195032	435	9.55136	OK	12.428	OK	3.89687	OK	13.8946	OK	13.0397	OK	7.17762	OK
YDR361C	BCP1	IV:1195411-1196263	852	21.9225	OK	26.0413	OK	9.23192	OK	16.6375	OK	21.8059	OK	15.0628	OK
YDR362C	TFC6	IV:1196678-1198697	2019	6.51286	OK	6.97	OK	3.4808	OK	6.00925	OK	7.00845	OK	5.5804	OK
YDR363W	ESC2	IV:1199182-1200553	1371	5.51782	OK	6.56176	OK	1.98709	OK	5.95442	OK	6.22254	OK	4.5257	OK
YDR363W-A	SEM1	IV:1202127-1202397	270	304.39	OK	316.333	OK	149.307	OK	234.581	OK	283.687	OK	206.449	OK
YDR364C	CDC40	IV:1202842-1204210	1368	6.3477	OK	8.25691	OK	3.74197	OK	6.33288	OK	7.67479	OK	6.16875	OK
YDR365C	ESF1	IV:1204496-1206383	1887	19.9045	OK	22.4884	OK	12.4598	OK	21.1709	OK	24.2361	OK	17.1545	OK
YDR365W-A	YDR365W-A	IV:1206996-1208319	1323	0	OK	0	OK	0	OK	0	OK	0	OK	0	OK
YDR365W-B	YDR365W-B	IV:1206996-1212265	5269	0.795719	OK	0.905974	OK	0.500526	OK	0.752088	OK	0.775199	OK	0.795443	OK
YDR366C	YDR366C	IV:1212437-1212836	399	1041.38	OK	960.267	OK	760.357	OK	1307.92	OK	1274.39	OK	1244.83	OK
YDR367W	KEI1	IV:1212847-1213614	666	69.3774	OK	67.5201	OK	33.5428	OK	63.3713	OK	70.3938	OK	55.258	OK
YDR368W	YPR1	IV:1213903-1214842	939	65.4957	OK	67.6956	OK	34.9037	OK	59.5321	OK	62.0795	OK	56.2295	OK
YDR369C	XRS2	IV:1215015-1217580	2565	4.40734	OK	3.82123	OK	2.14917	OK	3.88609	OK	3.96632	OK	3.68053	OK
YDR370C	YDR370C	IV:1217781-1219110	1329	11.8714	OK	13.913	OK	6.04169	OK	11.9739	OK	13.3632	OK	12.8162	OK
YDR371C-A	YDR371C-A	IV:1219508-1219613	105	203.244	OK	245.153	OK	0	OK	126.221	OK	182.469	OK	54.8763	OK
YDR371W	CTS2	IV:1219412-1220948	1536	4.94387	OK	5.71711	OK	3.11638	OK	5.12431	OK	6.99696	OK	4.66259	OK
YDR372C	VPS74	IV:1221111-1222149	1038	89.6969	OK	88.1955	OK	55.7588	OK	92.5449	OK	101.118	OK	88.5507	OK
YDR373W	FRQ1	IV:1222758-1223331	573	73.6003	OK	65.2985	OK	63.9512	OK	59.0224	OK	68.0205	OK	53.1302	OK
YDR374C	YDR374C	IV:1223473-1224394	921	1.04611	OK	0.702088	OK	0.600573	OK	0.717785	OK	0.978166	OK	0.837351	OK
YDR374W-A	YDR374W-A	IV:1224756-1225026	270	31.6468	OK	31.2095	OK	12.9447	OK	27.2199	OK	27.3281	OK	21.4263	OK
YDR375C	BCS1	IV:1225165-1226536	1371	8.35101	OK	9.94654	OK	3.60245	OK	8.81173	OK	10.8994	OK	8.91958	OK
YDR376W	ARH1	IV:1226821-1228303	1482	16.045	OK	16.9556	OK	8.4803	OK	15.4693	OK	17.2929	OK	14.0147	OK
YDR377W	ATP17	IV:1228610-1228916	306	196.91	OK	215.901	OK	29.1205	OK	113.616	OK	146.465	OK	100.216	OK
YDR378C	LSM6	IV:1229348-1229609	261	156.397	OK	160.972	OK	124.411	OK	198.546	OK	205.967	OK	187.388	OK
YDR379C-A	YDR379C-A	IV:1233277-1233517	240	59.3753	OK	48.8764	OK	32.3141	OK	51.9745	OK	65.0568	OK	72.2551	OK
YDR379W	RGA2	IV:1230166-1233196	3030	6.84942	OK	5.94859	OK	3.18366	OK	7.19973	OK	7.16278	OK	6.47744	OK
YDR380W	ARO10	IV:1234217-1236125	1908	7.09005	OK	6.83794	OK	3.51324	OK	6.16958	OK	7.06863	OK	6.81255	OK
YDR381C-A	YDR381C-A	IV:1238311-1238850	345	48.1	OK	34.3867	OK	15.7441	OK	39.9743	OK	38.0093	OK	30.0925	OK
YDR381W	YRA1	IV:1236557-1238004	681	229.068	OK	212.662	OK	149.426	OK	186.514	OK	223.488	OK	162.264	OK
YDR382W	RPP2B	IV:1239491-1239824	333	6949.59	OK	6770.63	OK	12252.3	OK	6622.28	OK	6995.49	OK	6661.86	OK
YDR383C	NKP1	IV:1239959-1240676	717	8.06524	OK	6.66625	OK	3.34256	OK	6.79723	OK	7.49629	OK	5.60133	OK
YDR384C	ATO3	IV:1241203-1242031	828	43.1797	OK	37.6355	OK	27.9174	OK	47.1333	OK	48.1526	OK	48.0453	OK
YDR385W	EFT2	IV:1243229-1245758	2529	228.278	OK	228.312	OK	357.511	OK	219.997	OK	232.81	OK	222.516	OK
YDR386W	MUS81	IV:1246083-1247982	1899	4.79523	OK	6.11219	OK	2.18065	OK	4.96921	OK	5.75715	OK	3.89905	OK
YDR387C	YDR387C	IV:1248153-1249821	1668	19.9258	OK	18.1364	OK	16.871	OK	21.4947	OK	18.8863	OK	18.9257	OK
YDR388W	RVS167	IV:1250185-1251634	1449	29.877	OK	26.4978	OK	9.35571	OK	24.1353	OK	25.7286	OK	16.7182	OK
YDR389W	SAC7	IV:1252536-1254501	1965	19.8734	OK	18.8062	OK	9.1417	OK	21.4618	OK	22.9631	OK	19.4645	OK
YDR390C	UBA2	IV:1254936-1256847	1911	16.1791	OK	16.2756	OK	7.79783	OK	14.4511	OK	18.1721	OK	13.5235	OK
YDR391C	YDR391C	IV:1257357-1258056	699	20.3734	OK	16.687	OK	7.43379	OK	13.3726	OK	14.9198	OK	10.8874	OK
YDR392W	SPT3	IV:1258695-1259709	1014	8.47596	OK	5.07427	OK	3.50967	OK	6.83349	OK	8.36075	OK	4.64017	OK
YDR393W	SHE9	IV:1259900-1261271	1371	9.74454	OK	9.80581	OK	4.94909	OK	8.01736	OK	9.06243	OK	9.3861	OK
YDR394W	RPT3	IV:1261680-1262967	1287	76.4521	OK	73.0149	OK	33.9105	OK	72.671	OK	88.1513	OK	59.603	OK
YDR395W	SXM1	IV:1263323-1266158	2835	48.6648	OK	56.4552	OK	31.4732	OK	53.1625	OK	58.9135	OK	48.0626	OK
YDR396W	YDR396W	IV:1266294-1266795	501	4.30864	OK	1.79939	OK	1.57006	OK	2.5233	OK	2.88705	OK	3.50078	OK
YDR397C	NCB2	IV:1266365-1266898	441	33.4309	OK	38.1297	OK	20.8752	OK	31.8767	OK	41.7256	OK	27.6701	OK
YDR398W	UTP5	IV:1267470-1269402	1932	19.2863	OK	21.1955	OK	12.1051	OK	17.086	OK	21.0027	OK	15.4605	OK
YDR399W	HPT1	IV:1270067-1270733	666	201.304	OK	221.796	OK	125.019	OK	218.958	OK	244.58	OK	189.553	OK
YDR400W	URH1	IV:1271062-1272085	1023	22.0438	OK	25.9164	OK	12.1382	OK	22.6051	OK	21.4303	OK	19.9001	OK
YDR401W	YDR401W	IV:1272222-1272786	564	0	OK	0	OK	0	OK	0	OK	0.176747	OK	0	OK
YDR402C	DIT2	IV:1272233-1273703	1470	1.1742	OK	0.83935	OK	0.641221	OK	0.908636	OK	0.870477	OK	1.65753	OK
YDR403W	DIT1	IV:1274601-1276212	1611	3.31366	OK	3.1059	OK	2.08376	OK	3.72497	OK	3.09705	OK	2.83066	OK
YDR404C	RPB7	IV:1276653-1277169	516	112.28	OK	109.924	OK	48.6746	OK	130.822	OK	134.101	OK	136.727	OK
YDR405W	MRP20	IV:1277645-1278437	792	4.03443	OK	4.67152	OK	1.79674	OK	4.4506	OK	5.1419	OK	3.65441	OK
YDR406W	PDR15	IV:1279209-1283799	4590	10.1939	OK	10.3527	OK	7.36374	OK	12.7479	OK	12.5878	OK	11.4262	OK
YDR406W-A	YDR406W-A	IV:1283798-1284044	246	5.0516	OK	11.987	OK	8.12478	OK	15.8355	OK	30.3322	OK	25.1157	OK
YDR407C	TRS120	IV:1284068-1287938	3870	15.7954	OK	17.4471	OK	10.2979	OK	18.5908	OK	18.6708	OK	16.0677	OK
YDR408C	ADE8	IV:1288214-1288859	645	70.1923	OK	70.9952	OK	37.9423	OK	72.6782	OK	87.2588	OK	67.4245	OK
YDR409W	SIZ1	IV:1289405-1292120	2715	5.26204	OK	5.82023	OK	2.45549	OK	5.86646	OK	5.6263	OK	4.29787	OK
YDR410C	STE14	IV:1292371-1293091	720	53.3481	OK	63.0023	OK	48.7424	OK	63.0166	OK	57.9506	OK	72.1532	OK
YDR411C	DFM1	IV:1293368-1294394	1026	59.5579	OK	56.3424	OK	31.1995	OK	69.8966	OK	63.4407	OK	62.5821	OK
YDR412W	RRP17	IV:1294692-1295400	708	2.79771	OK	2.60732	OK	1.67723	OK	2.84944	OK	2.78168	OK	1.95832	OK
YDR413C	YDR413C	IV:1294835-1295411	576	17.3546	OK	22.3258	OK	11.1752	OK	19.5112	OK	20.2528	OK	20.1978	OK
YDR414C	ERD1	IV:1295597-1296686	1089	30.5022	OK	29.5538	OK	19.1876	OK	33.077	OK	35.9995	OK	31.6174	OK
YDR415C	YDR415C	IV:1297036-1298161	1125	16.7345	OK	19.502	OK	10.4287	OK	18.0287	OK	16.8055	OK	18.2107	OK
YDR416W	SYF1	IV:1298431-1301011	2580	8.73899	OK	9.66873	OK	3.7891	OK	7.6372	OK	8.85542	OK	6.91532	OK
YDR417C	YDR417C	IV:1301554-1301926	372	1.32898	OK	0.648938	OK	0.176442	OK	0.397033	OK	0.606986	OK	0.122341	OK
YDR418W	RPL12B	IV:1301615-1302113	498	1921.84	OK	1939.37	OK	1838.13	OK	1642.9	OK	1916.26	OK	1613.13	OK
YDR419W	RAD30	IV:1303173-1305072	1899	6.58666	OK	6.73052	OK	3.52354	OK	5.8699	OK	6.39966	OK	6.34314	OK
YDR420W	HKR1	IV:1306266-1311675	5409	7.64283	OK	7.83087	OK	2.68444	OK	7.31978	OK	8.73007	OK	6.25355	OK
YDR421W	ARO80	IV:1312039-1314892	2853	5.56921	OK	4.07597	OK	3.21536	OK	5.67899	OK	6.45809	OK	4.9909	OK
YDR422C	SIP1	IV:1315325-1317773	2448	13.2374	OK	13.7203	OK	7.97954	OK	14.8053	OK	16.2752	OK	13.0622	OK
YDR423C	CAD1	IV:1318045-1319275	1230	9.94832	OK	8.01417	OK	3.01508	OK	8.09809	OK	9.903	OK	7.09321	OK
YDR424C	DYN2	IV:1319386-1319841	279	135.3	OK	127.724	OK	55.338	OK	117.452	OK	107.838	OK	103.996	OK
YDR425W	SNX41	IV:1320063-1321941	1878	5.74079	OK	6.14754	OK	1.30706	OK	6.21557	OK	5.96492	OK	5.71268	OK
YDR426C	YDR426C	IV:1321628-1322006	378	13.437	OK	21.2125	OK	4.72078	OK	30.4955	OK	28.7995	OK	24.6991	OK
YDR427W	RPN9	IV:1322204-1323386	1182	105.719	OK	95.0416	OK	53.9755	OK	96.9087	OK	124.163	OK	84.4822	OK
YDR428C	BNA7	IV:1323453-1324239	786	21.4478	OK	23.7927	OK	12.5101	OK	26.15	OK	24.0631	OK	22.5287	OK
YDR429C	TIF35	IV:1324476-1325301	825	69.6349	OK	76.3206	OK	37.2396	OK	62.285	OK	83.1539	OK	51.7271	OK
YDR430C	CYM1	IV:1325500-1328470	2970	11.9775	OK	12.7564	OK	7.26448	OK	13.8962	OK	13.4148	OK	10.3043	OK
YDR431W	YDR431W	IV:1328389-1328701	312	4.74222	OK	0	OK	0.876631	OK	2.02625	OK	0.992257	OK	0	OK
YDR432W	NPL3	IV:1328782-1330027	1245	76.794	OK	75.5469	OK	46.7872	OK	68.1704	OK	84.6032	OK	51.5943	OK
YDR433W	YDR433W	IV:1329599-1330040	441	18.0653	OK	22.5618	OK	36.8874	OK	26.4183	OK	28.3566	OK	25.1333	OK
YDR434W	GPI17	IV:1331236-1332841	1605	36.8177	OK	35.541	OK	22.0245	OK	43.2214	OK	44.2631	OK	35.3297	OK
YDR435C	PPM1	IV:1332982-1333969	987	17.1399	OK	14.9451	OK	11.2771	OK	17.2606	OK	17.0196	OK	16.0393	OK
YDR436W	PPZ2	IV:1334820-1336953	2133	5.77628	OK	5.37717	OK	2.88978	OK	6.23379	OK	6.15825	OK	5.67671	OK
YDR437W	GPI19	IV:1337351-1337774	423	8.25096	OK	7.62416	OK	6.51399	OK	7.28651	OK	6.94854	OK	10.3249	OK
YDR438W	THI74	IV:1338273-1339386	1113	11.6522	OK	10.4256	OK	8.31418	OK	13.0261	OK	12.9207	OK	12.6371	OK
YDR439W	LRS4	IV:1339675-1340719	1044	2.14677	OK	1.91099	OK	0.588065	OK	3.00823	OK	2.40202	OK	2.84827	OK
YDR440W	DOT1	IV:1342492-1344241	1749	8.62317	OK	8.11773	OK	4.03715	OK	9.44966	OK	9.97247	OK	8.76569	OK
YDR441C	APT2	IV:1344516-1345062	546	59.3883	OK	61.6034	OK	45.9516	OK	54.9032	OK	54.7922	OK	57.3014	OK
YDR442W	YDR442W	IV:1345646-1346039	393	1.46526	OK	0.388405	OK	1.13006	OK	1.50553	OK	2.05572	OK	0.622237	OK
YDR443C	SSN2	IV:1345675-1349938	4263	3.9634	OK	3.91535	OK	1.10514	OK	2.96281	OK	3.37459	OK	1.98793	OK
YDR444W	YDR444W	IV:1350289-1352353	2064	9.02457	OK	9.17022	OK	6.03256	OK	9.08375	OK	9.26911	OK	8.12288	OK
YDR445C	YDR445C	IV:1352181-1352589	408	14.9136	OK	15.4491	OK	16.8442	OK	21.6619	OK	17.0096	OK	21.3873	OK
YDR446W	ECM11	IV:1353724-1354633	909	0.0668099	OK	0.0648195	OK	0.0569753	OK	0	OK	0	OK	0.0483582	OK
YDR447C	RPS17B	IV:1354828-1355553	411	734.513	OK	656.808	OK	615.94	OK	560.46	OK	738.714	OK	567.784	OK
YDR448W	ADA2	IV:1356064-1357369	1305	7.47318	OK	7.4221	OK	2.34172	OK	6.3926	OK	7.34538	OK	5.74843	OK
YDR449C	UTP6	IV:1357579-1358902	1323	17.9051	OK	20.4015	OK	3.96326	OK	13.4076	OK	19.3997	OK	11.2916	OK
YDR450W	RPS18A	IV:1359922-1360798	441	2521.04	OK	2403.26	OK	2133.56	OK	2103.69	OK	2445.07	OK	2159.04	OK
YDR451C	YHP1	IV:1361119-1362181	1062	22.3795	OK	22.1282	OK	6.40179	OK	18.2151	OK	22.0502	OK	17.0279	OK
YDR452W	PPN1	IV:1362877-1364902	2025	22.9129	OK	22.6035	OK	6.93464	OK	13.8467	OK	17.3446	OK	8.62123	OK
YDR453C	TSA2	IV:1365071-1365662	591	17.2936	OK	11.498	OK	15.4672	OK	17.4906	OK	18.7124	OK	18.0193	OK
YDR454C	GUK1	IV:1366263-1366827	564	264.279	OK	251.353	OK	193.459	OK	264.481	OK	286.079	OK	228.621	OK
YDR455C	YDR455C	IV:1367372-1367681	309	1.34813	OK	2.63421	OK	0.32613	OK	0.974647	OK	0	OK	0.418912	OK
YDR456W	NHX1	IV:1367484-1369386	1902	61.4733	OK	64.0296	OK	40.4139	OK	71.3358	OK	67.0615	OK	64.7366	OK
YDR457W	TOM1	IV:1369789-1379596	9807	37.1655	OK	38.3399	OK	27.0571	OK	43.0234	OK	44.0939	OK	34.6524	OK
YDR458C	HEH2	IV:1380054-1382046	1992	15.5388	OK	14.7788	OK	9.21265	OK	18.0954	OK	19.78	OK	15.2342	OK
YDR459C	PFA5	IV:1382318-1383443	1125	24.6045	OK	24.84	OK	18.2787	OK	26.7756	OK	29.9556	OK	27.5633	OK
YDR460W	TFB3	IV:1383810-1384776	966	10.2116	OK	10.2774	OK	6.19397	OK	12.5738	OK	13.7379	OK	10.1957	OK
YDR461C-A	YDR461C-A	IV:1385523-1385766	243	20.7088	OK	13.0497	OK	4.35908	OK	15.7688	OK	21.1845	OK	16.4469	OK
YDR461W	MFA1	IV:1385175-1385286	111	0	OK	0	OK	0	OK	152.482	OK	195.037	OK	160.296	OK
YDR462W	MRPL28	IV:1386072-1386516	444	4.76783	OK	4.36456	OK	2.64967	OK	4.76708	OK	4.93887	OK	4.26318	OK
YDR463W	STP1	IV:1386815-1388375	1560	16.6625	OK	15.3903	OK	4.56282	OK	12.3719	OK	14.361	OK	10.7774	OK
YDR464C-A	YDR464C-A	IV:1392491-1392680	189	21.8062	OK	16.0986	OK	3.79967	OK	14.0748	OK	18.5458	OK	13.9573	OK
YDR464W	SPP41	IV:1388871-1393179	4308	7.08184	OK	6.9135	OK	3.65174	OK	6.27937	OK	7.41329	OK	5.20115	OK
YDR465C	RMT2	IV:1393335-1394574	1239	14.2693	OK	19.652	OK	9.78336	OK	12.5685	OK	20.0965	OK	10.7814	OK
YDR466W	PKH3	IV:1395120-1397817	2697	6.97115	OK	7.85341	OK	2.77104	OK	7.75426	OK	9.46663	OK	7.4332	OK
YDR467C	YDR467C	IV:1397582-1397909	327	44.2341	OK	51.4651	OK	29.6357	OK	51.4326	OK	64.566	OK	54.3825	OK
YDR468C	TLG1	IV:1398025-1398700	675	21.0591	OK	23.4254	OK	12.4606	OK	20.9928	OK	28.3781	OK	20.6646	OK
YDR469W	SDC1	IV:1399014-1399542	528	36.8906	OK	32.5031	OK	5.3862	OK	28.3492	OK	38.4705	OK	26.8026	OK
YDR470C	UGO1	IV:1399705-1401214	1509	13.1172	OK	17.2082	OK	7.52154	OK	16.5728	OK	16.0069	OK	13.9421	OK
YDR471W	RPL27B	IV:1401769-1402564	411	1266.36	OK	1260.96	OK	1118.11	OK	1060.5	OK	1334.05	OK	1094.56	OK
YDR472W	TRS31	IV:1403321-1404173	852	14.1444	OK	13.2609	OK	4.86635	OK	10.4831	OK	11.499	OK	10.0879	OK
YDR473C	PRP3	IV:1404444-1405854	1410	3.45576	OK	3.67576	OK	1.03603	OK	3.29187	OK	4.73947	OK	3.24038	OK
YDR475C	JIP4	IV:1407463-1410094	2631	5.93338	OK	7.35139	OK	3.19528	OK	7.30094	OK	7.53434	OK	6.67707	OK
YDR476C	YDR476C	IV:1410452-1411127	675	79.9713	OK	76.3649	OK	68.9736	OK	79.6046	OK	73.2469	OK	89.2236	OK
YDR477W	SNF1	IV:1412372-1414274	1902	15.7171	OK	16.9383	OK	5.8329	OK	14.2751	OK	17.6615	OK	10.8894	OK
YDR478W	SNM1	IV:1414574-1415171	597	4.4547	OK	3.70047	OK	0.623184	OK	2.34578	OK	2.4406	OK	1.96331	OK
YDR479C	PEX29	IV:1415209-1416874	1665	12.2707	OK	11.9175	OK	8.12889	OK	12.8048	OK	12.3311	OK	10.2938	OK
YDR480W	DIG2	IV:1417398-1418370	972	5.85825	OK	6.99836	OK	4.79038	OK	4.02747	OK	4.2784	OK	4.42281	OK
YDR481C	PHO8	IV:1418549-1420250	1701	53.4859	OK	52.8686	OK	31.9153	OK	48.1517	OK	49.2778	OK	44.2202	OK
YDR482C	CWC21	IV:1420430-1420838	408	3.96917	OK	3.36407	OK	1.24831	OK	2.33412	OK	2.64713	OK	2.56369	OK
YDR483W	KRE2	IV:1421156-1422485	1329	182.018	OK	181.361	OK	96.0015	OK	166.955	OK	185.41	OK	155.792	OK
YDR484W	VPS52	IV:1422762-1424688	1926	8.05762	OK	9.74074	OK	3.29447	OK	7.5427	OK	9.35919	OK	8.97089	OK
YDR485C	VPS72	IV:1424819-1427207	2388	5.26642	OK	4.76736	OK	1.86365	OK	3.70608	OK	4.95613	OK	3.15969	OK
YDR486C	VPS60	IV:1427430-1428120	690	36.9194	OK	33.6621	OK	9.34821	OK	27.7935	OK	31.9102	OK	24.252	OK
YDR487C	RIB3	IV:1428353-1428980	627	171.203	OK	165.398	OK	135.713	OK	163.654	OK	168.197	OK	178.173	OK
YDR488C	PAC11	IV:1429187-1430789	1602	3.68898	OK	3.43805	OK	2.30196	OK	3.1871	OK	3.14093	OK	2.9756	OK
YDR489W	SLD5	IV:1431011-1431896	885	16.6713	OK	14.0082	OK	6.85882	OK	15.4401	OK	15.9661	OK	20.3962	OK
YDR490C	PKH1	IV:1431967-1434268	2301	5.11674	OK	4.29772	OK	1.98794	OK	4.29056	OK	4.80636	OK	3.31322	OK
YDR491C	YDR491C	IV:1434499-1434991	492	16.9538	OK	9.94561	OK	3.96392	OK	17.1921	OK	10.272	OK	19.6985	OK
YDR492W	IZH1	IV:1434923-1435874	951	74.1039	OK	42.2643	OK	58.817	OK	103.379	OK	55.0875	OK	96.3205	OK
YDR493W	MZM1	IV:1436216-1436588	372	24.9074	OK	29.0585	OK	23.1008	OK	30.1152	OK	35.0279	OK	27.4581	OK
YDR494W	RSM28	IV:1436929-1438015	1086	6.38139	OK	6.06632	OK	2.26901	OK	4.48387	OK	5.65263	OK	3.36115	OK
YDR495C	VPS3	IV:1438114-1441150	3036	7.83102	OK	7.19547	OK	3.41039	OK	7.71363	OK	8.52551	OK	5.85672	OK
YDR496C	PUF6	IV:1441432-1443403	1971	37.7744	OK	43.1506	OK	30.5729	OK	35.453	OK	47.2175	OK	30.9377	OK
YDR497C	ITR1	IV:1443712-1445467	1755	706.333	OK	1716.84	OK	1029.68	OK	981.405	OK	908.122	OK	1281.49	OK
YDR498C	SEC20	IV:1445842-1446994	1152	18.8772	OK	22.2794	OK	18.591	OK	16.3504	OK	18.5556	OK	20.002	OK
YDR499W	LCD1	IV:1447829-1450073	2244	6.87505	OK	8.11315	OK	3.745	OK	6.41353	OK	7.15574	OK	6.07384	OK
YDR500C	RPL37B	IV:1450197-1450853	267	2152.4	OK	1962.86	OK	1360.31	OK	1743.3	OK	1961.16	OK	1891.09	OK
YDR501W	PLM2	IV:1451352-1452918	1566	4.20298	OK	4.66632	OK	2.93053	OK	3.79616	OK	4.39798	OK	2.70598	OK
YDR502C	SAM2	IV:1453309-1454464	1155	1103.31	OK	1984.39	OK	1612.49	OK	1307.07	OK	1212.54	OK	1414.48	OK
YDR503C	LPP1	IV:1455041-1455866	825	14.9865	OK	15.3941	OK	6.76683	OK	15.5445	OK	15.8616	OK	14.38	OK
YDR504C	SPG3	IV:1456310-1456694	384	51.0856	OK	52.2137	OK	17.3127	OK	53.7829	OK	69.3313	OK	53.6733	OK
YDR505C	PSP1	IV:1456694-1459220	2526	14.6196	OK	12.5345	OK	5.28595	OK	12.4804	OK	13.7759	OK	10.832	OK
YDR506C	YDR506C	IV:1459727-1461554	1827	7.44589	OK	8.00231	OK	4.73021	OK	9.09975	OK	9.4707	OK	8.3208	OK
YDR507C	GIN4	IV:1462357-1465786	3429	14.524	OK	14.8671	OK	8.45067	OK	15.265	OK	16.99	OK	15.0348	OK
YDR508C	GNP1	IV:1466452-1468444	1992	22.1336	OK	28.6649	OK	14.1639	OK	21.3226	OK	30.3711	OK	21.3653	OK
YDR509W	YDR509W	IV:1468225-1468573	348	20.0384	OK	22.3158	OK	7.67946	OK	20.7515	OK	30.0098	OK	18.8625	OK
YDR510C-A	YDR510C-A	IV:1469694-1469811	117	5745.25	OK	4130.4	OK	2572.36	OK	4697.8	OK	4849.36	OK	4644.98	OK
YDR510W	SMT3	IV:1469399-1469705	306	323.108	OK	271.636	OK	490.771	OK	216.802	OK	242.666	OK	212.47	OK
YDR511W	ACN9	IV:1470016-1470418	402	18.3466	OK	15.1963	OK	8.44529	OK	11.4493	OK	13.895	OK	9.90789	OK
YDR512C	EMI1	IV:1470499-1471063	564	9.9775	OK	10.0383	OK	1.38921	OK	10.0804	OK	8.63454	OK	7.76582	OK
YDR513W	GRX2	IV:1471016-1471448	432	198.159	OK	178.336	OK	93.2059	OK	147.783	OK	165.69	OK	138.248	OK
YDR514C	YDR514C	IV:1471547-1472999	1452	5.03978	OK	6.88659	OK	2.80077	OK	5.98168	OK	7.06421	OK	5.23023	OK
YDR515W	SLF1	IV:1473428-1474772	1344	8.13391	OK	9.14842	OK	2.21572	OK	7.1381	OK	8.39416	OK	5.74672	OK
YDR516C	EMI2	IV:1474973-1476476	1503	58.6419	OK	40.2415	OK	50.9203	OK	58.7317	OK	51.1444	OK	49.6091	OK
YDR517W	GRH1	IV:1477238-1478357	1119	34.8349	OK	28.4028	OK	16.5361	OK	25.109	OK	27.1098	OK	21.0234	OK
YDR518W	EUG1	IV:1478607-1480161	1554	47.8111	OK	39.6327	OK	30.7242	OK	52.7287	OK	51.4284	OK	49.8314	OK
YDR519W	FPR2	IV:1480424-1480832	408	153.723	OK	161.968	OK	78.3487	OK	150.399	OK	149.189	OK	132.952	OK
YDR520C	URC2	IV:1481084-1483403	2319	4.75938	OK	5.33993	OK	3.22938	OK	5.14072	OK	5.82053	OK	4.96268	OK
YDR521W	YDR521W	IV:1483140-1483476	336	3.77272	OK	3.591	OK	1.58965	OK	4.42737	OK	2.69307	OK	2.6951	OK
YDR522C	SPS2	IV:1483794-1485303	1509	1.92068	OK	1.78258	OK	0.82624	OK	2.94512	OK	1.3788	OK	3.36284	OK
YDR523C	SPS1	IV:1485565-1487038	1473	1.70742	OK	1.25162	OK	1.31991	OK	1.96149	OK	1.95408	OK	1.39203	OK
YDR524C	AGE1	IV:1487541-1488990	1449	21.7753	OK	18.579	OK	5.70036	OK	17.6721	OK	20.7431	OK	13.5832	OK
YDR524C-A	YDR524C-A	IV:1489870-1489990	120	0	OK	0	OK	0	OK	0	OK	0	OK	0	OK
YDR524C-B	YDR524C-B	IV:1489597-1489798	201	38122.4	OK	35432	OK	5607.12	OK	21209.3	OK	23463.7	OK	21442.4	OK
YDR524W-C	YDR524W-C	IV:1489402-1489492	90	109933	OK	113104	OK	23331.7	OK	101512	OK	108122	OK	100605	OK
YDR525W	API2	IV:1489904-1490234	330	1.38603	OK	1.77569	OK	0	OK	0.5111	OK	0.534149	OK	0.441852	OK
YDR525W-A	SNA2	IV:1490595-1490835	240	123.118	OK	107.738	OK	43.7452	OK	92.2492	OK	82.6132	OK	85.9331	OK
YDR526C	YDR526C	IV:1491074-1491545	471	0	OK	0.224925	OK	0	OK	0.238967	OK	0	OK	0.208124	OK
YDR527W	RBA50	IV:1491093-1492413	1320	16.7173	OK	14.1842	OK	6.79041	OK	11.7836	OK	17.1427	OK	10.51	OK
YDR528W	HLR1	IV:1494585-1495857	1272	9.95527	OK	8.65965	OK	5.97357	OK	9.93317	OK	9.64434	OK	8.63095	OK
YDR529C	QCR7	IV:1496164-1496548	384	235.58	OK	230.417	OK	107.787	OK	206.69	OK	242.306	OK	187.148	OK
YDR530C	APA2	IV:1496790-1497768	978	15.4283	OK	14.5539	OK	16.6554	OK	16.0243	OK	16.9699	OK	17.4398	OK
YDR531W	CAB1	IV:1498231-1499335	1104	41.4374	OK	39.7312	OK	25.517	OK	49.207	OK	48.915	OK	46.3663	OK
YDR532C	KRE28	IV:1499395-1500553	1158	4.50319	OK	4.03961	OK	3.32002	OK	3.55517	OK	3.92792	OK	3.14783	OK
YDR533C	HSP31	IV:1501446-1502160	714	35.0757	OK	37.9419	OK	33.6885	OK	25.1913	OK	38.3373	OK	20.0067	OK
YDR534C	FIT1	IV:1503313-1504900	1587	2.1211	OK	1.94632	OK	2.10345	OK	2.81135	OK	2.71765	OK	2.53335	OK
YDR535C	YDR535C	IV:1506605-1507362	501	2.28065	OK	1.48012	OK	0.744528	OK	2.1449	OK	1.51253	OK	4.11923	OK
YDR536W	STL1	IV:1508004-1509714	1710	7.469	OK	6.35105	OK	3.30731	OK	6.35143	OK	6.65486	OK	6.24614	OK
YDR537C	YDR537C	IV:1510855-1511461	606	0.592754	OK	0.57267	OK	0.128362	OK	0	OK	0.832815	OK	0.700903	OK
YDR538W	PAD1	IV:1510901-1511630	729	11.3335	OK	11.1797	OK	2.60391	OK	13.3416	OK	14.7708	OK	11.7059	OK
YDR539W	FDC1	IV:1512093-1513605	1512	20.8235	OK	20.3215	OK	13.7115	OK	25.778	OK	24.187	OK	20.8372	OK
YDR540C	IRC4	IV:1517135-1517675	540	8.66755	OK	8.15659	OK	6.50914	OK	9.46428	OK	13.1931	OK	6.2391	OK
YDR541C	YDR541C	IV:1519663-1520698	1035	26.6175	OK	26.0545	OK	18.9379	OK	29.7742	OK	29.1214	OK	26.2982	OK
YDR542W	PAU10	IV:1523248-1523611	363	0	OK	0	OK	0	OK	0	OK	0	OK	0	OK
YDR543C	YDR543C	IV:1524633-1524933	300	0	OK	0	OK	0	OK	0	OK	0	OK	0	OK
YDR544C	YDR544C	IV:1525094-1525523	429	0.1656	OK	0.300111	OK	0	OK	0.132659	OK	0.144431	OK	0.10928	OK
YDR545C-A	YDR545C-A	IV:1530862-1531342	480	0	OK	0	OK	0	OK	0	OK	0	OK	0	OK
YDR545W	YRF1-1	IV:1526320-1531711	5391	0	OK	0	OK	0	OK	0	OK	0	OK	0	OK
YEL001C	IRC22	V:150300-150978	678	96.9908	OK	108.246	OK	40.4556	OK	100.81	OK	110.728	OK	83.8971	OK
YEL002C	WBP1	V:148721-150014	1293	131.119	OK	133.196	OK	52.0065	OK	130.113	OK	143.999	OK	125.212	OK
YEL003W	GIM4	V:148175-148599	336	115.696	OK	118.255	OK	31.3295	OK	88.8122	OK	114.565	OK	100.63	OK
YEL004W	YEA4	V:146950-147979	1029	15.5892	OK	14.0504	OK	8.57734	OK	21.4858	OK	20.5169	OK	16.6057	OK
YEL005C	VAB2	V:145906-146755	849	7.02834	OK	9.73973	OK	2.25417	OK	7.8793	OK	7.6013	OK	6.60967	OK
YEL006W	YEA6	V:144326-145334	1008	48.0832	OK	46.5199	OK	19.0289	OK	54.1678	OK	51.0301	OK	48.6287	OK
YEL007W	MIT1	V:141891-143892	2001	32.0193	OK	33.644	OK	11.9336	OK	33.381	OK	33.0763	OK	29.8027	OK
YEL008C-A	YEL008C-A	V:140725-140818	93	0	OK	51.671	OK	0	OK	0	OK	123.508	OK	54.5344	OK
YEL008W	YEL008W	V:140511-140892	381	6.91276	OK	6.96159	OK	6.73265	OK	8.15231	OK	6.28032	OK	5.93059	OK
YEL009C	GCN4	V:138917-139763	846	1169.58	OK	1102.55	OK	1216.17	OK	1179.76	OK	1150.7	OK	1112.68	OK
YEL009C-A	YEL009C-A	V:136370-136778	408	0.686242	OK	0.64134	OK	0	OK	1.39444	OK	0.71687	OK	1.20359	OK
YEL010W	YEL010W	V:136278-136629	351	0	OK	0	OK	0.430395	OK	1.43273	OK	0	OK	0.396068	OK
YEL011W	GLC3	V:133119-135234	2115	29.5948	OK	26.848	OK	26.3017	OK	39.2547	OK	29.6269	OK	33.8792	OK
YEL012W	UBC8	V:131771-132551	657	21.2122	OK	14.3273	OK	11.3061	OK	19.1754	OK	21.8131	OK	23.24	OK
YEL013W	VAC8	V:128824-130561	1737	113.173	OK	112.484	OK	86.1432	OK	118.166	OK	121.007	OK	104.703	OK
YEL014C	YEL014C	V:128302-128608	306	42.4039	OK	27.9392	OK	10.1053	OK	29.795	OK	27.7754	OK	37.2684	OK
YEL015W	EDC3	V:126628-128284	1656	10.1422	OK	9.71388	OK	3.55216	OK	7.40465	OK	8.61737	OK	6.25293	OK
YEL016C	NPP2	V:124736-126218	1482	12.8017	OK	11.7196	OK	7.27201	OK	14.0284	OK	11.5134	OK	11.075	OK
YEL017C-A	PMP2	V:122797-122929	132	2960.04	OK	3259.05	OK	511.933	OK	3640.04	OK	3166.18	OK	3429.95	OK
YEL017W	GTT3	V:123656-124670	1014	39.3001	OK	37.0209	OK	19.0832	OK	37.387	OK	34.4279	OK	31.7033	OK
YEL018C-A	YEL018C-A	V:121454-121988	534	0	OK	0	OK	0	OK	0	OK	0	OK	0	OK
YEL018W	EAF5	V:121470-122310	840	7.73818	OK	7.76533	OK	5.15424	OK	9.72224	OK	6.77458	OK	6.68112	OK
YEL019C	MMS21	V:120497-121301	804	2.88131	OK	3.02623	OK	0.617175	OK	2.27544	OK	3.62892	OK	2.37118	OK
YEL020C	YEL020C	V:118616-120299	1683	5.1564	OK	4.29999	OK	3.62918	OK	5.255	OK	5.10011	OK	5.52485	OK
YEL020C-B	YEL020C-B	V:117182-117380	198	0	OK	2.37403	OK	0	OK	8.53526	OK	2.81769	OK	4.92429	OK
YEL020W-A	TIM9	V:117210-117474	264	312.517	OK	271.818	OK	163.9	OK	189.492	OK	218.457	OK	168.201	OK
YEL021W	URA3	V:116166-116970	804	37.3037	OK	35.081	OK	26.8122	OK	39.0059	OK	42.3664	OK	32.2259	OK
YEL022W	GEA2	V:111420-115800	4380	26.1721	OK	26.0203	OK	13.4867	OK	26.259	OK	31.4765	OK	24.2604	OK
YEL023C	YEL023C	V:108503-110552	2049	4.18381	OK	4.07971	OK	2.69386	OK	3.6209	OK	4.45437	OK	3.66001	OK
YEL024W	RIP1	V:107259-107907	648	98.2745	OK	93.7731	OK	81.8894	OK	97.1063	OK	99.2624	OK	93.1579	OK
YEL025C	YEL025C	V:102580-106147	3567	14.3825	OK	14.2887	OK	9.19136	OK	14.7076	OK	16.5151	OK	12.4957	OK
YEL026W	SNU13	V:101942-102323	381	887.528	OK	996.72	OK	496.17	OK	834.375	OK	976.204	OK	859.568	OK
YEL027W	VMA3	V:100768-101251	483	2900.62	OK	2971.51	OK	2447.27	OK	3088.52	OK	2985.44	OK	3497.12	OK
YEL028W	YEL028W	V:98667-99129	462	17.1873	OK	15.0272	OK	8.05164	OK	16.9318	OK	19.616	OK	18.6855	OK
YEL029C	BUD16	V:96857-97796	939	32.5448	OK	30.7613	OK	21.8596	OK	27.7069	OK	31.503	OK	26.6296	OK
YEL030C-A	YEL030C-A	V:94582-94897	315	0	OK	0.462926	OK	0	OK	1.04075	OK	0.527681	OK	0.464579	OK
YEL030W	ECM10	V:94643-96578	1935	4.06472	OK	3.26155	OK	2.62173	OK	4.88459	OK	4.35597	OK	3.32494	OK
YEL031W	SPF1	V:90257-93905	3648	279.55	OK	276.772	OK	180.734	OK	274.283	OK	305.129	OK	250.298	OK
YEL032C-A	YEL032C-A	V:87039-87201	162	369.18	OK	390.976	OK	168.226	OK	335.347	OK	344.27	OK	361.823	OK
YEL032W	MCM3	V:86936-89852	2916	32.1746	OK	32.769	OK	21.2574	OK	30.4358	OK	35.2545	OK	28.0343	OK
YEL033W	MTC7	V:86178-86598	420	1141.62	OK	1173.94	OK	239.202	OK	1131.65	OK	1325.34	OK	1122.77	OK
YEL034C-A	YEL034C-A	V:85612-86215	603	128.398	OK	135.896	OK	91.1482	OK	98.7971	OK	113.744	OK	95.8589	OK
YEL034W	HYP2	V:85675-86149	474	3303.76	OK	3583.86	OK	2810.9	OK	3027.61	OK	3266.42	OK	2859.44	OK
YEL035C	UTR5	V:85044-85545	501	1.08636	OK	2.2555	OK	0.539995	OK	1.53168	OK	1.19843	OK	1.22625	OK
YEL036C	ANP1	V:83049-84552	1503	17.9882	OK	16.4565	OK	5.64736	OK	11.7142	OK	15.688	OK	9.15445	OK
YEL037C	RAD23	V:81406-82603	1197	26.1578	OK	27.3205	OK	19.2344	OK	23.3903	OK	28.8172	OK	18.3889	OK
YEL038W	UTR4	V:80461-81145	684	79.9248	OK	77.4565	OK	93.3278	OK	72.0366	OK	79.9358	OK	77.0474	OK
YEL039C	CYC7	V:79635-79977	342	3.32726	OK	1.75385	OK	0.943335	OK	2.41094	OK	1.12114	OK	2.27065	OK
YEL040W	UTR2	V:78052-79456	1404	325.564	OK	369.107	OK	211.291	OK	286.032	OK	308.711	OK	282.541	OK
YEL041W	YEF1	V:75943-77431	1488	10.2976	OK	10.1702	OK	8.02964	OK	12.9612	OK	11.2343	OK	12.8156	OK
YEL042W	GDA1	V:73770-75327	1557	114.916	OK	123.861	OK	74.8735	OK	112.862	OK	128.788	OK	99.7658	OK
YEL043W	YEL043W	V:70477-73348	2871	11.5166	OK	11.2725	OK	3.68928	OK	10.5061	OK	11.5966	OK	9.17133	OK
YEL044W	IES6	V:69756-70257	501	8.71556	OK	8.06253	OK	5.42695	OK	9.23768	OK	8.39722	OK	5.31433	OK
YEL045C	YEL045C	V:68839-69265	426	0.239412	OK	0.121044	OK	0.0419572	OK	0.169665	OK	0.192055	OK	0.27874	OK
YEL046C	GLY1	V:67628-68792	1164	122.176	OK	114.785	OK	98.1153	OK	101.495	OK	117.833	OK	89.1264	OK
YEL047C	YEL047C	V:65384-66797	1413	210.279	OK	217.56	OK	193.149	OK	239.216	OK	204.557	OK	236.866	OK
YEL048C	TCA17	V:64708-65167	459	18.3213	OK	27.2293	OK	15.5514	OK	16.2503	OK	16.0905	OK	13.1642	OK
YEL049W	PAU2	V:63727-64090	363	12.4921	OK	11.6172	OK	4.29203	OK	20.6639	OK	22.6884	OK	19.0975	OK
YEL050C	RML2	V:59669-60851	1182	17.5811	OK	15.8757	OK	10.1526	OK	16.13	OK	18.0743	OK	12.8408	OK
YEL050W-A	YEL050W-A	V:59548-59740	192	30.5682	OK	26.6621	OK	16.0217	OK	45.677	OK	79.3984	OK	34.5318	OK
YEL051W	VMA8	V:58377-59148	771	281.486	OK	250.55	OK	181.016	OK	225.387	OK	267.816	OK	222.635	OK
YEL052W	AFG1	V:56570-58100	1530	28.5365	OK	26.0461	OK	15.1808	OK	26.4159	OK	30.9144	OK	28.0317	OK
YEL053C	MAK10	V:53900-56102	2202	16.0585	OK	17.6685	OK	8.8693	OK	16.3003	OK	16.2556	OK	12.994	OK
YEL053W-A	YEL053W-A	V:52907-53255	348	212.861	OK	231.832	OK	173.484	OK	176.951	OK	193.26	OK	166.601	OK
YEL054C	RPL12A	V:52720-53218	498	842.963	OK	886.855	OK	761.243	OK	800.021	OK	947.879	OK	754.766	OK
YEL055C	POL5	V:48470-51539	3069	32.6588	OK	37.887	OK	20.3225	OK	34.6584	OK	43.3986	OK	29.376	OK
YEL056W	HAT2	V:47167-48373	1206	18.661	OK	18.4912	OK	11.5327	OK	20.096	OK	20.8544	OK	15.4338	OK
YEL057C	YEL057C	V:45019-45721	702	2.47354	OK	3.38161	OK	1.76074	OK	2.31979	OK	3.65826	OK	1.65841	OK
YEL058W	PCM1	V:43251-44925	1674	66.9794	OK	63.6463	OK	54.8755	OK	58.0186	OK	65.8421	OK	52.0719	OK
YEL059C-A	SOM1	V:42399-42624	225	62.2379	OK	92.7106	OK	53.2935	OK	65.0594	OK	77.3105	OK	50.3693	OK
YEL059W	HHY1	V:42651-42960	309	7.55405	OK	6.09696	OK	4.72684	OK	1.3115	OK	5.35031	OK	4.26478	OK
YEL060C	PRB1	V:40045-41953	1908	79.604	OK	62.6141	OK	44.8976	OK	80.1025	OK	73.3915	OK	63.3733	OK
YEL061C	CIN8	V:36534-39537	3003	10.8488	OK	12.6684	OK	4.1081	OK	11.9178	OK	15.3364	OK	11.1409	OK
YEL062W	NPR2	V:34406-36254	1848	10.1917	OK	7.81842	OK	3.03953	OK	9.86455	OK	9.43295	OK	7.98158	OK
YEL063C	CAN1	V:31693-33466	1773	213.835	OK	179.31	OK	130.444	OK	304.611	OK	236.48	OK	269.177	OK
YEL064C	AVT2	V:29796-31239	1443	13.9025	OK	15.6485	OK	14.5732	OK	22.1757	OK	20.1432	OK	22.6172	OK
YEL065W	SIT1	V:27656-29543	1887	51.7826	OK	33.8359	OK	15.7818	OK	52.6267	OK	64.4697	OK	52.173	OK
YEL066W	HPA3	V:26666-27206	540	58.2315	OK	54.0566	OK	39.0053	OK	55.8706	OK	56.2777	OK	55.6996	OK
YEL067C	YEL067C	V:26188-26776	588	13.2907	OK	12.8377	OK	10.0066	OK	20.4161	OK	19.7123	OK	19.5346	OK
YEL068C	YEL068C	V:25645-25978	333	27.6739	OK	25.524	OK	11.0126	OK	28.7443	OK	31.1394	OK	29.2051	OK
YEL069C	HXT13	V:21536-23231	1695	1.07492	OK	1.91843	OK	0.987942	OK	1.65114	OK	1.07384	OK	1.79857	OK
YEL070W	DSF1	V:19588-21097	1509	0.252046	OK	0.161773	OK	0.256767	OK	0.286495	OK	0.213276	OK	0.166685	OK
YEL071W	DLD3	V:16354-17845	1491	38.2692	OK	28.536	OK	16.6662	OK	31.8788	OK	31.5873	OK	26.5269	OK
YEL072W	RMD6	V:13719-14415	696	19.1977	OK	13.1933	OK	4.56486	OK	16.7369	OK	20.463	OK	18.7548	OK
YEL073C	YEL073C	V:7229-7553	324	159.787	OK	301.962	OK	139.672	OK	194.447	OK	177.419	OK	318.527	OK
YEL074W	YEL074W	V:6125-6464	339	13.3357	OK	13.4556	OK	2.11739	OK	9.85981	OK	14.9144	OK	10.4337	OK
YEL075C	YEL075C	V:5344-5713	369	0	OK	0	OK	0	OK	0	OK	0	OK	0	OK
YEL075W-A	YEL075W-A	V:4869-5481	612	0	OK	0	OK	0	OK	0	OK	0	OK	0	OK
YEL076C	YEL076C	V:4463-5114	651	0	OK	0	OK	0.104201	OK	0.157485	OK	0.166751	OK	0.260724	OK
YEL076C-A	YEL076C-A	V:4184-5114	651	0	OK	0	OK	0	OK	0	OK	0	OK	0	OK
YEL077C	YEL077C	V:263-4097	3834	0.78739	OK	0.704345	OK	0.480676	OK	0.896083	OK	0.830799	OK	0.696896	OK
YEL077W-A	YEL077W-A	V:629-1112	483	0	OK	0.132467	OK	0	OK	0	OK	0	OK	0.114607	OK
YER001W	MNN1	V:153519-155808	2289	56.6763	OK	68.5942	OK	34.6418	OK	50.3969	OK	61.9929	OK	49.6175	OK
YER002W	NOP16	V:156802-157498	696	9.9577	OK	11.9768	OK	1.17999	OK	7.45752	OK	10.3236	OK	7.17256	OK
YER003C	PMI40	V:157735-159118	1290	184.867	OK	205.957	OK	147.731	OK	177.414	OK	194.071	OK	168.595	OK
YER004W	FMP52	V:159579-160275	696	102.465	OK	117.565	OK	60.3457	OK	107.888	OK	117.547	OK	113.095	OK
YER005W	YND1	V:160549-162442	1893	17.8301	OK	18.2177	OK	14.0577	OK	20.106	OK	21.3812	OK	20.5802	OK
YER006C-A	YER006C-A	V:164343-164661	318	1.03074	OK	0	OK	0	OK	1.19673	OK	1.16727	OK	1.06265	OK
YER006W	NUG1	V:162722-164285	1563	31.5263	OK	42.2751	OK	20.5088	OK	27.0651	OK	43.864	OK	27.1208	OK
YER007C-A	TMA20	V:166236-166885	546	91.6873	OK	102.969	OK	54.186	OK	91.1075	OK	107.564	OK	77.921	OK
YER007W	PAC2	V:164526-166083	1557	3.14882	OK	3.40585	OK	2.24863	OK	3.54624	OK	4.02456	OK	2.65018	OK
YER008C	SEC3	V:167807-171818	4011	12.3678	OK	12.6192	OK	5.89826	OK	11.9633	OK	13.7512	OK	11.0508	OK
YER009W	NTF2	V:172114-172492	378	913.631	OK	865.968	OK	626.078	OK	921.295	OK	968.829	OK	888.341	OK
YER010C	YER010C	V:172633-173338	705	35.8792	OK	28.5445	OK	19.1001	OK	35.3997	OK	33.6347	OK	32.6513	OK
YER011W	TIR1	V:175247-176012	765	77.5558	OK	43.3118	OK	129.184	OK	165.262	OK	78.1828	OK	166.828	OK
YER012W	PRE1	V:177834-178431	597	172.281	OK	171.332	OK	69.2003	OK	183.252	OK	205.495	OK	150.845	OK
YER013W	PRP22	V:178840-182278	3438	6.93956	OK	6.38861	OK	4.39217	OK	7.12733	OK	7.73735	OK	5.52701	OK
YER014C-A	BUD25	V:183730-184700	462	10.4339	OK	7.50247	OK	5.17299	OK	11.9995	OK	8.32764	OK	9.34573	OK
YER014W	HEM14	V:182599-184219	1620	11.9847	OK	7.8142	OK	7.84006	OK	13.8506	OK	11.3003	OK	11.6826	OK
YER015W	FAA2	V:184540-186775	2235	9.42757	OK	10.1446	OK	9.3199	OK	13.1256	OK	11.7935	OK	10.8626	OK
YER016W	BIM1	V:188276-189311	1035	10.2619	OK	10.4768	OK	5.93254	OK	8.86918	OK	10.1031	OK	7.99449	OK
YER017C	AFG3	V:189502-191788	2286	15.6931	OK	16.4054	OK	11.4493	OK	15.677	OK	17.256	OK	13.6863	OK
YER018C	SPC25	V:191958-192624	666	5.36426	OK	6.65431	OK	5.19026	OK	4.70509	OK	4.93311	OK	4.16616	OK
YER019C-A	SBH2	V:194272-194539	267	390.323	OK	360.715	OK	141.723	OK	289.554	OK	334.243	OK	312.515	OK
YER019W	ISC1	V:192796-194230	1434	21.4776	OK	21.7894	OK	16.8744	OK	23.9613	OK	23.7764	OK	23.1346	OK
YER020W	GPA2	V:195167-196517	1350	4.87301	OK	4.93776	OK	1.2418	OK	3.28295	OK	4.42697	OK	2.48234	OK
YER021W	RPN3	V:196947-198519	1572	92.1228	OK	92.7244	OK	55.5797	OK	85.67	OK	100.083	OK	73.1685	OK
YER022W	SRB4	V:198811-200875	2064	10.9255	OK	11.6909	OK	8.72743	OK	12.986	OK	12.8562	OK	10.0689	OK
YER023C-A	YER023C-A	V:201521-201734	213	654.5	OK	700.845	OK	502.684	OK	520.227	OK	538.334	OK	476.436	OK
YER023W	PRO3	V:201075-201936	861	277.452	OK	312.404	OK	268.862	OK	287.042	OK	274.56	OK	274.029	OK
YER024W	YAT2	V:202191-204963	2772	3.66942	OK	5.24034	OK	3.01239	OK	4.30022	OK	5.23279	OK	5.61898	OK
YER025W	GCD11	V:205250-206834	1584	135.762	OK	138.736	OK	84.6535	OK	133.663	OK	156.757	OK	120.982	OK
YER026C	CHO1	V:207643-208474	831	355.911	OK	761.575	OK	471.914	OK	420.763	OK	441.445	OK	543.142	OK
YER027C	GAL83	V:208978-210232	1254	9.43418	OK	9.47462	OK	5.05167	OK	8.08777	OK	9.73353	OK	7.1444	OK
YER028C	MIG3	V:210691-211876	1185	7.81604	OK	7.20434	OK	2.94843	OK	8.04931	OK	7.73693	OK	6.78962	OK
YER029C	SMB1	V:212586-213177	591	9.86081	OK	13.0469	OK	4.96913	OK	7.93989	OK	13.0803	OK	7.86026	OK
YER030W	CHZ1	V:213436-213898	462	71.5189	OK	70.409	OK	50.8568	OK	50.7923	OK	57.0749	OK	43.8639	OK
YER031C	YPT31	V:214075-214747	672	46.9672	OK	47.1009	OK	36.3132	OK	50.2475	OK	50.919	OK	42.679	OK
YER032W	FIR1	V:215062-217693	2631	9.70585	OK	9.00061	OK	4.33076	OK	9.45956	OK	9.33545	OK	8.41392	OK
YER033C	ZRG8	V:218056-221287	3231	5.08775	OK	4.32079	OK	2.14513	OK	5.42367	OK	5.29555	OK	4.5396	OK
YER034W	YER034W	V:221845-222403	558	14.6447	OK	14.2433	OK	5.51644	OK	12.8843	OK	10.9338	OK	11.6476	OK
YER035W	EDC2	V:222638-223076	438	35.7202	OK	38.3709	OK	8.89121	OK	35.9366	OK	39.1552	OK	35.2192	OK
YER036C	ARB1	V:223366-225199	1833	171.141	OK	187.831	OK	109.591	OK	165.509	OK	199.799	OK	146.496	OK
YER037W	PHM8	V:225888-226854	966	28.0145	OK	30.1621	OK	20.2494	OK	22.3047	OK	28.9461	OK	24.4121	OK
YER038C	KRE29	V:226857-228252	1395	7.93934	OK	8.26065	OK	4.83149	OK	6.76543	OK	8.67817	OK	5.38701	OK
YER038W-A	YER038W-A	V:228450-228831	381	0	OK	0	OK	0	OK	0	OK	0	OK	0	OK
YER039C	HVG1	V:228455-229205	750	4.57106	OK	5.2873	OK	2.54946	OK	5.92878	OK	4.93296	OK	5.29203	OK
YER039C-A	YER039C-A	V:229262-229481	219	13.8352	OK	7.29608	OK	8.44498	OK	14.2726	OK	23.8208	OK	15.9936	OK
YER040W	GLN3	V:229794-231987	2193	5.92503	OK	5.67673	OK	2.00427	OK	5.43932	OK	6.44689	OK	5.15692	OK
YER041W	YEN1	V:232460-234740	2280	6.21018	OK	4.89662	OK	4.17855	OK	7.48268	OK	6.31904	OK	6.45013	OK
YER042W	MXR1	V:234936-235491	555	92.5331	OK	92.8735	OK	56.2062	OK	80.7417	OK	96.3298	OK	86.0434	OK
YER043C	SAH1	V:235769-237119	1350	2753.49	OK	3277.45	OK	2473.83	OK	2865.57	OK	2987.69	OK	3018	OK
YER044C	ERG28	V:237569-238016	447	67.8194	OK	55.3067	OK	10.6789	OK	42.459	OK	45.6278	OK	35.5734	OK
YER044C-A	MEI4	V:238459-239774	1227	7.7463	OK	6.36357	OK	2.46334	OK	6.95747	OK	8.01712	OK	5.94263	OK
YER045C	ACA1	V:240031-241501	1470	6.83751	OK	8.2897	OK	2.07938	OK	5.07616	OK	6.2282	OK	5.09366	OK
YER046W	SPO73	V:243179-243611	432	7.7837	OK	6.08318	OK	2.86861	OK	6.19286	OK	8.26337	OK	9.05653	OK
YER046W-A	YER046W-A	V:243699-244029	330	2.12855	OK	2.02178	OK	0	OK	1.26666	OK	5.02229	OK	3.35487	OK
YER047C	SAP1	V:243809-246503	2694	4.44051	OK	3.78621	OK	2.41233	OK	4.62632	OK	5.33506	OK	4.30899	OK
YER048C	CAJ1	V:246981-248157	1176	22.6259	OK	23.4565	OK	13.0631	OK	20.8157	OK	26.1026	OK	17.7903	OK
YER048W-A	ISD11	V:250717-251002	285	156.239	OK	162.54	OK	57.3323	OK	128.92	OK	135.52	OK	132.037	OK
YER049W	TPA1	V:251727-253662	1935	49.9258	OK	53.5277	OK	33.8076	OK	52.239	OK	60.9651	OK	40.11	OK
YER050C	RSM18	V:253970-254387	417	32.9571	OK	33.1485	OK	10.4388	OK	33.4835	OK	32.4539	OK	25.0162	OK
YER051W	JHD1	V:254655-256134	1479	8.05476	OK	7.51682	OK	6.09075	OK	9.28401	OK	10.8128	OK	8.3059	OK
YER052C	HOM3	V:256374-257958	1584	309.713	OK	266.09	OK	237.979	OK	319.413	OK	344.736	OK	302.743	OK
YER053C	PIC2	V:258736-259639	903	52.9557	OK	54.5048	OK	55.3779	OK	58.949	OK	55.419	OK	59.6708	OK
YER053C-A	YER053C-A	V:260932-261046	114	155.831	OK	204.963	OK	0	OK	242.587	OK	0	OK	204.334	OK
YER054C	GIP2	V:262051-263698	1647	2.43189	OK	2.60595	OK	1.14048	OK	2.46414	OK	3.05212	OK	2.80018	OK
YER055C	HIS1	V:264891-265785	894	319.174	OK	305.22	OK	153.584	OK	290.309	OK	320.258	OK	258.768	OK
YER056C	FCY2	V:266511-268113	1602	286.512	OK	278.508	OK	254.618	OK	406.157	OK	333.163	OK	391.372	OK
YER056C-A	RPL34A	V:269422-270185	366	1352.43	OK	1330.71	OK	765.96	OK	1145.88	OK	1279.78	OK	1032.98	OK
YER057C	HMF1	V:270736-271126	390	448.847	OK	459.794	OK	237.877	OK	406.019	OK	405.489	OK	396.896	OK
YER058W	PET117	V:271767-272091	324	12.0257	OK	6.35433	OK	6.45407	OK	9.64023	OK	6.7593	OK	11.7055	OK
YER059W	PCL6	V:272623-273886	1263	10.1912	OK	8.47707	OK	2.60938	OK	10.3264	OK	10.02	OK	8.96731	OK
YER060W	FCY21	V:274566-276153	1587	14.6864	OK	13.9125	OK	6.67787	OK	17.0959	OK	15.535	OK	16.3698	OK
YER060W-A	FCY22	V:276571-278164	1593	9.64098	OK	10.7795	OK	5.10306	OK	13.8582	OK	13.9196	OK	12.4193	OK
YER061C	CEM1	V:278297-279626	1329	22.5863	OK	19.9027	OK	9.11654	OK	23.9139	OK	24.1132	OK	19.3446	OK
YER062C	HOR2	V:279929-280682	753	92.1645	OK	75.5515	OK	76.2032	OK	80.6194	OK	63.8441	OK	77.9754	OK
YER063W	THO1	V:281709-282366	657	48.8436	OK	46.6389	OK	33.495	OK	42.0335	OK	47.2391	OK	37.0401	OK
YER064C	YER064C	V:282704-284222	1518	8.25647	OK	10.8354	OK	5.09625	OK	7.42063	OK	9.51118	OK	8.9776	OK
YER065C	ICL1	V:285240-286914	1674	13.4392	OK	15.8289	OK	13.5405	OK	15.8888	OK	12.7143	OK	13.9128	OK
YER066C-A	YER066C-A	V:291702-292203	501	3.48886	OK	2.56963	OK	0.564522	OK	3.40187	OK	3.68139	OK	4.54591	OK
YER066W	RRT13	V:290241-290799	558	7.7469	OK	8.10138	OK	5.30096	OK	10.3914	OK	9.15859	OK	10.7791	OK
YER067C-A	YER067C-A	V:292239-292563	324	31.2773	OK	24.4106	OK	13.6066	OK	27.0985	OK	19.7207	OK	22.4566	OK
YER067W	RGI1	V:292065-292551	486	12.614	OK	9.99019	OK	4.71849	OK	10.2978	OK	7.21347	OK	13.2897	OK
YER068C-A	YER068C-A	V:295300-295732	432	0.480757	OK	0.150876	OK	0	OK	0.1654	OK	0.168567	OK	0.424005	OK
YER068W	MOT2	V:293049-294813	1764	13.4882	OK	15.1222	OK	4.61322	OK	13.0554	OK	15.0857	OK	12.3077	OK
YER069W	ARG5,6	V:295409-298001	2592	97.9527	OK	84.1581	OK	83.9149	OK	139.096	OK	131.421	OK	124.691	OK
YER070W	RNR1	V:298949-301616	2667	320.157	OK	304.231	OK	170.235	OK	331.24	OK	337.061	OK	311.965	OK
YER071C	TDA2	V:301946-302327	381	42.943	OK	52.243	OK	7.2401	OK	48.3818	OK	47.7443	OK	55.1849	OK
YER072W	VTC1	V:302805-303195	390	1223.71	OK	1241.23	OK	972.004	OK	684.828	OK	811.245	OK	791.531	OK
YER073W	ALD5	V:304029-305592	1563	150.356	OK	158.541	OK	163.803	OK	167.905	OK	178.543	OK	168.622	OK
YER074W	RPS24A	V:306322-307196	408	1864.52	OK	1783.45	OK	1281.96	OK	1316.49	OK	1591.81	OK	1310.56	OK
YER074W-A	YOS1	V:307652-308123	258	166.831	OK	167.401	OK	155.099	OK	141.054	OK	156.426	OK	149.987	OK
YER075C	PTP3	V:308412-311199	2787	5.30251	OK	6.41277	OK	3.31748	OK	5.95862	OK	5.06181	OK	6.3565	OK
YER076C	YER076C	V:312589-313498	909	2.9919	OK	3.02629	OK	1.50805	OK	2.87299	OK	2.53558	OK	2.25984	OK
YER076W-A	YER076W-A	V:313389-313737	348	10.6386	OK	10.3763	OK	2.44771	OK	11.7033	OK	6.36463	OK	7.91076	OK
YER077C	YER077C	V:314533-316600	2067	6.72753	OK	5.85863	OK	3.69532	OK	6.49273	OK	7.26165	OK	4.79522	OK
YER078C	ICP55	V:316806-318342	1536	15.1498	OK	18.2852	OK	10.2654	OK	16.1283	OK	17.1035	OK	15.4723	OK
YER078W-A	YER078W-A	V:318645-318810	165	3.47611	OK	0	OK	2.07161	OK	0	OK	3.40486	OK	0	OK
YER079C-A	YER079C-A	V:319901-320240	339	0.855355	OK	0	OK	0.323168	OK	0	OK	0	OK	0	OK
YER079W	YER079W	V:318919-319552	633	27.5171	OK	24.3559	OK	12.7269	OK	31.5772	OK	27.1103	OK	27.4163	OK
YER080W	AIM9	V:319962-321846	1884	36.9258	OK	33.3675	OK	21.9784	OK	36.2888	OK	39.8561	OK	30.6733	OK
YER081W	SER3	V:322685-324095	1410	219.349	OK	189.183	OK	141.632	OK	183.045	OK	158.278	OK	154.206	OK
YER082C	UTP7	V:324271-325936	1665	11.278	OK	12.895	OK	5.46777	OK	10.0078	OK	12.9865	OK	7.26002	OK
YER083C	GET2	V:326173-327031	858	52.4798	OK	49.3078	OK	16.9386	OK	46.1372	OK	52.3879	OK	46.4915	OK
YER084W	YER084W	V:327064-327451	387	2.30057	OK	1.86752	OK	0.712102	OK	2.84848	OK	2.11966	OK	1.59983	OK
YER084W-A	YER084W-A	V:327597-328110	513	0	OK	0	OK	0.196949	OK	0	OK	0	OK	0	OK
YER085C	YER085C	V:327618-328140	522	0.223058	OK	0	OK	0.22002	OK	0	OK	0.260997	OK	0.415059	OK
YER086W	ILV1	V:328476-330207	1731	342.87	OK	320.508	OK	251.86	OK	354.782	OK	359.661	OK	353.385	OK
YER087C-A	YER087C-A	V:331816-332368	552	14.4731	OK	12.0364	OK	6.79231	OK	13.8132	OK	14.35	OK	9.92461	OK
YER087C-B	SBH1	V:332581-332830	249	495.507	OK	547.843	OK	685.347	OK	438.124	OK	547.535	OK	464.911	OK
YER087W	AIM10	V:330575-332306	1731	5.28078	OK	5.11165	OK	3.17299	OK	5.8361	OK	6.07064	OK	4.68367	OK
YER088C	DOT6	V:333175-335188	2013	51.2485	OK	45.6447	OK	21.1038	OK	44.7956	OK	44.9388	OK	38.3387	OK
YER088C-A	YER088C-A	V:335695-336019	324	77.1275	OK	98.6029	OK	28.0951	OK	82.4127	OK	93.502	OK	75.7941	OK
YER088W-B	YER088W-B	V:335926-336073	147	57.3697	OK	53.9662	OK	10.185	OK	35.2614	OK	40.1083	OK	49.8669	OK
YER089C	PTC2	V:335945-337340	1395	59.2008	OK	65.7433	OK	57.6528	OK	65.5925	OK	65.8079	OK	57.5742	OK
YER090C-A	YER090C-A	V:338321-338411	90	1567.17	OK	2020.54	OK	1828.53	OK	2888.23	OK	2487.17	OK	2463.24	OK
YER090W	TRP2	V:337948-339472	1524	71.1474	OK	68.3609	OK	35.6326	OK	63.473	OK	74.7598	OK	51.6115	OK
YER091C	MET6	V:339863-342167	2304	5758.58	OK	5779.87	OK	5453.58	OK	5740.05	OK	5782.89	OK	5310.43	OK
YER091C-A	YER091C-A	V:342389-342611	222	0	OK	0	OK	0	OK	0	OK	0	OK	0	OK
YER092W	IES5	V:342854-343232	378	43.1902	OK	40.7371	OK	14.4798	OK	30.8041	OK	43.5985	OK	24.6419	OK
YER093C	TSC11	V:343319-347612	4293	6.98438	OK	6.75518	OK	3.31159	OK	6.46505	OK	6.7393	OK	5.29292	OK
YER093C-A	AIM11	V:347911-348400	414	12.3022	OK	9.91206	OK	6.96049	OK	11.2435	OK	10.7961	OK	10.5157	OK
YER094C	PUP3	V:348728-349346	618	179.773	OK	184.724	OK	189.151	OK	180.101	OK	193.045	OK	162.728	OK
YER095W	RAD51	V:349979-351182	1203	20.5599	OK	21.1674	OK	16.0075	OK	18.2062	OK	20.8635	OK	17.0698	OK
YER096W	SHC1	V:351697-353236	1539	2.5732	OK	3.00031	OK	0.943673	OK	1.77984	OK	3.31491	OK	1.80269	OK
YER097W	YER097W	V:355139-355469	330	30.6099	OK	37.1626	OK	33.6764	OK	25.4101	OK	38.9857	OK	49.1024	OK
YER098W	UBP9	V:355465-357730	2265	4.81982	OK	3.98272	OK	1.23197	OK	4.05629	OK	4.0605	OK	3.56682	OK
YER099C	PRS2	V:358104-359061	957	29.1856	OK	37.7801	OK	26.4624	OK	36.9193	OK	36.8971	OK	30.7617	OK
YER100W	UBC6	V:359561-360314	753	42.6058	OK	39.102	OK	32.2883	OK	45.4075	OK	44.7456	OK	47.154	OK
YER101C	AST2	V:360501-361794	1293	6.05264	OK	6.80875	OK	4.15242	OK	6.4068	OK	6.53019	OK	5.39107	OK
YER102W	RPS8B	V:363099-363702	603	253.713	OK	254.619	OK	69.6261	OK	196.138	OK	224.017	OK	185.476	OK
YER103W	SSA4	V:364588-366517	1929	13.9372	OK	15.0927	OK	14.6992	OK	14.7309	OK	15.2351	OK	12.1197	OK
YER104W	RTT105	V:366801-367428	627	5.56596	OK	6.28479	OK	1.51074	OK	3.50808	OK	4.60588	OK	5.35035	OK
YER105C	NUP157	V:367837-372013	4176	28.9122	OK	31.0052	OK	16.7336	OK	30.8609	OK	32.8157	OK	26.5424	OK
YER106W	MAM1	V:372325-373234	909	0.853043	OK	0.543361	OK	0.284509	OK	0.543057	OK	1.01852	OK	0.539926	OK
YER107C	GLE2	V:373447-374545	1098	13.3163	OK	12.8163	OK	6.1933	OK	12.7073	OK	13.6365	OK	9.91146	OK
YER107W-A	YER107W-A	V:374393-374714	321	43.0328	OK	49.6396	OK	19.0362	OK	44.7201	OK	64.3888	OK	34.0018	OK
YER109C	FLO8	V:375214-377614	2400	2.13839	OK	2.79715	OK	0.541092	OK	1.2481	OK	1.67653	OK	1.14179	OK
YER110C	KAP123	V:378761-382103	3342	213.731	OK	229.779	OK	136.267	OK	201.503	OK	245.427	OK	190.447	OK
YER111C	SWI4	V:382594-385876	3282	8.72164	OK	8.0311	OK	2.72201	OK	8.63879	OK	8.65396	OK	7.05957	OK
YER112W	LSM4	V:387231-387795	564	24.5116	OK	21.1674	OK	1.57372	OK	14.4641	OK	19.5853	OK	11.883	OK
YER113C	TMN3	V:387931-390052	2121	16.7617	OK	17.6647	OK	10.4402	OK	18.4641	OK	20.4858	OK	16.0418	OK
YER114C	BOI2	V:390589-393712	3123	10.9974	OK	12.5592	OK	5.12136	OK	9.63257	OK	12.1738	OK	7.82443	OK
YER115C	SPR6	V:394291-394867	576	9.77472	OK	9.08336	OK	4.74954	OK	7.1029	OK	8.47651	OK	5.42568	OK
YER116C	SLX8	V:395347-396172	825	6.22354	OK	6.50379	OK	2.71742	OK	6.83812	OK	6.78434	OK	5.54812	OK
YER117W	RPL23B	V:396768-397653	414	1875.31	OK	1856.83	OK	2585.46	OK	1666.75	OK	1815.37	OK	1630	OK
YER118C	SHO1	V:397951-399055	1104	14.3099	OK	15.2473	OK	2.29152	OK	10.0201	OK	11.8471	OK	7.75971	OK
YER119C	AVT6	V:399495-400842	1347	29.5712	OK	25.543	OK	21.8174	OK	35.046	OK	28.291	OK	26.2879	OK
YER119C-A	YER119C-A	V:400866-401238	372	1.20677	OK	0.946724	OK	0.487866	OK	1.14189	OK	1.17218	OK	1.19995	OK
YER120W	SCS2	V:401134-401869	735	150.978	OK	147.689	OK	56.4572	OK	114.421	OK	122.768	OK	96.9948	OK
YER121W	YER121W	V:402374-402719	345	3.66976	OK	2.75758	OK	0.994641	OK	0.958033	OK	3.24015	OK	1.40182	OK
YER122C	GLO3	V:402870-404352	1482	42.1874	OK	46.3197	OK	17.8639	OK	41.7266	OK	45.8873	OK	36.2997	OK
YER123W	YCK3	V:404812-406387	1575	20.0557	OK	22.1265	OK	11.0139	OK	22.7657	OK	23.6439	OK	21.109	OK
YER124C	DSE1	V:407341-409063	1722	61.2181	OK	68.5048	OK	35.6654	OK	58.4514	OK	66.5599	OK	61.426	OK
YER125W	RSP5	V:410188-412618	2430	39.4261	OK	40.8048	OK	11.6736	OK	23.9125	OK	29.8278	OK	18.4459	OK
YER126C	NSA2	V:413393-414179	786	76.0231	OK	90.5476	OK	60.7205	OK	70.8318	OK	94.2547	OK	65.8417	OK
YER127W	LCP5	V:414480-415554	1074	8.5408	OK	9.29433	OK	3.34485	OK	7.27851	OK	11.3225	OK	7.18157	OK
YER128W	VFA1	V:415858-416470	612	7.55551	OK	6.57131	OK	1.46838	OK	5.45682	OK	8.00161	OK	4.10838	OK
YER129W	SAK1	V:417280-420709	3429	11.9379	OK	12.0042	OK	5.40825	OK	11.9951	OK	12.5353	OK	9.77325	OK
YER130C	YER130C	V:421114-422446	1332	16.79	OK	14.5591	OK	5.79302	OK	10.1525	OK	14.2212	OK	9.98519	OK
YER131W	RPS26B	V:423951-424311	360	1490.96	OK	1455.47	OK	1167.74	OK	1114.05	OK	1322.56	OK	1147.96	OK
YER132C	PMD1	V:425187-430449	5262	11.2439	OK	12.5124	OK	4.71154	OK	11.2086	OK	13.0042	OK	10.4317	OK
YER133W	GLC7	V:432494-433958	939	190.251	OK	178.402	OK	81.8503	OK	188.737	OK	207.325	OK	161.406	OK
YER133W-A	YER133W-A	V:437190-437532	342	17.7165	OK	16.8825	OK	10.0228	OK	20.9672	OK	17.4686	OK	18.068	OK
YER134C	YER134C	V:437266-437803	537	30.8532	OK	25.0783	OK	10.8028	OK	24.5016	OK	27.1357	OK	24.4039	OK
YER135C	YER135C	V:437951-438344	393	9.20638	OK	8.29585	OK	3.88692	OK	4.23488	OK	6.79859	OK	10.2707	OK
YER136W	GDI1	V:439615-440971	1356	136.514	OK	119.387	OK	73.3012	OK	152.292	OK	157.377	OK	140.336	OK
YER137C	YER137C	V:441372-441819	447	3.05963	OK	4.13523	OK	0.822867	OK	1.32138	OK	2.70505	OK	1.43567	OK
YER137C-A	YER137C-A	V:447701-449024	1323	0	OK	0	OK	0	OK	0	OK	0	OK	0	OK
YER137W-A	YER137W-A	V:441574-441880	306	3.20543	OK	5.04211	OK	1.36915	OK	2.48966	OK	4.99809	OK	5.03214	OK
YER138C	YER138C	V:443755-449024	5269	0	OK	0	OK	0	OK	0	OK	0	OK	0	OK
YER138W-A	YER138W-A	V:449473-449578	105	3651.8	OK	3460.68	OK	1350.24	OK	4026.77	OK	3617.77	OK	3155.99	OK
YER139C	RTR1	V:450562-451243	681	20.6941	OK	14.0675	OK	6.71168	OK	20.3538	OK	16.5818	OK	19.3308	OK
YER140W	YER140W	V:451564-453235	1671	7.32962	OK	8.2943	OK	3.89742	OK	8.54625	OK	7.86327	OK	7.33955	OK
YER141W	COX15	V:453458-454919	1461	97.2064	OK	89.8444	OK	69.6766	OK	106.314	OK	98.2828	OK	100.042	OK
YER142C	MAG1	V:455145-456036	891	15.3057	OK	16.2246	OK	7.47259	OK	13.3775	OK	18.2113	OK	10.6774	OK
YER143W	DDI1	V:456318-457605	1287	16.8087	OK	15.4615	OK	9.85048	OK	17.2543	OK	17.1842	OK	14.8295	OK
YER144C	UBP5	V:457805-460223	2418	11.3678	OK	9.76034	OK	4.82135	OK	9.30196	OK	11.705	OK	8.62727	OK
YER145C	FTR1	V:460525-461740	1215	151.436	OK	122.635	OK	146.547	OK	177.145	OK	173.269	OK	155.428	OK
YER145C-A	YER145C-A	V:462385-462823	438	1.7369	OK	0.949481	OK	0.324621	OK	1.27251	OK	1.57184	OK	0.456641	OK
YER146W	LSM5	V:462584-462866	282	135.193	OK	119.213	OK	93.8154	OK	119.835	OK	114.634	OK	91.0168	OK
YER147C	SCC4	V:462967-464842	1875	3.88099	OK	3.91439	OK	2.64194	OK	3.64507	OK	5.03021	OK	3.83539	OK
YER147C-A	YER147C-A	V:465202-465613	411	5.45107	OK	7.15959	OK	1.17397	OK	4.88201	OK	8.73911	OK	5.71008	OK
YER148W	SPT15	V:465302-466025	723	52.4107	OK	50.8549	OK	32.5037	OK	41.4813	OK	50.7115	OK	39.5867	OK
YER148W-A	YER148W-A	V:466184-466763	579	0.919555	OK	0.179202	OK	0	OK	0.392713	OK	0	OK	0.334872	OK
YER149C	PEA2	V:466207-467470	1263	8.8298	OK	7.66259	OK	3.24592	OK	6.01008	OK	8.80197	OK	5.85743	OK
YER150W	SPI1	V:468369-468816	447	50.9655	OK	49.017	OK	10.1717	OK	25.582	OK	21.3298	OK	23.2958	OK
YER151C	UBP3	V:469685-472424	2739	13.0746	OK	13.47	OK	4.90499	OK	12.5225	OK	13.7759	OK	8.99753	OK
YER152C	YER152C	V:472656-473988	1332	17.3353	OK	18.0004	OK	16.7068	OK	20.2417	OK	20.4921	OK	17.3506	OK
YER152W-A	YER152W-A	V:473484-474051	567	30.3239	OK	37.5097	OK	21.1616	OK	39.303	OK	42.8847	OK	32.5708	OK
YER153C	PET122	V:474040-474805	765	1.06398	OK	1.20104	OK	0.517752	OK	0.485963	OK	0.515583	OK	0.311049	OK
YER154W	OXA1	V:475019-476228	1209	22.4072	OK	24.2024	OK	8.8819	OK	29.3062	OK	27.6904	OK	22.0386	OK
YER155C	BEM2	V:476344-482848	6504	35.9478	OK	36.1125	OK	16.609	OK	37.6917	OK	40.8773	OK	32.5264	OK
YER156C	YER156C	V:483324-484341	1017	57.9037	OK	67.978	OK	44.0672	OK	51.4287	OK	66.8108	OK	45.5836	OK
YER157W	COG3	V:484787-487193	2406	14.9545	OK	14.2271	OK	8.74871	OK	16.0529	OK	17.0113	OK	14.2933	OK
YER158C	YER158C	V:488856-490578	1722	21.9667	OK	20.4169	OK	9.94509	OK	26.0812	OK	25.6997	OK	27.7446	OK
YER158W-A	YER158W-A	V:491486-491702	216	20.2687	OK	20.8888	OK	12.2989	OK	24.936	OK	34.6041	OK	30.2352	OK
YER159C	BUR6	V:491529-491958	429	19.6011	OK	22.6806	OK	5.17631	OK	19.7906	OK	22.4103	OK	16.7554	OK
YER159C-A	YER159C-A	V:496801-498124	1323	0	OK	0	OK	0	OK	0	OK	0	OK	0	OK
YER160C	YER160C	V:492855-498124	5269	0	OK	0	OK	0	OK	0	OK	0	OK	0	OK
YER161C	SPT2	V:499346-500348	1002	10.4344	OK	10.1782	OK	6.20985	OK	8.95553	OK	11.9954	OK	10.5627	OK
YER162C	RAD4	V:500629-502894	2265	3.57369	OK	3.43453	OK	2.67086	OK	3.20314	OK	4.19031	OK	3.90528	OK
YER163C	YER163C	V:503083-503782	699	22.1541	OK	21.2617	OK	9.98244	OK	22.6423	OK	22.3063	OK	20.3602	OK
YER164W	CHD1	V:505391-509798	4407	14.4529	OK	14.7012	OK	7.02388	OK	14.9733	OK	17.1842	OK	13.0048	OK
YER165C-A	YER165C-A	V:512626-512983	357	17.1358	OK	11.3007	OK	5.26421	OK	16.0286	OK	17.211	OK	17.5705	OK
YER165W	PAB1	V:510372-512106	1734	464.371	OK	480.919	OK	413.762	OK	456.457	OK	515.129	OK	405.922	OK
YER166W	DNF1	V:512743-517459	4716	26.3006	OK	26.5446	OK	15.7754	OK	27.9385	OK	30.9506	OK	22.9379	OK
YER167W	BCK2	V:518215-520771	2556	11.0387	OK	10.3426	OK	2.17725	OK	8.40135	OK	10.5809	OK	7.58504	OK
YER168C	CCA1	V:521028-522669	1641	13.0967	OK	14.7978	OK	8.39711	OK	13.8911	OK	16.4535	OK	11.1488	OK
YER169W	RPH1	V:523368-525759	2391	8.74874	OK	9.50809	OK	5.74051	OK	9.09369	OK	9.47271	OK	6.66671	OK
YER170W	ADK2	V:525973-526651	678	10.1389	OK	9.68731	OK	5.33833	OK	9.82596	OK	13.1299	OK	9.41462	OK
YER171W	RAD3	V:527081-529418	2337	13.2482	OK	15.0741	OK	9.18716	OK	14.7018	OK	15.8053	OK	12.4117	OK
YER172C	BRR2	V:529529-536021	6492	12.2535	OK	13.6189	OK	7.4289	OK	12.7403	OK	15.5377	OK	10.3014	OK
YER172C-A	YER172C-A	V:536274-536655	381	0	OK	0	OK	0	OK	0	OK	0	OK	0	OK
YER173W	RAD24	V:536299-538279	1980	6.4956	OK	5.26095	OK	2.70314	OK	4.89803	OK	6.4274	OK	5.22284	OK
YER174C	GRX4	V:538433-539168	735	23.0119	OK	21.2749	OK	14.5705	OK	21.502	OK	20.3235	OK	16.956	OK
YER175C	TMT1	V:539463-540363	900	17.3412	OK	13.8341	OK	10.5938	OK	17.9899	OK	17.8414	OK	18.471	OK
YER175W-A	YER175W-A	V:540649-540814	165	63.8849	OK	78.276	OK	33.1023	OK	101.267	OK	80.2602	OK	154.531	OK
YER176W	ECM32	V:541689-545055	3366	9.49421	OK	8.71807	OK	4.65403	OK	7.89812	OK	8.92788	OK	7.10348	OK
YER177W	BMH1	V:545610-546414	804	671.853	OK	599.559	OK	390.322	OK	617.294	OK	652.042	OK	548.447	OK
YER178W	PDA1	V:546816-548079	1263	625.488	OK	644.687	OK	539.954	OK	590.239	OK	597.459	OK	594.925	OK
YER179W	DMC1	V:548420-549517	1005	6.25658	OK	6.62903	OK	3.85081	OK	7.21564	OK	7.09699	OK	9.81509	OK
YER180C	ISC10	V:549723-550527	804	10.2291	OK	10.1955	OK	9.18036	OK	9.21274	OK	9.91561	OK	10.3502	OK
YER180C-A	SLO1	V:550864-551122	258	10.5703	OK	11.1136	OK	4.93518	OK	5.59207	OK	5.80326	OK	4.5198	OK
YER181C	YER181C	V:551472-551796	324	15.8413	OK	7.47912	OK	8.73643	OK	6.77825	OK	9.1575	OK	10.9652	OK
YER182W	FMP10	V:552524-553259	735	9.62234	OK	11.5156	OK	9.8372	OK	8.40903	OK	12.0158	OK	8.85638	OK
YER183C	FAU1	V:553333-553969	636	33.9365	OK	38.5569	OK	35.6503	OK	35.652	OK	41.1894	OK	39.3934	OK
YER184C	YER184C	V:556295-558680	2385	5.25893	OK	4.22265	OK	1.96236	OK	3.94915	OK	6.57531	OK	4.61679	OK
YER185W	PUG1	V:559453-560365	912	5.93999	OK	3.87104	OK	2.78324	OK	6.16593	OK	5.39186	OK	4.26462	OK
YER186C	YER186C	V:561704-562625	921	25.8546	OK	24.748	OK	24.2716	OK	25.4231	OK	34.1364	OK	30.744	OK
YER187W	YER187W	V:566229-566655	426	0.608961	OK	0.73534	OK	0.888678	OK	1.03001	OK	0.987537	OK	1.34971	OK
YER188C-A	YER188C-A	V:569607-569907	300	2.08808	OK	0.671179	OK	0	OK	4.09156	OK	3.31097	OK	1.44317	OK
YER188W	YER188W	V:568039-568759	720	8.05677	OK	7.83002	OK	5.46914	OK	11.4662	OK	8.01482	OK	10.5227	OK
YER189W	YER189W	V:571154-571523	369	0.989644	OK	0	OK	1.02165	OK	0	OK	0	OK	1.00862	OK
YER190C-A	YER190C-A	V:574803-575379	576	0	OK	0	OK	0	OK	0	OK	0	OK	0	OK
YER190C-B	YER190C-B	V:575679-576162	483	0	OK	0	OK	0	OK	0	OK	0	OK	0	OK
YER190W	YRF1-2	V:571479-576525	5046	0.101292	OK	0.054362	OK	0.0198506	OK	0.0768711	OK	0.119564	OK	0.104829	OK
YFL001W	DEG1	VI:147130-148459	1329	11.6002	OK	13.3877	OK	4.37417	OK	10.1863	OK	12.5579	OK	7.53156	OK
YFL002C	SPB4	VI:145113-146934	1821	16.2735	OK	18.3696	OK	9.26228	OK	14.0105	OK	17.1842	OK	11.1224	OK
YFL002W-A	YFL002W-A	VI:138203-143517	5314	0	OK	0	OK	0	OK	0	OK	0	OK	0	OK
YFL002W-B	YFL002W-B	VI:138203-139520	1317	0	OK	0	OK	0	OK	0	OK	0	OK	0	OK
YFL003C	MSH4	VI:134520-137157	2637	1.07136	OK	1.24577	OK	0.595311	OK	0.963255	OK	1.5676	OK	1.06313	OK
YFL004W	VTC2	VI:131809-134296	2487	63.6994	OK	67.2418	OK	35.9272	OK	43.9384	OK	54.3467	OK	39.599	OK
YFL005W	SEC4	VI:130333-130981	648	215.366	OK	214.055	OK	191.916	OK	206.387	OK	223.22	OK	180.438	OK
YFL007W	BLM10	VI:123478-129910	6432	24.8806	OK	29.19	OK	17.0302	OK	26.9405	OK	34.3135	OK	22.043	OK
YFL008W	SMC1	VI:119428-123106	3678	9.51009	OK	10.3887	OK	4.78745	OK	10.1356	OK	11.5826	OK	9.31522	OK
YFL009W	CDC4	VI:116144-118484	2340	18.2039	OK	17.4606	OK	11.7195	OK	20.2701	OK	21.0801	OK	18.9565	OK
YFL010C	WWM1	VI:115107-115743	636	12.0859	OK	11.9223	OK	3.52097	OK	6.47739	OK	6.94742	OK	4.33169	OK
YFL010W-A	AUA1	VI:114989-115274	285	49.6637	OK	46.3931	OK	37.9941	OK	46.6841	OK	55.7407	OK	43.8315	OK
YFL011W	HXT10	VI:112344-113985	1641	0.458994	OK	0.179165	OK	0.067605	OK	0.20978	OK	0.105571	OK	0.0456664	OK
YFL012W	YFL012W	VI:110646-111093	447	2.11883	OK	3.80272	OK	0.561982	OK	2.22542	OK	2.6229	OK	1.31799	OK
YFL012W-A	YFL012W-A	VI:109809-110184	375	0.956858	OK	1.39294	OK	0	OK	3.0674	OK	0	OK	0	OK
YFL013C	IES1	VI:107851-109930	2079	5.861	OK	5.44108	OK	2.13138	OK	4.64438	OK	5.69503	OK	4.05924	OK
YFL013W-A	YFL013W-A	VI:107798-108602	804	0.515313	OK	0.589522	OK	0.0666394	OK	0.504937	OK	0.712106	OK	0.625119	OK
YFL014W	HSP12	VI:107255-107585	330	129.325	OK	190.133	OK	126.818	OK	65.9491	OK	79.397	OK	60.47	OK
YFL015C	YFL015C	VI:106468-106963	495	0.146466	OK	0	OK	0	OK	0	OK	0.142356	OK	0	OK
YFL015W-A	YFL015W-A	VI:106414-106732	318	0	OK	0	OK	0	OK	0	OK	0	OK	0	OK
YFL016C	MDJ1	VI:104700-106236	1536	12.6627	OK	11.8484	OK	4.89505	OK	11.1243	OK	13.2264	OK	8.27766	OK
YFL017C	GNA1	VI:103982-104462	480	25.2695	OK	24.6958	OK	10.8331	OK	21.3243	OK	20.0689	OK	19.6963	OK
YFL017W-A	SMX2	VI:103698-103932	234	161.108	OK	124.868	OK	119.737	OK	140.972	OK	182.792	OK	150.932	OK
YFL018C	LPD1	VI:101627-103127	1500	103.098	OK	101.388	OK	100.962	OK	106.476	OK	121.438	OK	96.2761	OK
YFL019C	YFL019C	VI:100251-100605	354	6.58171	OK	3.66204	OK	4.64441	OK	11.7506	OK	10.3383	OK	4.43393	OK
YFL020C	PAU5	VI:99230-99599	369	9.19448	OK	12.086	OK	6.22129	OK	11.1043	OK	8.98831	OK	9.21929	OK
YFL021C-A	YFL021C-A	VI:95760-96615	855	0.480402	OK	0.83437	OK	0.0786137	OK	0.434774	OK	0.277352	OK	0.550692	OK
YFL021W	GAT1	VI:95965-97498	1533	36.6712	OK	30.6012	OK	13.7083	OK	40.3055	OK	35.7138	OK	35.5401	OK
YFL022C	FRS2	VI:93498-95010	1512	97.2055	OK	101.581	OK	67.0083	OK	101.803	OK	109.358	OK	89.0188	OK
YFL023W	BUD27	VI:90985-93376	2391	5.13576	OK	5.57908	OK	4.11725	OK	3.83895	OK	5.39173	OK	3.2555	OK
YFL024C	EPL1	VI:87846-90345	2499	5.82489	OK	6.41639	OK	1.52268	OK	3.73274	OK	4.30644	OK	2.77273	OK
YFL025C	BST1	VI:84144-87234	3090	17.282	OK	16.5485	OK	8.98336	OK	16.9619	OK	20.2358	OK	16.156	OK
YFL026W	STE2	VI:82579-83875	1296	6.81258	OK	6.16413	OK	4.9438	OK	644.484	OK	603.279	OK	645.927	OK
YFL027C	GYP8	VI:80418-81912	1494	7.4587	OK	6.96879	OK	4.00821	OK	16.5813	OK	17.0285	OK	15.045	OK
YFL028C	CAF16	VI:79343-80213	870	42.5956	OK	42.9625	OK	39.7879	OK	41.8918	OK	42.7122	OK	39.539	OK
YFL029C	CAK1	VI:78054-79161	1107	8.53287	OK	7.56317	OK	4.62771	OK	8.4604	OK	7.66478	OK	6.27919	OK
YFL030W	AGX1	VI:76830-77988	1158	7.05633	OK	6.34082	OK	5.55972	OK	6.21116	OK	7.22207	OK	6.08329	OK
YFL031C-A	YFL031C-A	VI:76013-76115	102	5848.73	OK	4937.69	OK	4014.81	OK	4162.23	OK	4452.09	OK	3530.2	OK
YFL031W	HAC1	VI:75178-76147	717	454.124	OK	442.374	OK	379.772	OK	390.548	OK	399.885	OK	322.088	OK
YFL032W	YFL032W	VI:74871-75192	321	0.414202	OK	1.96839	OK	1.35008	OK	1.88937	OK	0	OK	2.08148	OK
YFL033C	RIM15	VI:69114-74427	5313	11.9462	OK	12.5945	OK	7.51305	OK	13.8741	OK	14.0252	OK	12.0143	OK
YFL034C-A	RPL22B	VI:64242-64932	369	162.691	OK	162.686	OK	79.8556	OK	121.351	OK	136.841	OK	126.237	OK
YFL034C-B	MOB2	VI:63015-63993	864	5.6994	OK	4.33155	OK	0.938406	OK	2.5799	OK	3.12836	OK	2.35438	OK
YFL034W	YFL034W	VI:65476-68698	3222	8.17879	OK	8.16725	OK	7.1762	OK	8.57841	OK	9.69728	OK	8.37291	OK
YFL036W	RPO41	VI:58781-62837	4056	17.0099	OK	18.4287	OK	13.1256	OK	18.8142	OK	20.1209	OK	16.0281	OK
YFL037W	TUB2	VI:56335-57709	1374	264.832	OK	245.961	OK	237.734	OK	271.32	OK	284.05	OK	236.495	OK
[truncated: 5,047 more rows]

## Sheet: YGD_Diff analysis
Systematic name	SGD name	locus	sample_1	sample_2	status	value_1	value_2	log2(fold_change)	test_stat	p_value	q_value	significant
YDR461W	MFA1	IV:1385175-1385286	WT.YGD	jhd2∆.YGD	OK	0	632.501	inf	#NAME?	5e-05	0.00294626	yes		Legend
YFL026W	STE2	VI:82579-83875	WT.YGD	jhd2∆.YGD	OK	5.6285	473.928	6.39577	19.7342	5e-05	0.00294626	yes		UP	> 1.4-fold increased mRNA levels in jhd2∆				104 genes
YNL145W	MFA2	XIV:352413-352530	WT.YGD	jhd2∆.YGD	OK	86.5543	5219.4	5.91414	25.7313	5e-05	0.00294626	yes		DN	> 1.4-fold decreased mRNA levels in jhd2∆				151 genes
YGL032C	AGA2	VII:436569-436833	WT.YGD	jhd2∆.YGD	OK	5.24946	194.143	5.2088	18.9086	5e-05	0.00294626	yes
YIL015W	BAR1	IX:322341-324105	WT.YGD	jhd2∆.YGD	OK	2.04748	38.9116	4.24828	13.4665	5e-05	0.00294626	yes				Total significantly expressed genes:			255
YKL209C	STE6	XI:42422-46295	WT.YGD	jhd2∆.YGD	OK	2.37803	43.6414	4.19786	14.6906	5e-05	0.00294626	yes
YCR007C	YCR007C	III:126010-126730	WT.YGD	jhd2∆.YGD	OK	6.84234	17.4126	1.34757	3.64722	5e-05	0.00294626	yes
YCR018C	SRD1	III:148237-148903	WT.YGD	jhd2∆.YGD	OK	11.1368	26.4245	1.24655	3.99556	5e-05	0.00294626	yes
YGR249W	MGA1	VII:988048-989419	WT.YGD	jhd2∆.YGD	OK	0.811714	1.82349	1.16766	4.23567	5e-05	0.00294626	yes
YPR065W	ROX1	XVI:679692-680799	WT.YGD	jhd2∆.YGD	OK	9.32841	20.6781	1.1484	4.81768	5e-05	0.00294626	yes
YJL170C	ASG7	X:101149-101779	WT.YGD	jhd2∆.YGD	OK	2.8506	6.31616	1.14778	2.51856	0.00025	0.0103023	yes
YFL027C	GYP8	VI:80418-81912	WT.YGD	jhd2∆.YGD	OK	5.62561	12.4567	1.14684	4.06026	5e-05	0.00294626	yes
YCR016W	YCR016W	III:143633-144506	WT.YGD	jhd2∆.YGD	OK	17.5725	38.5031	1.13166	3.9578	5e-05	0.00294626	yes
YBR016W	YBR016W	II:270246-270633	WT.YGD	jhd2∆.YGD	OK	7.03474	15.3226	1.12309	6.42138	5e-05	0.00294626	yes
YPL054W	LEE1	XVI:455758-456664	WT.YGD	jhd2∆.YGD	OK	4.81752	10.3908	1.10895	7.21475	5e-05	0.00294626	yes
YOR009W	TIR4	XV:344334-345798	WT.YGD	jhd2∆.YGD	OK	2.22235	4.79112	1.10828	4.55829	5e-05	0.00294626	yes
YOL101C	IZH4	XV:126981-127920	WT.YGD	jhd2∆.YGD	OK	7.45766	15.8144	1.08445	3.69363	5e-05	0.00294626	yes
YCR017C	CWH43	III:144772-147634	WT.YGD	jhd2∆.YGD	OK	72.0263	149.31	1.05172	3.63341	5e-05	0.00294626	yes
YOR237W	HES1	XV:781993-783298	WT.YGD	jhd2∆.YGD	OK	5.16764	10.6661	1.04546	3.59984	5e-05	0.00294626	yes
YCR015C	YCR015C	III:141216-142170	WT.YGD	jhd2∆.YGD	OK	14.4398	29.514	1.03135	3.48545	5e-05	0.00294626	yes
YJR150C	DAN1	X:708810-709707	WT.YGD	jhd2∆.YGD	OK	11.4315	22.9935	1.0082	3.65417	5e-05	0.00294626	yes
YMR136W	GAT2	XIII:541198-542881	WT.YGD	jhd2∆.YGD	OK	5.93874	11.9036	1.00317	7.23724	5e-05	0.00294626	yes
YCR009C	RVS161	III:130744-131542	WT.YGD	jhd2∆.YGD	OK	64.2272	127.953	0.994353	3.80736	5e-05	0.00294626	yes
YMR070W	MOT3	XIII:409153-410626	WT.YGD	jhd2∆.YGD	OK	1.41453	2.79289	0.981435	3.1762	5e-05	0.00294626	yes
YCR014C	POL4	III:139184-140933	WT.YGD	jhd2∆.YGD	OK	7.5993	14.9004	0.971413	3.47375	5e-05	0.00294626	yes
YIL152W	YIL152W	IX:56544-57252	WT.YGD	jhd2∆.YGD	OK	1.6283	3.17962	0.96549	3.82175	5e-05	0.00294626	yes
YOR359W	VTS1	XV:1011188-1012760	WT.YGD	jhd2∆.YGD	OK	3.02242	5.86952	0.95754	8.09501	5e-05	0.00294626	yes
YCR008W	SAT4	III:128469-130281	WT.YGD	jhd2∆.YGD	OK	20.2748	38.5709	0.927827	3.69006	5e-05	0.00294626	yes
YMR096W	SNZ1	XIII:458407-459301	WT.YGD	jhd2∆.YGD	OK	14.0709	26.5919	0.91828	3.35744	5e-05	0.00294626	yes
YCR011C	ADP1	III:133723-136873	WT.YGD	jhd2∆.YGD	OK	41.1526	76.5342	0.89512	3.34789	5e-05	0.00294626	yes
RUF21	RUF21	VI:57814-58521	WT.YGD	jhd2∆.YGD	OK	5.20011	9.49159	0.868107	2.23361	0.00015	0.00721947	yes
YKL032C	IXR1	XI:380064-381858	WT.YGD	jhd2∆.YGD	OK	3.58361	6.50845	0.8609	3.67597	5e-05	0.00294626	yes
YGR131W	FHN1	VII:754725-755250	WT.YGD	jhd2∆.YGD	OK	8.02465	14.4172	0.845279	2.23971	0.0002	0.00869655	yes
YPL272C	YPL272C	XVI:26610-28164	WT.YGD	jhd2∆.YGD	OK	11.7486	21.0928	0.844259	3.04756	5e-05	0.00294626	yes
YER011W	TIR1	V:175247-176012	WT.YGD	jhd2∆.YGD	OK	42.7416	76.5465	0.840697	4.14788	5e-05	0.00294626	yes
YLR413W	YLR413W	XII:951155-953183	WT.YGD	jhd2∆.YGD	OK	81.1938	142.717	0.813712	2.80234	5e-05	0.00294626	yes
YOL149W	DCP1	XV:44937-45633	WT.YGD	jhd2∆.YGD	OK	12.1276	21.1654	0.803414	3.1141	5e-05	0.00294626	yes
YPL016W	SWI1	XVI:521013-524958	WT.YGD	jhd2∆.YGD	OK	3.8208	6.66524	0.802782	3.15509	5e-05	0.00294626	yes
YPR185W	ATG13	XVI:907217-909434	WT.YGD	jhd2∆.YGD	OK	1.86276	3.22459	0.791673	3.05363	5e-05	0.00294626	yes
YOR181W	LAS17	XV:675938-677840	WT.YGD	jhd2∆.YGD	OK	2.06828	3.55414	0.781071	4.56281	5e-05	0.00294626	yes
YIL011W	TIR3	IX:333726-334536	WT.YGD	jhd2∆.YGD	OK	16.8559	28.9163	0.778632	3.44495	5e-05	0.00294626	yes
YMR018W	YMR018W	XIII:310207-311752	WT.YGD	jhd2∆.YGD	OK	2.1681	3.70263	0.772117	2.08865	0.0017	0.0415446	yes
YER044C	ERG28	V:237569-238016	WT.YGD	jhd2∆.YGD	OK	143.665	235.89	0.715402	3.07796	5e-05	0.00294626	yes
YDR151C	CTH1	IV:764177-765155	WT.YGD	jhd2∆.YGD	OK	7.38584	12.0861	0.710515	2.31805	0.0001	0.00534322	yes
YFL021W	GAT1	VI:95760-97498	WT.YGD	jhd2∆.YGD	OK	19.6131	31.9458	0.703806	3.90323	5e-05	0.00294626	yes
YJL105W	SET4	X:225054-226737	WT.YGD	jhd2∆.YGD	OK	2.69961	4.38676	0.700405	2.24389	0.0003	0.0116759	yes
YMR181C	YMR181C	XIII:623615-624080	WT.YGD	jhd2∆.YGD	OK	27.1997	44.0911	0.696898	2.95692	0.0001	0.00534322	yes
YEL072W	RMD6	V:13719-14415	WT.YGD	jhd2∆.YGD	OK	15.05	24.3751	0.695648	2.25198	0.0004	0.0143295	yes
YDL012C	YDL012C	IV:431107-431517	WT.YGD	jhd2∆.YGD	OK	14.2872	23.0377	0.689277	2.54013	0.00065	0.0209094	yes
YOL051W	GAL11	XV:234939-238202	WT.YGD	jhd2∆.YGD	OK	3.79508	6.10889	0.68678	2.69205	5e-05	0.00294626	yes
YOR329C	SCD5	XV:936730-939557	WT.YGD	jhd2∆.YGD	OK	3.64449	5.81666	0.674476	3.48293	5e-05	0.00294626	yes
YNL298W	CLA4	XIV:68914-71443	WT.YGD	jhd2∆.YGD	OK	3.18673	5.07986	0.672712	2.87459	0.0001	0.00534322	yes
YDR089W	YDR089W	IV:622111-624721	WT.YGD	jhd2∆.YGD	OK	27.9609	44.4993	0.670369	2.49638	0.0001	0.00534322	yes
YDR538W	PAD1	IV:1510855-1511630	WT.YGD	jhd2∆.YGD	OK	9.45766	14.946	0.660203	2.07222	0.0006	0.0197031	yes
YKL204W	EAP1	XI:53703-55602	WT.YGD	jhd2∆.YGD	OK	3.61848	5.69212	0.653584	4.09138	0.0003	0.0116759	yes
YER112W	LSM4	V:387231-387795	WT.YGD	jhd2∆.YGD	OK	23.9578	37.5859	0.649699	1.97381	0.0005	0.0172268	yes
YIR033W	MGA2	IX:416123-419465	WT.YGD	jhd2∆.YGD	OK	11.3259	17.7664	0.64953	2.48857	5e-05	0.00294626	yes
YDR524W-C	YDR524W-C	IV:1489402-1489492	WT.YGD	jhd2∆.YGD	OK	65723	103035	0.648659	2.81646	0.0001	0.00534322	yes
YLR227W-B	YLR227W-B	XII:593437-598706	WT.YGD	jhd2∆.YGD	OK	2.72248	4.25904	0.645609	3.08577	5e-05	0.00294626	yes
YNL197C	WHI3	XIV:267607-269593	WT.YGD	jhd2∆.YGD	OK	12.3518	19.3104	0.644654	2.71802	5e-05	0.00294626	yes
YFR034C	PHO4	VI:225019-225958	WT.YGD	jhd2∆.YGD	OK	3.73405	5.81229	0.638364	2.29323	0.0002	0.00869655	yes
YIL006W	YIA6	IX:344061-345183	WT.YGD	jhd2∆.YGD	OK	4.04885	6.25776	0.628135	2.90461	0.0002	0.00869655	yes
YPR013C	YPR013C	XVI:584631-585585	WT.YGD	jhd2∆.YGD	OK	5.24208	8.0825	0.624661	2.70799	0.0004	0.0143295	yes
YMR016C	SOK2	XIII:303235-305593	WT.YGD	jhd2∆.YGD	OK	3.31486	5.111	0.624658	2.21004	5e-05	0.00294626	yes
YLR256W	HAP1	XII:646414-650923	WT.YGD	jhd2∆.YGD	OK	46.4099	71.5115	0.623743	2.10929	0.001	0.0285294	yes
YGR161C	RTS3	VII:808628-809420	WT.YGD	jhd2∆.YGD	OK	13.8807	21.3721	0.622648	3.78983	0.00025	0.0103023	yes
YLR176C	RFX1	XII:507796-510232	WT.YGD	jhd2∆.YGD	OK	1.92034	2.94335	0.616094	2.23996	0.0012	0.0326121	yes
YOR313C	SPS4	XV:901857-902874	WT.YGD	jhd2∆.YGD	OK	6.47128	9.83747	0.604236	1.81374	0.0018	0.04365	yes
YIL105C	SLM1	IX:167580-169641	WT.YGD	jhd2∆.YGD	OK	5.22427	7.92874	0.601862	2.37925	0.00015	0.00721947	yes
YIR023W	DAL81	IX:399776-402706	WT.YGD	jhd2∆.YGD	OK	3.30405	4.9869	0.593909	2.33719	0.00025	0.0103023	yes
YDL210W	UGA4	IV:84269-85985	WT.YGD	jhd2∆.YGD	OK	8.42994	12.6759	0.588497	2.02755	0.00055	0.0185441	yes
YJL073W	JEM1	X:303180-305118	WT.YGD	jhd2∆.YGD	OK	4.75239	7.14011	0.587293	2.00048	0.00055	0.0185441	yes
YGL209W	MIG2	VII:95857-97006	WT.YGD	jhd2∆.YGD	OK	8.80048	13.2191	0.586975	2.35535	0.0003	0.0116759	yes
YBR108W	AIM3	II:454821-457665	WT.YGD	jhd2∆.YGD	OK	1.19505	1.78399	0.578033	2.05149	0.00095	0.0276025	yes
YGL066W	SGF73	VII:377608-379582	WT.YGD	jhd2∆.YGD	OK	1.77536	2.64905	0.577368	2.21732	0.00185	0.0443508	yes
YGL036W	YGL036W	VII:428600-431330	WT.YGD	jhd2∆.YGD	OK	5.71625	8.52832	0.577194	2.24061	0.00045	0.0157625	yes
YBL081W	YBL081W	II:71865-72972	WT.YGD	jhd2∆.YGD	OK	4.25568	6.33855	0.574765	2.68642	0.0016	0.0401912	yes
YNL183C	NPR1	XIV:293136-295509	WT.YGD	jhd2∆.YGD	OK	14.8761	22.0758	0.569474	2.29398	0.00015	0.00721947	yes
YPL032C	SVL3	XVI:488886-491364	WT.YGD	jhd2∆.YGD	OK	21.9805	32.4857	0.563579	2.36682	0.00065	0.0209094	yes
YOR014W	RTS1	XV:357673-359947	WT.YGD	jhd2∆.YGD	OK	18.257	26.9464	0.561647	2.10858	0.0003	0.0116759	yes
YIL073C	SPO22	IX:222936-225954	WT.YGD	jhd2∆.YGD	OK	4.08949	6.02206	0.558338	1.89411	0.0016	0.0401912	yes
YKL054C	DEF1	XI:336536-338753	WT.YGD	jhd2∆.YGD	OK	19.47	28.641	0.556826	2.06814	0.0004	0.0143295	yes
YDR213W	UPC2	IV:889750-892492	WT.YGD	jhd2∆.YGD	OK	5.67627	8.32922	0.55324	2.0861	0.0003	0.0116759	yes
YNL076W	MKS1	XIV:483555-485310	WT.YGD	jhd2∆.YGD	OK	6.04337	8.84932	0.550213	1.96187	0.0006	0.0197031	yes
YKR034W	DAL80	XI:506878-507707	WT.YGD	jhd2∆.YGD	OK	29.2166	42.6664	0.546312	2.32106	0.00035	0.0130577	yes
YKR029C	SET3	XI:497577-499833	WT.YGD	jhd2∆.YGD	OK	4.0163	5.83963	0.540011	1.93643	0.002	0.0467037	yes
YHR206W	SKN7	VIII:512731-514600	WT.YGD	jhd2∆.YGD	OK	7.68441	11.1432	0.536151	2.43736	0.00065	0.0209094	yes
YOR018W	ROD1	XV:364368-366882	WT.YGD	jhd2∆.YGD	OK	5.31808	7.71036	0.535894	2.06667	0.0007	0.0219577	yes
YNL054W	VAC7	XIV:526085-529583	WT.YGD	jhd2∆.YGD	OK	4.07028	5.89799	0.535096	2.15282	0.0004	0.0143295	yes
YIL135C	VHS2	IX:95064-96375	WT.YGD	jhd2∆.YGD	OK	5.06866	7.3409	0.534352	3.53102	0.00095	0.0276025	yes
YHR143W	DSE2	VIII:385509-386487	WT.YGD	jhd2∆.YGD	OK	78.9856	114.252	0.53256	2.33737	0.0013	0.0337305	yes
YGL035C	MIG1	VII:431547-433062	WT.YGD	jhd2∆.YGD	OK	7.11078	10.2812	0.531926	2.08074	0.00075	0.0230671	yes
YJL141C	YAK1	X:147818-150390	WT.YGD	jhd2∆.YGD	OK	7.17854	10.3566	0.528793	3.02969	0.00115	0.0313885	yes
YKL068W-A	YKL068W-A	XI:309205-309442	WT.YGD	jhd2∆.YGD	OK	168.895	242.863	0.524012	1.79091	0.0019	0.0446996	yes
YJL088W	ARG3	X:268798-269815	WT.YGD	jhd2∆.YGD	OK	26.0011	37.3636	0.523059	2.15964	0.00115	0.0313885	yes
YBR214W	SDS24	II:651414-652998	WT.YGD	jhd2∆.YGD	OK	15.4721	22.231	0.5229	3.42598	0.0007	0.0219577	yes
YOR113W	AZF1	XV:534074-536819	WT.YGD	jhd2∆.YGD	OK	3.39545	4.83747	0.51065	1.89328	0.00205	0.0475193	yes
YER154W	OXA1	V:475019-476228	WT.YGD	jhd2∆.YGD	OK	9.63393	13.653	0.503024	5.56731	0.00105	0.0296872	yes
YMR037C	MSN2	XIII:344402-346517	WT.YGD	jhd2∆.YGD	OK	11.0658	15.6817	0.502976	2.11941	0.00125	0.0332542	yes
YGR177C	ATF2	VII:848719-850436	WT.YGD	jhd2∆.YGD	OK	25.3858	35.9585	0.502311	1.86875	0.0013	0.0337305	yes
YER158C	YER158C	V:488856-490578	WT.YGD	jhd2∆.YGD	OK	11.3254	16.0137	0.499738	2.50869	0.001	0.0285294	yes
YIL156W	UBP7	IX:48090-51306	WT.YGD	jhd2∆.YGD	OK	3.10151	4.37758	0.497162	2.00891	0.0013	0.0337305	yes
YLR142W	PUT1	XII:425185-426616	WT.YGD	jhd2∆.YGD	OK	14.6049	20.568	0.49395	1.95953	0.0019	0.0446996	yes
YLR206W	ENT2	XII:554577-556419	WT.YGD	jhd2∆.YGD	OK	9.44974	13.2519	0.48785	1.94819	0.00165	0.0411196	yes
YCL005W-A	VMA9	III:106973-107417	WT.YGD	jhd2∆.YGD	OK	793.571	565.36	-0.489188	-1.90775	0.0019	0.0446996	yes
YML012W	ERV25	XIII:246115-246751	WT.YGD	jhd2∆.YGD	OK	118.324	84.2701	-0.489652	-1.90809	0.002	0.0467037	yes
YBL061C	SKT5	II:105307-107406	WT.YGD	jhd2∆.YGD	OK	7.11166	5.03476	-0.498262	-1.94888	0.00185	0.0443508	yes
YOL129W	VPS68	XV:77559-78114	WT.YGD	jhd2∆.YGD	OK	191.397	135.409	-0.499242	-2.33244	0.00215	0.0492936	yes
YNL312W	RFA2	XIV:48286-49216	WT.YGD	jhd2∆.YGD	OK	34.3108	24.0859	-0.510471	-1.96394	0.0014	0.0358821	yes
YBR106W	PHO88	II:452657-453224	WT.YGD	jhd2∆.YGD	OK	386.416	270.215	-0.516047	-2.07833	0.0013	0.0337305	yes
YFL005W	SEC4	VI:130333-130981	WT.YGD	jhd2∆.YGD	OK	225.483	157.242	-0.520033	-2.03646	0.0017	0.0415446	yes
YNL030W	HHF2	XIV:576726-577038	WT.YGD	jhd2∆.YGD	OK	1161.01	808.787	-0.521553	-2.20362	0.00115	0.0313885	yes
YAR002C-A	ERP1	I:154064-154724	WT.YGD	jhd2∆.YGD	OK	266.029	185.003	-0.524031	-3.97016	0.00205	0.0475193	yes
YNR032W	PPG1	XIV:686009-687116	WT.YGD	jhd2∆.YGD	OK	20.4379	14.2042	-0.524929	-1.99162	0.00095	0.0276025	yes
YJR133W	XPT1	X:672990-673620	WT.YGD	jhd2∆.YGD	OK	84.735	58.8797	-0.525189	-2.11296	0.0009	0.0270214	yes
YGR132C	PHB1	VII:755588-756452	WT.YGD	jhd2∆.YGD	OK	63.0465	43.6349	-0.530932	-2.06069	0.0007	0.0219577	yes
YLR264W	RPS28B	XII:673130-673334	WT.YGD	jhd2∆.YGD	OK	1336.49	924.923	-0.531041	-2.0166	0.00025	0.0103023	yes
YJR103W	URA8	X:620753-622490	WT.YGD	jhd2∆.YGD	OK	54.2315	37.4985	-0.532301	-1.88831	0.00115	0.0313885	yes
YOR122C	PFY1	XV:552297-552887	WT.YGD	jhd2∆.YGD	OK	846.508	581.931	-0.540676	-1.90514	0.00095	0.0276025	yes
YDR533C	HSP31	IV:1501446-1502160	WT.YGD	jhd2∆.YGD	OK	34.7649	23.8959	-0.540869	-1.94767	0.0014	0.0358821	yes
YGR173W	RBG2	VII:843853-844960	WT.YGD	jhd2∆.YGD	OK	21.8221	14.9956	-0.541249	-2.23521	0.0007	0.0219577	yes
YKL190W	CNB1	XI:82946-83550	WT.YGD	jhd2∆.YGD	OK	56.4357	38.7505	-0.542392	-1.96694	0.00075	0.0230671	yes
YPR163C	TIF3	XVI:868644-869955	WT.YGD	jhd2∆.YGD	OK	112.081	76.9085	-0.543323	-1.85841	0.00175	0.0426014	yes
YKR024C	DBP7	XI:485143-487372	WT.YGD	jhd2∆.YGD	OK	8.89484	6.08898	-0.546767	-1.97663	0.00075	0.0230671	yes
YER094C	PUP3	V:348728-349346	WT.YGD	jhd2∆.YGD	OK	147.315	100.775	-0.547765	-2.25344	0.0006	0.0197031	yes
YNL279W	PRM1	XIV:110916-112902	WT.YGD	jhd2∆.YGD	OK	6.6952	4.57837	-0.548293	-1.92016	0.00115	0.0313885	yes
YDR267C	CIA1	IV:1002509-1003502	WT.YGD	jhd2∆.YGD	OK	20.5578	14.05	-0.549117	-2.09513	0.00115	0.0313885	yes
YDR441C	APT2	IV:1344516-1345062	WT.YGD	jhd2∆.YGD	OK	48.9004	33.4042	-0.549815	-2.10202	0.0002	0.00869655	yes
YKR057W	RPS21A	XI:551656-552242	WT.YGD	jhd2∆.YGD	OK	2363.48	1611.36	-0.552637	-2.32025	0.00135	0.0348842	yes
YGL068W	MNP1	VII:375049-375671	WT.YGD	jhd2∆.YGD	OK	54.7541	37.2973	-0.553895	-2.07324	0.00035	0.0130577	yes
YML092C	PRE8	XIII:85986-86739	WT.YGD	jhd2∆.YGD	OK	77.9055	53.0291	-0.554942	-2.07244	0.0005	0.0172268	yes
YBR002C	RER2	II:241707-242568	WT.YGD	jhd2∆.YGD	OK	16.2786	11.0783	-0.555246	-1.99445	0.00145	0.0370132	yes
YHR142W	CHS7	VIII:383537-384488	WT.YGD	jhd2∆.YGD	OK	70.7548	48.1439	-0.555474	-2.27207	0.00035	0.0130577	yes
YER074W-A	YOS1	V:307652-308123	WT.YGD	jhd2∆.YGD	OK	166.35	113.075	-0.556941	-1.76781	0.00215	0.0492936	yes
YML125C	PGA3	XIII:20760-21699	WT.YGD	jhd2∆.YGD	OK	73.01	49.5354	-0.559633	-2.1659	0.00025	0.0103023	yes
YIL117C	PRM5	IX:140612-141569	WT.YGD	jhd2∆.YGD	OK	18.9927	12.8851	-0.559739	-2.24241	0.00125	0.0332542	yes
YHR010W	RPL27A	VIII:126520-127492	WT.YGD	jhd2∆.YGD	OK	1809.01	1226.01	-0.561236	-2.43886	0.0017	0.0415446	yes
YNL162W	RPL42A	XIV:331321-332154	WT.YGD	jhd2∆.YGD	OK	1308.48	885.843	-0.562764	-2.5178	0.00075	0.0230671	yes
YPR006C	ICL2	XVI:567268-568996	WT.YGD	jhd2∆.YGD	OK	5.64371	3.81678	-0.564287	-1.90217	0.00215	0.0492936	yes
YGR195W	SKI6	VII:888881-889622	WT.YGD	jhd2∆.YGD	OK	25.0672	16.9418	-0.56521	-2.02219	0.00095	0.0276025	yes
YDR032C	PST2	IV:504098-504695	WT.YGD	jhd2∆.YGD	OK	261.196	176.15	-0.568325	-2.10703	0.00085	0.0257656	yes
YKL163W	PIR3	XI:144400-145378	WT.YGD	jhd2∆.YGD	OK	11.4889	7.7349	-0.570787	-2.27106	0.0009	0.0270214	yes
YDR471W	RPL27B	IV:1401769-1402564	WT.YGD	jhd2∆.YGD	OK	769.26	516.774	-0.573936	-7.48779	0.0008	0.0244854	yes
YEL038W	UTR4	V:80461-81145	WT.YGD	jhd2∆.YGD	OK	66.3823	44.5935	-0.573967	-2.18543	0.0002	0.00869655	yes
YNL306W	MRPS18	XIV:58154-58808	WT.YGD	jhd2∆.YGD	OK	26.4373	17.7538	-0.574451	-2.08089	0.00095	0.0276025	yes
YOR020C	HSP10	XV:370523-370844	WT.YGD	jhd2∆.YGD	OK	381.085	254.471	-0.582609	-2.23351	0.0001	0.00534322	yes
YOR021C	YOR021C	XV:372797-373439	WT.YGD	jhd2∆.YGD	OK	73.5812	48.9873	-0.586931	-2.24138	0.00015	0.00721947	yes
YPR160W	GPH1	XVI:861305-864014	WT.YGD	jhd2∆.YGD	OK	53.4077	35.4437	-0.591518	-1.86775	0.00085	0.0257656	yes
YGR203W	YCH1	VII:905236-905683	WT.YGD	jhd2∆.YGD	OK	61.8507	40.8322	-0.599083	-2.29435	0.0002	0.00869655	yes
YJL143W	TIM17	X:147100-147577	WT.YGD	jhd2∆.YGD	OK	154.242	101.792	-0.599566	-2.55152	0.00015	0.00721947	yes
YEL073C	YEL073C	V:7229-7553	WT.YGD	jhd2∆.YGD	OK	221.998	146.415	-0.600482	-2.29613	0.0002	0.00869655	yes
YBR271W	YBR271W	II:744851-746111	WT.YGD	jhd2∆.YGD	OK	7.98112	5.24009	-0.607	-1.96285	0.00125	0.0332542	yes
YLR168C	UPS2	XII:499577-500270	WT.YGD	jhd2∆.YGD	OK	42.9046	28.1443	-0.60829	-2.16426	0.00045	0.0157625	yes
YMR251W-A	HOR7	XIII:774751-774931	WT.YGD	jhd2∆.YGD	OK	3423.24	2236.11	-0.614373	-8.06212	0.00015	0.00721947	yes
YKL137W	CMC1	XI:185956-186292	WT.YGD	jhd2∆.YGD	OK	50.9976	33.2943	-0.615155	-2.41819	0.00185	0.0443508	yes
YPR082C	DIB1	XVI:704224-704656	WT.YGD	jhd2∆.YGD	OK	45.5834	29.6968	-0.618198	-1.92324	0.00115	0.0313885	yes
YKR066C	CCP1	XI:566112-567198	WT.YGD	jhd2∆.YGD	OK	48.4143	31.517	-0.619306	-3.45821	5e-05	0.00294626	yes
YJR074W	MOG1	X:573094-573751	WT.YGD	jhd2∆.YGD	OK	23.9985	15.6093	-0.620537	-2.23135	0.0002	0.00869655	yes
YDR040C	ENA1	IV:535191-538467	WT.YGD	jhd2∆.YGD	OK	3.20145	2.08148	-0.621116	-2.42085	0.0011	0.0309621	yes
YPR100W	MRPL51	XVI:729756-730213	WT.YGD	jhd2∆.YGD	OK	59.8517	38.8676	-0.622823	-2.71181	0.00065	0.0209094	yes
YAL059W	ECM1	I:36495-37147	WT.YGD	jhd2∆.YGD	OK	19.3321	12.544	-0.624002	-1.91229	0.00125	0.0332542	yes
YHR122W	YHR122W	VIII:353624-354320	WT.YGD	jhd2∆.YGD	OK	16.5316	10.7254	-0.624196	-2.11507	0.0001	0.00534322	yes
YGR174C	CBP4	VII:845892-846405	WT.YGD	jhd2∆.YGD	OK	15.8902	10.293	-0.626475	-1.96171	0.0015	0.0381351	yes
YPL111W	CAR1	XVI:339943-340945	WT.YGD	jhd2∆.YGD	OK	19.2489	12.4235	-0.631709	-2.49349	0.00015	0.00721947	yes
YCR004C	YCP4	III:119574-120318	WT.YGD	jhd2∆.YGD	OK	108.21	69.8105	-0.632318	-2.32596	0.0002	0.00869655	yes
YLR388W	RPS29A	XII:898650-898821	WT.YGD	jhd2∆.YGD	OK	1822.4	1174.12	-0.634256	-4.6644	5e-05	0.00294626	yes
YPL079W	RPL21B	XVI:406635-407539	WT.YGD	jhd2∆.YGD	OK	1026.2	659.53	-0.637796	-2.14055	0.0003	0.0116759	yes
YML101C	CUE4	XIII:69734-70088	WT.YGD	jhd2∆.YGD	OK	73.0317	46.8232	-0.641299	-5.102	5e-05	0.00294626	yes
YNL281W	HCH1	XIV:108466-108928	WT.YGD	jhd2∆.YGD	OK	64.551	41.3789	-0.641545	-2.38322	5e-05	0.00294626	yes
YPR044C	OPI11	XVI:654165-654877	WT.YGD	jhd2∆.YGD	OK	980.378	628.252	-0.641996	-4.55739	0.00035	0.0130577	yes
YMR056C	AAC1	XIII:387314-388244	WT.YGD	jhd2∆.YGD	OK	6.45055	4.12689	-0.644367	-2.30168	0.0002	0.00869655	yes
YDR447C	RPS17B	IV:1354828-1355553	WT.YGD	jhd2∆.YGD	OK	797.836	509.53	-0.646925	-2.34282	0.00015	0.00721947	yes
YER026C	CHO1	V:207643-208474	WT.YGD	jhd2∆.YGD	OK	465.111	296.738	-0.648383	-2.02071	0.00045	0.0157625	yes
YBR072W	HSP26	II:382029-382674	WT.YGD	jhd2∆.YGD	OK	55.3214	35.1055	-0.656142	-2.5976	5e-05	0.00294626	yes
YIR036C	IRC24	IX:422073-423036	WT.YGD	jhd2∆.YGD	OK	22.9519	14.5605	-0.656558	-2.20544	0.00035	0.0130577	yes
YDL067C	COX9	IV:334216-334396	WT.YGD	jhd2∆.YGD	OK	529.561	335.908	-0.65673	-9.61576	5e-05	0.00294626	yes
YBR255C-A	YBR255C-A	II:726617-727074	WT.YGD	jhd2∆.YGD	OK	35.0765	22.0872	-0.667295	-2.45354	0.00055	0.0185441	yes
YHR163W	SOL3	VIII:423723-424473	WT.YGD	jhd2∆.YGD	OK	120.571	75.8192	-0.669242	-2.34212	0.00015	0.00721947	yes
YCL010C	SGF29	III:103570-104350	WT.YGD	jhd2∆.YGD	OK	16.1314	10.1366	-0.670301	-2.29054	0.00015	0.00721947	yes
YNR036C	MRPS12	XIV:694360-694822	WT.YGD	jhd2∆.YGD	OK	97.7282	61.3625	-0.671417	-2.56766	5e-05	0.00294626	yes
YBR181C	RPS6B	II:591711-592774	WT.YGD	jhd2∆.YGD	OK	351.427	220.449	-0.672781	-2.41122	0.0002	0.00869655	yes
YDR500C	RPL37B	IV:1450197-1450853	WT.YGD	jhd2∆.YGD	OK	2040.76	1278.72	-0.674402	-2.72232	0.00015	0.00721947	yes
YJR008W	YJR008W	X:452429-453446	WT.YGD	jhd2∆.YGD	OK	37.8507	23.5831	-0.682569	-2.45679	5e-05	0.00294626	yes
YBL030C	PET9	II:163040-163997	WT.YGD	jhd2∆.YGD	OK	313.947	194.441	-0.69119	-2.79903	0.0002	0.00869655	yes
YPR010C-A	YPR010C-A	XVI:582372-582734	WT.YGD	jhd2∆.YGD	OK	165.46	101.994	-0.698007	-2.10855	0.0007	0.0219577	yes
YIL096C	YIL096C	IX:182116-183127	WT.YGD	jhd2∆.YGD	OK	10.0822	6.1994	-0.701609	-1.91248	0.00105	0.0296872	yes
YCL036W	GFD2	III:59025-60726	WT.YGD	jhd2∆.YGD	OK	3.43231	2.10247	-0.707095	-2.35809	0.0005	0.0172268	yes
YDL157C	YDL157C	IV:174231-174588	WT.YGD	jhd2∆.YGD	OK	64.7634	39.6057	-0.70947	-3.52713	0.0001	0.00534322	yes
YGL087C	MMS2	VII:346405-346904	WT.YGD	jhd2∆.YGD	OK	56.2108	34.15	-0.71896	-35.4342	5e-05	0.00294626	yes
YBR009C	HHF1	II:255372-255684	WT.YGD	jhd2∆.YGD	OK	1546.2	936.185	-0.723857	-2.86127	5e-05	0.00294626	yes
YML030W	AIM31	XIII:216434-216914	WT.YGD	jhd2∆.YGD	OK	19.5382	11.823	-0.724702	-2.30854	0.00025	0.0103023	yes
YDR382W	RPP2B	IV:1239491-1239824	WT.YGD	jhd2∆.YGD	OK	4420.21	2671.95	-0.72622	-2.70654	0.0006	0.0197031	yes
YGR029W	ERV1	VII:543552-544205	WT.YGD	jhd2∆.YGD	OK	30.461	18.2669	-0.73773	-2.5017	5e-05	0.00294626	yes
YPL019C	VTC3	XVI:514510-517018	WT.YGD	jhd2∆.YGD	OK	142.483	84.8815	-0.747269	-2.64813	5e-05	0.00294626	yes
YJR085C	YJR085C	X:585119-585437	WT.YGD	jhd2∆.YGD	OK	373.087	221.915	-0.749506	-3.11632	5e-05	0.00294626	yes
YPL090C	RPS6A	XVI:377290-378395	WT.YGD	jhd2∆.YGD	OK	407.251	240.429	-0.760305	-2.60271	5e-05	0.00294626	yes
YOL133W	HRT1	XV:70155-70690	WT.YGD	jhd2∆.YGD	OK	37.4332	22.0574	-0.763059	-2.11538	0.0004	0.0143295	yes
RPR1	RPR1	V:117666-118035	WT.YGD	jhd2∆.YGD	OK	8074.48	4756.65	-0.763423	-1.85357	0.0017	0.0415446	yes
YGL263W	COS12	VII:2789-3932	WT.YGD	jhd2∆.YGD	OK	6.19982	3.64868	-0.764851	-2.05768	0.001	0.0285294	yes
YMR251W	GTO3	XIII:772914-774015	WT.YGD	jhd2∆.YGD	OK	5.20842	3.05403	-0.770134	-2.32215	0.00025	0.0103023	yes
YOL014W	YOL014W	XV:299692-300067	WT.YGD	jhd2∆.YGD	OK	41.1567	24.1322	-0.77017	-2.33694	0.0001	0.00534322	yes
YHR162W	YHR162W	VIII:423071-423461	WT.YGD	jhd2∆.YGD	OK	381.041	220.542	-0.788893	-2.7679	5e-05	0.00294626	yes
YBR268W	MRPL37	II:741298-741616	WT.YGD	jhd2∆.YGD	OK	37.9943	21.9153	-0.793844	-2.19247	0.00025	0.0103023	yes
YCR089W	FIG2	III:267433-272263	WT.YGD	jhd2∆.YGD	OK	4.37282	2.51587	-0.797507	-3.93754	5e-05	0.00294626	yes
YDL166C	FAP7	IV:163448-164042	WT.YGD	jhd2∆.YGD	OK	34.0064	19.548	-0.798782	-2.62774	5e-05	0.00294626	yes
YMR169C	ALD3	XIII:599351-600872	WT.YGD	jhd2∆.YGD	OK	2.31244	1.31986	-0.809029	-2.03641	0.00125	0.0332542	yes
YJL012C	VTC4	X:411233-413399	WT.YGD	jhd2∆.YGD	OK	177.412	100.785	-0.815819	-2.71096	5e-05	0.00294626	yes
YHR215W	PHO12	VIII:552098-553502	WT.YGD	jhd2∆.YGD	OK	3.74712	2.11208	-0.827116	-2.61208	0.0001	0.00534322	yes
YNL135C	FPR1	XIV:371881-372226	WT.YGD	jhd2∆.YGD	OK	867.287	487.642	-0.830688	-6.20481	5e-05	0.00294626	yes
YCR021C	HSP30	III:156108-157107	WT.YGD	jhd2∆.YGD	OK	23.6659	13.233	-0.838676	-3.19044	5e-05	0.00294626	yes
YDR225W	HTA1	IV:915529-915928	WT.YGD	jhd2∆.YGD	OK	1140	630.973	-0.853386	-2.85827	5e-05	0.00294626	yes
YHR087W	RTC3	VIII:280819-281155	WT.YGD	jhd2∆.YGD	OK	41.2262	22.8075	-0.854051	-2.67213	0.0002	0.00869655	yes
YJR034W	PET191	X:496682-497009	WT.YGD	jhd2∆.YGD	OK	37.5632	20.7072	-0.859187	-2.23707	0.0004	0.0143295	yes
YGR144W	THI4	VII:780398-781379	WT.YGD	jhd2∆.YGD	OK	4.20351	2.31619	-0.859844	-2.48994	0.00035	0.0130577	yes
YOL110W	SHR5	XV:109175-109889	WT.YGD	jhd2∆.YGD	OK	16.0253	8.79957	-0.864847	-2.94803	5e-05	0.00294626	yes
YOL054W	PSH1	XV:228613-229834	WT.YGD	jhd2∆.YGD	OK	5.07065	2.7842	-0.864907	-2.74888	0.0003	0.0116759	yes
YML009C	MRPL39	XIII:251303-251516	WT.YGD	jhd2∆.YGD	OK	139.115	76.1343	-0.869656	-2.90376	0.00035	0.0130577	yes
YBR126W-B	YBR126W-B	II:490849-491070	WT.YGD	jhd2∆.YGD	OK	1041.21	569.759	-0.869841	-1.93867	0.00095	0.0276025	yes
YER087C-B	SBH1	V:332581-332830	WT.YGD	jhd2∆.YGD	OK	531.299	287.275	-0.887091	-5.9561	5e-05	0.00294626	yes
YIL002W-A	YIL002W-A	IX:350300-350510	WT.YGD	jhd2∆.YGD	OK	153.829	82.6836	-0.895656	-2.40158	5e-05	0.00294626	yes
YNR020C	ATP23	XIV:667409-668222	WT.YGD	jhd2∆.YGD	OK	4.99414	2.68352	-0.896109	-2.301	0.00015	0.00721947	yes
YOR182C	RPS30B	XV:678190-678793	WT.YGD	jhd2∆.YGD	OK	3798.37	2040.93	-0.896153	-4.08125	5e-05	0.00294626	yes
YDR079C-A	TFB5	IV:603592-603811	WT.YGD	jhd2∆.YGD	OK	86.6304	46.4767	-0.898366	-2.19149	0.0013	0.0337305	yes
YGL220W	FRA2	VII:82373-82736	WT.YGD	jhd2∆.YGD	OK	145.602	77.9318	-0.901751	-3.06983	5e-05	0.00294626	yes
YER072W	VTC1	V:302805-303195	WT.YGD	jhd2∆.YGD	OK	1253.58	659.911	-0.925711	-3.06404	5e-05	0.00294626	yes
RPM1	RPM1	MT:85294-85777	WT.YGD	jhd2∆.YGD	OK	21.3753	11.2436	-0.926842	-3.66478	0.00045	0.0157625	yes
YHR141C	RPL42B	VIII:381989-382751	WT.YGD	jhd2∆.YGD	OK	2143.25	1125.14	-0.929698	-7.64649	5e-05	0.00294626	yes
YJR104C	SOD1	X:622549-623014	WT.YGD	jhd2∆.YGD	OK	1054.22	549.011	-0.941267	-2.85809	5e-05	0.00294626	yes
YHR139C	SPS100	VIII:378218-379199	WT.YGD	jhd2∆.YGD	OK	4.49632	2.30304	-0.965204	-2.64887	5e-05	0.00294626	yes
YPR132W	RPS23B	XVI:794964-795767	WT.YGD	jhd2∆.YGD	OK	1495.06	765.768	-0.965226	-3.0675	5e-05	0.00294626	yes
YDR510W	SMT3	IV:1469399-1469811	WT.YGD	jhd2∆.YGD	OK	563.399	288.06	-0.967788	-3.17511	5e-05	0.00294626	yes
YOR167C	RPS28A	XV:648803-649007	WT.YGD	jhd2∆.YGD	OK	6247.85	3185.39	-0.971891	-4.13737	5e-05	0.00294626	yes
YBR126W-A	YBR126W-A	II:490849-491070	WT.YGD	jhd2∆.YGD	OK	452.222	230.473	-0.972432	-2.96665	5e-05	0.00294626	yes
YJR073C	OPI3	X:572314-572935	WT.YGD	jhd2∆.YGD	OK	1252.32	637.912	-0.97317	-2.34311	0.0002	0.00869655	yes
YGR209C	TRX2	VII:912912-913227	WT.YGD	jhd2∆.YGD	OK	622.271	316.789	-0.974018	-3.37899	5e-05	0.00294626	yes
YML123C	PHO84	XIII:24036-25800	WT.YGD	jhd2∆.YGD	OK	607.22	284.744	-1.09255	-3.2076	5e-05	0.00294626	yes
YNR044W	AGA1	XIV:703698-705876	WT.YGD	jhd2∆.YGD	OK	13.9223	6.35929	-1.13046	-10.1496	5e-05	0.00294626	yes
YDR070C	FMP16	IV:588097-588379	WT.YGD	jhd2∆.YGD	OK	19.5312	8.88064	-1.13705	-2.8911	0.00015	0.00721947	yes
YFL014W	HSP12	VI:107255-107585	WT.YGD	jhd2∆.YGD	OK	90.2995	40.1072	-1.17086	-6.68037	5e-05	0.00294626	yes
YBR093C	PHO5	II:429547-430951	WT.YGD	jhd2∆.YGD	OK	156.657	67.3106	-1.21871	-4.66603	5e-05	0.00294626	yes
YBR296C	PHO89	II:796797-798522	WT.YGD	jhd2∆.YGD	OK	11.0017	4.46948	-1.29955	-4.499	5e-05	0.00294626	yes
YPR036W-A	YPR036W-A	XVI:645949-646153	WT.YGD	jhd2∆.YGD	OK	116.734	46.361	-1.33223	-5.24873	5e-05	0.00294626	yes
YCR098C	GIT1	III:297048-298605	WT.YGD	jhd2∆.YGD	OK	17.2527	6.61427	-1.38317	-4.71339	5e-05	0.00294626	yes
YGL255W	ZRT1	VII:20977-22108	WT.YGD	jhd2∆.YGD	OK	97.9247	33.39	-1.55226	-5.28987	5e-05	0.00294626	yes
YLR042C	YLR042C	XII:229965-230451	WT.YGD	jhd2∆.YGD	OK	10.5468	3.44095	-1.61592	-3.77395	5e-05	0.00294626	yes
YGL090W	LIF1	VII:343318-344584	WT.YGD	jhd2∆.YGD	OK	23.1715	7.42474	-1.64194	-6.28261	5e-05	0.00294626	yes
YHR032W-A	YHR032W-A	VIII:175194-175394	WT.YGD	jhd2∆.YGD	OK	107.317	32.3157	-1.73157	-15.2557	5e-05	0.00294626	yes
YJL153C	INO1	X:134331-135933	WT.YGD	jhd2∆.YGD	OK	183.502	54.2465	-1.75819	-4.51421	5e-05	0.00294626	yes
YLR041W	YLR041W	XII:228907-229697	WT.YGD	jhd2∆.YGD	OK	210.938	19.3171	-3.44887	-5.8002	5e-05	0.00294626	yes
YLR040C	YLR040C	XII:228907-229697	WT.YGD	jhd2∆.YGD	OK	107.406	9.42751	-3.51005	-12.4154	5e-05	0.00294626	yes
YKL178C	STE3	XI:113214-114694	WT.YGD	jhd2∆.YGD	OK	117.922	4.0506	-4.86355	-13.6853	5e-05	0.00294626	yes
YJR004C	SAG1	X:442908-444861	WT.YGD	jhd2∆.YGD	OK	277.343	9.22505	-4.90997	-16.0945	5e-05	0.00294626	yes
YGL089C	MF(ALPHA)2	VII:344790-345153	WT.YGD	jhd2∆.YGD	OK	360.25	6.89995	-5.70627	-15.3837	5e-05	0.00294626	yes
YKL177W	YKL177W	XI:113214-114694	WT.YGD	jhd2∆.YGD	OK	177.712	2.80915	-5.98327	-5.46202	0.0017	0.0415446	yes
YPL187W	MF(ALPHA)1	XVI:193647-194145	WT.YGD	jhd2∆.YGD	OK	1148.19	3.47621	-8.36763	-18.6626	5e-05	0.00294626	yes
Q0142	Q0142	MT:51051-51228	WT.YGD	jhd2∆.YGD	NOTEST	1.29942	0	#NAME?	0	1	1	no
15S_rRNA	15S_rRNA	MT:6545-8194	WT.YGD	jhd2∆.YGD	OK	44.5405	59.0157	0.405981	1.43615	0.0124	0.15035	no
21S_rRNA	21S_rRNA	MT:58008-62447	WT.YGD	jhd2∆.YGD	OK	53.5992	52.0177	-0.0432093	-0.18999	0.80255	0.954124	no
HRA1	HRA1	I:94686-99868	WT.YGD	jhd2∆.YGD	OK	21.1717	17.7801	-0.251876	-0.287418	0.6358	0.898222	no
ICR1	ICR1	IX:393883-397082	WT.YGD	jhd2∆.YGD	OK	2.91985	2.8661	-0.0268092	-0.0782144	0.8999	0.977074	no
LSR1	LSR1	II:680687-681862	WT.YGD	jhd2∆.YGD	HIDATA	0	12656.9	0	0	1	1	no
NME1	NME1	XIV:585586-585926	WT.YGD	jhd2∆.YGD	OK	6228.89	5618.98	-0.148667	-0.480459	0.4646	0.814556	no
PWR1	PWR1	IX:393883-397082	WT.YGD	jhd2∆.YGD	OK	6.37453	7.4663	0.228074	0.416385	0.50605	0.8381	no
Q0010	Q0010	MT:3951-4415	WT.YGD	jhd2∆.YGD	NOTEST	0	0.127273	inf	0	1	1	no
Q0017	Q0017	MT:3951-4415	WT.YGD	jhd2∆.YGD	NOTEST	0	0	0	0	1	1	no
Q0032	Q0032	MT:11666-11957	WT.YGD	jhd2∆.YGD	NOTEST	0	0.801092	inf	0	1	1	no
Q0045	COX1	MT:13817-26701	WT.YGD	jhd2∆.YGD	OK	378.3	459.432	0.280323	0.598723	0.5365	0.855212	no
Q0050	AI1	MT:13817-26701	WT.YGD	jhd2∆.YGD	OK	869.847	1063.25	0.289648	0.581568	0.4848	0.827019	no
Q0055	AI2	MT:13817-26701	WT.YGD	jhd2∆.YGD	OK	608.642	667.149	0.132416	0.183406	0.7728	0.946178	no
Q0060	AI3	MT:13817-26701	WT.YGD	jhd2∆.YGD	OK	114.518	143.972	0.330214	0.126874	0.87415	0.971414	no
Q0065	AI4	MT:13817-26701	WT.YGD	jhd2∆.YGD	OK	96.0179	129.283	0.429157	0.480448	0.6697	0.909229	no
Q0070	AI5_ALPHA	MT:13817-26701	WT.YGD	jhd2∆.YGD	OK	5.31664	7.74482	0.542716	0.142474	0.7059	0.921852	no
Q0075	AI5_BETA	MT:13817-26701	WT.YGD	jhd2∆.YGD	OK	39.4697	43.0737	0.126064	0.0204494	0.9285	0.982375	no
Q0080	ATP8	MT:27665-27812	WT.YGD	jhd2∆.YGD	OK	18.8682	25.3431	0.42563	0.170128	0.6343	0.898006	no
Q0085	ATP6	MT:28486-29266	WT.YGD	jhd2∆.YGD	OK	1256.32	1320.88	0.072301	0.275128	0.6673	0.90871	no
Q0092	Q0092	MT:30873-31014	WT.YGD	jhd2∆.YGD	NOTEST	0	0	0	0	1	1	no
Q0105	COB	MT:36539-43647	WT.YGD	jhd2∆.YGD	OK	892.432	971.225	0.122064	0.31451	0.6107	0.8889	no
Q0110	BI2	MT:36539-43647	WT.YGD	jhd2∆.YGD	OK	83.7759	94.5003	0.173785	0.10727	0.86965	0.970171	no
Q0115	BI3	MT:36539-43647	WT.YGD	jhd2∆.YGD	OK	14.0923	17.8697	0.342609	0.108838	0.861	0.969965	no
Q0120	BI4	MT:36539-43647	WT.YGD	jhd2∆.YGD	OK	157.697	132.977	-0.245977	-0.207208	0.68695	0.916466	no
Q0130	OLI1	MT:46722-46953	WT.YGD	jhd2∆.YGD	OK	6512.89	7427.03	0.189486	0.758198	0.28995	0.688822	no
Q0140	VAR1	MT:48900-50097	WT.YGD	jhd2∆.YGD	OK	7.00773	7.27846	0.0546851	0.0801821	0.9035	0.977992	no
Q0143	Q0143	MT:51276-51429	WT.YGD	jhd2∆.YGD	OK	7.94883	5.47287	-0.538444	-1.13405	0.59425	0.88325	no
Q0144	Q0144	MT:54108-54438	WT.YGD	jhd2∆.YGD	NOTEST	0	0	0	0	1	1	no
Q0160	SCEI	MT:58008-62447	WT.YGD	jhd2∆.YGD	OK	72.261	78.2218	0.114353	0.138943	0.81805	0.957454	no
Q0182	Q0182	MT:65769-66179	WT.YGD	jhd2∆.YGD	OK	7.17442	6.15548	-0.220989	-0.502691	0.4044	0.779859	no
Q0250	COX2	MT:73757-75984	WT.YGD	jhd2∆.YGD	OK	1529.66	1442.83	-0.0843069	-0.28431	0.6265	0.895481	no
Q0255	Q0255	MT:73757-75984	WT.YGD	jhd2∆.YGD	OK	19.3778	25.8658	0.416637	0.179685	0.86765	0.970171	no
Q0275	COX3	MT:79212-80022	WT.YGD	jhd2∆.YGD	OK	730.422	800.454	0.132088	0.494298	0.44415	0.805065	no
Q0297	Q0297	MT:85294-85777	WT.YGD	jhd2∆.YGD	OK	4.36353	9.09233	1.05915	1.00208	0.38175	0.766051	no
RDN18-1,RDN37-1	RDN18-1,RDN37-1	XII:451785-457732	WT.YGD	jhd2∆.YGD	NOTEST	0	0	0	0	1	1	no
RDN18-2,RDN37-2	RDN18-2,RDN37-2	XII:460922-466869	WT.YGD	jhd2∆.YGD	NOTEST	0	0	0	0	1	1	no
RDN25-1	RDN25-1	XII:451785-457732	WT.YGD	jhd2∆.YGD	NOTEST	0	0	0	0	1	1	no
RDN25-2	RDN25-2	XII:460922-466869	WT.YGD	jhd2∆.YGD	NOTEST	0	0	0	0	1	1	no
RDN37-1	RDN37-1	XII:451785-457732	WT.YGD	jhd2∆.YGD	NOTEST	0	0	0	0	1	1	no
RDN37-2	RDN37-2	XII:460922-466869	WT.YGD	jhd2∆.YGD	NOTEST	0	0	0	0	1	1	no
RDN5-1	RDN5-1	XII:459675-459796	WT.YGD	jhd2∆.YGD	NOTEST	0	0	0	0	1	1	no
RDN5-2	RDN5-2	XII:468812-468958	WT.YGD	jhd2∆.YGD	NOTEST	0	0	0	0	1	1	no
RDN5-3	RDN5-3	XII:472464-472610	WT.YGD	jhd2∆.YGD	NOTEST	0	0	0	0	1	1	no
RDN5-4	RDN5-4	XII:482044-482190	WT.YGD	jhd2∆.YGD	NOTEST	0	0	0	0	1	1	no
RDN5-5	RDN5-5	XII:485696-485842	WT.YGD	jhd2∆.YGD	NOTEST	0	0	0	0	1	1	no
RDN5-6	RDN5-6	XII:489348-489469	WT.YGD	jhd2∆.YGD	NOTEST	0	0	0	0	1	1	no
RDN58-1	RDN58-1	XII:451785-457732	WT.YGD	jhd2∆.YGD	NOTEST	0	0	0	0	1	1	no
RDN58-2	RDN58-2	XII:460922-466869	WT.YGD	jhd2∆.YGD	NOTEST	0	0	0	0	1	1	no
RNA170	RNA170	XIII:667287-667456	WT.YGD	jhd2∆.YGD	OK	25.9407	20.874	-0.313513	-0.355558	0.5861	0.879011	no
RUF20	RUF20	VI:131060-131503	WT.YGD	jhd2∆.YGD	OK	40.1914	42.648	0.0855919	0.293434	0.6552	0.907492	no
RUF22	RUF22	VI:199298-199813	WT.YGD	jhd2∆.YGD	NOTEST	0	0	0	0	1	1	no
RUF23	RUF23	VI:221713-221967	WT.YGD	jhd2∆.YGD	OK	1.21679	0.751831	-0.694605	-0.526553	0.6335	0.897871	no
RUF5-1	RUF5-1	VIII:212408-213118	WT.YGD	jhd2∆.YGD	NOTEST	0	0	0	0	1	1	no
RUF5-2	RUF5-2	VIII:214406-215116	WT.YGD	jhd2∆.YGD	NOTEST	0	0	0	0	1	1	no
SCR1	SCR1	V:441986-442508	WT.YGD	jhd2∆.YGD	HIDATA	0	0	0	0	1	1	no
SRG1	SRG1	V:322211-324095	WT.YGD	jhd2∆.YGD	OK	14.2812	15.86	0.151275	0.0805908	0.90075	0.977492	no
tA(AGC)D	tA(AGC)D	IV:410378-410451	WT.YGD	jhd2∆.YGD	NOTEST	0	0	0	0	1	1	no
tA(AGC)F	tA(AGC)F	VI:204923-204996	WT.YGD	jhd2∆.YGD	NOTEST	0	0	0	0	1	1	no
tA(AGC)G	tA(AGC)G	VII:774348-774421	WT.YGD	jhd2∆.YGD	NOTEST	0	0	0	0	1	1	no
tA(AGC)H	tA(AGC)H	VIII:146241-146314	WT.YGD	jhd2∆.YGD	NOTEST	0	0	0	0	1	1	no
tA(AGC)J	tA(AGC)J	X:197312-197385	WT.YGD	jhd2∆.YGD	NOTEST	0	0	0	0	1	1	no
tA(AGC)K1	tA(AGC)K1	XI:219894-219967	WT.YGD	jhd2∆.YGD	NOTEST	0	0	0	0	1	1	no
tA(AGC)K2	tA(AGC)K2	XI:517987-518060	WT.YGD	jhd2∆.YGD	NOTEST	0	0	0	0	1	1	no
tA(AGC)L	tA(AGC)L	XII:656933-657006	WT.YGD	jhd2∆.YGD	NOTEST	0	0	0	0	1	1	no
tA(AGC)M1	tA(AGC)M1	XIII:321146-321219	WT.YGD	jhd2∆.YGD	NOTEST	0	0	0	0	1	1	no
tA(AGC)M2	tA(AGC)M2	XIII:768368-768441	WT.YGD	jhd2∆.YGD	NOTEST	0	0	0	0	1	1	no
tA(AGC)P	tA(AGC)P	XVI:856901-856974	WT.YGD	jhd2∆.YGD	NOTEST	0	0	0	0	1	1	no
tA(UGC)A	tA(UGC)A	I:166266-166339	WT.YGD	jhd2∆.YGD	NOTEST	0	0	0	0	1	1	no
tA(UGC)E	tA(UGC)E	V:312022-312095	WT.YGD	jhd2∆.YGD	NOTEST	0	0	0	0	1	1	no
tA(UGC)G	tA(UGC)G	VII:794416-794489	WT.YGD	jhd2∆.YGD	NOTEST	0	0	0	0	1	1	no
tA(UGC)L	tA(UGC)L	XII:214882-214955	WT.YGD	jhd2∆.YGD	NOTEST	0	0	0	0	1	1	no
tA(UGC)O	tA(UGC)O	XV:854186-854259	WT.YGD	jhd2∆.YGD	NOTEST	0	0	0	0	1	1	no
tA(UGC)Q	tA(UGC)Q	MT:69845-69921	WT.YGD	jhd2∆.YGD	NOTEST	0	40.6262	inf	0	1	1	no
tC(GCA)B	tC(GCA)B	II:643006-643078	WT.YGD	jhd2∆.YGD	NOTEST	0	0	0	0	1	1	no
tC(GCA)G	tC(GCA)G	VII:707107-707179	WT.YGD	jhd2∆.YGD	NOTEST	0	0	0	0	1	1	no
tC(GCA)P1	tC(GCA)P1	XVI:435892-435964	WT.YGD	jhd2∆.YGD	NOTEST	0	0	0	0	1	1	no
tC(GCA)P2	tC(GCA)P2	XVI:775764-775836	WT.YGD	jhd2∆.YGD	NOTEST	0	0	0	0	1	1	no
tC(GCA)Q	tC(GCA)Q	MT:64414-64490	WT.YGD	jhd2∆.YGD	NOTEST	0	0	0	0	1	1	no
tD(GUC)B	tD(GUC)B	II:405959-406031	WT.YGD	jhd2∆.YGD	NOTEST	0	0	0	0	1	1	no
tD(GUC)D	tD(GUC)D	IV:568963-569035	WT.YGD	jhd2∆.YGD	NOTEST	0	0	0	0	1	1	no
tD(GUC)G1	tD(GUC)G1	VII:531609-531681	WT.YGD	jhd2∆.YGD	NOTEST	0	0	0	0	1	1	no
tD(GUC)G2	tD(GUC)G2	VII:544576-544648	WT.YGD	jhd2∆.YGD	NOTEST	0	0	0	0	1	1	no
tD(GUC)I1	tD(GUC)I1	IX:324302-324374	WT.YGD	jhd2∆.YGD	NOTEST	0	0	0	0	1	1	no
tD(GUC)I2	tD(GUC)I2	IX:336348-336420	WT.YGD	jhd2∆.YGD	NOTEST	0	0	0	0	1	1	no
tD(GUC)J1	tD(GUC)J1	X:204734-204806	WT.YGD	jhd2∆.YGD	NOTEST	0	0	0	0	1	1	no
tD(GUC)J2	tD(GUC)J2	X:355455-355527	WT.YGD	jhd2∆.YGD	NOTEST	0	0	0	0	1	1	no
tD(GUC)J3	tD(GUC)J3	X:374423-374495	WT.YGD	jhd2∆.YGD	NOTEST	0	0	0	0	1	1	no
tD(GUC)J4	tD(GUC)J4	X:541507-541579	WT.YGD	jhd2∆.YGD	NOTEST	0	0	0	0	1	1	no
tD(GUC)K	tD(GUC)K	XI:513331-513403	WT.YGD	jhd2∆.YGD	NOTEST	0	0	0	0	1	1	no
tD(GUC)L1	tD(GUC)L1	XII:427131-427203	WT.YGD	jhd2∆.YGD	NOTEST	0	0	0	0	1	1	no
tD(GUC)L2	tD(GUC)L2	XII:793917-793989	WT.YGD	jhd2∆.YGD	NOTEST	0	0	0	0	1	1	no
tD(GUC)M	tD(GUC)M	XIII:463553-463625	WT.YGD	jhd2∆.YGD	NOTEST	0	0	0	0	1	1	no
tD(GUC)N	tD(GUC)N	XIV:519098-519169	WT.YGD	jhd2∆.YGD	NOTEST	0	0	0	0	1	1	no
tD(GUC)O	tD(GUC)O	XV:571957-572029	WT.YGD	jhd2∆.YGD	NOTEST	0	0	0	0	1	1	no
tD(GUC)Q	tD(GUC)Q	MT:68321-68396	WT.YGD	jhd2∆.YGD	OK	47.8605	319.681	2.73972	52.6958	0.17255	0.560787	no
tE(CUC)D	tE(CUC)D	IV:1017000-1017318	WT.YGD	jhd2∆.YGD	NOTEST	101.462	0	#NAME?	0	1	1	no
tE(CUC)I	tE(CUC)I	IX:197591-197663	WT.YGD	jhd2∆.YGD	NOTEST	0	0	0	0	1	1	no
tE(UUC)B	tE(UUC)B	II:645166-645238	WT.YGD	jhd2∆.YGD	NOTEST	0	0	0	0	1	1	no
tE(UUC)C	tE(UUC)C	III:82461-82533	WT.YGD	jhd2∆.YGD	NOTEST	0	0	0	0	1	1	no
tE(UUC)E1	tE(UUC)E1	V:177098-177170	WT.YGD	jhd2∆.YGD	NOTEST	0	0	0	0	1	1	no
tE(UUC)E2	tE(UUC)E2	V:354933-355005	WT.YGD	jhd2∆.YGD	NOTEST	0	0	0	0	1	1	no
tE(UUC)E3	tE(UUC)E3	V:487330-487402	WT.YGD	jhd2∆.YGD	NOTEST	0	0	0	0	1	1	no
tE(UUC)G1	SOE1	VII:328582-328654	WT.YGD	jhd2∆.YGD	NOTEST	0	0	0	0	1	1	no
tE(UUC)G2	tE(UUC)G2	VII:401526-401598	WT.YGD	jhd2∆.YGD	NOTEST	0	0	0	0	1	1	no
tE(UUC)G3	tE(UUC)G3	VII:541849-541921	WT.YGD	jhd2∆.YGD	NOTEST	0	0	0	0	1	1	no
tE(UUC)I	tE(UUC)I	IX:370416-370488	WT.YGD	jhd2∆.YGD	NOTEST	0	0	0	0	1	1	no
tE(UUC)J	tE(UUC)J	X:115938-116010	WT.YGD	jhd2∆.YGD	NOTEST	0	0	0	0	1	1	no
tE(UUC)K	tE(UUC)K	XI:141017-141089	WT.YGD	jhd2∆.YGD	NOTEST	0	0	0	0	1	1	no
tE(UUC)L	tE(UUC)L	XII:797177-797249	WT.YGD	jhd2∆.YGD	NOTEST	0	0	0	0	1	1	no
tE(UUC)M	tE(UUC)M	XIII:290800-290872	WT.YGD	jhd2∆.YGD	NOTEST	0	0	0	0	1	1	no
tE(UUC)P	tE(UUC)P	XVI:210191-210263	WT.YGD	jhd2∆.YGD	NOTEST	0	0	0	0	1	1	no
tE(UUC)Q	tE(UUC)Q	MT:35372-35444	WT.YGD	jhd2∆.YGD	NOTEST	112.126	96.8523	-0.211261	0	1	1	no
tF(GAA)B	tF(GAA)B	II:36397-36488	WT.YGD	jhd2∆.YGD	NOTEST	0	0	0	0	1	1	no
tF(GAA)D	tF(GAA)D	IV:1095369-1095461	WT.YGD	jhd2∆.YGD	NOTEST	0	0	0	0	1	1	no
tF(GAA)F	tF(GAA)F	VI:157915-158007	WT.YGD	jhd2∆.YGD	NOTEST	0	0	0	0	1	1	no
tF(GAA)G	tF(GAA)G	VII:440715-440807	WT.YGD	jhd2∆.YGD	NOTEST	0	0	0	0	1	1	no
tF(GAA)H1	tF(GAA)H1	VIII:237847-237939	WT.YGD	jhd2∆.YGD	NOTEST	0	0	0	0	1	1	no
tF(GAA)H2	tF(GAA)H2	VIII:358477-358569	WT.YGD	jhd2∆.YGD	NOTEST	0	0	0	0	1	1	no
tF(GAA)M	tF(GAA)M	XIII:352279-352370	WT.YGD	jhd2∆.YGD	NOTEST	0	0	0	0	1	1	no
tF(GAA)N	tF(GAA)N	XIV:374868-374959	WT.YGD	jhd2∆.YGD	NOTEST	0	0	0	0	1	1	no
tF(GAA)P1	tF(GAA)P1	XVI:560197-560289	WT.YGD	jhd2∆.YGD	NOTEST	0	0	0	0	1	1	no
tF(GAA)P2	tF(GAA)P2	XVI:622539-622631	WT.YGD	jhd2∆.YGD	NOTEST	0	0	0	0	1	1	no
tF(GAA)Q	tF(GAA)Q	MT:77430-77505	WT.YGD	jhd2∆.YGD	NOTEST	0	0	0	0	1	1	no
tG(CCC)D	SUF3	IV:1257007-1257079	WT.YGD	jhd2∆.YGD	NOTEST	0	0	0	0	1	1	no
tG(CCC)O	SUF5	XV:594353-594425	WT.YGD	jhd2∆.YGD	NOTEST	0	0	0	0	1	1	no
tG(GCC)B	tG(GCC)B	II:197628-197699	WT.YGD	jhd2∆.YGD	NOTEST	0	0	0	0	1	1	no
tG(GCC)C	SUF16	III:142700-142771	WT.YGD	jhd2∆.YGD	NOTEST	0	0	0	0	1	1	no
tG(GCC)D1	tG(GCC)D1	IV:83547-83618	WT.YGD	jhd2∆.YGD	NOTEST	0	0	0	0	1	1	no
tG(GCC)D2	tG(GCC)D2	IV:992831-992902	WT.YGD	jhd2∆.YGD	NOTEST	0	0	0	0	1	1	no
tG(GCC)E	tG(GCC)E	V:61889-61960	WT.YGD	jhd2∆.YGD	NOTEST	0	0	0	0	1	1	no
tG(GCC)F1	SUF20	VI:162227-162298	WT.YGD	jhd2∆.YGD	NOTEST	0	0	0	0	1	1	no
tG(GCC)F2	tG(GCC)F2	VI:180973-181044	WT.YGD	jhd2∆.YGD	NOTEST	0	0	0	0	1	1	no
tG(GCC)G1	tG(GCC)G1	VII:845648-845719	WT.YGD	jhd2∆.YGD	NOTEST	0	0	0	0	1	1	no
tG(GCC)G2	tG(GCC)G2	VII:930952-931023	WT.YGD	jhd2∆.YGD	NOTEST	0	0	0	0	1	1	no
tG(GCC)J1	tG(GCC)J1	X:396725-396796	WT.YGD	jhd2∆.YGD	NOTEST	0	0	0	0	1	1	no
tG(GCC)J2	tG(GCC)J2	X:531827-531898	WT.YGD	jhd2∆.YGD	NOTEST	0	0	0	0	1	1	no
tG(GCC)M	tG(GCC)M	XIII:183897-183968	WT.YGD	jhd2∆.YGD	NOTEST	0	0	0	0	1	1	no
tG(GCC)O1	tG(GCC)O1	XV:226610-226681	WT.YGD	jhd2∆.YGD	NOTEST	0	0	0	0	1	1	no
tG(GCC)O2	SUF17	XV:282163-282234	WT.YGD	jhd2∆.YGD	NOTEST	0	0	0	0	1	1	no
tG(GCC)P1	tG(GCC)P1	XVI:572268-572339	WT.YGD	jhd2∆.YGD	NOTEST	0	0	0	0	1	1	no
tG(GCC)P2	tG(GCC)P2	XVI:860313-860449	WT.YGD	jhd2∆.YGD	NOTEST	0	0	0	0	1	1	no
tG(UCC)G	SUF4	VII:779615-779687	WT.YGD	jhd2∆.YGD	NOTEST	0	0	0	0	1	1	no
tG(UCC)N	SUF6	XIV:96172-96544	WT.YGD	jhd2∆.YGD	NOTEST	0	0	0	0	1	1	no
tG(UCC)O	SUF1	XV:110961-111033	WT.YGD	jhd2∆.YGD	NOTEST	0	0	0	0	1	1	no
tG(UCC)Q	tG(UCC)Q	MT:67467-67542	WT.YGD	jhd2∆.YGD	NOTEST	0	0	0	0	1	1	no
tH(GUG)E1	tH(GUG)E1	V:207356-207428	WT.YGD	jhd2∆.YGD	NOTEST	0	0	0	0	1	1	no
tH(GUG)E2	tH(GUG)E2	V:434540-434612	WT.YGD	jhd2∆.YGD	NOTEST	0	0	0	0	1	1	no
tH(GUG)G1	tH(GUG)G1	VII:110624-110696	WT.YGD	jhd2∆.YGD	NOTEST	0	0	0	0	1	1	no
tH(GUG)G2	tH(GUG)G2	VII:319780-319852	WT.YGD	jhd2∆.YGD	NOTEST	0	0	0	0	1	1	no
tH(GUG)H	tH(GUG)H	VIII:62754-62826	WT.YGD	jhd2∆.YGD	NOTEST	0	0	0	0	1	1	no
tH(GUG)K	tH(GUG)K	XI:313400-313472	WT.YGD	jhd2∆.YGD	NOTEST	0	0	0	0	1	1	no
tH(GUG)M	tH(GUG)M	XIII:363063-363135	WT.YGD	jhd2∆.YGD	NOTEST	0	0	0	0	1	1	no
tH(GUG)Q	tH(GUG)Q	MT:64595-64670	WT.YGD	jhd2∆.YGD	NOTEST	0	0	0	0	1	1	no
tI(AAU)B	tI(AAU)B	II:197493-197567	WT.YGD	jhd2∆.YGD	NOTEST	0	0	0	0	1	1	no
tI(AAU)D	tI(AAU)D	IV:668006-668080	WT.YGD	jhd2∆.YGD	NOTEST	0	0	0	0	1	1	no
tI(AAU)E1	tI(AAU)E1	V:443201-443275	WT.YGD	jhd2∆.YGD	NOTEST	0	0	0	0	1	1	no
tI(AAU)E2	tI(AAU)E2	V:551284-551358	WT.YGD	jhd2∆.YGD	NOTEST	0	0	0	0	1	1	no
tI(AAU)G	tI(AAU)G	VII:739121-739195	WT.YGD	jhd2∆.YGD	NOTEST	0	0	0	0	1	1	no
tI(AAU)I1	tI(AAU)I1	IX:183439-183513	WT.YGD	jhd2∆.YGD	NOTEST	0	0	0	0	1	1	no
tI(AAU)I2	tI(AAU)I2	IX:210664-210738	WT.YGD	jhd2∆.YGD	NOTEST	0	0	0	0	1	1	no
tI(AAU)L1	tI(AAU)L1	XII:734801-734875	WT.YGD	jhd2∆.YGD	NOTEST	0	0	0	0	1	1	no
tI(AAU)L2	tI(AAU)L2	XII:1052070-1052144	WT.YGD	jhd2∆.YGD	NOTEST	0	0	0	0	1	1	no
tI(AAU)N1	tI(AAU)N1	XIV:569866-569940	WT.YGD	jhd2∆.YGD	NOTEST	0	0	0	0	1	1	no
tI(AAU)N2	tI(AAU)N2	XIV:602137-602476	WT.YGD	jhd2∆.YGD	NOTEST	0	0	0	0	1	1	no
tI(AAU)P1	tI(AAU)P1	XVI:819528-819602	WT.YGD	jhd2∆.YGD	NOTEST	0	0	0	0	1	1	no
tI(AAU)P2	tI(AAU)P2	XVI:880295-880369	WT.YGD	jhd2∆.YGD	NOTEST	0	0	0	0	1	1	no
tI(GAU)Q	tI(GAU)Q	MT:70161-70237	WT.YGD	jhd2∆.YGD	NOTEST	0	0	0	0	1	1	no
tI(UAU)D	tI(UAU)D	IV:884360-884493	WT.YGD	jhd2∆.YGD	NOTEST	0	0	0	0	1	1	no
tI(UAU)L	tI(UAU)L	XII:605299-605432	WT.YGD	jhd2∆.YGD	NOTEST	0	0	0	0	1	1	no
tK(CUU)C	tK(CUU)C	III:151283-151356	WT.YGD	jhd2∆.YGD	NOTEST	0	0	0	0	1	1	no
tK(CUU)D1	tK(CUU)D1	IV:1201749-1201822	WT.YGD	jhd2∆.YGD	NOTEST	0	0	0	0	1	1	no
tK(CUU)D2	tK(CUU)D2	IV:1350289-1352589	WT.YGD	jhd2∆.YGD	NOTEST	0	0	0	0	1	1	no
tK(CUU)E1	tK(CUU)E1	V:135424-135497	WT.YGD	jhd2∆.YGD	NOTEST	0	0	0	0	1	1	no
tK(CUU)E2	tK(CUU)E2	V:435751-435824	WT.YGD	jhd2∆.YGD	NOTEST	0	0	0	0	1	1	no
tK(CUU)F	tK(CUU)F	VI:226687-226760	WT.YGD	jhd2∆.YGD	NOTEST	0	0	0	0	1	1	no
tK(CUU)G1	tK(CUU)G1	VII:122268-122341	WT.YGD	jhd2∆.YGD	NOTEST	0	0	0	0	1	1	no
tK(CUU)G2	tK(CUU)G2	VII:185713-185786	WT.YGD	jhd2∆.YGD	NOTEST	0	0	0	0	1	1	no
tK(CUU)G3	tK(CUU)G3	VII:876393-876466	WT.YGD	jhd2∆.YGD	NOTEST	0	0	0	0	1	1	no
tK(CUU)I	tK(CUU)I	IX:300227-300300	WT.YGD	jhd2∆.YGD	NOTEST	0	0	0	0	1	1	no
tK(CUU)J	tK(CUU)J	X:414965-415038	WT.YGD	jhd2∆.YGD	NOTEST	0	0	0	0	1	1	no
tK(CUU)K	tK(CUU)K	XI:202998-203071	WT.YGD	jhd2∆.YGD	NOTEST	0	0	0	0	1	1	no
tK(CUU)M	tK(CUU)M	XIII:480620-480693	WT.YGD	jhd2∆.YGD	NOTEST	0	0	0	0	1	1	no
tK(CUU)P	tK(CUU)P	XVI:582061-582134	WT.YGD	jhd2∆.YGD	NOTEST	0	0	0	0	1	1	no
tK(UUU)D	tK(UUU)D	IV:359576-359672	WT.YGD	jhd2∆.YGD	NOTEST	0	0	0	0	1	1	no
tK(UUU)G1	tK(UUU)G1	VII:115487-115583	WT.YGD	jhd2∆.YGD	NOTEST	0	0	0	0	1	1	no
tK(UUU)G2	tK(UUU)G2	VII:700952-701048	WT.YGD	jhd2∆.YGD	NOTEST	0	0	0	0	1	1	no
tK(UUU)K	tK(UUU)K	XI:578964-579060	WT.YGD	jhd2∆.YGD	NOTEST	0	0	0	0	1	1	no
tK(UUU)L	tK(UUU)L	XII:875375-875471	WT.YGD	jhd2∆.YGD	NOTEST	0	0	0	0	1	1	no
tK(UUU)O	tK(UUU)O	XV:438642-438738	WT.YGD	jhd2∆.YGD	NOTEST	0	0	0	0	1	1	no
tK(UUU)P	tK(UUU)P	XVI:769206-769302	WT.YGD	jhd2∆.YGD	NOTEST	0	0	0	0	1	1	no
tK(UUU)Q	tK(UUU)Q	MT:67060-67134	WT.YGD	jhd2∆.YGD	OK	686.714	554.059	-0.30967	-0.199835	0.7786	0.947332	no
tL(CAA)A	SUP56	I:181140-181254	WT.YGD	jhd2∆.YGD	NOTEST	0	0	0	0	1	1	no
tL(CAA)C	SUP53	III:90858-90972	WT.YGD	jhd2∆.YGD	NOTEST	0	0	0	0	1	1	no
tL(CAA)D	tL(CAA)D	IV:1461714-1461829	WT.YGD	jhd2∆.YGD	NOTEST	0	0	0	0	1	1	no
tL(CAA)G1	tL(CAA)G1	VII:205520-205634	WT.YGD	jhd2∆.YGD	NOTEST	0	0	0	0	1	1	no
tL(CAA)G2	SUP54	VII:423091-423205	WT.YGD	jhd2∆.YGD	NOTEST	0	0	0	0	1	1	no
tL(CAA)G3	tL(CAA)G3	VII:857377-857491	WT.YGD	jhd2∆.YGD	NOTEST	0	0	0	0	1	1	no
tL(CAA)K	tL(CAA)K	XI:458556-458670	WT.YGD	jhd2∆.YGD	NOTEST	0	0	0	0	1	1	no
tL(CAA)L	tL(CAA)L	XII:628382-628497	WT.YGD	jhd2∆.YGD	NOTEST	0	0	0	0	1	1	no
tL(CAA)M	tL(CAA)M	XIII:504894-505008	WT.YGD	jhd2∆.YGD	NOTEST	0	0	0	0	1	1	no
tL(CAA)N	tL(CAA)N	XIV:443005-443119	WT.YGD	jhd2∆.YGD	NOTEST	0	0	0	0	1	1	no
tL(GAG)G	tL(GAG)G	VII:700674-700756	WT.YGD	jhd2∆.YGD	OK	48.3165	55.4035	0.19746	2.15809	0.69155	0.918135	no
tL(UAA)B1	tL(UAA)B1	II:9582-9666	WT.YGD	jhd2∆.YGD	NOTEST	0	0	0	0	1	1	no
tL(UAA)B2	tL(UAA)B2	II:347602-347686	WT.YGD	jhd2∆.YGD	NOTEST	0	0	0	0	1	1	no
tL(UAA)D	tL(UAA)D	IV:519742-519826	WT.YGD	jhd2∆.YGD	NOTEST	0	0	0	0	1	1	no
tL(UAA)J	SUP51	X:424431-424515	WT.YGD	jhd2∆.YGD	NOTEST	0	0	0	0	1	1	no
tL(UAA)K	tL(UAA)K	XI:84207-84291	WT.YGD	jhd2∆.YGD	NOTEST	0	0	0	0	1	1	no
tL(UAA)L	tL(UAA)L	XII:962971-963055	WT.YGD	jhd2∆.YGD	NOTEST	0	0	0	0	1	1	no
tL(UAA)N	tL(UAA)N	XIV:726133-726217	WT.YGD	jhd2∆.YGD	NOTEST	0	0	0	0	1	1	no
tL(UAA)Q	tL(UAA)Q	MT:65769-66179	WT.YGD	jhd2∆.YGD	NOTEST	0	0	0	0	1	1	no
tL(UAG)J	tL(UAG)J	X:617918-618019	WT.YGD	jhd2∆.YGD	NOTEST	0	0	0	0	1	1	no
tL(UAG)L1	tL(UAG)L1	XII:592518-592619	WT.YGD	jhd2∆.YGD	NOTEST	0	0	0	0	1	1	no
tL(UAG)L2	tL(UAG)L2	XII:732089-732190	WT.YGD	jhd2∆.YGD	NOTEST	0	0	0	0	1	1	no
TLC1	TLC1	II:307586-308887	WT.YGD	jhd2∆.YGD	OK	331.978	272.453	-0.285081	-0.920363	0.12215	0.478061	no
tM(CAU)C	tM(CAU)C	III:149919-149991	WT.YGD	jhd2∆.YGD	NOTEST	0	0	0	0	1	1	no
tM(CAU)D	EMT1	IV:1175828-1175901	WT.YGD	jhd2∆.YGD	NOTEST	0	0	0	0	1	1	no
tM(CAU)E	IMT4	V:100132-100204	WT.YGD	jhd2∆.YGD	NOTEST	0	0	0	0	1	1	no
tM(CAU)J1	EMT5	X:391042-391115	WT.YGD	jhd2∆.YGD	NOTEST	0	0	0	0	1	1	no
tM(CAU)J2	EMT3	X:422697-423012	WT.YGD	jhd2∆.YGD	NOTEST	0	0	0	0	1	1	no
tM(CAU)J3	IMT3	X:517812-517884	WT.YGD	jhd2∆.YGD	NOTEST	0	0	0	0	1	1	no
tM(CAU)M	EMT4	XIII:572882-572955	WT.YGD	jhd2∆.YGD	NOTEST	0	0	0	0	1	1	no
tM(CAU)O1	IMT1	XV:710200-710272	WT.YGD	jhd2∆.YGD	NOTEST	0	0	0	0	1	1	no
tM(CAU)O2	EMT2	XV:976420-976493	WT.YGD	jhd2∆.YGD	NOTEST	0	0	0	0	1	1	no
tM(CAU)P	IMT2	XVI:338847-338919	WT.YGD	jhd2∆.YGD	NOTEST	0	0	0	0	1	1	no
tM(CAU)Q1	tM(CAU)Q1	MT:72629-72705	WT.YGD	jhd2∆.YGD	NOTEST	0	0	0	0	1	1	no
tM(CAU)Q2	tM(CAU)Q2	MT:85034-85112	WT.YGD	jhd2∆.YGD	NOTEST	0	0	0	0	1	1	no
tN(GUU)C	tN(GUU)C	III:127715-127789	WT.YGD	jhd2∆.YGD	NOTEST	0	0	0	0	1	1	no
tN(GUU)F	tN(GUU)F	VI:137485-137559	WT.YGD	jhd2∆.YGD	NOTEST	0	0	0	0	1	1	no
tN(GUU)G	tN(GUU)G	VII:731136-731210	WT.YGD	jhd2∆.YGD	NOTEST	0	0	0	0	1	1	no
tN(GUU)K	tN(GUU)K	XI:74623-74697	WT.YGD	jhd2∆.YGD	NOTEST	0	0	0	0	1	1	no
tN(GUU)L	tN(GUU)L	XII:975982-976056	WT.YGD	jhd2∆.YGD	NOTEST	0	0	0	0	1	1	no
tN(GUU)N1	tN(GUU)N1	XIV:102715-102789	WT.YGD	jhd2∆.YGD	NOTEST	0	0	0	0	1	1	no
tN(GUU)N2	tN(GUU)N2	XIV:632598-632672	WT.YGD	jhd2∆.YGD	NOTEST	0	0	0	0	1	1	no
tN(GUU)O1	tN(GUU)O1	XV:228330-228404	WT.YGD	jhd2∆.YGD	NOTEST	0	0	0	0	1	1	no
tN(GUU)O2	tN(GUU)O2	XV:487438-487512	WT.YGD	jhd2∆.YGD	NOTEST	0	0	0	0	1	1	no
tN(GUU)P	tN(GUU)P	XVI:810675-810749	WT.YGD	jhd2∆.YGD	NOTEST	0	0	0	0	1	1	no
tN(GUU)Q	tN(GUU)Q	MT:71432-71503	WT.YGD	jhd2∆.YGD	NOTEST	136.908	93.8497	-0.544778	0	1	1	no
tP(AGG)C	SUF2	III:123576-123648	WT.YGD	jhd2∆.YGD	NOTEST	0	0	0	0	1	1	no
tP(AGG)N	SUF10	XIV:631845-631917	WT.YGD	jhd2∆.YGD	NOTEST	0	0	0	0	1	1	no
tP(UGG)A	TRN1	I:139151-139254	WT.YGD	jhd2∆.YGD	NOTEST	0	0	0	0	1	1	no
tP(UGG)F	SUF9	VI:101375-101478	WT.YGD	jhd2∆.YGD	NOTEST	0	0	0	0	1	1	no
tP(UGG)H	SUF8	VIII:388892-389337	WT.YGD	jhd2∆.YGD	NOTEST	0	0	0	0	1	1	no
tP(UGG)L	tP(UGG)L	XII:92547-92650	WT.YGD	jhd2∆.YGD	NOTEST	0	0	0	0	1	1	no
tP(UGG)M	SUF7	XIII:196067-196170	WT.YGD	jhd2∆.YGD	NOTEST	0	0	0	0	1	1	no
tP(UGG)N1	tP(UGG)N1	XIV:547093-547370	WT.YGD	jhd2∆.YGD	NOTEST	0	0	0	0	1	1	no
tP(UGG)N2	tP(UGG)N2	XIV:568114-568217	WT.YGD	jhd2∆.YGD	NOTEST	0	0	0	0	1	1	no
tP(UGG)O1	tP(UGG)O1	XV:301046-301238	WT.YGD	jhd2∆.YGD	NOTEST	0	0	0	0	1	1	no
tP(UGG)O2	SUF11	XV:464449-464630	WT.YGD	jhd2∆.YGD	NOTEST	0	0	0	0	1	1	no
tP(UGG)O3	tP(UGG)O3	XV:980682-980787	WT.YGD	jhd2∆.YGD	NOTEST	0	0	0	0	1	1	no
tP(UGG)Q	tP(UGG)Q	MT:730-802	WT.YGD	jhd2∆.YGD	NOTEST	90.7042	101.076	0.156202	0	1	1	no
tQ(CUG)M	CDC65	XIII:808245-808317	WT.YGD	jhd2∆.YGD	OK	194.649	0	#NAME?	#NAME?	0.1211	0.47671	no
tQ(UUG)B	tQ(UUG)B	II:350826-350898	WT.YGD	jhd2∆.YGD	NOTEST	0	0	0	0	1	1	no
tQ(UUG)C	tQ(UUG)C	III:168300-168372	WT.YGD	jhd2∆.YGD	NOTEST	0	0	0	0	1	1	no
tQ(UUG)D1	tQ(UUG)D1	IV:520971-521043	WT.YGD	jhd2∆.YGD	NOTEST	0	0	0	0	1	1	no
tQ(UUG)D2	tQ(UUG)D2	IV:645152-645224	WT.YGD	jhd2∆.YGD	NOTEST	0	0	0	0	1	1	no
tQ(UUG)D3	tQ(UUG)D3	IV:802730-802802	WT.YGD	jhd2∆.YGD	NOTEST	0	0	0	0	1	1	no
tQ(UUG)E1	tQ(UUG)E1	V:250285-250357	WT.YGD	jhd2∆.YGD	NOTEST	0	0	0	0	1	1	no
tQ(UUG)E2	tQ(UUG)E2	V:131081-131153	WT.YGD	jhd2∆.YGD	NOTEST	0	0	0	0	1	1	no
tQ(UUG)H	tQ(UUG)H	VIII:134320-134392	WT.YGD	jhd2∆.YGD	NOTEST	0	0	0	0	1	1	no
tQ(UUG)L	tQ(UUG)L	XII:448649-448721	WT.YGD	jhd2∆.YGD	NOTEST	0	0	0	0	1	1	no
tQ(UUG)Q	tQ(UUG)Q	MT:66209-66285	WT.YGD	jhd2∆.YGD	OK	0	237.195	inf	#NAME?	0.03375	0.260139	no
tR(ACG)D	tR(ACG)D	IV:619968-620041	WT.YGD	jhd2∆.YGD	NOTEST	0	0	0	0	1	1	no
tR(ACG)E	tR(ACG)E	V:492351-492424	WT.YGD	jhd2∆.YGD	NOTEST	0	0	0	0	1	1	no
tR(ACG)J	tR(ACG)J	X:233938-234011	WT.YGD	jhd2∆.YGD	NOTEST	0	0	0	0	1	1	no
tR(ACG)K	tR(ACG)K	XI:490967-491040	WT.YGD	jhd2∆.YGD	NOTEST	0	0	0	0	1	1	no
tR(ACG)L	tR(ACG)L	XII:374354-374427	WT.YGD	jhd2∆.YGD	NOTEST	0	0	0	0	1	1	no
tR(ACG)O	tR(ACG)O	XV:340298-340371	WT.YGD	jhd2∆.YGD	NOTEST	0	0	0	0	1	1	no
tR(ACG)Q2	tR(ACG)Q2	MT:69288-69362	WT.YGD	jhd2∆.YGD	NOTEST	0	0	0	0	1	1	no
tR(CCG)L	TRR4	XII:818608-818680	WT.YGD	jhd2∆.YGD	NOTEST	111.805	0	#NAME?	0	1	1	no
tR(CCU)J	HSX1	X:538554-538626	WT.YGD	jhd2∆.YGD	NOTEST	0	0	0	0	1	1	no
tR(UCU)B	tR(UCU)B	II:405877-405949	WT.YGD	jhd2∆.YGD	NOTEST	0	0	0	0	1	1	no
tR(UCU)D	tR(UCU)D	IV:568881-568953	WT.YGD	jhd2∆.YGD	NOTEST	0	0	0	0	1	1	no
tR(UCU)E	tR(UCU)E	V:138665-138737	WT.YGD	jhd2∆.YGD	NOTEST	0	0	0	0	1	1	no
tR(UCU)G1	tR(UCU)G1	VII:405469-405541	WT.YGD	jhd2∆.YGD	NOTEST	0	0	0	0	1	1	no
tR(UCU)G2	tR(UCU)G2	VII:828624-828960	WT.YGD	jhd2∆.YGD	NOTEST	0	0	0	0	1	1	no
tR(UCU)G3	tR(UCU)G3	VII:736339-736411	WT.YGD	jhd2∆.YGD	NOTEST	0	0	0	0	1	1	no
tR(UCU)J1	tR(UCU)J1	X:355373-355445	WT.YGD	jhd2∆.YGD	NOTEST	0	0	0	0	1	1	no
tR(UCU)J2	tR(UCU)J2	X:374505-374577	WT.YGD	jhd2∆.YGD	NOTEST	0	0	0	0	1	1	no
tR(UCU)K	tR(UCU)K	XI:162486-162558	WT.YGD	jhd2∆.YGD	NOTEST	0	0	0	0	1	1	no
tR(UCU)M1	tR(UCU)M1	XIII:747891-747963	WT.YGD	jhd2∆.YGD	NOTEST	0	0	0	0	1	1	no
tR(UCU)M2	tR(UCU)M2	XIII:131824-131896	WT.YGD	jhd2∆.YGD	NOTEST	0	0	0	0	1	1	no
tR(UCU)Q1	tR(UCU)Q1	MT:67308-67381	WT.YGD	jhd2∆.YGD	NOTEST	0	0	0	0	1	1	no
tS(AGA)A	tS(AGA)A	I:182521-182603	WT.YGD	jhd2∆.YGD	NOTEST	0	0	0	0	1	1	no
tS(AGA)B	tS(AGA)B	II:227074-227156	WT.YGD	jhd2∆.YGD	NOTEST	0	0	0	0	1	1	no
tS(AGA)D1	tS(AGA)D1	IV:437771-437853	WT.YGD	jhd2∆.YGD	NOTEST	0	0	0	0	1	1	no
tS(AGA)D2	tS(AGA)D2	IV:980973-981055	WT.YGD	jhd2∆.YGD	NOTEST	0	0	0	0	1	1	no
tS(AGA)D3	tS(AGA)D3	IV:1305629-1305712	WT.YGD	jhd2∆.YGD	NOTEST	0	0	0	0	1	1	no
tS(AGA)E	tS(AGA)E	V:86603-86685	WT.YGD	jhd2∆.YGD	NOTEST	0	0	0	0	1	1	no
tS(AGA)G	tS(AGA)G	VII:561661-561743	WT.YGD	jhd2∆.YGD	NOTEST	0	0	0	0	1	1	no
tS(AGA)H	tS(AGA)H	VIII:133025-133107	WT.YGD	jhd2∆.YGD	NOTEST	0	0	0	0	1	1	no
tS(AGA)J	tS(AGA)J	X:524011-524093	WT.YGD	jhd2∆.YGD	NOTEST	0	0	0	0	1	1	no
tS(AGA)L	tS(AGA)L	XII:167943-168025	WT.YGD	jhd2∆.YGD	NOTEST	0	0	0	0	1	1	no
tS(AGA)M	tS(AGA)M	XIII:259157-259239	WT.YGD	jhd2∆.YGD	NOTEST	0	0	0	0	1	1	no
tS(CGA)C	SUP61	III:227941-228042	WT.YGD	jhd2∆.YGD	NOTEST	0	0	0	0	1	1	no
tS(GCU)F	tS(GCU)F	VI:191512-191613	WT.YGD	jhd2∆.YGD	NOTEST	0	0	0	0	1	1	no
tS(GCU)L	tS(GCU)L	XII:784353-784453	WT.YGD	jhd2∆.YGD	NOTEST	0	0	0	0	1	1	no
tS(GCU)O	tS(GCU)O	XV:274672-274773	WT.YGD	jhd2∆.YGD	NOTEST	0	0	0	0	1	1	no
tS(GCU)Q1	tS(GCU)Q1	MT:69202-69288	WT.YGD	jhd2∆.YGD	NOTEST	0	0	0	0	1	1	no
tS(UGA)E	SUP19	V:288442-288524	WT.YGD	jhd2∆.YGD	NOTEST	0	0	0	0	1	1	no
tS(UGA)I	SUP17	IX:248849-248931	WT.YGD	jhd2∆.YGD	NOTEST	0	0	0	0	1	1	no
tS(UGA)P	SUP16	XVI:689564-689646	WT.YGD	jhd2∆.YGD	NOTEST	0	0	0	0	1	1	no
tS(UGA)Q2	tS(UGA)Q2	MT:48200-48290	WT.YGD	jhd2∆.YGD	OK	108.707	120.582	0.149571	3.24016	0.2127	0.608197	no
tT(AGU)B	tT(AGU)B	II:266377-266450	WT.YGD	jhd2∆.YGD	NOTEST	0	0	0	0	1	1	no
tT(AGU)C	tT(AGU)C	III:295483-295556	WT.YGD	jhd2∆.YGD	NOTEST	0	0	0	0	1	1	no
tT(AGU)D	tT(AGU)D	IV:434263-434336	WT.YGD	jhd2∆.YGD	NOTEST	0	0	0	0	1	1	no
tT(AGU)H	tT(AGU)H	VIII:116106-116179	WT.YGD	jhd2∆.YGD	NOTEST	0	0	0	0	1	1	no
tT(AGU)I1	tT(AGU)I1	IX:175030-175103	WT.YGD	jhd2∆.YGD	NOTEST	0	0	0	0	1	1	no
tT(AGU)I2	tT(AGU)I2	IX:325747-325820	WT.YGD	jhd2∆.YGD	NOTEST	0	0	0	0	1	1	no
tT(AGU)J	tT(AGU)J	X:59099-59172	WT.YGD	jhd2∆.YGD	NOTEST	0	0	0	0	1	1	no
tT(AGU)N1	tT(AGU)N1	XIV:104804-104877	WT.YGD	jhd2∆.YGD	NOTEST	0	0	0	0	1	1	no
tT(AGU)N2	tT(AGU)N2	XIV:560692-560765	WT.YGD	jhd2∆.YGD	NOTEST	0	0	0	0	1	1	no
tT(AGU)O1	tT(AGU)O1	XV:113801-113874	WT.YGD	jhd2∆.YGD	NOTEST	0	0	0	0	1	1	no
tT(AGU)O2	tT(AGU)O2	XV:354040-354113	WT.YGD	jhd2∆.YGD	NOTEST	0	0	0	0	1	1	no
tT(CGU)K	TRT2	XI:46734-46806	WT.YGD	jhd2∆.YGD	NOTEST	0	0	0	0	1	1	no
tT(UGU)G1	tT(UGU)G1	VII:661748-661820	WT.YGD	jhd2∆.YGD	NOTEST	0	0	0	0	1	1	no
tT(UGU)G2	tT(UGU)G2	VII:1004215-1004287	WT.YGD	jhd2∆.YGD	NOTEST	0	0	0	0	1	1	no
tT(UGU)H	tT(UGU)H	VIII:466931-467114	WT.YGD	jhd2∆.YGD	NOTEST	100.618	42.2695	-1.2512	0	1	1	no
tT(UGU)P	tT(UGU)P	XVI:744174-744387	WT.YGD	jhd2∆.YGD	NOTEST	0	0	0	0	1	1	no
tT(UGU)Q1	tT(UGU)Q1	MT:63861-63937	WT.YGD	jhd2∆.YGD	NOTEST	0	0	0	0	1	1	no
tT(XXX)Q2	tT(XXX)Q2	MT:78088-78162	WT.YGD	jhd2∆.YGD	NOTEST	0	0	0	0	1	1	no
tV(AAC)E1	tV(AAC)E1	V:438699-438773	WT.YGD	jhd2∆.YGD	NOTEST	0	0	0	0	1	1	no
tV(AAC)E2	tV(AAC)E2	V:469456-469530	WT.YGD	jhd2∆.YGD	NOTEST	0	0	0	0	1	1	no
tV(AAC)G1	tV(AAC)G1	VII:412293-412367	WT.YGD	jhd2∆.YGD	NOTEST	0	0	0	0	1	1	no
tV(AAC)G2	tV(AAC)G2	VII:823481-823555	WT.YGD	jhd2∆.YGD	NOTEST	0	0	0	0	1	1	no
tV(AAC)G3	tV(AAC)G3	VII:73828-73902	WT.YGD	jhd2∆.YGD	NOTEST	0	0	0	0	1	1	no
tV(AAC)H	tV(AAC)H	VIII:85297-85371	WT.YGD	jhd2∆.YGD	NOTEST	0	0	0	0	1	1	no
tV(AAC)J	tV(AAC)J	X:378359-378433	WT.YGD	jhd2∆.YGD	NOTEST	0	0	0	0	1	1	no
tV(AAC)K1	tV(AAC)K1	XI:308143-308217	WT.YGD	jhd2∆.YGD	NOTEST	0	0	0	0	1	1	no
tV(AAC)K2	tV(AAC)K2	XI:379679-379753	WT.YGD	jhd2∆.YGD	NOTEST	0	0	0	0	1	1	no
tV(AAC)L	tV(AAC)L	XII:687858-687932	WT.YGD	jhd2∆.YGD	NOTEST	0	0	0	0	1	1	no
tV(AAC)M1	tV(AAC)M1	XIII:372444-372518	WT.YGD	jhd2∆.YGD	NOTEST	0	0	0	0	1	1	no
tV(AAC)M2	tV(AAC)M2	XIII:420587-420661	WT.YGD	jhd2∆.YGD	NOTEST	0	0	0	0	1	1	no
tV(AAC)M3	tV(AAC)M3	XIII:586635-586709	WT.YGD	jhd2∆.YGD	NOTEST	0	0	0	0	1	1	no
tV(AAC)O	tV(AAC)O	XV:663811-663885	WT.YGD	jhd2∆.YGD	NOTEST	0	0	0	0	1	1	no
tV(CAC)D	tV(CAC)D	IV:1075471-1075544	WT.YGD	jhd2∆.YGD	NOTEST	0	0	0	0	1	1	no
tV(CAC)H	tV(CAC)H	VIII:475705-475778	WT.YGD	jhd2∆.YGD	NOTEST	0	0	0	0	1	1	no
tV(UAC)B	tV(UAC)B	II:326791-326865	WT.YGD	jhd2∆.YGD	NOTEST	0	0	0	0	1	1	no
tV(UAC)D	tV(UAC)D	IV:488796-488870	WT.YGD	jhd2∆.YGD	NOTEST	0	0	0	0	1	1	no
tV(UAC)Q	tV(UAC)Q	MT:78532-78608	WT.YGD	jhd2∆.YGD	NOTEST	0	0	0	0	1	1	no
tW(CCA)G1	tW(CCA)G1	VII:287349-287455	WT.YGD	jhd2∆.YGD	NOTEST	0	0	0	0	1	1	no
tW(CCA)G2	tW(CCA)G2	VII:878709-878815	WT.YGD	jhd2∆.YGD	NOTEST	0	0	0	0	1	1	no
tW(CCA)J	tW(CCA)J	X:415930-416036	WT.YGD	jhd2∆.YGD	NOTEST	0	0	0	0	1	1	no
tW(CCA)K	tW(CCA)K	XI:302917-303023	WT.YGD	jhd2∆.YGD	NOTEST	0	0	0	0	1	1	no
tW(CCA)M	tW(CCA)M	XIII:379302-379408	WT.YGD	jhd2∆.YGD	NOTEST	0	0	0	0	1	1	no
tW(CCA)P	tW(CCA)P	XVI:56168-56274	WT.YGD	jhd2∆.YGD	NOTEST	0	0	0	0	1	1	no
tW(UCA)Q	tW(UCA)Q	MT:9373-9447	WT.YGD	jhd2∆.YGD	NOTEST	0	0	0	0	1	1	no
tX(XXX)D	tX(XXX)D	IV:1150841-1151183	WT.YGD	jhd2∆.YGD	OK	30.5227	17.2592	-0.822514	-1.69429	0.7208	0.927569	no
tY(GUA)D	SUP2	IV:946311-946400	WT.YGD	jhd2∆.YGD	NOTEST	0	0	0	0	1	1	no
tY(GUA)F1	SUP11	VI:167436-167525	WT.YGD	jhd2∆.YGD	NOTEST	0	0	0	0	1	1	no
tY(GUA)F2	SUP6	VI:210618-210707	WT.YGD	jhd2∆.YGD	NOTEST	0	0	0	0	1	1	no
tY(GUA)J1	SUP7	X:354243-354332	WT.YGD	jhd2∆.YGD	NOTEST	0	0	0	0	1	1	no
tY(GUA)J2	SUP4	X:542955-543044	WT.YGD	jhd2∆.YGD	NOTEST	0	0	0	0	1	1	no
tY(GUA)M1	SUP5	XIII:168794-168883	WT.YGD	jhd2∆.YGD	NOTEST	0	0	0	0	1	1	no
tY(GUA)M2	SUP8	XIII:837927-838016	WT.YGD	jhd2∆.YGD	NOTEST	0	0	0	0	1	1	no
tY(GUA)O	SUP3	XV:288191-288280	WT.YGD	jhd2∆.YGD	NOTEST	0	0	0	0	1	1	no
tY(GUA)Q	tY(GUA)Q	MT:70823-70907	WT.YGD	jhd2∆.YGD	NOTEST	23.4925	0	#NAME?	0	1	1	no
YAL001C	TFC3	I:147593-151166	WT.YGD	jhd2∆.YGD	OK	9.73257	10.2287	0.0717255	0.299562	0.63215	0.89725	no
YAL002W	VPS8	I:143706-147531	WT.YGD	jhd2∆.YGD	OK	12.1339	13.1904	0.120446	0.471241	0.43	0.795336	no
YAL003W	EFB1	I:142173-143160	WT.YGD	jhd2∆.YGD	OK	1145.33	936.556	-0.290326	-1.14512	0.12565	0.485431	no
YAL004W	YAL004W	I:139502-141431	WT.YGD	jhd2∆.YGD	OK	154.755	121.294	-0.351482	-0.588338	0.31535	0.710862	no
YAL005C	SSA1	I:139502-141431	WT.YGD	jhd2∆.YGD	OK	150.748	96.2267	-0.647632	-1.73291	0.01275	0.15254	no
YAL007C	ERP2	I:137697-138345	WT.YGD	jhd2∆.YGD	OK	97.5526	79.6246	-0.292966	-1.11723	0.0536	0.327457	no
YAL008W	FUN14	I:136913-137510	WT.YGD	jhd2∆.YGD	OK	19.8798	16.9054	-0.233813	-0.860823	0.1937	0.590091	no
YAL009W	SPO7	I:135853-136633	WT.YGD	jhd2∆.YGD	OK	11.8726	9.58033	-0.309493	-0.97719	0.09645	0.433356	no
YAL010C	MDM10	I:134183-135665	WT.YGD	jhd2∆.YGD	OK	4.37227	5.91303	0.435515	1.37848	0.0237	0.215315	no
YAL011W	SWC3	I:132198-134076	WT.YGD	jhd2∆.YGD	OK	2.97435	2.7618	-0.106968	-0.367926	0.5685	0.869534	no
YAL012W	CYS3	I:130798-131983	WT.YGD	jhd2∆.YGD	OK	275.854	310.092	0.168794	0.657174	0.39195	0.774442	no
YAL013W	DEP1	I:129269-130487	WT.YGD	jhd2∆.YGD	OK	2.81198	2.85343	0.0211092	0.068444	0.90995	0.978364	no
YAL014C	SYN8	I:128251-129019	WT.YGD	jhd2∆.YGD	OK	17.4254	17.352	-0.00609457	-0.0233901	0.9692	0.993465	no
YAL015C	NTG1	I:126902-128102	WT.YGD	jhd2∆.YGD	OK	3.66527	3.39032	-0.112498	-0.348193	0.57075	0.870139	no
YAL016C-A	YAL016C-A	I:124754-126786	WT.YGD	jhd2∆.YGD	OK	3.46002	3.13694	-0.141422	-0.0412278	0.9408	0.987143	no
YAL016C-B	YAL016C-B	I:124306-124492	WT.YGD	jhd2∆.YGD	OK	143.411	172.311	0.264865	0.473536	0.43595	0.79925	no
YAL016W	TPD3	I:124754-126786	WT.YGD	jhd2∆.YGD	OK	47.4757	47.7071	0.00701598	0.0267274	0.96595	0.993425	no
YAL017W	PSK1	I:120224-124295	WT.YGD	jhd2∆.YGD	OK	12.3859	12.6305	0.0282096	0.106633	0.85405	0.967616	no
YAL018C	YAL018C	I:118563-119541	WT.YGD	jhd2∆.YGD	NOTEST	0.13655	0.0586543	-1.21912	0	1	1	no
YAL019W	FUN30	I:114918-118314	WT.YGD	jhd2∆.YGD	OK	10.7203	10.9678	0.032934	0.131909	0.83175	0.959702	no
YAL019W-A	YAL019W-A	I:113613-114819	WT.YGD	jhd2∆.YGD	OK	3.31222	3.18638	-0.0558801	-0.113062	0.87645	0.971641	no
YAL020C	ATS1	I:113613-114819	WT.YGD	jhd2∆.YGD	OK	2.51407	2.28723	-0.136419	-0.359889	0.5505	0.860199	no
YAL021C	CCR4	I:110845-113359	WT.YGD	jhd2∆.YGD	OK	10.429	12.6187	0.274966	1.04961	0.0746	0.382712	no
YAL022C	FUN26	I:108876-110430	WT.YGD	jhd2∆.YGD	OK	16.7073	14.1405	-0.240649	-0.977361	0.11145	0.461084	no
YAL023C	PMT2	I:106271-108551	WT.YGD	jhd2∆.YGD	OK	78.2149	71.1511	-0.136557	-0.501296	0.4375	0.800243	no
YAL024C	LTE1	I:101564-105872	WT.YGD	jhd2∆.YGD	OK	6.54494	7.84588	0.261556	0.997549	0.08925	0.415292	no
YAL025C	MAK16	I:100224-101145	WT.YGD	jhd2∆.YGD	OK	10.1163	8.38741	-0.270382	-1.15087	0.12285	0.479609	no
YAL026C	DRS2	I:94686-99868	WT.YGD	jhd2∆.YGD	OK	21.2488	21.0162	-0.0158808	-0.0556987	0.92695	0.982375	no
YAL026C-A	YAL026C-A	I:94686-99868	WT.YGD	jhd2∆.YGD	OK	34.4977	35.3751	0.0362341	0.0320651	0.95455	0.99117	no
YAL027W	SAW1	I:94686-99868	WT.YGD	jhd2∆.YGD	OK	6.05693	6.3236	0.062159	0.0459961	0.9444	0.988453	no
YAL028W	FRT2	I:92899-94486	WT.YGD	jhd2∆.YGD	OK	3.44725	3.85509	0.161319	0.545054	0.3687	0.755003	no
YAL029C	MYO4	I:87854-92270	WT.YGD	jhd2∆.YGD	OK	20.6028	21.3763	0.0531782	0.196476	0.7341	0.932353	no
YAL030W	SNC1	I:87285-87752	WT.YGD	jhd2∆.YGD	OK	44.865	42.9296	-0.0636161	-0.20909	0.7239	0.928436	no
YAL031C	GIP4	I:84668-87031	WT.YGD	jhd2∆.YGD	OK	6.17368	7.04076	0.189602	0.735175	0.23565	0.638768	no
YAL031W-A	YAL031W-A	I:84668-87031	WT.YGD	jhd2∆.YGD	OK	6.49571	7.33663	0.175631	0.133034	0.84375	0.963391	no
YAL032C	PRP45	I:83334-84474	WT.YGD	jhd2∆.YGD	OK	4.29876	4.57803	0.0908048	0.290949	0.6256	0.895481	no
YAL033W	POP5	I:82705-83227	WT.YGD	jhd2∆.YGD	OK	25.5562	20.9403	-0.287392	-0.956402	0.10575	0.449901	no
YAL034C	FUN19	I:80709-81951	WT.YGD	jhd2∆.YGD	OK	5.66068	6.54358	0.209103	0.907917	0.2267	0.628146	no
YAL034C-B	YAL034C-B	I:79488-80587	WT.YGD	jhd2∆.YGD	OK	4.54816	5.44426	0.259453	0.281926	0.66585	0.908498	no
YAL034W-A	MTW1	I:79488-80587	WT.YGD	jhd2∆.YGD	OK	6.18288	4.06863	-0.603736	-1.28032	0.04395	0.294792	no
YAL035W	FUN12	I:76426-79435	WT.YGD	jhd2∆.YGD	OK	66.091	64.1338	-0.04337	-0.156157	0.7975	0.952074	no
YAL036C	RBG1	I:75042-76152	WT.YGD	jhd2∆.YGD	OK	34.5882	25.3886	-0.446099	-1.77399	0.0037	0.0720015	no
YAL037C-A	YAL037C-A	I:73425-73518	WT.YGD	jhd2∆.YGD	OK	24.7817	45.5107	0.876932	1.04821	0.40565	0.779859	no
YAL037C-B	YAL037C-B	I:71785-73300	WT.YGD	jhd2∆.YGD	OK	5935.57	4188.17	-0.503068	-0.743209	0.276	0.676849	no
YAL037W	YAL037W	I:74019-74823	WT.YGD	jhd2∆.YGD	OK	3.314	3.10957	-0.0918565	-0.223493	0.70215	0.920658	no
YAL038W	CDC19	I:71785-73300	WT.YGD	jhd2∆.YGD	OK	2700.09	2603.45	-0.0525864	-0.0606532	0.9294	0.982375	no
YAL039C	CYC3	I:68715-69525	WT.YGD	jhd2∆.YGD	OK	5.40436	4.44181	-0.282975	-0.964909	0.1031	0.444324	no
YAL040C	CLN3	I:65777-67520	WT.YGD	jhd2∆.YGD	OK	13.9415	18.364	0.397495	2.43818	0.0085	0.122079	no
YAL041W	CDC24	I:62839-65404	WT.YGD	jhd2∆.YGD	OK	10.4819	11.5441	0.139249	0.549566	0.3493	0.741777	no
YAL042C-A	YAL042C-A	I:61230-62563	WT.YGD	jhd2∆.YGD	NOTEST	0.105017	0	#NAME?	0	1	1	no
YAL042W	ERV46	I:61230-62563	WT.YGD	jhd2∆.YGD	OK	48.4505	44.5377	-0.121485	-0.519439	0.46255	0.814176	no
YAL043C	PTA1	I:58694-61052	WT.YGD	jhd2∆.YGD	OK	10.2202	9.7531	-0.0674831	-0.34916	0.65425	0.907492	no
YAL044C	GCV3	I:57949-58462	WT.YGD	jhd2∆.YGD	OK	395.475	297.372	-0.411316	-1.57858	0.01745	0.184292	no
YAL044W-A	YAL044W-A	I:57487-57850	WT.YGD	jhd2∆.YGD	OK	55.7454	40.2166	-0.471062	-1.50312	0.01065	0.137037	no
YAL045C	YAL045C	I:57487-57850	WT.YGD	jhd2∆.YGD	NOTEST	0.320669	0.135156	-1.24646	0	1	1	no
YAL046C	AIM1	I:57028-57385	WT.YGD	jhd2∆.YGD	OK	47.0996	33.5833	-0.48797	-1.64566	0.01	0.132458	no
YAL047C	SPC72	I:54988-56857	WT.YGD	jhd2∆.YGD	OK	4.32998	4.98426	0.203021	0.621741	0.2962	0.695028	no
YAL047W-A	YAL047W-A	I:52800-54913	WT.YGD	jhd2∆.YGD	OK	2.91961	3.60282	0.303352	0.210102	0.7221	0.927637	no
YAL048C	GEM1	I:52800-54913	WT.YGD	jhd2∆.YGD	OK	6.36157	6.16948	-0.0442335	-0.162515	0.7861	0.949061	no
YAL049C	AIM2	I:51854-52595	WT.YGD	jhd2∆.YGD	OK	22.4505	21.3241	-0.0742599	-0.293857	0.6293	0.896056	no
YAL051W	OAF1	I:48563-51707	WT.YGD	jhd2∆.YGD	OK	6.97671	7.23989	0.0534199	0.199928	0.7319	0.932071	no
YAL053W	FLC2	I:45898-48250	WT.YGD	jhd2∆.YGD	OK	49.5719	44.0516	-0.170328	-0.633149	0.29365	0.692136	no
YAL054C	ACS1	I:42880-45022	WT.YGD	jhd2∆.YGD	OK	5.86118	5.03428	-0.219405	-0.859096	0.1675	0.551358	no
YAL055W	PEX22	I:42176-42719	WT.YGD	jhd2∆.YGD	OK	6.59796	5.65098	-0.223519	-0.514809	0.4165	0.786296	no
YAL056C-A	YAL056C-A	I:37463-39046	WT.YGD	jhd2∆.YGD	OK	21.401	17.1296	-0.321189	-0.525945	0.40415	0.779859	no
YAL056W	GPB2	I:39258-41901	WT.YGD	jhd2∆.YGD	OK	15.8827	16.8451	0.0848665	0.329899	0.57705	0.874381	no
YAL058W	CNE1	I:37463-39046	WT.YGD	jhd2∆.YGD	OK	6.61191	6.56474	-0.0103298	-0.0345793	0.9578	0.99117	no
YAL059C-A	YAL059C-A	I:36495-37147	WT.YGD	jhd2∆.YGD	NOTEST	0	0	0	0	1	1	no
YAL060W	BDH1	I:35154-36303	WT.YGD	jhd2∆.YGD	OK	139.285	123.986	-0.167865	-0.571739	0.3335	0.73011	no
YAL061W	BDH2	I:33447-34701	WT.YGD	jhd2∆.YGD	OK	7.60815	7.56458	-0.00828707	-0.0321315	0.95545	0.99117	no
YAL062W	GDH3	I:31566-32940	WT.YGD	jhd2∆.YGD	OK	5.80265	5.99643	0.0473913	0.16902	0.7777	0.947332	no
YAL063C	FLO9	I:23999-27968	WT.YGD	jhd2∆.YGD	OK	1.10553	1.17072	0.0826611	0.288095	0.65985	0.908498	no
YAL063C-A	YAL063C-A	I:22394-22685	WT.YGD	jhd2∆.YGD	OK	10.9267	8.54265	-0.355105	-0.484345	0.4418	0.803297	no
YAL064C-A	TDA8	I:13362-13743	WT.YGD	jhd2∆.YGD	OK	3.98843	5.3616	0.426841	0.756444	0.21285	0.60835	no
YAL064W	YAL064W	I:21565-21850	WT.YGD	jhd2∆.YGD	OK	2.16476	2.00707	-0.109115	-0.073006	0.9022	0.977992	no
YAL064W-B	YAL064W-B	I:12045-12426	WT.YGD	jhd2∆.YGD	OK	4.50145	4.05832	-0.149505	-0.260209	0.6777	0.912428	no
YAL065C	YAL065C	I:11564-11951	WT.YGD	jhd2∆.YGD	OK	0.944843	1.48848	0.655693	0.721222	0.2204	0.620644	no
YAL066W	YAL066W	I:10090-10399	WT.YGD	jhd2∆.YGD	NOTEST	1.16181	0.658558	-0.818989	0	1	1	no
YAL067C	SEO1	I:7234-9016	WT.YGD	jhd2∆.YGD	OK	9.3886	12.709	0.436867	1.58918	0.0101	0.133223	no
YAL067W-A	YAL067W-A	I:2479-2707	WT.YGD	jhd2∆.YGD	NOTEST	0.935978	0.668575	-0.485386	0	1	1	no
YAL068C	PAU8	I:1806-2169	WT.YGD	jhd2∆.YGD	NOTEST	0	0	0	0	1	1	no
YAL068W-A	YAL068W-A	I:334-792	WT.YGD	jhd2∆.YGD	NOTEST	0	0	0	0	1	1	no
YAL069W	YAL069W	I:334-792	WT.YGD	jhd2∆.YGD	NOTEST	0.272515	0.0375764	-2.85844	0	1	1	no
YAR002W	NUP60	I:152256-153876	WT.YGD	jhd2∆.YGD	OK	13.1257	15.2107	0.212697	0.877383	0.1689	0.554066	no
YAR003W	SWD1	I:155004-156285	WT.YGD	jhd2∆.YGD	OK	19.7971	20.4905	0.0496706	0.189749	0.7475	0.938487	no
YAR007C	RFA1	I:156753-158619	WT.YGD	jhd2∆.YGD	OK	21.419	20.1291	-0.0896091	-0.352258	0.5516	0.860368	no
YAR008W	SEN34	I:158965-159793	WT.YGD	jhd2∆.YGD	OK	9.46162	8.02491	-0.237603	-0.701861	0.243	0.646588	no
YAR009C	YAR009C	I:160596-164187	WT.YGD	jhd2∆.YGD	OK	0.908995	1.40874	0.632064	2.40336	0.00475	0.0850817	no
YAR010C	YAR010C	I:164543-165866	WT.YGD	jhd2∆.YGD	NOTEST	0	0	0	0	1	1	no
YAR014C	BUD14	I:166741-168871	WT.YGD	jhd2∆.YGD	OK	10.7507	9.92236	-0.115678	-0.457199	0.44505	0.805217	no
YAR015W	ADE1	I:169374-170295	WT.YGD	jhd2∆.YGD	OK	149.608	145.632	-0.0388616	-0.167743	0.81235	0.955627	no
YAR018C	KIN3	I:170395-171703	WT.YGD	jhd2∆.YGD	OK	4.84809	5.78994	0.256134	1.06575	0.1448	0.51726	no
YAR019C	CDC15	I:172210-175330	WT.YGD	jhd2∆.YGD	OK	3.97869	4.43252	0.155832	0.610081	0.32745	0.723143	no
YAR019W-A	YAR019W-A	I:172210-175330	WT.YGD	jhd2∆.YGD	OK	1.48087	0.414552	-1.83682	-0.906007	0.46085	0.813227	no
YAR020C	PAU7	I:176855-177023	WT.YGD	jhd2∆.YGD	OK	20.4474	25.2761	0.305856	0.528153	0.5934	0.882819	no
YAR023C	YAR023C	I:179280-179820	WT.YGD	jhd2∆.YGD	OK	7.10786	8.29046	0.222036	0.543098	0.34435	0.737726	no
YAR027W	UIP3	I:183769-184477	WT.YGD	jhd2∆.YGD	OK	32.2585	37.0724	0.200665	0.716632	0.20815	0.602999	no
YAR028W	YAR028W	I:184891-185596	WT.YGD	jhd2∆.YGD	OK	14.2657	12.2606	-0.21852	-0.720138	0.23785	0.641696	no
YAR029W	YAR029W	I:186320-187732	WT.YGD	jhd2∆.YGD	OK	23.0985	24.1576	0.0646772	0.0724091	0.9034	0.977992	no
YAR030C	YAR030C	I:186320-187732	WT.YGD	jhd2∆.YGD	OK	7.15207	7.21842	0.0133213	0.0175824	0.9744	0.993832	no
YAR031W	PRM9	I:186320-187732	WT.YGD	jhd2∆.YGD	OK	4.00703	4.9233	0.297094	0.669354	0.25455	0.657168	no
YAR033W	MST28	I:188106-188811	WT.YGD	jhd2∆.YGD	OK	4.62925	3.83608	-0.271144	-0.655709	0.29715	0.695446	no
YAR035C-A	YAR035C-A	I:192336-192417	WT.YGD	jhd2∆.YGD	OK	60.1738	214.764	1.83555	45.9869	0.21265	0.608197	no
YAR035W	YAT1	I:190192-192256	WT.YGD	jhd2∆.YGD	OK	1.97593	1.73803	-0.185084	-0.799634	0.28285	0.682499	no
YAR042W	SWH1	I:192618-196185	WT.YGD	jhd2∆.YGD	OK	7.41507	7.88447	0.0885525	0.416388	0.55355	0.861451	no
YAR047C	YAR047C	I:201466-201787	WT.YGD	jhd2∆.YGD	OK	7.58721	9.15111	0.270376	0.678004	0.3918	0.774388	no
YAR050W	FLO1	I:203402-208016	WT.YGD	jhd2∆.YGD	OK	1.22274	1.35319	0.146255	0.53747	0.4015	0.779859	no
YAR053W	YAR053W	I:208366-208663	WT.YGD	jhd2∆.YGD	OK	16.0487	22.6925	0.499755	0.968671	0.1001	0.439419	no
YAR060C	YAR060C	I:217156-217492	WT.YGD	jhd2∆.YGD	NOTEST	0	0	0	0	1	1	no
YAR061W	YAR061W	I:218139-218343	WT.YGD	jhd2∆.YGD	NOTEST	0	0	0	0	1	1	no
YAR062W	YAR062W	I:218548-219145	WT.YGD	jhd2∆.YGD	NOTEST	0	0	0	0	1	1	no
YAR064W	YAR064W	I:220197-220497	WT.YGD	jhd2∆.YGD	NOTEST	0.26298	0.235493	-0.159271	0	1	1	no
YAR066W	YAR066W	I:221048-221660	WT.YGD	jhd2∆.YGD	NOTEST	0.151133	0.0743942	-1.02256	0	1	1	no
YAR068W	YAR068W	I:222405-222891	WT.YGD	jhd2∆.YGD	NOTEST	0.507451	0.279341	-0.861242	0	1	1	no
YAR069C	YAR069C	I:224010-224304	WT.YGD	jhd2∆.YGD	NOTEST	0	0	0	0	1	1	no
YAR070C	YAR070C	I:224562-224862	WT.YGD	jhd2∆.YGD	NOTEST	0.800183	0	#NAME?	0	1	1	no
YAR071W	PHO11	I:225459-226863	WT.YGD	jhd2∆.YGD	OK	2.24784	1.70038	-0.402683	-1.14799	0.081	0.397926	no
YAR073W	IMD1	I:227741-229317	WT.YGD	jhd2∆.YGD	NOTEST	0.186782	0.173611	-0.105502	0	1	1	no
YAR075W	YAR075W	I:227741-229317	WT.YGD	jhd2∆.YGD	NOTEST	0.125161	0.0398042	-1.6528	0	1	1	no
YBL001C	ECM15	II:237152-237467	WT.YGD	jhd2∆.YGD	OK	307.612	232.748	-0.402344	-1.56114	0.0087	0.123266	no
YBL002W	HTB2	II:236491-236887	WT.YGD	jhd2∆.YGD	OK	635.667	671.16	0.0783861	0.487566	0.64525	0.902602	no
YBL003C	HTA2	II:235393-235792	WT.YGD	jhd2∆.YGD	OK	645.104	474.806	-0.442196	-1.93553	0.00465	0.0837664	no
YBL004W	UTP20	II:227635-235117	WT.YGD	jhd2∆.YGD	OK	29.6403	31.8551	0.103965	0.350447	0.5487	0.85983	no
YBL005W	PDR3	II:217469-220400	WT.YGD	jhd2∆.YGD	OK	7.18058	8.52022	0.24679	1.07065	0.1094	0.456195	no
YBL005W-A	YBL005W-A	II:221329-226598	WT.YGD	jhd2∆.YGD	OK	1.29919	2.32032	0.836709	0.613765	0.39835	0.778164	no
YBL005W-B	YBL005W-B	II:221329-226598	WT.YGD	jhd2∆.YGD	OK	6.29624	5.70088	-0.143307	-0.721938	0.38465	0.769178	no
YBL006C	LDB7	II:216586-217129	WT.YGD	jhd2∆.YGD	OK	13.2091	13.3898	0.0195982	0.0592676	0.92275	0.981209	no
YBL006W-A	YBL006W-A	II:216586-217129	WT.YGD	jhd2∆.YGD	OK	216.338	195.806	-0.143862	-0.187125	0.76075	0.941788	no
YBL007C	SLA1	II:212631-216366	WT.YGD	jhd2∆.YGD	OK	31.3017	29.3122	-0.0947386	-0.341588	0.57125	0.870324	no
YBL008W	HIR1	II:209652-212175	WT.YGD	jhd2∆.YGD	OK	5.99099	5.65641	-0.082906	-0.302119	0.59905	0.884765	no
YBL008W-A	YBL008W-A	II:209408-209648	WT.YGD	jhd2∆.YGD	NOTEST	1.24788	0.8613	-0.534887	0	1	1	no
YBL009W	ALK2	II:207193-209224	WT.YGD	jhd2∆.YGD	OK	4.88172	6.00273	0.298229	1.116	0.07225	0.375545	no
YBL010C	YBL010C	II:206106-206949	WT.YGD	jhd2∆.YGD	OK	8.2527	9.77032	0.243538	0.737884	0.2314	0.633787	no
YBL011W	SCT1	II:203405-205817	WT.YGD	jhd2∆.YGD	OK	16.0603	15.607	-0.0413047	-0.158164	0.78455	0.949061	no
YBL012C	YBL012C	II:203405-205817	WT.YGD	jhd2∆.YGD	OK	2.20634	2.02179	-0.12602	-0.0640109	0.9344	0.98436	no
YBL013W	FMT1	II:202055-203261	WT.YGD	jhd2∆.YGD	OK	3.14843	3.25292	0.0471035	0.154592	0.80385	0.954477	no
YBL014C	RRN6	II:199063-201748	WT.YGD	jhd2∆.YGD	OK	7.49935	7.35998	-0.0270645	-0.102297	0.86005	0.969926	no
YBL015W	ACH1	II:194121-195702	WT.YGD	jhd2∆.YGD	OK	13.9788	11.6348	-0.264797	-1.08675	0.08145	0.399023	no
YBL016W	FUS3	II:192450-193512	WT.YGD	jhd2∆.YGD	OK	11.5552	8.51691	-0.440142	-1.66791	0.0074	0.110784	no
YBL017C	PEP1	II:186843-191583	WT.YGD	jhd2∆.YGD	OK	29.055	27.7006	-0.068874	-0.250241	0.6767	0.911665	no
YBL018C	POP8	II:185997-186474	WT.YGD	jhd2∆.YGD	OK	51.0508	38.9175	-0.391513	-1.23973	0.0448	0.297958	no
YBL019W	APN2	II:184352-185915	WT.YGD	jhd2∆.YGD	OK	6.36468	5.33459	-0.254712	-0.814607	0.16305	0.5465	no
YBL020W	RFT1	II:182400-184125	WT.YGD	jhd2∆.YGD	OK	37.162	37.1468	-0.000593182	-0.00233982	0.99545	0.997482	no
YBL021C	HAP3	II:181659-182094	WT.YGD	jhd2∆.YGD	OK	11.6023	8.51142	-0.446935	-1.42789	0.0327	0.255165	no
YBL022C	PIM1	II:177873-181275	WT.YGD	jhd2∆.YGD	OK	30.2715	27.2143	-0.153597	-0.575909	0.3369	0.731354	no
YBL023C	MCM2	II:174919-177526	WT.YGD	jhd2∆.YGD	OK	9.96794	9.99464	0.00386	0.0148767	0.97955	0.993887	no
YBL024W	NCL1	II:172533-174588	WT.YGD	jhd2∆.YGD	OK	41.7657	37.9479	-0.1383	-0.535276	0.38045	0.765248	no
YBL025W	RRN10	II:171480-171918	WT.YGD	jhd2∆.YGD	OK	12.4996	9.29026	-0.428091	-0.962052	0.11795	0.47088	no
YBL026W	LSM2	II:170622-171038	WT.YGD	jhd2∆.YGD	OK	122.263	132.656	0.1177	0.465073	0.48865	0.827246	no
YBL027W	RPL19B	II:168422-169376	WT.YGD	jhd2∆.YGD	OK	1379.55	1066.49	-0.371321	-1.4341	0.0498	0.315567	no
YBL028C	YBL028C	II:167517-167838	WT.YGD	jhd2∆.YGD	OK	80.1407	69.5036	-0.205447	-0.656408	0.28435	0.682942	no
YBL029C-A	YBL029C-A	II:164487-164772	WT.YGD	jhd2∆.YGD	OK	50.4447	52.3192	0.0526376	0.149574	0.79915	0.952654	no
YBL029W	YBL029W	II:166133-167264	WT.YGD	jhd2∆.YGD	OK	6.70609	8.04228	0.262133	1.1574	0.1426	0.51465	no
YBL031W	SHE1	II:161698-162715	WT.YGD	jhd2∆.YGD	OK	4.02205	4.18859	0.0585333	0.193057	0.79045	0.950377	no
YBL032W	HEK2	II:160183-161329	WT.YGD	jhd2∆.YGD	OK	31.817	30.9779	-0.0385586	-0.194751	0.7994	0.952654	no
YBL033C	RIB1	II:158655-159693	WT.YGD	jhd2∆.YGD	OK	8.73488	7.64945	-0.191432	-0.72964	0.26895	0.670949	no
YBL034C	STU1	II:153847-158389	WT.YGD	jhd2∆.YGD	OK	6.65219	7.14433	0.102968	0.411566	0.5023	0.834823	no
YBL035C	POL12	II:151492-153610	WT.YGD	jhd2∆.YGD	OK	6.84839	7.22294	0.0768215	0.31938	0.6225	0.895209	no
YBL036C	YBL036C	II:150446-151220	WT.YGD	jhd2∆.YGD	OK	45.4003	34.629	-0.39072	-1.39603	0.01695	0.181443	no
YBL037W	APL3	II:147208-150286	WT.YGD	jhd2∆.YGD	OK	10.344	11.8786	0.199577	0.77317	0.19255	0.58865	no
YBL038W	MRPL16	II:146186-146885	WT.YGD	jhd2∆.YGD	OK	19.5941	20.8828	0.0918989	0.34871	0.59495	0.883532	no
YBL039C	URA7	II:143988-145728	WT.YGD	jhd2∆.YGD	OK	73.0255	52.0458	-0.488618	-1.78213	0.0032	0.0659346	no
YBL039C-A	YBL039C-A	II:143988-145728	WT.YGD	jhd2∆.YGD	OK	352.556	288.871	-0.287427	-0.0677367	0.87435	0.971414	no
YBL039W-B	YBL039W-B	II:143392-143572	WT.YGD	jhd2∆.YGD	OK	76.0589	63.459	-0.261294	-0.506466	0.4708	0.819493	no
YBL040C	ERD2	II:142111-142868	WT.YGD	jhd2∆.YGD	OK	93.9322	82.7127	-0.183512	-0.730808	0.2237	0.62436	no
YBL041W	PRE7	II:141246-141972	WT.YGD	jhd2∆.YGD	OK	57.9385	58.5642	0.0154981	0.0596769	0.91765	0.98003	no
YBL042C	FUI1	II:138340-140260	WT.YGD	jhd2∆.YGD	OK	39.7477	32.4534	-0.292503	-1.11324	0.06205	0.352138	no
YBL043W	ECM13	II:136687-137461	WT.YGD	jhd2∆.YGD	OK	4.57805	5.29667	0.210352	0.590788	0.32995	0.726628	no
YBL044W	YBL044W	II:135997-136366	WT.YGD	jhd2∆.YGD	NOTEST	0.449504	0.507363	0.174684	0	1	1	no
YBL045C	COR1	II:134142-135516	WT.YGD	jhd2∆.YGD	OK	52.7333	45.1912	-0.222673	-0.9937	0.15205	0.528196	no
YBL046W	PSY4	II:132423-133749	WT.YGD	jhd2∆.YGD	OK	5.50376	4.61088	-0.255375	-0.887191	0.20665	0.601749	no
YBL047C	EDE1	II:127894-132040	WT.YGD	jhd2∆.YGD	OK	41.2774	49.3563	0.257882	0.944177	0.14285	0.515209	no
YBL048W	RRT1	II:127298-127610	WT.YGD	jhd2∆.YGD	OK	7.96677	10.0163	0.33028	0.526069	0.35295	0.745261	no
YBL049W	MOH1	II:126827-127244	WT.YGD	jhd2∆.YGD	OK	11.6079	10.6584	-0.123123	-0.311641	0.6172	0.892738	no
YBL050W	SEC17	II:125124-126119	WT.YGD	jhd2∆.YGD	OK	49.6936	43.2501	-0.200356	-0.874504	0.19155	0.587853	no
YBL051C	PIN4	II:122752-124759	WT.YGD	jhd2∆.YGD	OK	12.5806	16.7845	0.415926	1.98393	0.00625	0.0996346	no
YBL052C	SAS3	II:119334-121874	WT.YGD	jhd2∆.YGD	OK	12.6512	13.9354	0.139482	0.52406	0.3667	0.753993	no
YBL053W	YBL053W	II:119334-121874	WT.YGD	jhd2∆.YGD	OK	2.90922	2.35097	-0.307376	-0.288728	0.7591	0.941598	no
YBL054W	TOD6	II:117588-119166	WT.YGD	jhd2∆.YGD	OK	4.78179	3.45175	-0.470224	-2.14794	0.00885	0.124274	no
YBL055C	YBL055C	II:115572-116829	WT.YGD	jhd2∆.YGD	OK	16.8432	14.3796	-0.228144	-0.872275	0.15675	0.536833	no
YBL056W	PTC3	II:113761-115168	WT.YGD	jhd2∆.YGD	OK	99.9874	79.4432	-0.331824	-1.18316	0.04435	0.296529	no
YBL057C	PTH2	II:112800-113427	WT.YGD	jhd2∆.YGD	OK	27.8075	23.4683	-0.244763	-0.900367	0.13955	0.507711	no
YBL058W	SHP1	II:111436-112708	WT.YGD	jhd2∆.YGD	OK	26.1586	23.1881	-0.173897	-0.691702	0.25145	0.655652	no
YBL059C-A	CMC2	II:110124-110539	WT.YGD	jhd2∆.YGD	OK	55.3669	37.6305	-0.557119	-1.62308	0.00745	0.110784	no
YBL059W	YBL059W	II:110593-111244	WT.YGD	jhd2∆.YGD	OK	6.92344	6.90629	-0.00357713	-0.00898977	0.98065	0.993942	no
YBL060W	YEL1	II:107931-109995	WT.YGD	jhd2∆.YGD	OK	3.97516	3.81524	-0.0592382	-0.187743	0.7491	0.938487	no
YBL062W	YBL062W	II:105307-107406	WT.YGD	jhd2∆.YGD	NOTEST	0.120427	0.047853	-1.33148	0	1	1	no
YBL063W	KIP1	II:101885-105221	WT.YGD	jhd2∆.YGD	OK	5.88873	7.36352	0.322438	1.27369	0.0421	0.291373	no
YBL064C	PRX1	II:100370-101156	WT.YGD	jhd2∆.YGD	OK	20.4152	15.2273	-0.42298	-1.5358	0.00895	0.125399	no
YBL065W	YBL065W	II:96668-100307	WT.YGD	jhd2∆.YGD	OK	2.16906	4.33322	0.998366	0.52769	0.41595	0.786296	no
YBL066C	SEF1	II:96668-100307	WT.YGD	jhd2∆.YGD	OK	4.44322	5.67904	0.354041	1.33715	0.0221	0.206737	no
YBL067C	UBP13	II:93638-95882	WT.YGD	jhd2∆.YGD	OK	15.9263	18.4664	0.213487	0.813535	0.1586	0.540234	no
YBL068W	PRS4	II:92413-93394	WT.YGD	jhd2∆.YGD	OK	20.7954	19.4686	-0.0951157	-0.342871	0.5632	0.867997	no
YBL068W-A	YBL068W-A	II:90604-92030	WT.YGD	jhd2∆.YGD	OK	41.2142	27.5755	-0.579756	-0.408494	0.48195	0.82506	no
YBL069W	AST1	II:90604-92030	WT.YGD	jhd2∆.YGD	OK	11.0225	9.86027	-0.160747	-0.613832	0.37235	0.759452	no
YBL070C	YBL070C	II:90604-92030	WT.YGD	jhd2∆.YGD	OK	1.51321	1.56317	0.0468573	0.0175193	0.95025	0.990406	no
YBL071C	YBL071C	II:89977-90531	WT.YGD	jhd2∆.YGD	OK	42.5201	42.901	0.012866	0.0229362	0.9676	0.993425	no
YBL071C-B	YBL071C-B	II:89457-89556	WT.YGD	jhd2∆.YGD	NOTEST	0	0	0	0	1	1	no
YBL071W-A	KTI11	II:89977-90531	WT.YGD	jhd2∆.YGD	OK	64.654	50.9151	-0.344648	-0.551686	0.356	0.746127	no
YBL072C	RPS8A	II:88522-89125	WT.YGD	jhd2∆.YGD	OK	209.863	178.335	-0.234856	-1.07265	0.13115	0.492953	no
YBL073W	YBL073W	II:86721-87957	WT.YGD	jhd2∆.YGD	OK	7.18928	5.57625	-0.366552	-0.378718	0.55685	0.862639	no
YBL074C	AAR2	II:86721-87957	WT.YGD	jhd2∆.YGD	OK	7.08434	7.03992	-0.00907271	-0.0261143	0.9605	0.991479	no
YBL075C	SSA3	II:84498-86448	WT.YGD	jhd2∆.YGD	OK	5.70456	5.86817	0.0407958	0.137642	0.8093	0.955627	no
YBL076C	ILS1	II:80896-84261	WT.YGD	jhd2∆.YGD	OK	312.013	297.273	-0.069817	-0.205999	0.72965	0.931203	no
YBL077W	YBL077W	II:80896-84261	WT.YGD	jhd2∆.YGD	OK	86.1242	115.166	0.419228	0.175034	0.71075	0.923594	no
YBL078C	ATG8	II:80377-80731	WT.YGD	jhd2∆.YGD	OK	42.7675	33.3174	-0.360239	-1.07349	0.0808	0.397692	no
YBL079W	NUP170	II:75258-79767	WT.YGD	jhd2∆.YGD	OK	17.5076	18.4471	0.0754056	0.284416	0.63265	0.89725	no
YBL080C	PET112	II:73069-74695	WT.YGD	jhd2∆.YGD	OK	3.68749	3.53748	-0.0599187	-0.194387	0.7483	0.938487	no
YBL082C	ALG3	II:69712-71127	WT.YGD	jhd2∆.YGD	OK	23.4686	18.5127	-0.342213	-1.36995	0.03505	0.267393	no
YBL083C	YBL083C	II:69712-71127	WT.YGD	jhd2∆.YGD	OK	22.9351	17.3111	-0.405865	-0.923217	0.361	0.750447	no
YBL084C	CDC27	II:67168-69445	WT.YGD	jhd2∆.YGD	OK	6.30892	6.89998	0.1292	0.527128	0.418	0.786296	no
YBL085W	BOI1	II:63875-66818	WT.YGD	jhd2∆.YGD	OK	7.90407	9.52929	0.269774	1.0616	0.0772	0.389027	no
YBL086C	YBL086C	II:61201-62602	WT.YGD	jhd2∆.YGD	OK	3.49214	3.48279	-0.00386983	-0.0122675	0.98815	0.99615	no
YBL087C	RPL23A	II:59821-60739	WT.YGD	jhd2∆.YGD	OK	1334.73	971.655	-0.458036	-1.69093	0.0115	0.14251	no
YBL088C	TEL1	II:51018-59382	WT.YGD	jhd2∆.YGD	OK	8.04733	9.24963	0.200886	0.759292	0.19735	0.591262	no
YBL089W	AVT5	II:49573-50953	WT.YGD	jhd2∆.YGD	OK	19.2013	20.5688	0.0992547	0.400854	0.51965	0.846502	no
YBL090W	MRP21	II:48824-49358	WT.YGD	jhd2∆.YGD	OK	14.1229	12.7712	-0.145134	-0.611182	0.44685	0.806971	no
YBL091C	MAP2	II:47362-48628	WT.YGD	jhd2∆.YGD	OK	31.8717	26.9626	-0.241316	-0.96295	0.1134	0.464579	no
YBL091C-A	SCS22	II:46564-47180	WT.YGD	jhd2∆.YGD	OK	19.9385	17.0398	-0.226646	-0.737996	0.21825	0.61707	no
YBL092W	RPL32	II:45977-46370	WT.YGD	jhd2∆.YGD	OK	2058.27	1814.95	-0.181506	-0.859421	0.3344	0.730812	no
YBL093C	ROX3	II:44255-44918	WT.YGD	jhd2∆.YGD	OK	17.1586	21.0513	0.29498	1.04408	0.0828	0.402199	no
YBL094C	YBL094C	II:43173-44097	WT.YGD	jhd2∆.YGD	OK	39.3028	37.2878	-0.0759295	-0.129963	0.80955	0.955627	no
YBL095W	YBL095W	II:43173-44097	WT.YGD	jhd2∆.YGD	OK	14.9426	10.9373	-0.450175	-1.22096	0.05455	0.330967	no
YBL096C	YBL096C	II:43173-44097	WT.YGD	jhd2∆.YGD	OK	2.50047	1.62493	-0.621823	-0.327469	0.56805	0.869534	no
YBL097W	BRN1	II:40830-43095	WT.YGD	jhd2∆.YGD	OK	3.95961	4.3323	0.129773	0.42986	0.49065	0.828038	no
YBL098W	BNA4	II:39144-40527	WT.YGD	jhd2∆.YGD	OK	21.5662	26.8286	0.315	1.26593	0.0388	0.2822	no
YBL099W	ATP1	II:36988-38690	WT.YGD	jhd2∆.YGD	OK	296.802	233.417	-0.346587	-1.20357	0.08015	0.39635	no
YBL100C	YBL100C	II:36988-38690	WT.YGD	jhd2∆.YGD	OK	34.3903	64.6172	0.909914	0.366844	0.4716	0.81998	no
YBL100W-A	YBL100W-A	II:29934-35248	WT.YGD	jhd2∆.YGD	NOTEST	0.2259	0.21896	-0.0450169	0	1	1	no
YBL100W-B	YBL100W-B	II:29934-35248	WT.YGD	jhd2∆.YGD	OK	1.23869	1.84833	0.577407	1.96148	0.00465	0.0837664	no
YBL100W-C	YBL100W-C	II:28426-28546	WT.YGD	jhd2∆.YGD	OK	77.9874	113.935	0.546895	2.80676	0.2235	0.624354	no
YBL101C	ECM21	II:24945-28299	WT.YGD	jhd2∆.YGD	OK	14.3983	17.3304	0.267413	1.09622	0.09165	0.420563	no
YBL102W	SFT2	II:24097-24745	WT.YGD	jhd2∆.YGD	OK	40.393	36.4937	-0.146457	-0.590123	0.331	0.727415	no
YBL103C	RTG3	II:22075-23536	WT.YGD	jhd2∆.YGD	OK	5.79366	5.60453	-0.0478827	-0.160807	0.787	0.949061	no
YBL104C	SEA4	II:18176-21293	WT.YGD	jhd2∆.YGD	OK	8.20489	7.00069	-0.228986	-0.875841	0.13635	0.502447	no
YBL105C	PKC1	II:14240-17696	WT.YGD	jhd2∆.YGD	OK	15.3631	16.399	0.0941353	0.367625	0.5355	0.855199	no
YBL106C	SRO77	II:10846-13879	WT.YGD	jhd2∆.YGD	OK	14.4464	14.1025	-0.0347587	-0.134456	0.8169	0.957111	no
YBL107C	YBL107C	II:9960-10551	WT.YGD	jhd2∆.YGD	OK	16.6971	15.6025	-0.0978244	-0.290808	0.63055	0.896703	no
YBL107W-A	YBL107W-A	II:9267-9372	WT.YGD	jhd2∆.YGD	OK	336.029	741.759	1.14237	1.55686	0.0225	0.208315	no
YBL108C-A	PAU9	II:7604-7733	WT.YGD	jhd2∆.YGD	NOTEST	0	0	0	0	1	1	no
YBL108W	YBL108W	II:8176-8482	WT.YGD	jhd2∆.YGD	NOTEST	0.271989	0	#NAME?	0	1	1	no
YBL109W	YBL109W	II:5789-6125	WT.YGD	jhd2∆.YGD	NOTEST	0.253324	0.542805	1.09945	0	1	1	no
YBL111C	YBL111C	II:2906-5009	WT.YGD	jhd2∆.YGD	NOTEST	0	0	0	0	1	1	no
YBL112C	YBL112C	II:279-2899	WT.YGD	jhd2∆.YGD	NOTEST	0	0	0	0	1	1	no
YBL113C	YBL113C	II:279-2899	WT.YGD	jhd2∆.YGD	OK	0.899418	0.860778	-0.0633499	-0.188449	0.7701	0.945995	no
YBL113W-A	YBL113W-A	II:279-2899	WT.YGD	jhd2∆.YGD	NOTEST	0.0536602	0	#NAME?	0	1	1	no
YBR001C	NTH2	II:238940-241283	WT.YGD	jhd2∆.YGD	OK	7.94786	8.40692	0.0810116	0.313198	0.6051	0.887658	no
YBR003W	COQ1	II:242808-244230	WT.YGD	jhd2∆.YGD	OK	20.2355	17.9983	-0.169026	-0.666207	0.26825	0.670949	no
YBR004C	GPI18	II:244365-245667	WT.YGD	jhd2∆.YGD	OK	37.099	39.0338	0.0733415	0.310214	0.63165	0.897174	no
YBR005W	RCR1	II:245905-246547	WT.YGD	jhd2∆.YGD	OK	16.4716	14.2487	-0.209147	-0.787552	0.22725	0.628564	no
YBR006W	UGA2	II:247009-248503	WT.YGD	jhd2∆.YGD	OK	16.7601	14.2566	-0.233404	-0.927207	0.12815	0.490878	no
YBR007C	DSF2	II:248805-251016	WT.YGD	jhd2∆.YGD	OK	8.5512	8.93159	0.0627893	0.238659	0.6898	0.917254	no
YBR008C	FLR1	II:252562-254209	WT.YGD	jhd2∆.YGD	OK	7.06944	6.81432	-0.0530248	-0.190176	0.7592	0.941598	no
YBR010W	HHT1	II:256330-256741	WT.YGD	jhd2∆.YGD	OK	611.521	444.852	-0.459076	-1.71254	0.00555	0.0913649	no
YBR011C	IPP1	II:257111-257975	WT.YGD	jhd2∆.YGD	OK	753.654	738.677	-0.0289582	-0.0921893	0.8765	0.971641	no
YBR012C	YBR012C	II:259146-259566	WT.YGD	jhd2∆.YGD	OK	10.4418	9.41315	-0.14962	-0.257	0.66085	0.908498	no
YBR012W-A	YBR012W-A	II:259868-265140	WT.YGD	jhd2∆.YGD	NOTEST	0.256888	0.242926	-0.0806215	0	1	1	no
YBR012W-B	YBR012W-B	II:259868-265140	WT.YGD	jhd2∆.YGD	NOTEST	0.542977	0.555386	0.0326008	0	1	1	no
YBR013C	YBR013C	II:265491-265881	WT.YGD	jhd2∆.YGD	OK	35.2497	39.717	0.172145	0.530456	0.3884	0.771538	no
YBR014C	GRX7	II:266724-267336	WT.YGD	jhd2∆.YGD	OK	18.9691	19.415	0.033523	0.106054	0.85755	0.969144	no
YBR015C	MNN2	II:267709-269503	WT.YGD	jhd2∆.YGD	OK	58.2825	46.8129	-0.316156	-1.23688	0.04795	0.30818	no
YBR017C	KAP104	II:270946-273703	WT.YGD	jhd2∆.YGD	OK	24.219	22.8082	-0.0865863	-0.350933	0.57575	0.873455	no
YBR018C	GAL7	II:274426-275527	WT.YGD	jhd2∆.YGD	OK	1.48168	1.08514	-0.449352	-0.765695	0.1958	0.590718	no
YBR019C	GAL10	II:276252-278352	WT.YGD	jhd2∆.YGD	OK	6.40033	6.11564	-0.065643	-0.241001	0.69505	0.919556	no
YBR020W	GAL1	II:279020-280607	WT.YGD	jhd2∆.YGD	OK	4.46091	3.38375	-0.398716	-1.2695	0.0409	0.289558	no
YBR021W	FUR4	II:281442-283344	WT.YGD	jhd2∆.YGD	OK	14.9737	12.3594	-0.276816	-1.14108	0.0743	0.382051	no
YBR022W	POA1	II:283737-284271	WT.YGD	jhd2∆.YGD	OK	29.8887	27.7573	-0.106729	-0.343078	0.56595	0.869161	no
YBR023C	CHS3	II:284427-287925	WT.YGD	jhd2∆.YGD	OK	37.8467	32.4997	-0.219739	-0.799276	0.1771	0.569282	no
YBR024W	SCO2	II:289444-290350	WT.YGD	jhd2∆.YGD	OK	11.342	10.3677	-0.129577	-0.419589	0.50305	0.835766	no
YBR025C	OLA1	II:290680-291865	WT.YGD	jhd2∆.YGD	OK	342.086	330.21	-0.0509771	-0.17763	0.77195	0.945995	no
YBR026C	ETR1	II:292876-294019	WT.YGD	jhd2∆.YGD	OK	38.6521	33.3999	-0.210705	-0.906779	0.1622	0.545896	no
YBR027C	YBR027C	II:294023-294356	WT.YGD	jhd2∆.YGD	OK	8.7188	7.88519	-0.144985	-0.212971	0.7449	0.93757	no
YBR028C	YPK3	II:294424-296002	WT.YGD	jhd2∆.YGD	OK	16.6842	15.7835	-0.0800661	-0.322054	0.59755	0.884667	no
YBR029C	CDS1	II:296368-297742	WT.YGD	jhd2∆.YGD	OK	87.5164	80.3228	-0.123743	-0.455125	0.44845	0.807249	no
YBR030W	RKM3	II:298291-299950	WT.YGD	jhd2∆.YGD	OK	13.6411	10.7304	-0.34626	-1.27086	0.0321	0.254807	no
YBR031W	RPL4A	II:300165-301254	WT.YGD	jhd2∆.YGD	OK	578.644	535.076	-0.112932	-0.424459	0.5672	0.869486	no
YBR032W	YBR032W	II:301518-301821	WT.YGD	jhd2∆.YGD	OK	3.98837	5.07346	0.34717	0.572802	0.46905	0.817402	no
YBR033W	EDS1	II:301943-304703	WT.YGD	jhd2∆.YGD	OK	4.30355	3.76728	-0.192003	-0.694694	0.2531	0.656674	no
YBR034C	HMT1	II:304929-305976	WT.YGD	jhd2∆.YGD	OK	45.3574	36.28	-0.322165	-1.29624	0.03185	0.254807	no
YBR035C	PDX3	II:306268-306955	WT.YGD	jhd2∆.YGD	OK	81.2007	61.5204	-0.400428	-1.60234	0.0107	0.1374	no
YBR036C	CSG2	II:309080-310313	WT.YGD	jhd2∆.YGD	OK	94.8226	87.1632	-0.121513	-0.459727	0.4511	0.808405	no
YBR037C	SCO1	II:310564-311452	WT.YGD	jhd2∆.YGD	OK	9.25496	8.64453	-0.0984387	-0.337493	0.5691	0.869534	no
YBR038W	CHS2	II:311897-314789	WT.YGD	jhd2∆.YGD	OK	14.8195	17.5155	0.241138	1.10952	0.11165	0.461306	no
YBR039W	ATP3	II:315574-316510	WT.YGD	jhd2∆.YGD	OK	82.8508	87.6516	0.0812653	0.328459	0.6026	0.887087	no
YBR040W	FIG1	II:316967-317864	WT.YGD	jhd2∆.YGD	OK	0.810402	0.779445	-0.0561906	-0.068682	0.92675	0.982375	no
YBR041W	FAT1	II:318265-320275	WT.YGD	jhd2∆.YGD	OK	35.396	35.7659	0.0149975	0.0623596	0.9242	0.982147	no
YBR042C	CST26	II:320415-321609	WT.YGD	jhd2∆.YGD	OK	17.6632	16.514	-0.0970557	-0.376855	0.5411	0.856831	no
YBR043C	QDR3	II:321875-323945	WT.YGD	jhd2∆.YGD	OK	92.1068	111.272	0.272712	0.952053	0.11475	0.465872	no
YBR044C	TCM62	II:324340-326059	WT.YGD	jhd2∆.YGD	OK	13.0165	13.3913	0.0409498	0.157514	0.79325	0.951265	no
YBR045C	GIP1	II:328172-330092	WT.YGD	jhd2∆.YGD	OK	2.14118	2.19441	0.0354272	0.0904311	0.87765	0.971641	no
YBR046C	ZTA1	II:330506-331511	WT.YGD	jhd2∆.YGD	OK	6.95221	6.58259	-0.078817	-0.242806	0.6833	0.915475	no
YBR047W	FMP23	II:331832-332360	WT.YGD	jhd2∆.YGD	OK	3.11755	3.71483	0.252885	0.42293	0.4831	0.825683	no
YBR048W	RPS11B	II:332830-333812	WT.YGD	jhd2∆.YGD	OK	505.179	533.079	0.077555	0.68659	0.6618	0.908498	no
YBR049C	REB1	II:334385-336818	WT.YGD	jhd2∆.YGD	OK	16.2573	18.702	0.202108	0.775145	0.1804	0.574166	no
YBR050C	REG2	II:337182-338338	WT.YGD	jhd2∆.YGD	OK	3.68051	3.12747	-0.234907	-0.549196	0.33685	0.731354	no
YBR051W	YBR051W	II:337182-338338	WT.YGD	jhd2∆.YGD	OK	2.17575	1.4378	-0.597651	-0.640011	0.38915	0.772298	no
YBR052C	RFS1	II:338719-339352	WT.YGD	jhd2∆.YGD	OK	86.6746	69.5091	-0.318407	-1.21084	0.03885	0.2822	no
YBR053C	YBR053C	II:339674-340751	WT.YGD	jhd2∆.YGD	OK	31.9982	24.6838	-0.374422	-1.35001	0.01725	0.183409	no
YBR054W	YRO2	II:343100-344135	WT.YGD	jhd2∆.YGD	OK	46.6963	37.2795	-0.324923	-1.35773	0.0331	0.257331	no
YBR055C	PRP6	II:344601-347301	WT.YGD	jhd2∆.YGD	OK	10.4511	10.1215	-0.0462234	-0.176143	0.7644	0.943528	no
YBR056C-B	YBR056C-B	II:351254-351455	WT.YGD	jhd2∆.YGD	OK	72.676	55.5567	-0.387517	-0.58055	0.3071	0.703074	no
YBR056W	YBR056W	II:347878-349384	WT.YGD	jhd2∆.YGD	OK	36.9053	27.7534	-0.411163	-1.59985	0.00685	0.104574	no
YBR056W-A	YBR056W-A	II:351254-351455	WT.YGD	jhd2∆.YGD	OK	11.8767	9.82013	-0.274325	-0.217781	0.72975	0.931203	no
YBR057C	MUM2	II:352192-353293	WT.YGD	jhd2∆.YGD	OK	9.96093	11.8846	0.254736	0.931629	0.1381	0.505351	no
YBR058C	UBP14	II:353671-356017	WT.YGD	jhd2∆.YGD	OK	18.958	18.4103	-0.0422919	-0.167537	0.78105	0.947935	no
YBR058C-A	TSC3	II:356323-356566	WT.YGD	jhd2∆.YGD	OK	314.16	298.361	-0.0744388	-0.310753	0.6553	0.907492	no
YBR059C	AKL1	II:356860-360187	WT.YGD	jhd2∆.YGD	OK	14.2248	16.2279	0.190073	0.728209	0.2232	0.623793	no
YBR060C	ORC2	II:360651-362514	WT.YGD	jhd2∆.YGD	OK	7.98653	8.01526	0.0051796	0.0190032	0.9737	0.993832	no
YBR061C	TRM7	II:364786-365719	WT.YGD	jhd2∆.YGD	OK	20.7713	15.9958	-0.376895	-1.3556	0.01975	0.193661	no
YBR062C	YBR062C	II:365975-366600	WT.YGD	jhd2∆.YGD	OK	21.5886	17.1305	-0.333699	-1.03845	0.0876	0.412448	no
YBR063C	YBR063C	II:366969-368191	WT.YGD	jhd2∆.YGD	OK	9.48253	8.56279	-0.147192	-0.4026	0.5052	0.836995	no
YBR064W	YBR064W	II:366969-368191	WT.YGD	jhd2∆.YGD	OK	6.44603	7.03811	0.126777	0.184738	0.7668	0.945011	no
YBR065C	ECM2	II:368583-369678	WT.YGD	jhd2∆.YGD	OK	8.47127	7.76629	-0.125353	-0.412139	0.51725	0.845324	no
YBR066C	NRG2	II:370036-370699	WT.YGD	jhd2∆.YGD	OK	16.8703	20.9015	0.309118	1.21776	0.08355	0.404285	no
YBR067C	TIP1	II:372102-372735	WT.YGD	jhd2∆.YGD	OK	312.509	324.695	0.0551888	0.169636	0.78705	0.949061	no
YBR068C	BAP2	II:373860-375690	WT.YGD	jhd2∆.YGD	OK	13.3083	11.8083	-0.172522	-0.683243	0.2658	0.667271	no
YBR069C	TAT1	II:376573-378433	WT.YGD	jhd2∆.YGD	OK	4.66779	4.7971	0.0394225	0.130902	0.8195	0.95805	no
YBR070C	ALG14	II:379220-379934	WT.YGD	jhd2∆.YGD	OK	25.6456	20.6953	-0.309407	-1.06921	0.0662	0.361691	no
YBR071W	YBR071W	II:380410-381046	WT.YGD	jhd2∆.YGD	OK	18.6113	16.8489	-0.143529	-0.534891	0.401	0.779859	no
YBR072C-A	YBR072C-A	II:382859-383021	WT.YGD	jhd2∆.YGD	NOTEST	0	0	0	0	1	1	no
YBR073W	RDH54	II:383111-385988	WT.YGD	jhd2∆.YGD	OK	15.4008	14.9137	-0.0463671	-0.183721	0.7589	0.941598	no
YBR074W	YBR074W	II:386285-389216	WT.YGD	jhd2∆.YGD	OK	18.3268	18.0641	-0.0208285	-0.0874131	0.89285	0.974954	no
YBR076C-A	YBR076C-A	II:391350-391617	WT.YGD	jhd2∆.YGD	OK	19.1091	20.0286	0.0677981	0.648772	0.78185	0.948235	no
YBR076W	ECM8	II:390226-391291	WT.YGD	jhd2∆.YGD	OK	3.34056	3.86428	0.21011	0.66881	0.3344	0.730812	no
YBR077C	SLM4	II:391804-392293	WT.YGD	jhd2∆.YGD	OK	42.1681	34.1338	-0.30495	-1.05432	0.0863	0.411206	no
YBR078W	ECM33	II:393122-394742	WT.YGD	jhd2∆.YGD	OK	936.187	882.895	-0.084555	-0.26986	0.6882	0.916776	no
YBR079C	RPG1	II:395382-398277	WT.YGD	jhd2∆.YGD	OK	67.0264	69.6395	0.0551769	0.214543	0.74775	0.938487	no
YBR080C	SEC18	II:398613-400890	WT.YGD	jhd2∆.YGD	OK	31.3511	32.272	0.0417695	0.171833	0.79	0.9502	no
YBR081C	SPT7	II:401252-405251	WT.YGD	jhd2∆.YGD	OK	9.99002	10.6764	0.0958642	0.368012	0.53095	0.852411	no
YBR082C	UBC4	II:406627-407169	WT.YGD	jhd2∆.YGD	OK	157.388	157.134	-0.00233336	-0.00936562	0.988	0.99615	no
YBR083W	TEC1	II:409168-410629	WT.YGD	jhd2∆.YGD	OK	6.05463	6.13886	0.0199325	0.0831294	0.90685	0.977992	no
YBR084C-A	RPL19A	II:414185-415261	WT.YGD	jhd2∆.YGD	OK	867.907	669.557	-0.374333	-1.43246	0.0377	0.278989	no
YBR084W	MIS1	II:411053-413981	WT.YGD	jhd2∆.YGD	OK	41.5924	41.6164	0.00083154	0.00321153	0.9969	0.99795	no
YBR085C-A	YBR085C-A	II:418906-419164	WT.YGD	jhd2∆.YGD	OK	199.427	151.245	-0.398975	-1.40681	0.0154	0.171853	no
YBR085W	AAC3	II:415982-416906	WT.YGD	jhd2∆.YGD	OK	16.8873	13.3835	-0.335482	-1.14503	0.06435	0.359368	no
YBR086C	IST2	II:420200-423041	WT.YGD	jhd2∆.YGD	OK	94.6249	104.398	0.141802	0.507668	0.42695	0.792207	no
YBR087W	RFC5	II:423764-424829	WT.YGD	jhd2∆.YGD	OK	26.3487	23.9893	-0.135342	-0.511511	0.39735	0.778139	no
YBR088C	POL30	II:424989-425782	WT.YGD	jhd2∆.YGD	OK	26.6563	23.6	-0.175692	-0.358568	0.5449	0.85857	no
YBR089C-A	NHP6B	II:426189-427058	WT.YGD	jhd2∆.YGD	OK	114.824	116.907	0.0259346	0.0910011	0.88215	0.971641	no
YBR089W	YBR089W	II:424989-425782	WT.YGD	jhd2∆.YGD	OK	87.2554	77.868	-0.164215	-0.50124	0.42755	0.792854	no
YBR090C	YBR090C	II:426189-427058	WT.YGD	jhd2∆.YGD	OK	1.60446	0.963211	-0.736159	-0.469633	0.5277	0.848979	no
YBR091C	TIM12	II:427154-427484	WT.YGD	jhd2∆.YGD	OK	21.0863	18.6686	-0.175688	-0.459019	0.47255	0.820358	no
YBR092C	PHO3	II:427697-429101	WT.YGD	jhd2∆.YGD	OK	39.3297	28.6541	-0.456878	-2.28347	0.00285	0.06175	no
YBR094W	PBY1	II:432035-434297	WT.YGD	jhd2∆.YGD	OK	13.5598	13.5457	-0.00149653	-0.00583011	0.9918	0.996751	no
YBR095C	RXT2	II:434405-435698	WT.YGD	jhd2∆.YGD	OK	12.0057	10.985	-0.128177	-0.436253	0.4568	0.812365	no
YBR096W	YBR096W	II:436020-436713	WT.YGD	jhd2∆.YGD	OK	103.914	96.061	-0.113366	-0.454442	0.44715	0.806971	no
YBR097W	VPS15	II:436950-441315	WT.YGD	jhd2∆.YGD	OK	8.23173	8.15392	-0.0137013	-0.0527401	0.9269	0.982375	no
YBR098W	MMS4	II:441514-443590	WT.YGD	jhd2∆.YGD	OK	3.27886	3.87047	0.239311	0.632214	0.2756	0.676517	no
YBR099C	YBR099C	II:441514-443590	WT.YGD	jhd2∆.YGD	OK	10.9501	8.58619	-0.350861	-0.500816	0.49295	0.829065	no
YBR101C	FES1	II:443820-444693	WT.YGD	jhd2∆.YGD	OK	37.1643	32.388	-0.198459	-0.772857	0.2068	0.601749	no
YBR102C	EXO84	II:445061-447323	WT.YGD	jhd2∆.YGD	OK	11.6491	11.9161	0.0327028	0.125356	0.8371	0.961544	no
YBR103C-A	YBR103C-A	II:449319-449463	WT.YGD	jhd2∆.YGD	OK	2.72826	1.83309	-0.573702	-0.595595	0.39025	0.77366	no
YBR103W	SIF2	II:447708-449316	WT.YGD	jhd2∆.YGD	OK	11.7477	9.51232	-0.304511	-1.15449	0.0669	0.362713	no
YBR104W	YMC2	II:449666-450656	WT.YGD	jhd2∆.YGD	OK	15.5088	13.0896	-0.244661	-0.863228	0.1441	0.516515	no
YBR105C	VID24	II:450880-451969	WT.YGD	jhd2∆.YGD	OK	11.7362	14.2599	0.281006	1.30118	0.0751	0.38386	no
YBR107C	IML3	II:453792-454530	WT.YGD	jhd2∆.YGD	OK	29.5711	27.8358	-0.0872425	-0.325683	0.58725	0.879689	no
YBR109C	CMD1	II:457918-458362	WT.YGD	jhd2∆.YGD	OK	222.326	204.533	-0.120346	-0.519221	0.4247	0.791011	no
YBR109W-A	YBR109W-A	II:458607-458832	WT.YGD	jhd2∆.YGD	OK	7.21289	16.4742	1.19156	1.40672	0.0592	0.343066	no
YBR110W	ALG1	II:458871-460221	WT.YGD	jhd2∆.YGD	OK	28.8943	29.2091	0.0156345	0.060298	0.91965	0.980482	no
YBR111C	YSA1	II:461177-461873	WT.YGD	jhd2∆.YGD	OK	53.6311	43.4132	-0.304938	-1.1618	0.0455	0.30071	no
YBR111W-A	SUS1	II:462138-462579	WT.YGD	jhd2∆.YGD	OK	49.0553	43.2889	-0.18041	-0.428837	0.46725	0.81609	no
YBR112C	CYC8	II:462869-466048	WT.YGD	jhd2∆.YGD	OK	6.56675	9.24759	0.493897	1.79034	0.003	0.0636869	no
YBR113W	YBR113W	II:462869-466048	WT.YGD	jhd2∆.YGD	OK	22.5284	22.9228	0.0250357	0.0362521	0.9591	0.99117	no
YBR114W	RAD16	II:467247-469620	WT.YGD	jhd2∆.YGD	OK	4.6701	4.56752	-0.0320418	-0.131145	0.84465	0.963895	no
YBR115C	LYS2	II:469747-473926	WT.YGD	jhd2∆.YGD	OK	124.134	117.772	-0.0758962	-0.246295	0.6944	0.919275	no
YBR116C	YBR116C	II:474198-476437	WT.YGD	jhd2∆.YGD	OK	3.9598	2.44963	-0.692868	-0.700572	0.23745	0.640891	no
YBR117C	TKL2	II:474198-476437	WT.YGD	jhd2∆.YGD	OK	4.06725	3.58352	-0.182676	-0.635088	0.29955	0.696105	no
YBR118W	TEF2	II:477670-479047	WT.YGD	jhd2∆.YGD	OK	794.1	642.388	-0.305875	-0.92688	0.1605	0.543768	no
YBR119W	MUD1	II:479337-480323	WT.YGD	jhd2∆.YGD	OK	6.79945	6.10032	-0.156532	-0.484714	0.438	0.800313	no
YBR120C	CBP6	II:480434-480923	WT.YGD	jhd2∆.YGD	OK	12.3797	12.4382	0.00680204	0.0159658	0.9802	0.993942	no
YBR121C	GRS1	II:481363-483367	WT.YGD	jhd2∆.YGD	OK	247.885	216.521	-0.195166	-0.63052	0.28455	0.682942	no
YBR121C-A	YBR121C-A	II:481363-483367	WT.YGD	jhd2∆.YGD	OK	257.862	111.154	-1.21404	-0.26893	0.65655	0.907492	no
YBR122C	MRPL36	II:483969-484503	WT.YGD	jhd2∆.YGD	OK	26.8423	23.0562	-0.219353	-0.938369	0.1967	0.590718	no
YBR123C	TFC1	II:484741-486866	WT.YGD	jhd2∆.YGD	OK	7.73003	8.04248	0.0571667	0.198345	0.73065	0.931351	no
YBR124W	YBR124W	II:484741-486866	WT.YGD	jhd2∆.YGD	OK	3.64525	4.31284	0.242619	0.194432	0.7491	0.938487	no
YBR125C	PTC4	II:487198-488380	WT.YGD	jhd2∆.YGD	OK	13.3828	15.1158	0.175679	0.651938	0.27075	0.671221	no
YBR126C	TPS1	II:488904-490392	WT.YGD	jhd2∆.YGD	OK	89.277	68.5208	-0.381747	-1.3062	0.02685	0.23286	no
YBR127C	VMA2	II:491268-492822	WT.YGD	jhd2∆.YGD	OK	653.779	547.508	-0.255922	-0.818628	0.22035	0.620644	no
YBR128C	ATG14	II:493080-494115	WT.YGD	jhd2∆.YGD	OK	6.43012	7.09881	0.142732	0.398896	0.4914	0.828363	no
YBR129C	OPY1	II:494352-495339	WT.YGD	jhd2∆.YGD	OK	15.5162	14.1835	-0.129563	-0.468953	0.43465	0.798548	no
YBR130C	SHE3	II:495591-496869	WT.YGD	jhd2∆.YGD	OK	17.2837	18.3075	0.0830211	0.306272	0.60635	0.8889	no
YBR131C-A	YBR131C-A	II:497162-499277	WT.YGD	jhd2∆.YGD	OK	347.604	208.078	-0.740323	-0.508509	0.5783	0.874511	no
YBR131W	CCZ1	II:497162-499277	WT.YGD	jhd2∆.YGD	OK	3.67443	3.69522	0.0081397	0.0264448	0.9696	0.993714	no
YBR132C	AGP2	II:499651-501442	WT.YGD	jhd2∆.YGD	OK	8.58584	8.12378	-0.0798084	-0.397828	0.6032	0.887349	no
YBR133C	HSL7	II:501803-504644	WT.YGD	jhd2∆.YGD	OK	18.1039	15.5048	-0.223586	-0.854154	0.13945	0.50764	no
YBR134W	YBR134W	II:501803-504644	WT.YGD	jhd2∆.YGD	OK	2.72986	3.57904	0.390746	0.245499	0.85035	0.965272	no
YBR135W	CKS1	II:504853-505306	WT.YGD	jhd2∆.YGD	OK	23.3636	20.0084	-0.22366	-0.728902	0.2213	0.621236	no
YBR136W	MEC1	II:505667-512774	WT.YGD	jhd2∆.YGD	OK	5.59157	6.22294	0.154343	0.598397	0.30095	0.697722	no
YBR137W	YBR137W	II:513043-513583	WT.YGD	jhd2∆.YGD	OK	34.4581	26.0247	-0.40496	-1.4173	0.01785	0.185139	no
YBR138C	YBR138C	II:513761-515336	WT.YGD	jhd2∆.YGD	OK	4.22606	4.59733	0.121483	0.350306	0.54615	0.859151	no
YBR139W	YBR139W	II:515663-517190	WT.YGD	jhd2∆.YGD	OK	104.352	102.648	-0.0237483	-0.0872721	0.8838	0.971641	no
YBR140C	IRA1	II:517349-526628	WT.YGD	jhd2∆.YGD	OK	25.8758	27.0797	0.0656081	0.227717	0.704	0.921661	no
YBR141C	YBR141C	II:527024-528038	WT.YGD	jhd2∆.YGD	OK	8.14967	7.66376	-0.0886893	-0.280827	0.6398	0.900433	no
YBR141W-A	YBR141W-A	II:527024-528038	WT.YGD	jhd2∆.YGD	OK	256.759	166.179	-0.627677	-0.42756	0.5865	0.879058	no
YBR142W	MAK5	II:528316-530638	WT.YGD	jhd2∆.YGD	OK	12.9361	10.949	-0.240608	-0.920275	0.124	0.48201	no
YBR143C	SUP45	II:530868-532182	WT.YGD	jhd2∆.YGD	OK	159.959	160.828	0.00781423	0.0299186	0.9634	0.992522	no
YBR144C	YBR144C	II:533234-533549	WT.YGD	jhd2∆.YGD	OK	2.79194	1.23479	-1.17701	-1.12616	0.13675	0.502929	no
YBR145W	ADH5	II:533761-534817	WT.YGD	jhd2∆.YGD	OK	115.967	86.3897	-0.424782	-1.48089	0.01295	0.152902	no
YBR146W	MRPS9	II:535259-536096	WT.YGD	jhd2∆.YGD	OK	29.619	25.1113	-0.238185	-0.882473	0.1466	0.519569	no
YBR147W	RTC2	II:536574-537465	WT.YGD	jhd2∆.YGD	OK	91.8713	123.833	0.430711	1.70525	0.00495	0.0862148	no
YBR148W	YSW1	II:537875-539705	WT.YGD	jhd2∆.YGD	OK	1.68504	2.32486	0.464358	1.15348	0.0457	0.3014	no
YBR149W	ARA1	II:539986-541021	WT.YGD	jhd2∆.YGD	OK	87.9026	86.402	-0.0248421	-0.0914334	0.8728	0.970547	no
YBR150C	TBS1	II:541208-544493	WT.YGD	jhd2∆.YGD	OK	7.20782	8.58913	0.252948	0.97832	0.0988	0.438204	no
YBR151W	APD1	II:545027-545978	WT.YGD	jhd2∆.YGD	OK	29.892	23.042	-0.375491	-2.06481	0.01335	0.154738	no
YBR152W	SPP381	II:546375-547251	WT.YGD	jhd2∆.YGD	OK	2.64912	3.54997	0.422293	1.05241	0.0702	0.369939	no
YBR153W	RIB7	II:547459-548194	WT.YGD	jhd2∆.YGD	OK	13.8463	12.375	-0.16207	-0.5461	0.38235	0.766524	no
YBR154C	RPB5	II:548361-549009	WT.YGD	jhd2∆.YGD	OK	68.1204	65.0594	-0.0663275	-0.258469	0.66675	0.908498	no
YBR155W	CNS1	II:549770-550928	WT.YGD	jhd2∆.YGD	OK	8.84802	7.90976	-0.161721	-0.554193	0.376	0.762277	no
YBR156C	SLI15	II:551103-553200	WT.YGD	jhd2∆.YGD	OK	4.3447	5.04132	0.214545	0.70282	0.236	0.639167	no
YBR157C	ICS2	II:553542-554310	WT.YGD	jhd2∆.YGD	OK	8.65163	11.6682	0.431533	2.67149	0.01095	0.139341	no
YBR158W	AMN1	II:556548-558198	WT.YGD	jhd2∆.YGD	OK	52.3438	51.6569	-0.0190573	-0.0706276	0.90535	0.977992	no
YBR159W	IFA38	II:558684-559728	WT.YGD	jhd2∆.YGD	OK	47.633	51.5011	0.112642	0.457017	0.45935	0.812484	no
YBR160W	CDC28	II:560077-560974	WT.YGD	jhd2∆.YGD	OK	23.8127	25.6962	0.109823	0.427992	0.49565	0.831358	no
YBR161W	CSH1	II:561633-562764	WT.YGD	jhd2∆.YGD	OK	6.14022	6.26498	0.0290186	0.105443	0.8779	0.971641	no
YBR162C	TOS1	II:563202-564570	WT.YGD	jhd2∆.YGD	OK	335.731	310.935	-0.110696	-0.337135	0.56915	0.869534	no
YBR162W-A	YSY6	II:565230-565428	WT.YGD	jhd2∆.YGD	OK	180.146	136.276	-0.40263	-1.25069	0.05295	0.325697	no
YBR163W	EXO5	II:565722-567480	WT.YGD	jhd2∆.YGD	OK	15.677	15.5162	-0.0148723	-0.0619551	0.92125	0.980701	no
YBR164C	ARL1	II:567874-568426	WT.YGD	jhd2∆.YGD	OK	61.1679	44.4703	-0.459933	-1.73034	0.0042	0.0783462	no
YBR165W	UBS1	II:568851-569685	WT.YGD	jhd2∆.YGD	OK	10.9201	11.3551	0.056353	0.179396	0.7595	0.941598	no
YBR166C	TYR1	II:569841-571200	WT.YGD	jhd2∆.YGD	OK	19.3702	20.571	0.0867733	0.347346	0.5885	0.880307	no
YBR167C	POP7	II:571467-571890	WT.YGD	jhd2∆.YGD	OK	19.883	16.0606	-0.308011	-0.888998	0.1626	0.545896	no
YBR168W	PEX32	II:572370-573612	WT.YGD	jhd2∆.YGD	OK	11.8202	11.1639	-0.082412	-0.278169	0.6351	0.898098	no
YBR169C	SSE2	II:573914-575996	WT.YGD	jhd2∆.YGD	OK	17.3597	16.1638	-0.102978	-0.433062	0.49055	0.828038	no
YBR170C	NPL4	II:576343-578086	WT.YGD	jhd2∆.YGD	OK	11.2454	9.62286	-0.224799	-0.919973	0.1544	0.532545	no
YBR171W	SEC66	II:578363-578984	WT.YGD	jhd2∆.YGD	OK	52.2291	42.198	-0.307678	-1.16067	0.05055	0.318399	no
YBR172C	SMY2	II:579149-581372	WT.YGD	jhd2∆.YGD	OK	12.8645	14.8703	0.20904	0.815382	0.1673	0.551358	no
YBR173C	UMP1	II:581725-582172	WT.YGD	jhd2∆.YGD	OK	24.7725	30.9659	0.321944	1.56105	0.05665	0.337874	no
YBR174C	YBR174C	II:582337-583355	WT.YGD	jhd2∆.YGD	NOTEST	0.320041	0.618101	0.949586	0	1	1	no
YBR175W	SWD3	II:582337-583355	WT.YGD	jhd2∆.YGD	OK	24.8436	19.3588	-0.359886	-1.31987	0.0201	0.19527	no
YBR176W	ECM31	II:583719-584658	WT.YGD	jhd2∆.YGD	OK	7.89285	6.66613	-0.243696	-0.876706	0.1836	0.579669	no
YBR177C	EHT1	II:584806-586445	WT.YGD	jhd2∆.YGD	OK	116.406	89.1572	-0.384747	-1.37093	0.0212	0.202524	no
YBR178W	YBR178W	II:584806-586445	WT.YGD	jhd2∆.YGD	OK	2.57028	1.83511	-0.486057	-0.0749624	0.75395	0.940204	no
YBR179C	FZO1	II:586546-589114	WT.YGD	jhd2∆.YGD	OK	6.91616	7.21471	0.0609709	0.243484	0.70255	0.920658	no
YBR180W	DTR1	II:589740-591459	WT.YGD	jhd2∆.YGD	NOTEST	0.585919	0.685284	0.226001	0	1	1	no
YBR182C	SMP1	II:593505-594864	WT.YGD	jhd2∆.YGD	OK	1.52248	1.42472	-0.0957492	-0.242467	0.6894	0.917254	no
YBR182C-A	YBR182C-A	II:595360-595555	WT.YGD	jhd2∆.YGD	OK	13.4008	14.0924	0.0726019	0.102567	0.91195	0.978364	no
YBR183W	YPC1	II:596114-597065	WT.YGD	jhd2∆.YGD	OK	11.3753	11.081	-0.0378064	-0.128832	0.82655	0.959702	no
YBR184W	YBR184W	II:597362-598934	WT.YGD	jhd2∆.YGD	OK	1.22935	1.85277	0.591789	1.29	0.0279	0.238037	no
YBR185C	MBA1	II:599122-599959	WT.YGD	jhd2∆.YGD	OK	11.2554	10.5704	-0.0905895	-0.340267	0.62125	0.894564	no
YBR186W	PCH2	II:600552-602360	WT.YGD	jhd2∆.YGD	OK	1.9077	1.70492	-0.162125	-0.381925	0.5188	0.846403	no
YBR187W	GDT1	II:602633-603476	WT.YGD	jhd2∆.YGD	OK	166.253	118.492	-0.488589	-1.74363	0.00305	0.064531	no
YBR188C	NTC20	II:603684-604107	WT.YGD	jhd2∆.YGD	OK	8.73882	10.7343	0.29672	0.681274	0.24825	0.651902	no
YBR189W	RPS9B	II:604507-605508	WT.YGD	jhd2∆.YGD	OK	1426.34	1178.66	-0.27517	-0.946794	0.14845	0.521611	no
YBR190W	YBR190W	II:605965-607140	WT.YGD	jhd2∆.YGD	NOTEST	0.305223	0.135881	-1.16752	0	1	1	no
YBR191W	RPL21A	II:605965-607140	WT.YGD	jhd2∆.YGD	OK	1566.63	1188.47	-0.398562	-1.35123	0.02445	0.21991	no
YBR191W-A	YBR191W-A	II:607148-607223	WT.YGD	jhd2∆.YGD	OK	1218.45	814.533	-0.580997	-0.517449	0.42015	0.786767	no
YBR192W	RIM2	II:607651-608785	WT.YGD	jhd2∆.YGD	OK	10.7299	11.8454	0.142682	0.536881	0.43915	0.800937	no
YBR193C	MED8	II:609081-609753	WT.YGD	jhd2∆.YGD	OK	8.8949	8.72869	-0.0272139	-0.0949078	0.88795	0.974389	no
YBR194W	AIM4	II:610037-610409	WT.YGD	jhd2∆.YGD	OK	11.6031	9.83254	-0.238879	-0.475352	0.4173	0.786296	no
YBR195C	MSI1	II:610613-611882	WT.YGD	jhd2∆.YGD	OK	6.9104	6.34636	-0.122839	-0.427604	0.474	0.820358	no
YBR196C	PGI1	II:612235-613900	WT.YGD	jhd2∆.YGD	OK	1527.25	1318.47	-0.21207	-0.858444	0.40535	0.779859	no
YBR196C-A	YBR196C-A	II:614023-614173	WT.YGD	jhd2∆.YGD	OK	57.2058	83.4693	0.545084	0.721252	0.2645	0.665989	no
YBR196C-B	YBR196C-B	II:614525-614630	WT.YGD	jhd2∆.YGD	OK	261.702	208.502	-0.327863	-0.308561	0.5848	0.878105	no
YBR197C	YBR197C	II:615202-615856	WT.YGD	jhd2∆.YGD	OK	11.1427	10.9438	-0.0259861	-0.0839282	0.88935	0.974954	no
YBR198C	TAF5	II:616126-618523	WT.YGD	jhd2∆.YGD	OK	10.529	11.5647	0.135358	0.53895	0.3749	0.761025	no
YBR199W	KTR4	II:618908-620303	WT.YGD	jhd2∆.YGD	OK	43.7642	44.3707	0.019857	0.0780709	0.89385	0.974954	no
YBR200W	BEM1	II:620871-622527	WT.YGD	jhd2∆.YGD	OK	7.30228	8.21587	0.170067	0.687558	0.28305	0.68272	no
YBR200W-A	YBR200W-A	II:622982-623147	WT.YGD	jhd2∆.YGD	OK	4.02356	6.33743	0.655426	1.32981	0.65675	0.907492	no
YBR201C-A	YBR201C-A	II:624492-624696	WT.YGD	jhd2∆.YGD	OK	164.175	168.203	0.0349729	0.119175	0.8667	0.970171	no
YBR201W	DER1	II:623575-624211	WT.YGD	jhd2∆.YGD	OK	12.738	12.4742	-0.0301955	-0.0866294	0.87955	0.971641	no
YBR202W	MCM7	II:625771-628309	WT.YGD	jhd2∆.YGD	OK	23.329	23.7273	0.024421	0.09393	0.87565	0.971641	no
YBR203W	COS111	II:629167-631942	WT.YGD	jhd2∆.YGD	OK	7.56057	8.35799	0.144662	0.599743	0.3455	0.73886	no
YBR204C	LDH1	II:632253-633381	WT.YGD	jhd2∆.YGD	OK	11.3185	9.90335	-0.192699	-0.692984	0.2442	0.647197	no
YBR205W	KTR3	II:633621-634924	WT.YGD	jhd2∆.YGD	OK	34.2162	29.8768	-0.195651	-0.7184	0.2299	0.632978	no
YBR206W	YBR206W	II:633621-634924	WT.YGD	jhd2∆.YGD	OK	23.7773	20.4152	-0.219943	-0.257202	0.6654	0.908498	no
YBR207W	FTH1	II:635145-636543	WT.YGD	jhd2∆.YGD	OK	23.7044	17.0302	-0.477059	-2.10424	0.00165	0.0411196	yes
YBR208C	DUR1,2	II:636702-642210	WT.YGD	jhd2∆.YGD	OK	171.523	192.058	0.163136	0.450455	0.4496	0.808075	no
YBR209W	YBR209W	II:642582-642900	WT.YGD	jhd2∆.YGD	NOTEST	0	0.618037	inf	0	1	1	no
YBR210W	ERV15	II:645549-645978	WT.YGD	jhd2∆.YGD	OK	43.9557	43.4026	-0.0182695	-0.0648426	0.9152	0.978574	no
YBR211C	AME1	II:646157-647132	WT.YGD	jhd2∆.YGD	OK	13.9014	14.2616	0.0369156	0.12176	0.83045	0.959702	no
YBR212W	NGR1	II:647885-649904	WT.YGD	jhd2∆.YGD	OK	8.06414	10.8135	0.423243	1.93799	0.0054	0.0895974	no
YBR213W	MET8	II:650367-651192	WT.YGD	jhd2∆.YGD	OK	7.06794	7.54262	0.0937776	0.300449	0.6117	0.8889	no
YBR215W	HPC2	II:653355-655317	WT.YGD	jhd2∆.YGD	OK	3.70116	4.73145	0.354305	1.35242	0.0494	0.31525	no
YBR216C	YBP1	II:655575-657600	WT.YGD	jhd2∆.YGD	OK	13.4747	13.7215	0.0261872	0.102094	0.8612	0.969965	no
YBR217W	ATG12	II:657831-658392	WT.YGD	jhd2∆.YGD	OK	8.33796	7.57342	-0.138748	-0.350425	0.5787	0.874511	no
YBR218C	PYC2	II:658706-662249	WT.YGD	jhd2∆.YGD	OK	133.497	119.521	-0.159544	-0.495144	0.4238	0.790594	no
YBR219C	YBR219C	II:662498-664677	WT.YGD	jhd2∆.YGD	NOTEST	0.201973	0.708331	1.81026	0	1	1	no
YBR220C	YBR220C	II:662498-664677	WT.YGD	jhd2∆.YGD	OK	19.2014	18.3638	-0.0643482	-0.255427	0.6652	0.908498	no
YBR221C	PDB1	II:665152-666253	WT.YGD	jhd2∆.YGD	OK	196.747	209.555	0.0909863	0.305987	0.6076	0.8889	no
YBR221W-A	YBR221W-A	II:666537-666642	WT.YGD	jhd2∆.YGD	NOTEST	0.601368	8.17401	3.76473	0	1	1	no
YBR222C	PCS60	II:666719-668351	WT.YGD	jhd2∆.YGD	OK	29.196	28.5104	-0.0342823	-0.143049	0.81715	0.957111	no
YBR223C	TDP1	II:668662-673565	WT.YGD	jhd2∆.YGD	OK	3.1384	3.32041	0.0813324	0.140817	0.8166	0.957111	no
YBR223W-A	YBR223W-A	II:668662-673565	WT.YGD	jhd2∆.YGD	OK	106.978	95.2584	-0.167397	-0.133162	0.8963	0.975686	no
YBR224W	YBR224W	II:668662-673565	WT.YGD	jhd2∆.YGD	NOTEST	0.583177	0.965818	0.727816	0	1	1	no
YBR225W	YBR225W	II:668662-673565	WT.YGD	jhd2∆.YGD	OK	4.3962	5.84691	0.411417	1.31486	0.03835	0.280832	no
YBR226C	YBR226C	II:668662-673565	WT.YGD	jhd2∆.YGD	OK	26.3885	27.2646	0.0471227	0.0660975	0.9109	0.978364	no
YBR227C	MCX1	II:673571-675134	WT.YGD	jhd2∆.YGD	OK	12.4593	10.896	-0.19342	-0.701983	0.23125	0.633651	no
YBR228W	SLX1	II:675312-676227	WT.YGD	jhd2∆.YGD	OK	6.69644	6.75388	0.012324	0.0365698	0.9585	0.99117	no
YBR229C	ROT2	II:676356-679221	WT.YGD	jhd2∆.YGD	OK	19.6855	22.4107	0.187051	0.804277	0.2325	0.635006	no
YBR230C	OM14	II:679548-680050	WT.YGD	jhd2∆.YGD	OK	45.0111	39.9593	-0.171751	-0.662476	0.3086	0.704717	no
YBR230W-A	YBR230W-A	II:680361-680562	WT.YGD	jhd2∆.YGD	OK	19.026	15.2147	-0.322505	-0.550653	0.4097	0.781591	no
YBR231C	SWC5	II:682178-683090	WT.YGD	jhd2∆.YGD	OK	4.01751	2.90076	-0.46987	-1.36634	0.02855	0.240331	no
YBR232C	YBR232C	II:683372-684669	WT.YGD	jhd2∆.YGD	NOTEST	0.102077	0.493839	2.27439	0	1	1	no
YBR233W	PBP2	II:683372-684669	WT.YGD	jhd2∆.YGD	OK	5.18958	5.88358	0.181077	0.642425	0.32035	0.717006	no
YBR233W-A	DAD3	II:684976-685261	WT.YGD	jhd2∆.YGD	OK	28.5764	43.3746	0.602026	1.60215	0.01285	0.152579	no
YBR234C	ARC40	II:685437-686592	WT.YGD	jhd2∆.YGD	OK	124.812	109.4	-0.19015	-0.6972	0.2437	0.646959	no
YBR235W	YBR235W	II:686900-690263	WT.YGD	jhd2∆.YGD	OK	13.4389	14.2572	0.0852723	0.337732	0.5775	0.874391	no
YBR236C	ABD1	II:690382-691693	WT.YGD	jhd2∆.YGD	OK	21.0463	17.8766	-0.235496	-0.892825	0.13485	0.499841	no
YBR237W	PRP5	II:691968-694518	WT.YGD	jhd2∆.YGD	OK	4.97238	4.94817	-0.00704221	-0.0245683	0.96465	0.993323	no
YBR238C	YBR238C	II:695106-697302	WT.YGD	jhd2∆.YGD	OK	16.1118	19.2837	0.259269	1.08109	0.08615	0.410874	no
YBR239C	ERT1	II:698353-699943	WT.YGD	jhd2∆.YGD	OK	3.39375	4.23362	0.31901	1.11716	0.07675	0.388682	no
YBR240C	THI2	II:700489-701842	WT.YGD	jhd2∆.YGD	OK	1.6961	2.14079	0.335924	0.946798	0.118	0.47088	no
YBR241C	YBR241C	II:702588-704055	WT.YGD	jhd2∆.YGD	OK	12.1838	11.2163	-0.119365	-0.560557	0.4383	0.800313	no
YBR242W	YBR242W	II:704669-705386	WT.YGD	jhd2∆.YGD	OK	24.9665	22.2663	-0.165133	-0.598077	0.35435	0.745969	no
YBR243C	ALG7	II:705446-706793	WT.YGD	jhd2∆.YGD	OK	38.2818	36.4206	-0.0719065	-0.297222	0.62885	0.89582	no
YBR244W	GPX2	II:707527-708016	WT.YGD	jhd2∆.YGD	OK	16.7596	14.1636	-0.242801	-0.691819	0.28545	0.684019	no
YBR245C	ISW1	II:708149-711539	WT.YGD	jhd2∆.YGD	OK	20.0813	19.2337	-0.0622201	-0.244005	0.68225	0.914647	no
YBR246W	RRT2	II:711590-712754	WT.YGD	jhd2∆.YGD	OK	22.3907	19.9036	-0.169868	-0.653508	0.27105	0.671221	no
YBR247C	ENP1	II:713003-714455	WT.YGD	jhd2∆.YGD	OK	15.5198	12.8224	-0.27544	-1.02599	0.0828	0.402199	no
YBR248C	HIS7	II:714806-716465	WT.YGD	jhd2∆.YGD	OK	50.2582	48.8097	-0.0421895	-0.167475	0.78365	0.949061	no
YBR249C	ARO4	II:716881-717994	WT.YGD	jhd2∆.YGD	OK	298.239	282.326	-0.0791097	-0.283131	0.6611	0.908498	no
YBR250W	SPO23	II:719032-720604	WT.YGD	jhd2∆.YGD	OK	0.953884	1.33035	0.479925	0.92581	0.11795	0.47088	no
YBR251W	MRPS5	II:721389-722313	WT.YGD	jhd2∆.YGD	OK	16.1764	11.8033	-0.454707	-1.57448	0.0119	0.146542	no
YBR252W	DUT1	II:722610-723054	WT.YGD	jhd2∆.YGD	OK	34.105	30.2674	-0.172216	-0.621135	0.302	0.699012	no
YBR253W	SRB6	II:723269-723635	WT.YGD	jhd2∆.YGD	OK	39.7357	34.4254	-0.20696	-0.628806	0.2942	0.693173	no
YBR254C	TRS20	II:723735-724263	WT.YGD	jhd2∆.YGD	OK	37.4115	29.8725	-0.324665	-1.1178	0.08075	0.397692	no
YBR255W	MTC4	II:724455-726540	WT.YGD	jhd2∆.YGD	OK	3.56347	3.97242	0.156736	0.503113	0.398	0.778164	no
YBR256C	RIB5	II:727385-728102	WT.YGD	jhd2∆.YGD	OK	91.1608	77.8582	-0.227565	-0.898148	0.1327	0.49566	no
YBR257W	POP4	II:728884-729724	WT.YGD	jhd2∆.YGD	OK	13.8071	11.0159	-0.325826	-0.981502	0.10765	0.453396	no
YBR258C	SHG1	II:729733-730162	WT.YGD	jhd2∆.YGD	OK	16.7482	15.3405	-0.126658	-0.292116	0.65675	0.907492	no
YBR259W	YBR259W	II:730386-732453	WT.YGD	jhd2∆.YGD	OK	7.41032	7.23826	-0.0338932	-0.116495	0.833	0.96004	no
YBR260C	RGD1	II:732638-734639	WT.YGD	jhd2∆.YGD	OK	8.69523	9.41369	0.114535	0.461968	0.46315	0.814396	no
YBR261C	TAE1	II:734831-735530	WT.YGD	jhd2∆.YGD	OK	15.2871	13.6829	-0.159949	-0.581493	0.3678	0.75455	no
YBR262C	AIM5	II:735719-736040	WT.YGD	jhd2∆.YGD	OK	62.6318	47.2613	-0.406236	-1.32229	0.0311	0.250428	no
YBR263W	SHM1	II:736263-737736	WT.YGD	jhd2∆.YGD	OK	82.4738	75.9855	-0.118212	-0.433658	0.4751	0.820358	no
YBR264C	YPT10	II:737769-738369	WT.YGD	jhd2∆.YGD	OK	15.5447	11.0733	-0.489336	-1.54978	0.0111	0.139692	no
YBR265W	TSC10	II:738581-739544	WT.YGD	jhd2∆.YGD	OK	56.3661	46.1587	-0.288224	-1.10405	0.06535	0.360483	no
YBR266C	SLM6	II:739840-741022	WT.YGD	jhd2∆.YGD	OK	10.3554	7.06316	-0.551991	-1.15135	0.1048	0.447066	no
YBR267W	REI1	II:739840-741022	WT.YGD	jhd2∆.YGD	OK	6.83218	4.7053	-0.538058	-1.48333	0.01685	0.181215	no
YBR269C	FMP21	II:742159-742576	WT.YGD	jhd2∆.YGD	OK	26.4291	25.5967	-0.0461711	-0.186753	0.7955	0.951971	no
YBR270C	BIT2	II:742760-744398	WT.YGD	jhd2∆.YGD	OK	2.2977	2.75039	0.259447	0.761922	0.21425	0.610414	no
YBR272C	HSM3	II:746360-747803	WT.YGD	jhd2∆.YGD	OK	13.9573	14.0944	0.0141054	0.0517769	0.93115	0.982711	no
YBR273C	UBX7	II:748060-749371	WT.YGD	jhd2∆.YGD	OK	10.6287	8.70832	-0.287499	-1.04303	0.07885	0.392693	no
YBR274W	CHK1	II:749593-751177	WT.YGD	jhd2∆.YGD	OK	12.5082	11.696	-0.096856	-0.360583	0.53955	0.856831	no
YBR275C	RIF1	II:751355-757106	WT.YGD	jhd2∆.YGD	OK	6.48127	7.19691	0.1511	0.588077	0.31305	0.708718	no
YBR276C	PPS1	II:757619-760043	WT.YGD	jhd2∆.YGD	OK	15.9713	15.9329	-0.00347157	-0.0140911	0.9807	0.993942	no
YBR277C	YBR277C	II:760214-760899	WT.YGD	jhd2∆.YGD	NOTEST	0	0	0	0	1	1	no
YBR278W	DPB3	II:760214-760899	WT.YGD	jhd2∆.YGD	OK	12.5676	10.9994	-0.192285	-0.544867	0.3573	0.74719	no
YBR279W	PAF1	II:761256-762594	WT.YGD	jhd2∆.YGD	OK	12.1638	12.1009	-0.00747949	-0.0276529	0.96385	0.992824	no
YBR280C	SAF1	II:762783-764697	WT.YGD	jhd2∆.YGD	OK	3.85304	4.06098	0.0758325	0.255833	0.6597	0.908498	no
YBR281C	DUG2	II:764969-767606	WT.YGD	jhd2∆.YGD	OK	11.7103	12.1998	0.0590818	0.230971	0.69785	0.920658	no
YBR282W	MRPL27	II:768239-768680	WT.YGD	jhd2∆.YGD	OK	24.1766	18.0882	-0.418564	-1.20228	0.0411	0.289558	no
YBR283C	SSH1	II:768942-770415	WT.YGD	jhd2∆.YGD	OK	173.078	169.2	-0.0326938	-0.116086	0.8489	0.965272	no
YBR284W	YBR284W	II:771238-773632	WT.YGD	jhd2∆.YGD	OK	1.90321	2.215	0.218876	0.628547	0.2859	0.684177	no
YBR285W	YBR285W	II:773921-774356	WT.YGD	jhd2∆.YGD	OK	6.22439	7.97796	0.358087	0.685389	0.22425	0.624654	no
YBR286W	APE3	II:774699-776313	WT.YGD	jhd2∆.YGD	OK	287.734	266.453	-0.110855	-0.444936	0.54715	0.859602	no
YBR287W	YBR287W	II:776570-777854	WT.YGD	jhd2∆.YGD	OK	141.601	139.177	-0.0249113	-0.0857673	0.8825	0.971641	no
YBR288C	APM3	II:778011-779463	WT.YGD	jhd2∆.YGD	OK	19.8844	21.8435	0.135568	0.507023	0.39035	0.77366	no
YBR289W	SNF5	II:779666-782384	WT.YGD	jhd2∆.YGD	OK	2.12028	2.3508	0.148898	0.727768	0.3589	0.748432	no
YBR290W	BSD2	II:782590-783556	WT.YGD	jhd2∆.YGD	OK	7.57131	8.81046	0.218675	0.718787	0.25415	0.657168	no
YBR291C	CTP1	II:783672-784572	WT.YGD	jhd2∆.YGD	OK	135.749	125.841	-0.109347	-0.437548	0.4882	0.827246	no
YBR292C	YBR292C	II:784701-785073	WT.YGD	jhd2∆.YGD	OK	2.92285	4.11626	0.493955	0.884905	0.3263	0.722374	no
YBR293W	VBA2	II:787005-788430	WT.YGD	jhd2∆.YGD	OK	15.664	14.304	-0.13103	-0.480837	0.4051	0.779859	no
YBR294W	SUL1	II:789234-791814	WT.YGD	jhd2∆.YGD	OK	62.4313	82.7109	0.405807	1.39023	0.0176	0.184332	no
YBR295W	PCA1	II:792848-796499	WT.YGD	jhd2∆.YGD	OK	7.86128	7.08451	-0.150097	-0.597015	0.3246	0.720889	no
YBR296C-A	YBR296C-A	II:800122-800242	WT.YGD	jhd2∆.YGD	OK	14.1151	0	#NAME?	#NAME?	0.1211	0.47671	no
YBR297W	MAL33	II:800522-801929	WT.YGD	jhd2∆.YGD	OK	4.29845	3.86016	-0.155154	-0.480538	0.42165	0.788873	no
YBR298C	MAL31	II:802630-804475	WT.YGD	jhd2∆.YGD	OK	3.603	3.58678	-0.0065072	-0.0201093	0.9684	0.993445	no
YBR298C-A	YBR298C-A	II:805034-805256	WT.YGD	jhd2∆.YGD	NOTEST	0.264966	0	#NAME?	0	1	1	no
YBR299W	MAL32	II:805350-807105	WT.YGD	jhd2∆.YGD	NOTEST	0.365881	0.553007	0.595921	0	1	1	no
YBR300C	YBR300C	II:808599-809419	WT.YGD	jhd2∆.YGD	NOTEST	0.170998	0.139076	-0.298107	0	1	1	no
YBR301W	PAU24	II:808599-809419	WT.YGD	jhd2∆.YGD	NOTEST	0.742108	0.351541	-1.07793	0	1	1	no
YBR302C	COS2	II:810339-811479	WT.YGD	jhd2∆.YGD	NOTEST	0	0	0	0	1	1	no
YCL001W	RER1	III:111915-112482	WT.YGD	jhd2∆.YGD	OK	88.8861	94.244	0.0844427	0.322658	0.59005	0.880433	no
YCL001W-A	YCL001W-A	III:113079-113541	WT.YGD	jhd2∆.YGD	OK	4.43695	5.13395	0.210503	0.332102	0.5708	0.870139	no
YCL001W-B	YCL001W-B	III:113769-114024	WT.YGD	jhd2∆.YGD	OK	24.1978	25.936	0.100078	0.189636	0.77135	0.945995	no
YCL002C	YCL002C	III:110807-111675	WT.YGD	jhd2∆.YGD	OK	57.2441	53.4407	-0.0991874	-0.393617	0.51985	0.846502	no
YCL004W	PGS1	III:109104-110670	WT.YGD	jhd2∆.YGD	OK	6.07308	6.20111	0.0300992	0.137746	0.86115	0.969965	no
YCL005W	LDB16	III:108020-108791	WT.YGD	jhd2∆.YGD	OK	11.1875	12.5861	0.169939	1.219	0.29835	0.695993	no
YCL007C	YCL007C	III:106973-107417	WT.YGD	jhd2∆.YGD	OK	4.27214	4.51394	0.0794273	0.0541911	0.93635	0.984768	no
YCL008C	STP22	III:105695-106853	WT.YGD	jhd2∆.YGD	OK	7.06316	8.37784	0.246264	1.82989	0.1181	0.470981	no
YCL009C	ILV6	III:104618-105548	WT.YGD	jhd2∆.YGD	OK	400.575	432.494	0.110608	0.455973	0.57775	0.874391	no
YCL011C	GBP2	III:102074-103358	WT.YGD	jhd2∆.YGD	OK	35.6299	27.3646	-0.380777	-1.49119	0.014	0.1602	no
YCL012C	YCL012C	III:101316-101788	WT.YGD	jhd2∆.YGD	OK	25.233	22.221	-0.183385	-0.561346	0.3698	0.756273	no
YCL014W	BUD3	III:96280-101191	WT.YGD	jhd2∆.YGD	OK	8.23985	9.03535	0.132962	0.517886	0.38385	0.768065	no
YCL016C	DCC1	III:94620-95763	WT.YGD	jhd2∆.YGD	OK	3.2922	3.56816	0.116129	0.376097	0.5648	0.869161	no
YCL017C	NFS1	III:92776-94270	WT.YGD	jhd2∆.YGD	OK	46.7689	39.7874	-0.233237	-0.955392	0.13355	0.49744	no
YCL018W	LEU2	III:91323-92418	WT.YGD	jhd2∆.YGD	OK	230.107	233.973	0.0240348	0.0978202	0.8937	0.974954	no
YCL019W	YCL019W	III:85101-90415	WT.YGD	jhd2∆.YGD	OK	1.85963	2.15817	0.214799	0.897051	0.20145	0.595752	no
YCL020W	YCL020W	III:85101-90415	WT.YGD	jhd2∆.YGD	NOTEST	0	0	0	0	1	1	no
YCL021W-A	YCL021W-A	III:83619-83997	WT.YGD	jhd2∆.YGD	OK	15.2779	16.343	0.0972266	0.270959	0.65235	0.9073	no
YCL022C	YCL022C	III:78948-82275	WT.YGD	jhd2∆.YGD	OK	3.72881	5.39127	0.53191	1.15075	0.19005	0.587097	no
YCL023C	YCL023C	III:78948-82275	WT.YGD	jhd2∆.YGD	NOTEST	0.290277	0.253234	-0.196962	0	1	1	no
YCL024W	KCC4	III:78948-82275	WT.YGD	jhd2∆.YGD	OK	4.12077	4.17556	0.0190547	0.0642095	0.91175	0.978364	no
YCL025C	AGP1	III:76017-77919	WT.YGD	jhd2∆.YGD	OK	432.286	459.874	0.0892516	0.262042	0.66445	0.908498	no
YCL026C-A	FRM2	III:74703-75285	WT.YGD	jhd2∆.YGD	OK	1.62399	1.35631	-0.259862	-0.403871	0.5243	0.848756	no
YCL026C-B	HBN1	III:73404-73986	WT.YGD	jhd2∆.YGD	OK	1.47819	1.98161	0.422846	0.926217	0.21615	0.613885	no
YCL027W	FUS1	III:71802-73341	WT.YGD	jhd2∆.YGD	OK	3.52262	2.70881	-0.378987	-1.22873	0.0571	0.338317	no
YCL028W	RNQ1	III:70149-71367	WT.YGD	jhd2∆.YGD	OK	19.188	23.1021	0.267823	1.06881	0.07435	0.382051	no
YCL029C	BIK1	III:68598-69921	WT.YGD	jhd2∆.YGD	OK	4.3373	5.47037	0.334839	1.12015	0.0657	0.361465	no
YCL030C	HIS4	III:65933-68333	WT.YGD	jhd2∆.YGD	OK	242.342	240.487	-0.0110832	-0.0333933	0.95445	0.99117	no
YCL031C	RRP7	III:64674-65568	WT.YGD	jhd2∆.YGD	OK	34.1493	30.5699	-0.159745	-0.601982	0.31235	0.708067	no
YCL032W	STE50	III:63440-64481	WT.YGD	jhd2∆.YGD	OK	4.13512	4.10948	-0.00897174	-0.0274549	0.96625	0.993425	no
YCL033C	MXR2	III:62775-63282	WT.YGD	jhd2∆.YGD	OK	40.5706	30.348	-0.418833	-1.51838	0.01505	0.169145	no
YCL034W	LSB5	III:61657-62722	WT.YGD	jhd2∆.YGD	OK	14.47	11.1753	-0.37276	-1.38167	0.01755	0.184332	no
YCL035C	GRX1	III:60840-61173	WT.YGD	jhd2∆.YGD	OK	218.476	180.381	-0.276423	-1.1618	0.07725	0.389027	no
YCL037C	SRO9	III:57373-58678	WT.YGD	jhd2∆.YGD	OK	32.0041	37.6741	0.235316	0.957759	0.1279	0.490878	no
YCL038C	ATG22	III:54940-56527	WT.YGD	jhd2∆.YGD	OK	31.4172	31.4425	0.00116138	0.00432772	0.9955	0.997482	no
YCL039W	GID7	III:52644-54882	WT.YGD	jhd2∆.YGD	OK	4.91725	5.32666	0.115379	0.628956	0.4614	0.813514	no
YCL040W	GLK1	III:48652-52340	WT.YGD	jhd2∆.YGD	OK	330.996	256.819	-0.366063	-0.586384	0.393	0.774916	no
YCL041C	YCL041C	III:48652-52340	WT.YGD	jhd2∆.YGD	OK	1.06053	1.27106	0.261252	0.0142391	0.8551	0.968284	no
YCL042W	YCL042W	III:48652-52340	WT.YGD	jhd2∆.YGD	OK	3.80209	2.04143	-0.897211	-0.131139	0.5415	0.856831	no
YCL043C	PDI1	III:48652-52340	WT.YGD	jhd2∆.YGD	OK	645.25	524.718	-0.298315	-0.707548	0.348	0.740263	no
YCL044C	MGR1	III:47110-48364	WT.YGD	jhd2∆.YGD	OK	7.4941	7.78994	0.0558571	0.517608	0.7288	0.930872	no
YCL045C	EMC1	III:44622-46963	WT.YGD	jhd2∆.YGD	OK	55.0196	52.6762	-0.0627969	-0.204733	0.72565	0.928979	no
YCL046W	YCL046W	III:44622-46963	WT.YGD	jhd2∆.YGD	OK	198.038	137.011	-0.531481	-0.719588	0.25775	0.661384	no
YCL047C	POF1	III:43660-44437	WT.YGD	jhd2∆.YGD	OK	10.2063	10.0623	-0.0204947	-0.0667015	0.91385	0.978574	no
YCL048W	SPS22	III:42164-43556	WT.YGD	jhd2∆.YGD	NOTEST	0.565663	0.711817	0.331564	0	1	1	no
YCL048W-A	YCL048W-A	III:41487-41727	WT.YGD	jhd2∆.YGD	OK	9.57248	10.9174	0.18966	0.415752	0.66375	0.908498	no
YCL049C	YCL049C	III:39785-40724	WT.YGD	jhd2∆.YGD	OK	36.7623	34.18	-0.105075	-0.407619	0.492	0.828763	no
YCL050C	APA1	III:37835-38801	WT.YGD	jhd2∆.YGD	OK	77.9731	83.2905	0.0951765	0.380182	0.53865	0.856542	no
YCL051W	LRE1	III:35864-37616	WT.YGD	jhd2∆.YGD	OK	8.09084	9.76302	0.271038	1.09679	0.0849	0.408239	no
YCL052C	PBN1	III:34142-35393	WT.YGD	jhd2∆.YGD	OK	19.8491	20.996	0.08104	0.354895	0.5971	0.884667	no
YCL054W	SPB1	III:31448-33974	WT.YGD	jhd2∆.YGD	OK	15.8127	14.2135	-0.153825	-0.638628	0.31645	0.712069	no
YCL055W	KAR4	III:27928-28936	WT.YGD	jhd2∆.YGD	OK	18.5316	14.3937	-0.364544	-1.28524	0.03865	0.282047	no
YCL056C	PEX34	III:26924-27359	WT.YGD	jhd2∆.YGD	OK	50.4489	46.5355	-0.116492	-0.43617	0.5451	0.85857	no
YCL057C-A	MOS1	III:24031-24325	WT.YGD	jhd2∆.YGD	OK	85.4867	85.7088	0.00374317	0.0166978	0.98505	0.99579	no
YCL057W	PRD1	III:24767-26906	WT.YGD	jhd2∆.YGD	OK	60.2892	56.2147	-0.100952	-0.371474	0.5272	0.848824	no
YCL058C	FYV5	III:23522-23981	WT.YGD	jhd2∆.YGD	OK	4.63034	6.47363	0.483458	1.04341	0.10405	0.445071	no
YCL058W-A	ADF1	III:23522-23981	WT.YGD	jhd2∆.YGD	OK	7.79821	6.39775	-0.285578	-0.249799	0.6717	0.91012	no
YCL059C	KRR1	III:22428-23379	WT.YGD	jhd2∆.YGD	OK	28.5595	23.6406	-0.272704	-1.00551	0.0934	0.426421	no
YCL061C	MRC1	III:18815-22106	WT.YGD	jhd2∆.YGD	OK	5.02546	6.06484	0.271213	1.0069	0.0878	0.412448	no
YCL063W	VAC17	III:17289-18561	WT.YGD	jhd2∆.YGD	OK	10.1678	11.9069	0.227788	0.894322	0.15375	0.531175	no
YCL064C	CHA1	III:15797-16880	WT.YGD	jhd2∆.YGD	OK	1.98662	2.04946	0.0449279	0.102828	0.86895	0.970171	no
YCL065W	YCL065W	III:13281-14119	WT.YGD	jhd2∆.YGD	NOTEST	0	0	0	0	1	1	no
YCL066W	HMLALPHA1	III:13281-14119	WT.YGD	jhd2∆.YGD	NOTEST	0	0	0	0	1	1	no
YCL067C	HMLALPHA2	III:12385-13018	WT.YGD	jhd2∆.YGD	NOTEST	0	0	0	0	1	1	no
YCL068C	YCL068C	III:11502-12285	WT.YGD	jhd2∆.YGD	NOTEST	0	0	0	0	1	1	no
YCL069W	VBA3	III:9705-11082	WT.YGD	jhd2∆.YGD	NOTEST	0	0	0	0	1	1	no
YCL073C	GEX1	III:6478-8326	WT.YGD	jhd2∆.YGD	NOTEST	0	0	0	0	1	1	no
YCL074W	YCL074W	III:2823-3750	WT.YGD	jhd2∆.YGD	NOTEST	0.032051	0.0443421	0.468309	0	1	1	no
YCL075W	YCL075W	III:1391-2566	WT.YGD	jhd2∆.YGD	NOTEST	0	0.0710559	inf	0	1	1	no
YCL076W	YCL076W	III:1391-2566	WT.YGD	jhd2∆.YGD	NOTEST	0.0755119	0	#NAME?	0	1	1	no
YCR001W	YCR001W	III:115684-115999	WT.YGD	jhd2∆.YGD	OK	6.03104	7.3468	0.284709	0.999642	0.4573	0.812365	no
YCR002C	CDC10	III:117379-118348	WT.YGD	jhd2∆.YGD	OK	79.2347	72.6589	-0.124994	-0.498542	0.40755	0.781272	no
YCR003W	MRPL32	III:118619-119171	WT.YGD	jhd2∆.YGD	OK	20.1774	20.865	0.0483448	0.151976	0.7974	0.952074	no
YCR005C	CIT2	III:120945-122328	WT.YGD	jhd2∆.YGD	OK	9.83305	7.9388	-0.308718	-1.10375	0.0665	0.362578	no
YCR006C	YCR006C	III:122529-123003	WT.YGD	jhd2∆.YGD	OK	8.7273	6.53177	-0.418061	-1.06423	0.0672	0.362713	no
YCR010C	ADY2	III:132272-133124	WT.YGD	jhd2∆.YGD	OK	1.87153	2.25213	0.267076	0.57705	0.3916	0.774388	no
YCR012W	PGK1	III:137745-139049	WT.YGD	jhd2∆.YGD	HIDATA	8041.63	0	0	0	1	1	no
YCR013C	YCR013C	III:137745-139049	WT.YGD	jhd2∆.YGD	HIDATA	12371.9	0	0	0	1	1	no
YCR018C-A	YCR018C-A	III:151607-151862	WT.YGD	jhd2∆.YGD	OK	99.4662	104.495	0.0711512	0.207138	0.7275	0.929837	no
YCR019W	MAK32	III:152836-153928	WT.YGD	jhd2∆.YGD	OK	6.69728	7.35693	0.135528	0.447429	0.47965	0.82291	no
YCR020C	PET18	III:154011-154659	WT.YGD	jhd2∆.YGD	OK	3.99344	4.50075	0.172534	0.369022	0.5489	0.85983	no
YCR020C-A	MAK31	III:154829-155096	WT.YGD	jhd2∆.YGD	OK	131.997	129.106	-0.0319513	-0.102666	0.8651	0.970171	no
YCR020W-B	HTL1	III:155319-155556	WT.YGD	jhd2∆.YGD	OK	39.0578	61.0149	0.643551	1.30912	0.02185	0.205618	no
YCR022C	YCR022C	III:157420-157765	WT.YGD	jhd2∆.YGD	OK	1.6079	1.56294	-0.0409113	-0.0428816	0.92535	0.982375	no
YCR023C	YCR023C	III:158537-160373	WT.YGD	jhd2∆.YGD	OK	27.6416	34.7691	0.330963	1.29778	0.0293	0.2425	no
YCR024C	SLM5	III:160743-162222	WT.YGD	jhd2∆.YGD	OK	5.06065	6.94709	0.457086	1.46742	0.01675	0.180837	no
YCR024C-A	PMP1	III:162944-163067	WT.YGD	jhd2∆.YGD	OK	15657.1	18087.6	0.208176	0.951104	0.19785	0.591486	no
YCR024C-B	YCR024C-B	III:162598-162865	WT.YGD	jhd2∆.YGD	OK	3270.98	4424.38	0.435754	1.52187	0.01615	0.177088	no
YCR025C	YCR025C	III:163445-163856	WT.YGD	jhd2∆.YGD	OK	1.57814	1.49088	-0.0820639	-0.162505	0.84325	0.963337	no
YCR026C	NPP1	III:164110-166339	WT.YGD	jhd2∆.YGD	OK	10.0123	12.071	0.269767	1.03518	0.07715	0.389027	no
YCR027C	RHB1	III:167369-167999	WT.YGD	jhd2∆.YGD	OK	17.3507	17.4359	0.0070624	0.0256398	0.96705	0.993425	no
YCR028C	FEN2	III:170885-172424	WT.YGD	jhd2∆.YGD	OK	20.9411	17.2453	-0.280132	-1.0739	0.06155	0.350563	no
YCR028C-A	RIM1	III:172949-173440	WT.YGD	jhd2∆.YGD	OK	203.575	194.499	-0.0657995	-0.335267	0.67095	0.91012	no
YCR030C	SYP1	III:173825-176438	WT.YGD	jhd2∆.YGD	OK	12.7699	15.2989	0.26068	1.49855	0.08715	0.412448	no
YCR031C	RPS14A	III:177499-178220	WT.YGD	jhd2∆.YGD	OK	3050.96	2315.2	-0.398127	-4.38158	0.0434	0.294256	no
YCR032W	BPH1	III:179519-186023	WT.YGD	jhd2∆.YGD	OK	8.27889	9.1128	0.138458	0.54026	0.36085	0.750447	no
YCR033W	SNT1	III:186488-190169	WT.YGD	jhd2∆.YGD	OK	11.4679	11.9511	0.0595377	0.23496	0.69205	0.918219	no
YCR034W	FEN1	III:190591-191635	WT.YGD	jhd2∆.YGD	OK	108.273	121.656	0.168125	0.674932	0.298	0.695993	no
YCR035C	RRP43	III:191833-193018	WT.YGD	jhd2∆.YGD	OK	22.3465	19.553	-0.192658	-0.741758	0.22965	0.632841	no
YCR036W	RBK1	III:193296-194298	WT.YGD	jhd2∆.YGD	OK	26.7007	22.1811	-0.26755	-1.01893	0.08455	0.407248	no
YCR037C	PHO87	III:194413-197185	WT.YGD	jhd2∆.YGD	OK	9.24018	11.2682	0.28626	1.09342	0.0593	0.343304	no
YCR038C	BUD5	III:197620-200178	WT.YGD	jhd2∆.YGD	OK	2.5667	2.58532	0.010427	0.0400427	0.9567	0.99117	no
YCR038W-A	YCR038W-A	III:197620-200178	WT.YGD	jhd2∆.YGD	OK	23.6539	32.0517	0.438327	0.172835	0.79465	0.951917	no
YCR039C	MATALPHA2	III:197620-200178	WT.YGD	jhd2∆.YGD	NOTEST	0	0	0	0	1	1	no
YCR040W	MATALPHA1	III:200441-205397	WT.YGD	jhd2∆.YGD	NOTEST	0	0	0	0	1	1	no
YCR041W	YCR041W	III:200441-205397	WT.YGD	jhd2∆.YGD	OK	4.19343	3.56295	-0.23506	-0.138066	0.84115	0.963153	no
YCR042C	TAF2	III:200441-205397	WT.YGD	jhd2∆.YGD	OK	9.53986	10.1206	0.0852603	0.340559	0.58155	0.876356	no
YCR043C	YCR043C	III:206260-206644	WT.YGD	jhd2∆.YGD	OK	158.933	161.252	0.0208962	0.0822334	0.89155	0.974954	no
YCR044C	PER1	III:206876-207950	WT.YGD	jhd2∆.YGD	OK	43.0064	37.7995	-0.186186	-1.00411	0.2253	0.625778	no
YCR045C	RRT12	III:208134-209610	WT.YGD	jhd2∆.YGD	OK	4.25412	3.60001	-0.240859	-0.742259	0.2137	0.609674	no
YCR045W-A	YCR045W-A	III:208134-209610	WT.YGD	jhd2∆.YGD	OK	16.8004	14.2353	-0.239025	-0.475378	0.5335	0.854045	no
YCR046C	IMG1	III:209913-210423	WT.YGD	jhd2∆.YGD	OK	11.816	11.8251	0.00110546	0.00424257	0.99075	0.996751	no
YCR047C	BUD23	III:210717-211545	WT.YGD	jhd2∆.YGD	OK	5.52549	4.43748	-0.316362	-1.03485	0.1308	0.492943	no
YCR047W-A	YCR047W-A	III:210717-211545	WT.YGD	jhd2∆.YGD	OK	27.6926	12.8615	-1.10644	-1.91477	0.05275	0.324794	no
YCR048W	ARE1	III:211870-213772	WT.YGD	jhd2∆.YGD	OK	19.1613	19.5179	0.0266009	0.0935109	0.88345	0.971641	no
YCR049C	YCR049C	III:211870-213772	WT.YGD	jhd2∆.YGD	NOTEST	0.0869938	0.0276286	-1.65475	0	1	1	no
YCR050C	YCR050C	III:211870-213772	WT.YGD	jhd2∆.YGD	OK	56.78	60.4	0.0891661	0.0812146	0.88125	0.971641	no
YCR051W	YCR051W	III:214070-214739	WT.YGD	jhd2∆.YGD	OK	14.0141	9.93028	-0.496971	-1.73892	0.0031	0.0647202	no
YCR052W	RSC6	III:214993-216445	WT.YGD	jhd2∆.YGD	OK	9.51849	9.27234	-0.0378	-0.145991	0.8056	0.955296	no
YCR053W	THR4	III:216696-218241	WT.YGD	jhd2∆.YGD	OK	206.477	220.452	0.0944836	0.377185	0.6038	0.887558	no
YCR054C	CTR86	III:218375-220067	WT.YGD	jhd2∆.YGD	OK	8.22467	7.34579	-0.16304	-0.57559	0.35005	0.74265	no
YCR057C	PWP2	III:220456-223228	WT.YGD	jhd2∆.YGD	OK	18.3387	15.0753	-0.282703	-1.06363	0.068	0.363956	no
YCR059C	YIH1	III:223453-224230	WT.YGD	jhd2∆.YGD	OK	21.0721	17.4773	-0.269858	-1.07487	0.0757	0.385787	no
YCR060W	TAH1	III:224398-224734	WT.YGD	jhd2∆.YGD	OK	26.7151	21.3693	-0.322116	-0.924667	0.12465	0.482648	no
YCR061W	YCR061W	III:225562-227458	WT.YGD	jhd2∆.YGD	OK	4.99476	5.21392	0.0619509	0.514084	0.68335	0.915475	no
YCR063W	BUD31	III:228094-228791	WT.YGD	jhd2∆.YGD	OK	10.4273	8.72229	-0.257591	-0.634175	0.29455	0.693197	no
YCR064C	YCR064C	III:228094-228791	WT.YGD	jhd2∆.YGD	OK	5.34021	2.42329	-1.13993	-1.29701	0.06715	0.362713	no
YCR065W	HCM1	III:229309-231004	WT.YGD	jhd2∆.YGD	OK	24.0205	22.4885	-0.0950794	-0.529723	0.5325	0.853869	no
YCR066W	RAD18	III:231499-232963	WT.YGD	jhd2∆.YGD	OK	3.44451	3.94103	0.194276	0.620418	0.3454	0.73886	no
YCR067C	SED4	III:233124-236322	WT.YGD	jhd2∆.YGD	OK	23.3058	24.1158	0.0492855	0.19055	0.75105	0.93963	no
YCR068W	ATG15	III:237213-238776	WT.YGD	jhd2∆.YGD	OK	11.6134	9.49414	-0.290676	-1.15799	0.0633	0.356272	no
YCR069W	CPR4	III:239054-240011	WT.YGD	jhd2∆.YGD	OK	58.8852	58.3714	-0.0126411	-0.0676467	0.9357	0.984768	no
YCR071C	IMG2	III:240102-240543	WT.YGD	jhd2∆.YGD	OK	18.9944	17.8194	-0.0921215	-0.285323	0.66895	0.908993	no
YCR072C	RSA4	III:240804-242352	WT.YGD	jhd2∆.YGD	OK	12.1844	9.60314	-0.343457	-1.31776	0.03115	0.250511	no
YCR073C	SSK22	III:242587-246583	WT.YGD	jhd2∆.YGD	OK	7.66831	6.44866	-0.24991	-0.972916	0.10345	0.444616	no
YCR073W-A	SOL2	III:246962-247910	WT.YGD	jhd2∆.YGD	OK	15.043	12.2995	-0.290485	-1.08737	0.06335	0.356272	no
YCR075C	ERS1	III:248032-248815	WT.YGD	jhd2∆.YGD	OK	23.2941	21.5103	-0.114934	-0.435961	0.4714	0.81998	no
YCR075W-A	YCR075W-A	III:248974-249202	WT.YGD	jhd2∆.YGD	OK	58.5929	41.2055	-0.507891	-1.25376	0.0407	0.289558	no
YCR076C	YCR076C	III:249292-250045	WT.YGD	jhd2∆.YGD	OK	7.19625	6.42219	-0.16418	-0.503146	0.3875	0.77039	no
YCR077C	PAT1	III:250237-252628	WT.YGD	jhd2∆.YGD	OK	15.2031	17.4317	0.197354	0.752708	0.2059	0.601297	no
YCR079W	PTC6	III:252844-254173	WT.YGD	jhd2∆.YGD	OK	17.2464	14.5541	-0.244866	-0.956818	0.10845	0.454639	no
YCR081C-A	YCR081C-A	III:254370-258654	WT.YGD	jhd2∆.YGD	OK	12.2243	13.2879	0.120358	0.0950997	0.89225	0.974954	no
YCR081W	SRB8	III:254370-258654	WT.YGD	jhd2∆.YGD	OK	6.03535	7.45866	0.305481	1.14195	0.0514	0.320868	no
YCR082W	AHC2	III:258882-259269	WT.YGD	jhd2∆.YGD	OK	78.1913	65.6772	-0.251616	-1.46976	0.11865	0.471584	no
YCR083W	TRX3	III:259577-259961	WT.YGD	jhd2∆.YGD	OK	55.8618	48.2638	-0.21092	-0.753843	0.26835	0.670949	no
YCR084C	TUP1	III:260310-262452	WT.YGD	jhd2∆.YGD	OK	24.458	29.9544	0.292459	1.07223	0.0702	0.369939	no
YCR085W	YCR085W	III:262915-263269	WT.YGD	jhd2∆.YGD	OK	2.26816	2.18954	-0.0508971	-0.0599161	0.9276	0.982375	no
YCR086W	CSM1	III:263391-263964	WT.YGD	jhd2∆.YGD	OK	7.46206	9.06982	0.2815	0.808969	0.17505	0.565866	no
YCR087C-A	YCR087C-A	III:263975-264491	WT.YGD	jhd2∆.YGD	OK	13.4898	10.1264	-0.413746	-1.54015	0.064	0.358328	no
YCR087W	YCR087W	III:263975-264491	WT.YGD	jhd2∆.YGD	OK	1.84826	0.756262	-1.28921	-1.55667	0.06075	0.347862	no
YCR088W	ABP1	III:265067-266846	WT.YGD	jhd2∆.YGD	OK	51.8598	54.4193	0.0695018	0.284302	0.67055	0.91012	no
YCR090C	YCR090C	III:272314-272863	WT.YGD	jhd2∆.YGD	OK	49.9989	39.7218	-0.331965	-1.21514	0.05085	0.319642	no
YCR091W	KIN82	III:274403-276566	WT.YGD	jhd2∆.YGD	OK	2.13095	3.03849	0.511858	1.97297	0.0054	0.0895974	no
YCR092C	MSH3	III:276763-279820	WT.YGD	jhd2∆.YGD	OK	5.76095	5.87695	0.0287589	0.104177	0.8572	0.969144	no
YCR093W	CDC39	III:280116-286443	WT.YGD	jhd2∆.YGD	OK	37.8819	43.3487	0.194479	0.66544	0.25745	0.660921	no
YCR094W	CDC50	III:286761-287937	WT.YGD	jhd2∆.YGD	OK	15.376	12.9718	-0.245311	-0.952618	0.13915	0.50764	no
YCR095C	OCA4	III:288169-289258	WT.YGD	jhd2∆.YGD	OK	9.87864	9.84417	-0.00504357	-0.015318	0.9743	0.993832	no
YCR095W-A	YCR095W-A	III:289638-289797	WT.YGD	jhd2∆.YGD	OK	13.1969	12.8566	-0.0376917	-0.0261844	0.89845	0.976666	no
YCR096C	HMRA2	III:293178-293538	WT.YGD	jhd2∆.YGD	NOTEST	0	0	0	0	1	1	no
YCR097W	HMRA1	III:293834-294321	WT.YGD	jhd2∆.YGD	OK	0.439703	73.9757	7.39438	8.08709	0.2477	0.651	no
YCR097W-A	YCR097W-A	III:294438-294705	WT.YGD	jhd2∆.YGD	NOTEST	0	0	0	0	1	1	no
YCR099C	YCR099C	III:300831-302221	WT.YGD	jhd2∆.YGD	OK	11.8279	11.1515	-0.0849481	-0.153313	0.80975	0.955627	no
YCR100C	YCR100C	III:300831-302221	WT.YGD	jhd2∆.YGD	OK	9.89531	10.4213	0.0747236	0.208523	0.7344	0.932419	no
YCR101C	YCR101C	III:302481-303030	WT.YGD	jhd2∆.YGD	OK	12.6209	10.132	-0.316886	-0.896069	0.1497	0.52425	no
YCR102C	YCR102C	III:304360-305467	WT.YGD	jhd2∆.YGD	OK	1.872	1.69953	-0.139447	-0.392727	0.5837	0.877708	no
YCR102W-A	YCR102W-A	III:306734-306932	WT.YGD	jhd2∆.YGD	OK	20.3218	10.0406	-1.01718	-0.979284	0.21675	0.614759	no
YCR104W	PAU3	III:307800-308175	WT.YGD	jhd2∆.YGD	NOTEST	0.702775	0.615177	-0.192061	0	1	1	no
YCR105W	ADH7	III:309069-310155	WT.YGD	jhd2∆.YGD	OK	4.30292	3.47047	-0.310184	-0.963698	0.13735	0.503776	no
YCR106W	RDS1	III:310957-313456	WT.YGD	jhd2∆.YGD	OK	10.9288	10.2498	-0.0925388	-0.354722	0.5477	0.859602	no
YCR107W	AAD3	III:313889-314981	WT.YGD	jhd2∆.YGD	OK	8.74882	6.76027	-0.372007	-1.25537	0.0438	0.294413	no
YCR108C	YCR108C	III:315996-316188	WT.YGD	jhd2∆.YGD	NOTEST	0.103471	0.539913	2.3835	0	1	1	no
YDL001W	RMD1	IV:447983-449276	WT.YGD	jhd2∆.YGD	OK	7.2103	6.63992	-0.118894	-0.379974	0.5201	0.846518	no
YDL002C	NHP10	IV:446966-447578	WT.YGD	jhd2∆.YGD	OK	22.1009	21.4624	-0.0422939	-0.145369	0.82435	0.959656	no
YDL003W	MCD1	IV:444682-446383	WT.YGD	jhd2∆.YGD	OK	14.1351	13.9554	-0.0184528	-0.071211	0.90845	0.978364	no
YDL004W	ATP16	IV:443028-443511	WT.YGD	jhd2∆.YGD	OK	149.129	113.513	-0.3937	-1.76971	0.00995	0.132458	no
YDL005C	MED2	IV:441013-442309	WT.YGD	jhd2∆.YGD	OK	3.78798	4.65462	0.297233	0.957689	0.11405	0.465631	no
YDL006W	PTC1	IV:439908-440754	WT.YGD	jhd2∆.YGD	OK	24.4724	18.9823	-0.366504	-1.41442	0.03025	0.245555	no
YDL007C-A	YDL007C-A	IV:436566-436824	WT.YGD	jhd2∆.YGD	NOTEST	0	0	0	0	1	1	no
YDL007W	RPT2	IV:438046-439360	WT.YGD	jhd2∆.YGD	OK	64.0537	49.7383	-0.364925	-1.42419	0.0192	0.191544	no
YDL008W	APC11	IV:433496-433994	WT.YGD	jhd2∆.YGD	OK	28.2452	21.5838	-0.388061	-1.2741	0.03595	0.270483	no
YDL009C	YDL009C	IV:432307-433248	WT.YGD	jhd2∆.YGD	OK	17.289	9.88316	-0.806811	-1.4717	0.03705	0.276778	no
YDL010W	GRX6	IV:432307-433248	WT.YGD	jhd2∆.YGD	OK	13.8222	13.4505	-0.0393221	-0.104472	0.86845	0.970171	no
YDL011C	YDL011C	IV:432307-433248	WT.YGD	jhd2∆.YGD	NOTEST	0	0	0	0	1	1	no
YDL013W	SLX5	IV:429066-430926	WT.YGD	jhd2∆.YGD	OK	5.38037	5.07753	-0.0835791	-0.284596	0.63135	0.897152	no
YDL014W	NOP1	IV:427363-428347	WT.YGD	jhd2∆.YGD	OK	189.514	157.493	-0.267017	-1.06418	0.1143	0.465872	no
YDL015C	TSC13	IV:426001-426934	WT.YGD	jhd2∆.YGD	OK	177.015	163.907	-0.111	-0.414028	0.48755	0.827246	no
YDL016C	YDL016C	IV:424208-425872	WT.YGD	jhd2∆.YGD	OK	76.5863	96.331	0.330914	0.592603	0.3338	0.730513	no
YDL017W	CDC7	IV:424208-425872	WT.YGD	jhd2∆.YGD	OK	3.81677	4.06251	0.0900195	0.120991	0.8119	0.955627	no
YDL018C	ERP3	IV:422832-423510	WT.YGD	jhd2∆.YGD	OK	17.7168	15.9891	-0.148033	-0.46482	0.42345	0.790594	no
YDL019C	OSH2	IV:417662-421514	WT.YGD	jhd2∆.YGD	OK	12.0034	12.3473	0.0407524	0.157897	0.7868	0.949061	no
YDL020C	RPN4	IV:415112-416708	WT.YGD	jhd2∆.YGD	OK	14.3737	15.9419	0.149387	0.827816	0.32205	0.71823	no
YDL021W	GPM2	IV:413952-414888	WT.YGD	jhd2∆.YGD	OK	17.5872	20.1384	0.195421	0.674766	0.2394	0.642847	no
YDL022C-A	YDL022C-A	IV:408450-410056	WT.YGD	jhd2∆.YGD	OK	1.95593	1.38904	-0.493771	-0.279384	0.70885	0.923283	no
YDL022W	GPD1	IV:411760-413000	WT.YGD	jhd2∆.YGD	OK	225.576	189.557	-0.250978	-0.877265	0.14775	0.5213	no
YDL023C	YDL023C	IV:411760-413000	WT.YGD	jhd2∆.YGD	OK	1.62437	2.80604	0.788651	0.136245	0.62645	0.895481	no
YDL024C	DIA3	IV:408450-410056	WT.YGD	jhd2∆.YGD	OK	2.0352	1.8423	-0.143659	-0.424869	0.52225	0.847072	no
YDL025C	RTK1	IV:405343-407206	WT.YGD	jhd2∆.YGD	OK	8.11243	9.51197	0.22961	1.12897	0.1507	0.525707	no
YDL025W-A	YDL025W-A	IV:405343-407206	WT.YGD	jhd2∆.YGD	OK	443.483	411.701	-0.107279	-0.0781615	0.9019	0.977992	no
YDL026W	YDL026W	IV:403694-405060	WT.YGD	jhd2∆.YGD	OK	16.6647	12.5814	-0.405497	-0.525652	0.4061	0.78039	no
YDL027C	YDL027C	IV:403694-405060	WT.YGD	jhd2∆.YGD	OK	12.2328	15.1094	0.304695	1.09278	0.0764	0.387844	no
YDL028C	MPS1	IV:400996-403291	WT.YGD	jhd2∆.YGD	OK	6.23185	7.45548	0.25864	0.986614	0.1069	0.452656	no
YDL029W	ARP2	IV:399339-400638	WT.YGD	jhd2∆.YGD	OK	97.0629	75.6576	-0.359434	-1.32258	0.0261	0.229551	no
YDL030W	PRP9	IV:397536-399129	WT.YGD	jhd2∆.YGD	OK	4.63447	4.61867	-0.0049286	-0.0150724	0.98225	0.994815	no
YDL031W	DBP10	IV:394216-397204	WT.YGD	jhd2∆.YGD	OK	14.4761	13.2323	-0.129615	-0.496209	0.3937	0.77547	no
YDL032W	YDL032W	IV:392658-394001	WT.YGD	jhd2∆.YGD	OK	5.15587	4.37695	-0.236288	-0.237617	0.7187	0.927569	no
YDL033C	SLM3	IV:392658-394001	WT.YGD	jhd2∆.YGD	OK	5.3379	4.59463	-0.216325	-0.703842	0.23225	0.634736	no
YDL034W	YDL034W	IV:389171-392127	WT.YGD	jhd2∆.YGD	OK	23.1158	23.9059	0.0484874	0.0705935	0.90685	0.977992	no
YDL035C	GPR1	IV:389171-392127	WT.YGD	jhd2∆.YGD	OK	12.8195	11.2534	-0.187984	-0.697007	0.24865	0.65268	no
YDL036C	PUS9	IV:387512-388901	WT.YGD	jhd2∆.YGD	OK	8.839	8.65648	-0.0301038	-0.0995662	0.86055	0.969926	no
YDL037C	BSC1	IV:384600-385587	WT.YGD	jhd2∆.YGD	OK	1.34127	1.18711	-0.176151	-0.348063	0.57385	0.871703	no
YDL039C	PRM7	IV:381984-384081	WT.YGD	jhd2∆.YGD	OK	1.27335	1.2614	-0.0136007	-0.0444106	0.95315	0.99117	no
YDL040C	NAT1	IV:378873-381438	WT.YGD	jhd2∆.YGD	OK	27.4429	32.0079	0.221994	0.846728	0.1533	0.530201	no
YDL041W	YDL041W	IV:376756-378455	WT.YGD	jhd2∆.YGD	OK	2.3633	3.29221	0.478252	0.43556	0.45135	0.808405	no
YDL042C	SIR2	IV:376756-378455	WT.YGD	jhd2∆.YGD	OK	3.26688	3.22516	-0.0185422	-0.0544171	0.92845	0.982375	no
YDL043C	PRP11	IV:375679-376480	WT.YGD	jhd2∆.YGD	OK	9.3209	9.40897	0.0135679	0.0391701	0.95445	0.99117	no
YDL044C	MTF2	IV:373966-375289	WT.YGD	jhd2∆.YGD	OK	4.62474	4.14617	-0.157594	-0.461877	0.4511	0.808405	no
YDL045C	FAD1	IV:372687-373608	WT.YGD	jhd2∆.YGD	OK	13.2401	13.2391	-0.00010223	-0.000360165	0.9938	0.997088	no
YDL045W-A	MRP10	IV:372247-372535	WT.YGD	jhd2∆.YGD	OK	36.3223	40.1431	0.144294	0.604021	0.4898	0.827933	no
YDL046W	NPC2	IV:371239-371761	WT.YGD	jhd2∆.YGD	OK	243.517	192.467	-0.339417	-2.15233	0.037	0.276732	no
YDL047W	SIT4	IV:369770-370706	WT.YGD	jhd2∆.YGD	OK	30.2338	23.7037	-0.351047	-1.39806	0.0231	0.211694	no
YDL048C	STP4	IV:366738-368211	WT.YGD	jhd2∆.YGD	OK	10.3092	11.5548	0.164558	0.905412	0.28445	0.682942	no
YDL049C	KNH1	IV:365067-365874	WT.YGD	jhd2∆.YGD	OK	16.7035	15.6997	-0.0894136	-0.341673	0.5903	0.880433	no
YDL050C	YDL050C	IV:363951-364817	WT.YGD	jhd2∆.YGD	OK	25.9135	25.3836	-0.0298104	-0.0701578	0.9247	0.982375	no
YDL051W	LHP1	IV:363951-364817	WT.YGD	jhd2∆.YGD	OK	29.7944	25.5362	-0.222502	-0.75617	0.2312	0.633651	no
YDL052C	SLC1	IV:362671-363583	WT.YGD	jhd2∆.YGD	OK	41.746	36.9704	-0.175267	-0.689749	0.2409	0.644404	no
YDL053C	PBP4	IV:361698-362256	WT.YGD	jhd2∆.YGD	OK	15.2269	18.4764	0.279064	1.01935	0.1017	0.44296	no
YDL054C	MCH1	IV:359824-361285	WT.YGD	jhd2∆.YGD	OK	21.576	23.0507	0.0953811	0.380326	0.52505	0.848824	no
YDL055C	PSA1	IV:355673-356759	WT.YGD	jhd2∆.YGD	OK	899.35	728.448	-0.304056	-1.00253	0.147	0.519818	no
YDL056W	MBP1	IV:352876-355378	WT.YGD	jhd2∆.YGD	OK	6.00988	7.85839	0.386898	1.55329	0.0142	0.161901	no
YDL057W	YDL057W	IV:351433-352420	WT.YGD	jhd2∆.YGD	OK	4.63051	4.55547	-0.0235718	-0.0705988	0.90765	0.978234	no
YDL058W	USO1	IV:345664-351037	WT.YGD	jhd2∆.YGD	OK	14.5624	16.6568	0.19386	0.73602	0.21225	0.608197	no
YDL059C	RAD59	IV:344236-344953	WT.YGD	jhd2∆.YGD	OK	11.3511	10.5736	-0.102364	-0.345068	0.5717	0.870324	no
YDL060W	TSR1	IV:341618-343985	WT.YGD	jhd2∆.YGD	OK	14.9655	13.1592	-0.185573	-0.710835	0.21775	0.616209	no
YDL061C	RPS29B	IV:340627-340798	WT.YGD	jhd2∆.YGD	OK	4724.8	4063.94	-0.217376	-3.11764	0.1721	0.560191	no
YDL062W	YDL062W	IV:338271-340282	WT.YGD	jhd2∆.YGD	OK	12.69	10.8965	-0.219832	-0.343306	0.6093	0.8889	no
YDL063C	YDL063C	IV:338271-340282	WT.YGD	jhd2∆.YGD	OK	13.7905	11.7396	-0.232291	-0.792549	0.16155	0.545735	no
YDL064W	UBC9	IV:337486-338070	WT.YGD	jhd2∆.YGD	OK	36.5391	35.6326	-0.0362441	-0.125323	0.83555	0.960639	no
YDL065C	PEX19	IV:336248-337277	WT.YGD	jhd2∆.YGD	OK	13.9439	15.1288	0.117665	0.424409	0.53175	0.853044	no
YDL066W	IDP1	IV:334834-336121	WT.YGD	jhd2∆.YGD	OK	130.583	119.939	-0.12266	-0.494985	0.4602	0.812484	no
YDL068W	YDL068W	IV:333120-333829	WT.YGD	jhd2∆.YGD	NOTEST	0.301131	0.135636	-1.15066	0	1	1	no
YDL069C	CBS1	IV:333120-333829	WT.YGD	jhd2∆.YGD	OK	14.223	12.2556	-0.21478	-0.624652	0.32245	0.718645	no
YDL070W	BDF2	IV:330665-332940	WT.YGD	jhd2∆.YGD	OK	29.798	24.4249	-0.286864	-1.13085	0.0677	0.363275	no
YDL071C	YDL071C	IV:330665-332940	WT.YGD	jhd2∆.YGD	NOTEST	3.3198	2.93731	-0.176601	0	1	1	no
YDL072C	YET3	IV:329835-330447	WT.YGD	jhd2∆.YGD	OK	138.447	133.646	-0.0509117	-0.192276	0.7456	0.937763	no
YDL073W	YDL073W	IV:326612-329567	WT.YGD	jhd2∆.YGD	OK	13.0704	13.5814	0.0553235	0.212155	0.7165	0.926863	no
YDL074C	BRE1	IV:324046-326149	WT.YGD	jhd2∆.YGD	OK	22.1875	22.789	0.0385855	0.158165	0.79075	0.950377	no
YDL075W	RPL31A	IV:322225-322988	WT.YGD	jhd2∆.YGD	OK	2701.79	1903.63	-0.505165	-1.97579	0.0053	0.0895885	no
YDL076C	RXT3	IV:320667-321552	WT.YGD	jhd2∆.YGD	OK	7.19218	9.57144	0.412307	1.46986	0.0233	0.2126	no
YDL077C	VAM6	IV:316970-320120	WT.YGD	jhd2∆.YGD	OK	7.34386	8.29905	0.176406	0.656076	0.25305	0.656674	no
YDL078C	MDH3	IV:315356-316388	WT.YGD	jhd2∆.YGD	OK	46.9149	36.8906	-0.346791	-1.32198	0.02515	0.223339	no
YDL079C	MRK1	IV:312950-314748	WT.YGD	jhd2∆.YGD	OK	7.75032	7.37384	-0.0718384	-0.243408	0.6762	0.911449	no
YDL080C	THI3	IV:310641-312471	WT.YGD	jhd2∆.YGD	OK	10.5799	9.98787	-0.0830745	-0.316418	0.5993	0.884765	no
YDL081C	RPP1A	IV:309801-310122	WT.YGD	jhd2∆.YGD	OK	4587.43	3078.66	-0.575385	-1.91779	0.0051	0.0869068	no
YDL082W	RPL13A	IV:308423-309388	WT.YGD	jhd2∆.YGD	OK	496.005	432.332	-0.198214	-0.714657	0.24395	0.647078	no
YDL083C	RPS16B	IV:306925-307789	WT.YGD	jhd2∆.YGD	OK	1366.91	1083.89	-0.334705	-1.1802	0.06465	0.360087	no
YDL084W	SUB2	IV:305236-306577	WT.YGD	jhd2∆.YGD	OK	347.492	329.72	-0.0757365	-0.24291	0.67965	0.913467	no
YDL085C-A	YDL085C-A	IV:302463-302670	WT.YGD	jhd2∆.YGD	OK	275.711	304.817	0.144789	0.45805	0.44625	0.806603	no
YDL085W	NDE2	IV:303210-304848	WT.YGD	jhd2∆.YGD	OK	2.04701	2.16192	0.0787929	0.260676	0.70075	0.920658	no
YDL086C-A	YDL086C-A	IV:301412-302234	WT.YGD	jhd2∆.YGD	OK	121.687	79.5728	-0.612825	-2.1489	0.0029	0.0626182	no
YDL086W	YDL086W	IV:301412-302234	WT.YGD	jhd2∆.YGD	OK	32.6982	25.8018	-0.341741	-0.800269	0.19115	0.58777	no
YDL087C	LUC7	IV:300213-300999	WT.YGD	jhd2∆.YGD	OK	3.976	4.25301	0.0971674	0.280543	0.6445	0.902014	no
YDL088C	ASM4	IV:298416-300003	WT.YGD	jhd2∆.YGD	OK	9.67047	12.124	0.326208	1.18298	0.0448	0.297958	no
YDL089W	NUR1	IV:296819-298274	WT.YGD	jhd2∆.YGD	OK	6.99352	7.74745	0.147704	0.665488	0.4145	0.785283	no
YDL090C	RAM1	IV:295033-296329	WT.YGD	jhd2∆.YGD	OK	6.89134	7.13319	0.0497621	0.166056	0.78325	0.949061	no
YDL091C	UBX3	IV:293391-294759	WT.YGD	jhd2∆.YGD	OK	9.15107	9.79219	0.0976911	0.330821	0.56975	0.869608	no
YDL092W	SRP14	IV:292780-293221	WT.YGD	jhd2∆.YGD	OK	76.317	72.2881	-0.0782474	-0.293502	0.64065	0.900785	no
YDL093W	PMT5	IV:289571-292140	WT.YGD	jhd2∆.YGD	OK	16.4468	17.6797	0.104285	0.402945	0.4931	0.829065	no
YDL094C	YDL094C	IV:289571-292140	WT.YGD	jhd2∆.YGD	OK	5.02019	4.20588	-0.255335	-0.15006	0.79955	0.952654	no
YDL095W	PMT1	IV:286997-289512	WT.YGD	jhd2∆.YGD	OK	80.4948	74.1436	-0.118573	-0.408244	0.4885	0.827246	no
YDL096C	OPI6	IV:286997-289512	WT.YGD	jhd2∆.YGD	OK	2.39257	0.792129	-1.59475	-0.167135	0.31055	0.706866	no
YDL097C	RPN6	IV:285390-286695	WT.YGD	jhd2∆.YGD	OK	52.2395	48.9128	-0.0949269	-0.375327	0.5344	0.854308	no
YDL098C	SNU23	IV:284580-285165	WT.YGD	jhd2∆.YGD	OK	8.70556	9.37129	0.106309	0.252347	0.6747	0.910812	no
YDL099W	BUG1	IV:283418-284444	WT.YGD	jhd2∆.YGD	OK	8.50773	10.8524	0.351167	1.11561	0.0736	0.378815	no
YDL100C	GET3	IV:282111-283176	WT.YGD	jhd2∆.YGD	OK	136.685	120.609	-0.18052	-0.690271	0.2675	0.669797	no
YDL101C	DUN1	IV:280306-281848	WT.YGD	jhd2∆.YGD	OK	8.14593	6.69587	-0.282808	-0.935316	0.1089	0.455617	no
YDL102W	POL3	IV:276871-280165	WT.YGD	jhd2∆.YGD	OK	10.6451	10.1526	-0.0683446	-0.27073	0.6558	0.907492	no
YDL103C	QRI1	IV:275147-276581	WT.YGD	jhd2∆.YGD	OK	17.5107	15.1582	-0.208137	-0.809222	0.1738	0.563398	no
YDL104C	QRI7	IV:273652-274876	WT.YGD	jhd2∆.YGD	OK	4.30202	3.8895	-0.145427	-0.413541	0.48885	0.827246	no
YDL105W	NSE4	IV:272388-273597	WT.YGD	jhd2∆.YGD	OK	4.19631	3.45372	-0.280971	-0.772743	0.1855	0.58333	no
YDL106C	PHO2	IV:270221-271901	WT.YGD	jhd2∆.YGD	OK	5.83265	8.03619	0.462359	1.84723	0.0063	0.0996346	no
YDL107W	MSS2	IV:268920-269976	WT.YGD	jhd2∆.YGD	OK	5.11315	4.9894	-0.0353467	-0.0927565	0.8755	0.971641	no
YDL108W	KIN28	IV:267697-268699	WT.YGD	jhd2∆.YGD	OK	10.0537	9.0512	-0.151548	-0.48253	0.41905	0.786296	no
YDL109C	YDL109C	IV:265257-267201	WT.YGD	jhd2∆.YGD	OK	3.45267	3.60409	0.0619217	0.197523	0.7406	0.935206	no
YDL110C	TMA17	IV:264511-264964	WT.YGD	jhd2∆.YGD	OK	31.6422	27.579	-0.198283	-0.769413	0.2549	0.657168	no
YDL111C	RRP42	IV:263312-264110	WT.YGD	jhd2∆.YGD	OK	27.7157	24.8549	-0.157174	-0.584142	0.32135	0.717716	no
YDL112W	TRM3	IV:258914-263225	WT.YGD	jhd2∆.YGD	OK	18.1313	18.0783	-0.00422416	-0.0159564	0.9781	0.993832	no
YDL113C	ATG20	IV:256632-258555	WT.YGD	jhd2∆.YGD	OK	11.54	10.9578	-0.0746828	-0.280039	0.6381	0.899769	no
YDL114W	YDL114W	IV:255603-256530	WT.YGD	jhd2∆.YGD	NOTEST	0.151115	0.251299	0.733754	0	1	1	no
YDL114W-A	YDL114W-A	IV:253994-255126	WT.YGD	jhd2∆.YGD	OK	75.8374	51.4354	-0.560149	-1.92192	0.5517	0.860368	no
YDL115C	IWR1	IV:253994-255126	WT.YGD	jhd2∆.YGD	OK	10.3549	9.31772	-0.152263	-0.519517	0.4258	0.792076	no
YDL116W	NUP84	IV:251565-253746	WT.YGD	jhd2∆.YGD	OK	22.0028	21.9969	-0.000382374	-0.00151045	0.99805	0.998784	no
YDL117W	CYK3	IV:248580-251238	WT.YGD	jhd2∆.YGD	OK	11.7948	13.2201	0.164576	0.68391	0.27155	0.671668	no
YDL118W	YDL118W	IV:246688-247682	WT.YGD	jhd2∆.YGD	OK	3.62663	4.63068	0.352592	0.518135	0.435	0.798682	no
YDL119C	YDL119C	IV:246688-247682	WT.YGD	jhd2∆.YGD	OK	3.95497	3.54955	-0.156029	-0.3374	0.55935	0.864465	no
YDL120W	YFH1	IV:245922-246447	WT.YGD	jhd2∆.YGD	OK	24.4501	26.9431	0.140074	0.547738	0.41885	0.786296	no
YDL121C	YDL121C	IV:245132-245582	WT.YGD	jhd2∆.YGD	OK	47.4277	38.7014	-0.293343	-1.10241	0.08105	0.397926	no
YDL122W	UBP1	IV:242551-244981	WT.YGD	jhd2∆.YGD	OK	23.802	25.3877	0.0930494	0.368222	0.5365	0.855212	no
YDL123W	SNA4	IV:241417-241840	WT.YGD	jhd2∆.YGD	OK	20.5927	17.1449	-0.264354	-3.82611	0.1397	0.507741	no
YDL124W	YDL124W	IV:240258-241197	WT.YGD	jhd2∆.YGD	OK	136.972	104.449	-0.391083	-1.3268	0.02195	0.205945	no
YDL125C	HNT1	IV:239018-239606	WT.YGD	jhd2∆.YGD	OK	302.817	260.825	-0.21536	-0.866155	0.1678	0.551605	no
YDL126C	CDC48	IV:236156-238664	WT.YGD	jhd2∆.YGD	OK	286.991	253.631	-0.178274	-0.565388	0.3609	0.750447	no
YDL127W	PCL2	IV:234926-235853	WT.YGD	jhd2∆.YGD	OK	10.0497	9.56545	-0.0712433	-0.291135	0.7008	0.920658	no
YDL128W	VCX1	IV:232651-233887	WT.YGD	jhd2∆.YGD	OK	75.2316	63.1705	-0.252088	-0.990498	0.11495	0.466083	no
YDL129W	YDL129W	IV:231023-231899	WT.YGD	jhd2∆.YGD	OK	3.3608	2.74687	-0.291014	-0.956517	0.20365	0.597493	no
YDL130W	RPP1B	IV:229905-230527	WT.YGD	jhd2∆.YGD	OK	5835.4	4077.09	-0.517291	-1.80548	0.00955	0.129212	no
YDL130W-A	STF1	IV:229170-229431	WT.YGD	jhd2∆.YGD	OK	58.2446	40.148	-0.536795	-2.77765	0.0093	0.127471	no
YDL131W	LYS21	IV:227392-228715	WT.YGD	jhd2∆.YGD	OK	109.191	109.846	0.00862929	0.0341965	0.95795	0.99117	no
YDL132W	CDC53	IV:224303-226751	WT.YGD	jhd2∆.YGD	OK	20.1153	21.7468	0.112509	0.429799	0.4653	0.814556	no
YDL133C-A	RPL41B	IV:221723-221801	WT.YGD	jhd2∆.YGD	OK	3641.59	1514.81	-1.26543	-1.84409	0.00685	0.104574	no
YDL133W	SRF1	IV:222426-223740	WT.YGD	jhd2∆.YGD	OK	8.49571	8.69825	0.0339919	0.116799	0.8444	0.963784	no
YDL134C	PPH21	IV:219661-220771	WT.YGD	jhd2∆.YGD	OK	45.7572	42.3654	-0.111113	-0.439493	0.4582	0.812365	no
YDL135C	RDI1	IV:218679-219288	WT.YGD	jhd2∆.YGD	OK	61.5617	52.3313	-0.234357	-0.875827	0.144	0.516515	no
YDL136W	RPL35B	IV:217599-218367	WT.YGD	jhd2∆.YGD	OK	96.6162	87.9715	-0.135229	-0.584852	0.39325	0.775068	no
YDL137W	ARF2	IV:216528-217074	WT.YGD	jhd2∆.YGD	OK	301.174	268.066	-0.168006	-0.612289	0.29915	0.695993	no
YDL138W	RGT2	IV:213350-215642	WT.YGD	jhd2∆.YGD	OK	10.1568	10.1093	-0.00676408	-0.0263872	0.96575	0.993425	no
YDL139C	SCM3	IV:211374-212046	WT.YGD	jhd2∆.YGD	OK	5.42736	4.19094	-0.372976	-0.841963	0.16405	0.547724	no
YDL140C	RPO21	IV:205359-210561	WT.YGD	jhd2∆.YGD	OK	64.1819	60.4869	-0.0855429	-0.326787	0.63885	0.899769	no
YDL141W	BPL1	IV:203038-205111	WT.YGD	jhd2∆.YGD	OK	27.5242	28.1345	0.0316396	0.125719	0.84055	0.963051	no
YDL142C	CRD1	IV:201718-202570	WT.YGD	jhd2∆.YGD	OK	14.5784	14.8913	0.0306332	0.104517	0.85965	0.969926	no
YDL143W	CCT4	IV:199995-201582	WT.YGD	jhd2∆.YGD	OK	78.4272	65.189	-0.266726	-0.983845	0.0978	0.436397	no
YDL144C	YDL144C	IV:198661-199732	WT.YGD	jhd2∆.YGD	OK	16.8504	13.3338	-0.337702	-1.39897	0.02895	0.242082	no
YDL145C	COP1	IV:194570-198176	WT.YGD	jhd2∆.YGD	OK	92.7681	94.0071	0.0191417	0.0640404	0.91525	0.978574	no
YDL146W	LDB17	IV:192749-194225	WT.YGD	jhd2∆.YGD	OK	19.8747	21.2029	0.0933277	0.354599	0.54905	0.859851	no
YDL147W	RPN5	IV:190923-192261	WT.YGD	jhd2∆.YGD	OK	62.4055	65.8917	0.0784233	0.300687	0.6126	0.889349	no
YDL148C	NOP14	IV:188153-190586	WT.YGD	jhd2∆.YGD	OK	17.4746	16.9087	-0.0474969	-0.185581	0.75865	0.941598	no
YDL149W	ATG9	IV:184924-187918	WT.YGD	jhd2∆.YGD	OK	4.19568	5.37663	0.357797	1.29854	0.03515	0.267393	no
YDL150W	RPC53	IV:183317-184611	WT.YGD	jhd2∆.YGD	OK	10.3874	8.27563	-0.327887	-1.1353	0.0547	0.330967	no
YDL151C	BUD30	IV:183317-184611	WT.YGD	jhd2∆.YGD	NOTEST	0.0728355	0	#NAME?	0	1	1	no
YDL152W	YDL152W	IV:181185-183187	WT.YGD	jhd2∆.YGD	NOTEST	1.62239	0.869219	-0.900326	0	1	1	no
YDL153C	SAS10	IV:181185-183187	WT.YGD	jhd2∆.YGD	OK	5.03014	4.35482	-0.207984	-0.681621	0.2986	0.695993	no
YDL154W	MSH5	IV:178333-181039	WT.YGD	jhd2∆.YGD	OK	3.50049	3.01701	-0.214438	-0.663331	0.26005	0.662	no
YDL155W	CLB3	IV:176772-178056	WT.YGD	jhd2∆.YGD	OK	13.1872	11.8645	-0.15249	-0.572194	0.33685	0.731354	no
YDL156W	YDL156W	IV:174917-176486	WT.YGD	jhd2∆.YGD	OK	5.05648	5.48635	0.117711	0.389394	0.50905	0.839567	no
YDL158C	YDL158C	IV:172480-174174	WT.YGD	jhd2∆.YGD	OK	101.907	101.038	-0.0123584	-0.0224779	0.9714	0.993832	no
YDL159C-B	YDL159C-B	IV:172480-174174	WT.YGD	jhd2∆.YGD	OK	86.3557	50.7215	-0.767694	-0.557652	0.38085	0.765708	no
YDL159W	STE7	IV:172480-174174	WT.YGD	jhd2∆.YGD	OK	6.26023	6.50412	0.0551387	0.145253	0.8028	0.954124	no
YDL159W-A	YDL159W-A	IV:172181-172313	WT.YGD	jhd2∆.YGD	NOTEST	0	5.1096	inf	0	1	1	no
YDL160C	DHH1	IV:170409-171930	WT.YGD	jhd2∆.YGD	OK	84.7035	98.0994	0.211822	0.79908	0.20045	0.594467	no
YDL160C-A	YDL160C-A	IV:169365-169608	WT.YGD	jhd2∆.YGD	OK	41.9219	39.0566	-0.102136	-0.203853	0.745	0.93757	no
YDL161W	ENT1	IV:167358-169078	WT.YGD	jhd2∆.YGD	OK	7.18305	9.22727	0.361308	1.25966	0.0304	0.246049	no
YDL162C	YDL162C	IV:167358-169078	WT.YGD	jhd2∆.YGD	NOTEST	0.21216	0	#NAME?	0	1	1	no
YDL163W	YDL163W	IV:164986-167258	WT.YGD	jhd2∆.YGD	OK	19.7781	17.1943	-0.201973	-0.313158	0.6748	0.910812	no
YDL164C	CDC9	IV:164986-167258	WT.YGD	jhd2∆.YGD	OK	10.073	9.22241	-0.127282	-0.462684	0.43645	0.79925	no
YDL165W	CDC36	IV:164289-164865	WT.YGD	jhd2∆.YGD	OK	21.7941	21.0718	-0.0486253	-0.169614	0.77075	0.945995	no
YDL167C	NRP1	IV:160994-163154	WT.YGD	jhd2∆.YGD	OK	12.933	11.4435	-0.176521	-0.672437	0.2469	0.650351	no
YDL168W	SFA1	IV:159603-160764	WT.YGD	jhd2∆.YGD	OK	20.4917	16.1481	-0.343673	-1.40949	0.02785	0.238037	no
YDL169C	UGX2	IV:158063-158735	WT.YGD	jhd2∆.YGD	OK	5.32978	6.21166	0.220902	0.534834	0.37795	0.763731	no
YDL170W	UGA3	IV:156317-157904	WT.YGD	jhd2∆.YGD	OK	16.1459	16.9493	0.0700542	0.268018	0.64705	0.903777	no
YDL171C	GLT1	IV:149202-155640	WT.YGD	jhd2∆.YGD	OK	228.308	203.983	-0.162535	-0.441625	0.45935	0.812484	no
YDL172C	YDL172C	IV:148190-149086	WT.YGD	jhd2∆.YGD	OK	27.3163	20.4607	-0.416909	-1.04683	0.08745	0.412448	no
YDL173W	PAR32	IV:148190-149086	WT.YGD	jhd2∆.YGD	OK	4.51965	4.75602	0.0735453	0.170727	0.78805	0.949061	no
YDL174C	DLD1	IV:145825-147589	WT.YGD	jhd2∆.YGD	OK	10.3166	10.0899	-0.0320608	-0.126201	0.8304	0.959702	no
YDL175C	AIR2	IV:144483-145518	WT.YGD	jhd2∆.YGD	OK	4.25829	4.09796	-0.0553666	-0.190174	0.78795	0.949061	no
YDL176W	YDL176W	IV:142096-144223	WT.YGD	jhd2∆.YGD	OK	6.23275	6.55287	0.0722584	0.247366	0.68205	0.914641	no
YDL177C	YDL177C	IV:141208-141721	WT.YGD	jhd2∆.YGD	OK	8.25927	8.21714	-0.00737801	-0.0172783	0.9797	0.993887	no
YDL178W	DLD2	IV:139521-141114	WT.YGD	jhd2∆.YGD	OK	28.5511	27.3382	-0.0626293	-0.265635	0.67665	0.911665	no
YDL179W	PCL9	IV:138290-139205	WT.YGD	jhd2∆.YGD	OK	11.9761	14.1479	0.240428	0.849514	0.1666	0.551358	no
YDL180W	YDL180W	IV:135895-137539	WT.YGD	jhd2∆.YGD	OK	10.0344	11.0926	0.144636	0.53611	0.35575	0.746127	no
YDL181W	INH1	IV:135178-135436	WT.YGD	jhd2∆.YGD	OK	61.3188	47.1663	-0.378572	-1.15489	0.0492	0.31525	no
YDL182W	LYS20	IV:133436-134723	WT.YGD	jhd2∆.YGD	OK	77.9382	68.0408	-0.195931	-0.761059	0.2118	0.607828	no
YDL183C	YDL183C	IV:130870-131833	WT.YGD	jhd2∆.YGD	OK	4.64744	4.50293	-0.0455745	-0.127028	0.8333	0.960153	no
YDL184C	RPL41A	IV:130406-130484	WT.YGD	jhd2∆.YGD	OK	3648.01	1981.4	-0.880587	-1.41832	0.0203	0.196608	no
YDL185C-A	YDL185C-A	IV:126607-130002	WT.YGD	jhd2∆.YGD	OK	227.303	199.758	-0.186364	-0.0295928	0.89425	0.974954	no
YDL185W	VMA1	IV:126607-130002	WT.YGD	jhd2∆.YGD	OK	765.326	664.154	-0.204557	-0.496657	0.4127	0.78423	no
YDL186W	YDL186W	IV:125508-126449	WT.YGD	jhd2∆.YGD	OK	6.68412	4.84725	-0.463572	-1.42125	0.02065	0.199257	no
YDL187C	YDL187C	IV:125508-126449	WT.YGD	jhd2∆.YGD	OK	1.44876	1.04023	-0.477911	-0.262007	0.69045	0.917254	no
YDL188C	PPH22	IV:123864-124998	WT.YGD	jhd2∆.YGD	OK	53.5646	41.3382	-0.373804	-1.52431	0.0133	0.154738	no
YDL189W	RBS1	IV:122215-123589	WT.YGD	jhd2∆.YGD	OK	11.938	12.5655	0.0739049	0.276015	0.64095	0.900785	no
YDL190C	UFD2	IV:118706-121592	WT.YGD	jhd2∆.YGD	OK	26.6852	28.3964	0.0896717	0.344264	0.564	0.869018	no
YDL191W	RPL35A	IV:117663-118517	WT.YGD	jhd2∆.YGD	OK	104.478	92.2336	-0.179831	-0.79958	0.25325	0.656674	no
YDL192W	ARF1	IV:116320-116866	WT.YGD	jhd2∆.YGD	OK	551.362	515.937	-0.0958059	-0.338119	0.57625	0.873455	no
YDL193W	NUS1	IV:114671-115799	WT.YGD	jhd2∆.YGD	OK	14.907	13.3219	-0.16219	-0.568138	0.32995	0.726628	no
YDL194W	SNF3	IV:111579-114234	WT.YGD	jhd2∆.YGD	OK	2.05352	2.09756	0.0306126	0.0987987	0.87105	0.970171	no
YDL195W	SEC31	IV:107207-111029	WT.YGD	jhd2∆.YGD	OK	49.9526	54.076	0.114429	0.480727	0.5086	0.839567	no
YDL196W	YDL196W	IV:106740-107070	WT.YGD	jhd2∆.YGD	OK	2.90725	2.45375	-0.244665	-0.4214	0.6262	0.895481	no
YDL197C	ASF2	IV:104916-106494	WT.YGD	jhd2∆.YGD	OK	4.26925	4.70695	0.140812	0.523612	0.41375	0.785278	no
YDL198C	GGC1	IV:103648-104551	WT.YGD	jhd2∆.YGD	OK	204.37	186.203	-0.134309	-0.493851	0.4343	0.798548	no
YDL199C	YDL199C	IV:101289-103353	WT.YGD	jhd2∆.YGD	OK	4.88315	5.07083	0.0544076	0.213884	0.7535	0.940204	no
YDL200C	MGT1	IV:100500-101067	WT.YGD	jhd2∆.YGD	OK	14.7531	13.6933	-0.107543	-0.313915	0.6142	0.889973	no
YDL201W	TRM8	IV:99560-100421	WT.YGD	jhd2∆.YGD	OK	25.7233	19.7796	-0.379062	-1.37128	0.0207	0.199257	no
YDL202W	MRPL11	IV:98474-99224	WT.YGD	jhd2∆.YGD	OK	8.16761	8.36151	0.0338499	0.152693	0.85735	0.969144	no
YDL203C	ACK1	IV:96081-97953	WT.YGD	jhd2∆.YGD	OK	6.03564	5.59509	-0.109345	-0.408576	0.49775	0.83242	no
YDL204W	RTN2	IV:94604-95786	WT.YGD	jhd2∆.YGD	OK	3.68978	3.29129	-0.164881	-0.516361	0.40555	0.779859	no
YDL205C	HEM3	IV:92761-93745	WT.YGD	jhd2∆.YGD	OK	31.2795	23.7096	-0.399751	-1.56847	0.00875	0.123697	no
YDL206W	YDL206W	IV:90175-92464	WT.YGD	jhd2∆.YGD	OK	6.59697	7.48247	0.18171	0.649056	0.26085	0.662368	no
YDL207W	GLE1	IV:88247-89864	WT.YGD	jhd2∆.YGD	OK	9.53371	8.21188	-0.215324	-0.774192	0.18105	0.574364	no
YDL208W	NHP2	IV:87511-87982	WT.YGD	jhd2∆.YGD	OK	171.329	144.238	-0.248313	-1.06875	0.1005	0.439731	no
YDL209C	CWC2	IV:86206-87226	WT.YGD	jhd2∆.YGD	OK	5.53199	4.02055	-0.460407	-1.40481	0.0349	0.267044	no
YDL211C	YDL211C	IV:79293-80412	WT.YGD	jhd2∆.YGD	OK	2.93403	3.48537	0.24843	0.809198	0.2398	0.643105	no
YDL212W	SHR3	IV:78425-79058	WT.YGD	jhd2∆.YGD	OK	218.682	158.77	-0.461891	-1.73257	0.004	0.0750595	no
YDL213C	NOP6	IV:77288-77966	WT.YGD	jhd2∆.YGD	OK	16.4579	12.8942	-0.35206	-1.17643	0.0648	0.360167	no
YDL214C	PRR2	IV:74445-76545	WT.YGD	jhd2∆.YGD	OK	17.4082	23.6098	0.43962	1.89034	0.0051	0.0869068	no
YDL215C	GDH2	IV:70639-73918	WT.YGD	jhd2∆.YGD	OK	632.779	881.402	0.478098	1.19005	0.04625	0.30344	no
YDL216C	RRI1	IV:68996-70319	WT.YGD	jhd2∆.YGD	OK	6.73667	7.06186	0.0680117	0.212088	0.7255	0.928979	no
YDL217C	TIM22	IV:67982-68606	WT.YGD	jhd2∆.YGD	OK	12.3979	10.9257	-0.182365	-0.607795	0.33095	0.727416	no
YDL218W	YDL218W	IV:66492-67446	WT.YGD	jhd2∆.YGD	OK	3.45408	3.56763	0.0466662	0.128019	0.8292	0.959702	no
YDL219W	DTD1	IV:65241-65765	WT.YGD	jhd2∆.YGD	OK	39.4393	33.7672	-0.22401	-0.723137	0.2372	0.640491	no
YDL220C	CDC13	IV:62010-65018	WT.YGD	jhd2∆.YGD	OK	2.71851	2.65634	-0.0333749	-0.129864	0.8467	0.964663	no
YDL221W	YDL221W	IV:62010-65018	WT.YGD	jhd2∆.YGD	NOTEST	1.5169	1.216	-0.318982	0	1	1	no
YDL222C	FMP45	IV:60871-61801	WT.YGD	jhd2∆.YGD	OK	2.16584	1.26074	-0.780659	-1.96276	0.0046	0.0837664	no
YDL223C	HBT1	IV:57264-60405	WT.YGD	jhd2∆.YGD	OK	3.06452	3.27512	0.0958849	0.380588	0.5445	0.858562	no
YDL224C	WHI4	IV:54396-56346	WT.YGD	jhd2∆.YGD	OK	15.0951	19.3519	0.358397	1.4458	0.019	0.190756	no
YDL225W	SHS1	IV:52444-54100	WT.YGD	jhd2∆.YGD	OK	11.2575	11.8988	0.0799275	0.301949	0.61195	0.8889	no
YDL226C	GCS1	IV:51114-52173	WT.YGD	jhd2∆.YGD	OK	20.8945	21.301	0.0277948	0.108747	0.85975	0.969926	no
YDL227C	HO	IV:46270-48031	WT.YGD	jhd2∆.YGD	OK	17.8262	13.0722	-0.447495	-1.83057	0.00355	0.070386	no
YDL228C	YDL228C	IV:44064-45918	WT.YGD	jhd2∆.YGD	OK	1481.9	1311.58	-0.176139	-0.363126	0.63875	0.899769	no
YDL229W	SSB1	IV:44064-45918	WT.YGD	jhd2∆.YGD	OK	724.792	621.241	-0.222414	-0.452329	0.51975	0.846502	no
YDL230W	PTP1	IV:42699-43707	WT.YGD	jhd2∆.YGD	OK	4.29954	3.63413	-0.242573	-0.81357	0.20045	0.594467	no
YDL231C	BRE4	IV:38866-42244	WT.YGD	jhd2∆.YGD	OK	21.2533	21.56	0.0206651	0.0794847	0.8946	0.974954	no
YDL232W	OST4	IV:38486-38597	WT.YGD	jhd2∆.YGD	OK	288.662	303.866	0.0740558	0.129625	0.82505	0.959702	no
YDL233W	YDL233W	IV:36796-38173	WT.YGD	jhd2∆.YGD	OK	3.30789	4.00422	0.275608	0.896479	0.1417	0.512575	no
YDL234C	GYP7	IV:34236-36477	WT.YGD	jhd2∆.YGD	OK	9.99648	9.49202	-0.074705	-0.307267	0.6208	0.894564	no
YDL235C	YPD1	IV:33414-33918	WT.YGD	jhd2∆.YGD	OK	57.1043	50.2282	-0.185101	-0.87124	0.24355	0.646959	no
YDL236W	PHO13	IV:32295-33234	WT.YGD	jhd2∆.YGD	OK	103.414	82.6358	-0.323591	-1.20222	0.03945	0.284591	no
YDL237W	AIM6	IV:30656-31829	WT.YGD	jhd2∆.YGD	OK	77.5057	72.7476	-0.0914025	-0.36631	0.55475	0.861451	no
YDL238C	GUD1	IV:28984-30454	WT.YGD	jhd2∆.YGD	OK	7.64504	8.41736	0.138844	0.628969	0.38865	0.771792	no
YDL239C	ADY3	IV:26402-28775	WT.YGD	jhd2∆.YGD	OK	6.95943	9.53277	0.453928	1.74422	0.0049	0.0858181	no
YDL240C-A	YDL240C-A	IV:22470-22608	WT.YGD	jhd2∆.YGD	NOTEST	0	6.74745	inf	0	1	1	no
YDL240W	LRG1	IV:22822-25876	WT.YGD	jhd2∆.YGD	OK	15.2603	16.456	0.108836	0.423017	0.47415	0.820358	no
YDL241W	YDL241W	IV:20634-21006	WT.YGD	jhd2∆.YGD	OK	8.785	8.3831	-0.0675587	-0.1243	0.8323	0.959702	no
YDL242W	YDL242W	IV:18958-19312	WT.YGD	jhd2∆.YGD	OK	7.81637	4.48987	-0.799824	-1.06396	0.0632	0.356272	no
YDL243C	AAD4	IV:17576-18566	WT.YGD	jhd2∆.YGD	OK	3.62183	3.80873	0.0725905	0.193331	0.76905	0.945995	no
YDL244W	THI13	IV:16203-17226	WT.YGD	jhd2∆.YGD	OK	0.752819	0.952315	0.339135	0.554382	0.3731	0.759572	no
YDL245C	HXT15	IV:11656-13360	WT.YGD	jhd2∆.YGD	NOTEST	0.224907	0.235327	0.0653398	0	1	1	no
YDL246C	SOR2	IV:8682-9756	WT.YGD	jhd2∆.YGD	NOTEST	0.0389695	0.0484548	0.314294	0	1	1	no
YDL247W	MPH2	IV:5984-7814	WT.YGD	jhd2∆.YGD	NOTEST	0.252657	0.149497	-0.757065	0	1	1	no
YDL247W-A	YDL247W-A	IV:3761-3836	WT.YGD	jhd2∆.YGD	OK	302.106	1030.46	1.77016	1.47264	0.15	0.524834	no
YDL248W	COS7	IV:1801-2953	WT.YGD	jhd2∆.YGD	OK	7.69399	7.00534	-0.135277	-0.416915	0.4643	0.814556	no
YDR001C	NTH1	IV:450219-452475	WT.YGD	jhd2∆.YGD	OK	33.9232	30.6105	-0.148246	-0.605632	0.34625	0.739535	no
YDR002W	YRB1	IV:453044-453650	WT.YGD	jhd2∆.YGD	OK	214.218	176.681	-0.277934	-1.10814	0.07815	0.39075	no
YDR003W	RCR2	IV:454121-454754	WT.YGD	jhd2∆.YGD	OK	20.8794	18.1164	-0.204781	-0.707877	0.24235	0.646588	no
YDR003W-A	YDR003W-A	IV:454781-454904	WT.YGD	jhd2∆.YGD	OK	458.248	288.354	-0.668289	-1.01608	0.08365	0.404458	no
YDR004W	RAD57	IV:455200-456583	WT.YGD	jhd2∆.YGD	OK	6.50159	6.41454	-0.0194464	-0.0619747	0.9166	0.979353	no
YDR005C	MAF1	IV:456835-458103	WT.YGD	jhd2∆.YGD	OK	17.2042	16.3195	-0.0761563	-0.299976	0.6185	0.893594	no
YDR006C	SOK1	IV:458541-461247	WT.YGD	jhd2∆.YGD	OK	8.23646	10.071	0.290111	1.36472	0.05835	0.34157	no
YDR007W	TRP1	IV:461841-462602	WT.YGD	jhd2∆.YGD	OK	26.2056	25.0635	-0.0642902	-0.153029	0.78775	0.949061	no
YDR008C	YDR008C	IV:461841-462602	WT.YGD	jhd2∆.YGD	OK	86.823	71.1249	-0.287721	-0.65245	0.28105	0.681022	no
YDR009W	GAL3	IV:463433-464996	WT.YGD	jhd2∆.YGD	OK	1.48416	1.33585	-0.151888	-0.363175	0.53935	0.856791	no
YDR010C	YDR010C	IV:465050-465383	WT.YGD	jhd2∆.YGD	OK	4.96208	2.31071	-1.10261	-1.44069	0.01895	0.190558	no
YDR011W	SNQ2	IV:465918-470424	WT.YGD	jhd2∆.YGD	OK	33.3512	33.9813	0.0270041	0.0980592	0.8682	0.970171	no
YDR012W	RPL4B	IV:471852-472941	WT.YGD	jhd2∆.YGD	OK	351.823	333.877	-0.0755341	-0.302189	0.68395	0.915475	no
YDR013W	PSF1	IV:473156-473783	WT.YGD	jhd2∆.YGD	OK	16.8174	17.9043	0.0903492	0.288199	0.65325	0.907492	no
YDR014W	RAD61	IV:474045-475989	WT.YGD	jhd2∆.YGD	OK	3.92689	4.54413	0.210619	0.622697	0.2861	0.684177	no
YDR014W-A	HED1	IV:477796-478285	WT.YGD	jhd2∆.YGD	NOTEST	0.409536	0.321176	-0.350626	0	1	1	no
YDR015C	YDR015C	IV:477796-478285	WT.YGD	jhd2∆.YGD	NOTEST	0.232239	0.35784	0.623701	0	1	1	no
YDR016C	DAD1	IV:478473-478758	WT.YGD	jhd2∆.YGD	OK	101.516	105.594	0.0568205	0.175726	0.7643	0.943528	no
YDR017C	KCS1	IV:479114-482267	WT.YGD	jhd2∆.YGD	OK	8.64061	10.0289	0.21496	0.84533	0.15795	0.539356	no
YDR018C	YDR018C	IV:482669-483860	WT.YGD	jhd2∆.YGD	OK	2.3864	2.11569	-0.173706	-0.409491	0.5178	0.845785	no
YDR019C	GCV1	IV:484162-485365	WT.YGD	jhd2∆.YGD	OK	141.48	123.613	-0.19477	-0.708182	0.241	0.644404	no
YDR020C	DAS2	IV:485745-486444	WT.YGD	jhd2∆.YGD	OK	14.8078	15.2465	0.0421229	0.13536	0.8339	0.960425	no
YDR021W	FAL1	IV:486803-488003	WT.YGD	jhd2∆.YGD	OK	8.25468	6.15358	-0.423786	-1.27631	0.03	0.24438	no
YDR022C	CIS1	IV:488071-488662	WT.YGD	jhd2∆.YGD	OK	16.2782	15.0568	-0.112525	-0.358922	0.57825	0.874511	no
YDR023W	SES1	IV:489507-490896	WT.YGD	jhd2∆.YGD	OK	228.656	186.164	-0.296608	-1.00461	0.08685	0.412031	no
YDR024W	FYV1	IV:491016-491502	WT.YGD	jhd2∆.YGD	NOTEST	0.0403153	0.0136749	-1.55979	0	1	1	no
YDR025W	RPS11A	IV:491514-492324	WT.YGD	jhd2∆.YGD	OK	588.242	632.709	0.105132	0.587192	0.5413	0.856831	no
YDR026C	YDR026C	IV:492555-494268	WT.YGD	jhd2∆.YGD	OK	12.3991	12.3973	-0.000205718	-0.000793002	0.9948	0.997331	no
YDR027C	VPS54	IV:494648-497318	WT.YGD	jhd2∆.YGD	OK	11.1365	11.8799	0.0932373	0.358952	0.5369	0.855212	no
YDR028C	REG1	IV:497834-500879	WT.YGD	jhd2∆.YGD	OK	15.0488	16.3687	0.121297	0.541414	0.43705	0.800018	no
YDR029W	YDR029W	IV:501099-501414	WT.YGD	jhd2∆.YGD	OK	20.5587	22.3783	0.122354	0.342925	0.62295	0.895376	no
YDR030C	RAD28	IV:501752-503273	WT.YGD	jhd2∆.YGD	OK	4.80952	4.40401	-0.127075	-0.394836	0.53105	0.852411	no
YDR031W	MIC14	IV:503497-503863	WT.YGD	jhd2∆.YGD	OK	27.3558	30.9428	0.177756	0.478074	0.4425	0.803792	no
YDR033W	MRH1	IV:508146-509109	WT.YGD	jhd2∆.YGD	OK	1201.78	1253.18	0.0604311	0.18723	0.77325	0.946178	no
YDR034C	LYS14	IV:509736-512109	WT.YGD	jhd2∆.YGD	OK	17.5674	19.7855	0.171545	0.664722	0.25395	0.657168	no
YDR034C-A	YDR034C-A	IV:520515-520692	WT.YGD	jhd2∆.YGD	OK	20903.7	19627.3	-0.0908962	-0.321409	0.58685	0.879299	no
YDR034C-C	YDR034C-C	IV:514042-519356	WT.YGD	jhd2∆.YGD	NOTEST	0.0748744	0	#NAME?	0	1	1	no
YDR034C-D	YDR034C-D	IV:514042-519356	WT.YGD	jhd2∆.YGD	NOTEST	0.411955	0.501261	0.283074	0	1	1	no
YDR034W-B	YDR034W-B	IV:521313-521469	WT.YGD	jhd2∆.YGD	NOTEST	2.47991	1.4158	-0.808669	0	1	1	no
YDR035W	ARO3	IV:521815-522928	WT.YGD	jhd2∆.YGD	OK	165.303	137.831	-0.262209	-1.01593	0.12345	0.480464	no
YDR036C	EHD3	IV:523210-524713	WT.YGD	jhd2∆.YGD	OK	8.39938	8.87408	0.0793134	0.320284	0.62365	0.895481	no
YDR037W	KRS1	IV:525439-527215	WT.YGD	jhd2∆.YGD	OK	222.544	196.99	-0.17597	-0.615796	0.33085	0.727416	no
YDR038C	ENA5	IV:527421-530697	WT.YGD	jhd2∆.YGD	OK	2.51913	2.08159	-0.275239	-1.0721	0.1153	0.466408	no
YDR039C	ENA2	IV:531306-534582	WT.YGD	jhd2∆.YGD	NOTEST	0	0	0	0	1	1	no
YDR041W	RSM10	IV:539802-540414	WT.YGD	jhd2∆.YGD	OK	18.7144	16.0764	-0.219201	-0.735012	0.2393	0.642847	no
YDR042C	YDR042C	IV:540600-541203	WT.YGD	jhd2∆.YGD	OK	1.5333	2.44064	0.67062	1.08544	0.0794	0.394187	no
YDR043C	NRG1	IV:542673-543369	WT.YGD	jhd2∆.YGD	OK	10.825	8.74156	-0.3084	-0.873055	0.15225	0.528599	no
YDR044W	HEM13	IV:546641-547628	WT.YGD	jhd2∆.YGD	OK	181.318	229.855	0.342204	1.18651	0.08865	0.413882	no
YDR045C	RPC11	IV:547977-548310	WT.YGD	jhd2∆.YGD	OK	72.3192	68.9067	-0.0697353	-0.227925	0.6957	0.920102	no
YDR046C	BAP3	IV:548761-550576	WT.YGD	jhd2∆.YGD	OK	7.31037	6.67776	-0.130581	-0.474555	0.4241	0.790594	no
YDR047W	HEM12	IV:551859-552948	WT.YGD	jhd2∆.YGD	OK	32.2277	24.8964	-0.372368	-1.5824	0.01725	0.183409	no
YDR048C	YDR048C	IV:553083-555152	WT.YGD	jhd2∆.YGD	NOTEST	0.386674	0.176643	-1.13028	0	1	1	no
YDR049W	VMS1	IV:553083-555152	WT.YGD	jhd2∆.YGD	OK	6.69568	6.01369	-0.15498	-0.565434	0.36725	0.753993	no
YDR050C	TPI1	IV:555725-556472	WT.YGD	jhd2∆.YGD	OK	7043.56	4638.91	-0.602519	-1.30538	0.0423	0.292116	no
YDR051C	DET1	IV:557055-558060	WT.YGD	jhd2∆.YGD	OK	23.4347	19.8677	-0.238223	-0.908207	0.16215	0.545896	no
YDR052C	DBF4	IV:558510-560644	WT.YGD	jhd2∆.YGD	OK	4.85319	6.02312	0.311579	0.962216	0.10275	0.444324	no
YDR053W	YDR053W	IV:558510-560644	WT.YGD	jhd2∆.YGD	OK	8.01493	4.95798	-0.692936	-0.884081	0.13745	0.50385	no
YDR054C	CDC34	IV:561439-562327	WT.YGD	jhd2∆.YGD	OK	31.5786	26.1949	-0.269662	-1.07154	0.0776	0.389545	no
YDR055W	PST1	IV:563526-564861	WT.YGD	jhd2∆.YGD	OK	146.352	121.114	-0.273073	-0.959863	0.107	0.452775	no
YDR056C	YDR056C	IV:565022-565640	WT.YGD	jhd2∆.YGD	OK	90.2174	82.0808	-0.136362	-0.661675	0.36525	0.753814	no
YDR057W	YOS9	IV:565926-567555	WT.YGD	jhd2∆.YGD	OK	9.78253	10.6617	0.124154	0.469352	0.462	0.814139	no
YDR058C	TGL2	IV:567722-568703	WT.YGD	jhd2∆.YGD	OK	9.53988	8.25776	-0.208221	-0.642485	0.27405	0.675219	no
YDR059C	UBC5	IV:569233-569770	WT.YGD	jhd2∆.YGD	OK	53.8442	43.8287	-0.296916	-1.07872	0.0649	0.360167	no
YDR060W	MAK21	IV:570648-573726	WT.YGD	jhd2∆.YGD	OK	28.5499	27.332	-0.0628954	-0.239133	0.69385	0.919253	no
YDR061W	YDR061W	IV:574163-575783	WT.YGD	jhd2∆.YGD	OK	11.8394	11.199	-0.0802366	-0.309136	0.61155	0.8889	no
YDR062W	LCB2	IV:576473-578159	WT.YGD	jhd2∆.YGD	OK	88.7614	74.7764	-0.247349	-0.972876	0.13015	0.491964	no
YDR063W	AIM7	IV:578662-579112	WT.YGD	jhd2∆.YGD	OK	85.1515	80.9195	-0.0735445	-0.267341	0.64215	0.900794	no
YDR064W	RPS13	IV:579457-580452	WT.YGD	jhd2∆.YGD	OK	2782.78	1920.29	-0.535202	-1.55126	0.0091	0.126375	no
YDR065W	RRG1	IV:580686-581784	WT.YGD	jhd2∆.YGD	OK	6.68384	5.92237	-0.174502	-0.520365	0.39595	0.777473	no
YDR066C	RTR2	IV:581907-582498	WT.YGD	jhd2∆.YGD	OK	10.8133	12.9978	0.265463	0.730895	0.22245	0.622664	no
YDR067C	OCA6	IV:582790-583465	WT.YGD	jhd2∆.YGD	OK	19.2927	22.8529	0.244321	0.757366	0.2022	0.596208	no
YDR068W	DOS2	IV:583712-584645	WT.YGD	jhd2∆.YGD	OK	16.035	14.3246	-0.162731	-0.521879	0.3836	0.767909	no
YDR069C	DOA4	IV:584938-587719	WT.YGD	jhd2∆.YGD	OK	6.49024	7.75211	0.256317	0.951207	0.1059	0.450145	no
YDR071C	PAA1	IV:588826-589402	WT.YGD	jhd2∆.YGD	OK	134.155	100.292	-0.419704	-1.70498	0.0047	0.0844259	no
YDR072C	IPT1	IV:589760-591344	WT.YGD	jhd2∆.YGD	OK	26.5365	27.4767	0.0502335	0.198816	0.74835	0.938487	no
YDR073W	SNF11	IV:592438-592948	WT.YGD	jhd2∆.YGD	OK	32.6945	31.6001	-0.0491167	-0.256641	0.76875	0.945995	no
YDR074W	TPS2	IV:593892-596583	WT.YGD	jhd2∆.YGD	OK	37.6741	36.4157	-0.0490119	-0.181701	0.762	0.942966	no
YDR075W	PPH3	IV:597155-598082	WT.YGD	jhd2∆.YGD	OK	20.9515	17.8846	-0.228329	-0.848355	0.1873	0.584484	no
YDR076W	RAD55	IV:598467-599688	WT.YGD	jhd2∆.YGD	OK	8.88468	8.93502	0.00815019	0.0262812	0.9634	0.992522	no
YDR077W	SED1	IV:600792-601809	WT.YGD	jhd2∆.YGD	OK	827.303	1117.45	0.433723	1.77698	0.05935	0.343304	no
YDR078C	SHU2	IV:602197-602869	WT.YGD	jhd2∆.YGD	OK	8.8684	8.90698	0.0062625	0.015518	0.9829	0.994994	no
YDR079W	PET100	IV:603063-603399	WT.YGD	jhd2∆.YGD	OK	29.1679	18.6802	-0.642876	-1.45825	0.0125	0.150693	no
YDR080W	VPS41	IV:604007-606986	WT.YGD	jhd2∆.YGD	OK	7.38888	7.64689	0.0495181	0.183278	0.76375	0.943528	no
YDR081C	PDC2	IV:607303-610081	WT.YGD	jhd2∆.YGD	OK	8.73708	10.2053	0.224097	0.860905	0.1434	0.515945	no
YDR082W	STN1	IV:610440-611925	WT.YGD	jhd2∆.YGD	OK	8.43106	7.23693	-0.220337	-0.717503	0.2141	0.610262	no
YDR083W	RRP8	IV:612072-613251	WT.YGD	jhd2∆.YGD	OK	19.2644	14.6457	-0.395464	-1.43137	0.0248	0.222424	no
YDR084C	TVP23	IV:613404-614004	WT.YGD	jhd2∆.YGD	OK	59.6897	46.7714	-0.351853	-1.45341	0.02365	0.215171	no
YDR085C	AFR1	IV:614287-616150	WT.YGD	jhd2∆.YGD	OK	6.78671	6.28346	-0.111153	-0.402253	0.4998	0.833441	no
YDR086C	SSS1	IV:616927-617170	WT.YGD	jhd2∆.YGD	OK	580.373	592.248	0.0292197	0.134245	0.84815	0.965272	no
YDR087C	RRP1	IV:617469-618306	WT.YGD	jhd2∆.YGD	OK	30.0836	25.162	-0.257732	-0.97923	0.11435	0.465872	no
YDR088C	SLU7	IV:618496-619645	WT.YGD	jhd2∆.YGD	OK	6.00869	5.38758	-0.157413	-0.455424	0.43175	0.796193	no
YDR090C	YDR090C	IV:625065-625998	WT.YGD	jhd2∆.YGD	OK	31.9737	34.8721	0.125187	0.496186	0.41825	0.786296	no
YDR091C	RLI1	IV:626707-628534	WT.YGD	jhd2∆.YGD	OK	116.381	107.28	-0.117472	-0.434035	0.47705	0.821232	no
YDR092W	UBC13	IV:629875-630605	WT.YGD	jhd2∆.YGD	OK	119.459	95.8445	-0.317746	-1.25246	0.0415	0.289558	no
YDR093W	DNF2	IV:631281-636527	WT.YGD	jhd2∆.YGD	OK	15.4177	14.794	-0.0595758	-0.219617	0.7209	0.927569	no
YDR094W	YDR094W	IV:631281-636527	WT.YGD	jhd2∆.YGD	OK	29.4201	25.2102	-0.222795	-0.292506	0.7494	0.938487	no
YDR095C	YDR095C	IV:631281-636527	WT.YGD	jhd2∆.YGD	NOTEST	0.791911	0.518203	-0.611821	0	1	1	no
YDR096W	GIS1	IV:637138-639823	WT.YGD	jhd2∆.YGD	OK	6.71147	8.82129	0.394362	1.53097	0.01325	0.154738	no
YDR097C	MSH6	IV:640108-643837	WT.YGD	jhd2∆.YGD	OK	15.0199	13.0354	-0.204443	-0.79469	0.1686	0.553534	no
YDR098C	GRX3	IV:644177-645035	WT.YGD	jhd2∆.YGD	OK	23.0813	21.6405	-0.092992	-0.341534	0.55485	0.861451	no
YDR098C-A	YDR098C-A	IV:645857-651126	WT.YGD	jhd2∆.YGD	NOTEST	0	0	0	0	1	1	no
YDR098C-B	YDR098C-B	IV:645857-651126	WT.YGD	jhd2∆.YGD	NOTEST	0.0896197	0.0898255	0.00330989	0	1	1	no
YDR099W	BMH2	IV:653606-654428	WT.YGD	jhd2∆.YGD	OK	233.731	215.902	-0.114473	-0.454712	0.48885	0.827246	no
YDR100W	TVP15	IV:655012-655444	WT.YGD	jhd2∆.YGD	OK	96.8945	95.0385	-0.0279028	-0.105245	0.86035	0.969926	no
YDR101C	ARX1	IV:655685-657467	WT.YGD	jhd2∆.YGD	OK	40.6894	34.1474	-0.25288	-0.983033	0.10395	0.444946	no
YDR102C	YDR102C	IV:657647-657980	WT.YGD	jhd2∆.YGD	OK	3.38811	4.82803	0.510953	1.40981	0.23895	0.642847	no
YDR103W	STE5	IV:658349-661103	WT.YGD	jhd2∆.YGD	OK	7.33268	8.01526	0.12841	0.660182	0.39805	0.778164	no
YDR104C	SPO71	IV:661172-664910	WT.YGD	jhd2∆.YGD	OK	3.7202	4.13109	0.151144	0.548921	0.3508	0.743165	no
YDR105C	TMS1	IV:665348-666770	WT.YGD	jhd2∆.YGD	OK	31.8841	27.1803	-0.230275	-0.931548	0.13035	0.492425	no
YDR106W	ARP10	IV:667003-667858	WT.YGD	jhd2∆.YGD	OK	2.31639	2.3709	0.0335541	0.0730419	0.90915	0.978364	no
YDR107C	TMN2	IV:669015-671034	WT.YGD	jhd2∆.YGD	OK	20.347	21.7189	0.0941388	0.366076	0.52755	0.848954	no
YDR108W	TRS85	IV:671268-673365	WT.YGD	jhd2∆.YGD	OK	6.74032	6.20831	-0.118618	-0.464057	0.46205	0.814139	no
YDR109C	YDR109C	IV:673519-675667	WT.YGD	jhd2∆.YGD	OK	4.73252	4.61446	-0.0364461	-0.124916	0.8292	0.959702	no
YDR110W	FOB1	IV:676101-677802	WT.YGD	jhd2∆.YGD	OK	8.74653	8.60843	-0.0229614	-0.0785779	0.89145	0.974954	no
YDR111C	ALT2	IV:678240-679852	WT.YGD	jhd2∆.YGD	OK	14.7631	15.6461	0.0838057	0.292474	0.6325	0.89725	no
YDR112W	IRC2	IV:678240-679852	WT.YGD	jhd2∆.YGD	OK	18.1873	27.4354	0.593109	0.657721	0.22975	0.632841	no
YDR113C	PDS1	IV:680495-681617	WT.YGD	jhd2∆.YGD	OK	6.54438	7.1418	0.126033	0.399287	0.50055	0.833981	no
YDR114C	YDR114C	IV:681923-682492	WT.YGD	jhd2∆.YGD	OK	1.33061	0.563898	-1.23858	-0.519092	0.47375	0.820358	no
YDR115W	YDR115W	IV:681923-682492	WT.YGD	jhd2∆.YGD	OK	43.6884	33.8013	-0.370172	-1.25946	0.05245	0.323579	no
YDR116C	MRPL1	IV:682723-683581	WT.YGD	jhd2∆.YGD	OK	10.3809	10.2668	-0.01594	-0.0527135	0.93155	0.982711	no
YDR117C	TMA64	IV:683945-685643	WT.YGD	jhd2∆.YGD	OK	11.724	11.538	-0.0230698	-0.0876933	0.88235	0.971641	no
YDR118W	APC4	IV:685881-687884	WT.YGD	jhd2∆.YGD	OK	7.19143	7.0784	-0.0228547	-0.0756501	0.8914	0.974954	no
YDR118W-A	YDR118W-A	IV:685881-687884	WT.YGD	jhd2∆.YGD	OK	50.7717	30.8205	-0.720133	-0.288771	0.70995	0.923325	no
YDR119W	VBA4	IV:688226-690533	WT.YGD	jhd2∆.YGD	OK	43.5111	41.9275	-0.0534873	-0.197365	0.7373	0.934475	no
YDR119W-A	YDR119W-A	IV:691013-691214	WT.YGD	jhd2∆.YGD	OK	27.8417	20.6634	-0.430168	-0.898207	0.23405	0.636895	no
YDR120C	TRM1	IV:691548-693261	WT.YGD	jhd2∆.YGD	OK	14.9114	11.8524	-0.33123	-1.28718	0.0351	0.267393	no
YDR121W	DPB4	IV:693584-694175	WT.YGD	jhd2∆.YGD	OK	13.4517	10.4048	-0.370537	-1.14152	0.07335	0.378815	no
YDR122W	KIN1	IV:694699-697894	WT.YGD	jhd2∆.YGD	OK	7.25148	8.97047	0.306907	1.22778	0.04105	0.289558	no
YDR123C	INO2	IV:698553-699468	WT.YGD	jhd2∆.YGD	OK	5.67818	6.12391	0.109025	0.399873	0.55535	0.861451	no
YDR124W	YDR124W	IV:700314-701289	WT.YGD	jhd2∆.YGD	OK	5.94802	6.07619	0.030758	0.0954609	0.8796	0.971641	no
YDR125C	ECM18	IV:701396-702758	WT.YGD	jhd2∆.YGD	OK	3.39182	3.32245	-0.029812	-0.097455	0.88215	0.971641	no
YDR126W	SWF1	IV:703233-704244	WT.YGD	jhd2∆.YGD	OK	12.7627	11.1577	-0.193905	-0.690196	0.26155	0.663611	no
YDR127W	ARO1	IV:704483-709250	WT.YGD	jhd2∆.YGD	OK	167.225	160.99	-0.05482	-0.161599	0.7852	0.949061	no
YDR128W	MTC5	IV:709548-712995	WT.YGD	jhd2∆.YGD	OK	7.88795	8.2352	0.0621533	0.286745	0.6801	0.913467	no
YDR129C	SAC6	IV:713339-715379	WT.YGD	jhd2∆.YGD	OK	114.673	93.246	-0.298417	-1.0315	0.08185	0.40005	no
YDR130C	FIN1	IV:715746-716622	WT.YGD	jhd2∆.YGD	OK	6.21136	6.41042	0.0455085	0.144273	0.81025	0.955627	no
YDR131C	YDR131C	IV:716789-718460	WT.YGD	jhd2∆.YGD	OK	6.58622	7.30628	0.149687	0.478059	0.41215	0.783657	no
YDR132C	YDR132C	IV:718815-720303	WT.YGD	jhd2∆.YGD	OK	5.43874	6.59583	0.278283	0.90311	0.143	0.515209	no
YDR133C	YDR133C	IV:720961-721481	WT.YGD	jhd2∆.YGD	OK	695.788	594.146	-0.22783	-0.526374	0.60295	0.887188	no
YDR134C	YDR134C	IV:720961-721481	WT.YGD	jhd2∆.YGD	OK	867.479	758.699	-0.1933	-0.56278	0.47885	0.821985	no
YDR135C	YCF1	IV:723003-727551	WT.YGD	jhd2∆.YGD	OK	45.1303	42.3464	-0.0918564	-0.322234	0.5861	0.879011	no
YDR136C	VPS61	IV:727710-730250	WT.YGD	jhd2∆.YGD	OK	1.20878	1.02299	-0.240758	-0.120906	0.83705	0.961544	no
YDR137W	RGP1	IV:727710-730250	WT.YGD	jhd2∆.YGD	OK	9.88117	9.4633	-0.0623382	-0.230757	0.7037	0.921651	no
YDR138W	HPR1	IV:730577-732836	WT.YGD	jhd2∆.YGD	OK	12.5105	13.7727	0.138665	0.525689	0.3752	0.761102	no
YDR139C	RUB1	IV:733617-733924	WT.YGD	jhd2∆.YGD	OK	347.824	260.056	-0.419535	-1.52355	0.01835	0.187021	no
YDR140W	MTQ2	IV:734137-734803	WT.YGD	jhd2∆.YGD	OK	18.4338	18.7595	0.0252703	0.0836193	0.8914	0.974954	no
YDR141C	DOP1	IV:734900-739997	WT.YGD	jhd2∆.YGD	OK	17.4024	16.9838	-0.0351309	-0.131351	0.8217	0.95805	no
YDR142C	PEX7	IV:740472-741600	WT.YGD	jhd2∆.YGD	OK	9.44662	10.5055	0.153278	0.662753	0.36045	0.750293	no
YDR143C	SAN1	IV:742041-743874	WT.YGD	jhd2∆.YGD	OK	8.05078	10.2131	0.343221	1.46357	0.02565	0.227459	no
YDR144C	MKC7	IV:744310-746101	WT.YGD	jhd2∆.YGD	OK	16.8925	15.9791	-0.0801896	-0.36226	0.5889	0.880433	no
YDR145W	TAF12	IV:746737-748357	WT.YGD	jhd2∆.YGD	OK	5.23579	6.59121	0.332136	1.41613	0.04165	0.289558	no
YDR146C	SWI5	IV:748612-750742	WT.YGD	jhd2∆.YGD	OK	12.3828	16.1694	0.384926	1.5785	0.0102	0.133703	no
YDR147W	EKI1	IV:751630-753235	WT.YGD	jhd2∆.YGD	OK	14.8894	15.5186	0.0597124	0.226588	0.70935	0.923325	no
YDR148C	KGD2	IV:753674-755066	WT.YGD	jhd2∆.YGD	OK	45.2726	39.8628	-0.183596	-0.83873	0.236	0.639167	no
YDR149C	YDR149C	IV:755554-763874	WT.YGD	jhd2∆.YGD	NOTEST	0.193693	0.253141	0.386172	0	1	1	no
YDR150W	NUM1	IV:755554-763874	WT.YGD	jhd2∆.YGD	OK	13.1045	15.9973	0.287768	1.0769	0.0658	0.361691	no
YDR152W	GIR2	IV:765705-766503	WT.YGD	jhd2∆.YGD	OK	35.7558	32.6645	-0.130451	-0.5044	0.41935	0.786297	no
YDR153C	ENT5	IV:766735-767971	WT.YGD	jhd2∆.YGD	OK	14.9296	16.1017	0.109046	0.402467	0.49285	0.829065	no
YDR154C	YDR154C	IV:768402-769000	WT.YGD	jhd2∆.YGD	OK	3115.97	2244.49	-0.473296	-0.706625	0.249	0.652784	no
YDR155C	CPR1	IV:768402-769000	WT.YGD	jhd2∆.YGD	OK	2834.98	2211.75	-0.358155	-0.751122	0.21525	0.611881	no
YDR156W	RPA14	IV:769524-770332	WT.YGD	jhd2∆.YGD	OK	48.0584	49.6185	0.0460907	0.166461	0.8002	0.952654	no
YDR157W	YDR157W	IV:769524-770332	WT.YGD	jhd2∆.YGD	OK	8.33996	16.311	0.967736	1.90515	0.0095	0.128812	no
YDR158W	HOM2	IV:770356-771454	WT.YGD	jhd2∆.YGD	OK	323.648	327.525	0.0171776	0.0599002	0.9201	0.980482	no
YDR159W	SAC3	IV:771876-775782	WT.YGD	jhd2∆.YGD	OK	5.68582	7.80249	0.456566	1.81661	0.0037	0.0720015	no
YDR160W	SSY1	IV:776162-778721	WT.YGD	jhd2∆.YGD	OK	8.10018	8.36492	0.0463977	0.182428	0.7657	0.944887	no
YDR161W	YDR161W	IV:779042-780206	WT.YGD	jhd2∆.YGD	OK	17.097	13.1908	-0.374216	-1.44879	0.02265	0.209396	no
YDR162C	NBP2	IV:780389-781100	WT.YGD	jhd2∆.YGD	OK	9.05637	9.26555	0.0329433	0.0923468	0.87855	0.971641	no
YDR163W	CWC15	IV:781422-781950	WT.YGD	jhd2∆.YGD	OK	5.58349	5.19905	-0.102917	-0.231125	0.6959	0.920102	no
YDR164C	SEC1	IV:782040-784215	WT.YGD	jhd2∆.YGD	OK	12.1994	13.2774	0.122158	0.508837	0.42215	0.789575	no
YDR165W	TRM82	IV:784870-786205	WT.YGD	jhd2∆.YGD	OK	25.7629	25.8252	0.00348404	0.0158226	0.98235	0.994815	no
YDR166C	SEC5	IV:786305-789221	WT.YGD	jhd2∆.YGD	OK	10.1875	12.2534	0.266382	1.01704	0.08725	0.412448	no
YDR167W	TAF10	IV:789448-790069	WT.YGD	jhd2∆.YGD	OK	15.6895	14.4164	-0.122082	-0.397241	0.5136	0.842935	no
YDR168W	CDC37	IV:790327-791848	WT.YGD	jhd2∆.YGD	OK	44.4575	38.2195	-0.218119	-0.860507	0.15025	0.525417	no
YDR169C	STB3	IV:792347-793889	WT.YGD	jhd2∆.YGD	OK	5.73957	7.40981	0.368494	1.7208	0.0251	0.223209	no
YDR169C-A	YDR169C-A	IV:794573-794723	WT.YGD	jhd2∆.YGD	OK	51.0012	64.8888	0.347437	0.526351	0.4067	0.781026	no
YDR170C	SEC7	IV:796192-802222	WT.YGD	jhd2∆.YGD	OK	39.1636	42.6084	0.121627	0.424213	0.4788	0.821985	no
YDR170W-A	YDR170W-A	IV:803194-804517	WT.YGD	jhd2∆.YGD	OK	1.6323	1.40926	-0.211964	-0.597937	0.3841	0.768322	no
YDR171W	HSP42	IV:806620-807748	WT.YGD	jhd2∆.YGD	OK	13.2801	11.5343	-0.203338	-0.754407	0.19	0.587097	no
YDR172W	SUP35	IV:808323-810381	WT.YGD	jhd2∆.YGD	OK	67.5552	64.7747	-0.0606373	-0.221533	0.71145	0.923742	no
YDR173C	ARG82	IV:810564-811632	WT.YGD	jhd2∆.YGD	OK	5.43525	6.32391	0.21847	0.647546	0.2894	0.688034	no
YDR174W	HMO1	IV:812109-812850	WT.YGD	jhd2∆.YGD	OK	77.1773	74.2221	-0.0563293	-0.388108	0.70885	0.923283	no
YDR175C	RSM24	IV:813192-814152	WT.YGD	jhd2∆.YGD	OK	12.2778	11.3852	-0.108893	-0.357942	0.54725	0.859602	no
YDR176W	NGG1	IV:814451-816560	WT.YGD	jhd2∆.YGD	OK	6.76542	7.52725	0.153944	0.575472	0.33535	0.731354	no
YDR177W	UBC1	IV:816877-817525	WT.YGD	jhd2∆.YGD	OK	49.4058	37.3918	-0.401959	-1.53092	0.01075	0.137762	no
YDR178W	SDH4	IV:817949-818495	WT.YGD	jhd2∆.YGD	OK	50.1891	45.9957	-0.125874	-1.0467	0.4096	0.781591	no
YDR179C	CSN9	IV:818707-819196	WT.YGD	jhd2∆.YGD	OK	11.7293	10.2943	-0.188266	-0.363794	0.55495	0.861451	no
YDR179W-A	YDR179W-A	IV:819432-820824	WT.YGD	jhd2∆.YGD	OK	10.1832	9.49731	-0.100605	-0.326148	0.58355	0.877708	no
YDR180W	SCC2	IV:821294-825776	WT.YGD	jhd2∆.YGD	OK	8.48641	8.94809	0.0764255	0.299785	0.6198	0.894447	no
YDR181C	SAS4	IV:825909-827355	WT.YGD	jhd2∆.YGD	OK	8.87295	8.73635	-0.0223828	-0.0739974	0.89805	0.976666	no
YDR182W	CDC1	IV:827581-829057	WT.YGD	jhd2∆.YGD	OK	21.9249	23.9229	0.12582	0.484889	0.4143	0.785283	no
YDR182W-A	YDR182W-A	IV:829150-829354	WT.YGD	jhd2∆.YGD	OK	8.49775	13.6458	0.683302	0.623243	0.3475	0.739662	no
YDR183C-A	YDR183C-A	IV:830396-831513	WT.YGD	jhd2∆.YGD	OK	38.5947	44.6111	0.209002	0.243746	0.6721	0.910331	no
YDR183W	PLP1	IV:829584-830277	WT.YGD	jhd2∆.YGD	OK	13.3604	11.2259	-0.251131	-0.699001	0.2528	0.656674	no
YDR184C	ATC1	IV:830396-831513	WT.YGD	jhd2∆.YGD	OK	14.0186	12.7279	-0.139346	-0.38531	0.50235	0.834823	no
YDR185C	UPS3	IV:831933-832473	WT.YGD	jhd2∆.YGD	OK	16.7669	14.4344	-0.216104	-0.726154	0.24005	0.643501	no
YDR186C	YDR186C	IV:832858-835492	WT.YGD	jhd2∆.YGD	OK	9.88452	12.6993	0.361508	1.84845	0.01955	0.192899	no
YDR187C	YDR187C	IV:836227-838061	WT.YGD	jhd2∆.YGD	NOTEST	0.30715	0.640148	1.05946	0	1	1	no
YDR188W	CCT6	IV:836227-838061	WT.YGD	jhd2∆.YGD	OK	67.7948	51.4816	-0.397119	-1.43	0.02135	0.202729	no
YDR189W	SLY1	IV:838391-840392	WT.YGD	jhd2∆.YGD	OK	13.5667	13.9468	0.0398633	0.180814	0.7923	0.951152	no
YDR190C	RVB1	IV:840603-841995	WT.YGD	jhd2∆.YGD	OK	33.6155	27.0044	-0.315931	-1.26232	0.03885	0.2822	no
YDR191W	HST4	IV:842336-843449	WT.YGD	jhd2∆.YGD	OK	4.05242	3.08536	-0.393342	-1.03612	0.07595	0.386493	no
YDR192C	NUP42	IV:843568-844952	WT.YGD	jhd2∆.YGD	OK	3.23798	3.49953	0.112067	0.283791	0.63595	0.898222	no
YDR193W	YDR193W	IV:843568-844952	WT.YGD	jhd2∆.YGD	OK	13.4779	10.9895	-0.294474	-0.516061	0.4421	0.803297	no
YDR194C	MSS116	IV:845951-847946	WT.YGD	jhd2∆.YGD	OK	41.5454	35.56	-0.224432	-0.866592	0.14695	0.519818	no
YDR194W-A	YDR194W-A	IV:848070-848223	WT.YGD	jhd2∆.YGD	NOTEST	0	0	0	0	1	1	no
YDR195W	REF2	IV:848598-850200	WT.YGD	jhd2∆.YGD	OK	4.85898	4.57944	-0.0854807	-0.273754	0.65305	0.907492	no
YDR196C	CAB5	IV:850273-850999	WT.YGD	jhd2∆.YGD	OK	28.2676	27.4303	-0.0433788	-0.173047	0.8137	0.955912	no
YDR197W	CBS2	IV:851227-852397	WT.YGD	jhd2∆.YGD	OK	7.24446	7.40978	0.032552	0.10598	0.8677	0.970171	no
YDR198C	RKM2	IV:852532-853972	WT.YGD	jhd2∆.YGD	OK	7.33424	6.96232	-0.0750796	-0.242432	0.69035	0.917254	no
YDR199W	YDR199W	IV:854174-856093	WT.YGD	jhd2∆.YGD	OK	3.71215	3.46796	-0.0981706	-0.0778695	0.90665	0.977992	no
YDR200C	VPS64	IV:854174-856093	WT.YGD	jhd2∆.YGD	OK	4.57182	5.62283	0.298527	1.0558	0.1101	0.457601	no
YDR201W	SPC19	IV:856316-856814	WT.YGD	jhd2∆.YGD	OK	11.9659	16.2913	0.445174	1.29335	0.0366	0.274391	no
YDR202C	RAV2	IV:856897-857999	WT.YGD	jhd2∆.YGD	OK	11.8797	11.2227	-0.0820831	-0.258007	0.68075	0.913608	no
YDR203W	YDR203W	IV:856897-857999	WT.YGD	jhd2∆.YGD	OK	11.4131	14.4308	0.338453	0.494898	0.39405	0.775871	no
YDR204W	COQ4	IV:858136-859144	WT.YGD	jhd2∆.YGD	OK	14.9711	13.8628	-0.110964	-0.417707	0.4931	0.829065	no
YDR205W	MSC2	IV:859345-861520	WT.YGD	jhd2∆.YGD	OK	13.139	14.4636	0.138566	0.528972	0.35495	0.746092	no
YDR206W	EBS1	IV:862053-864708	WT.YGD	jhd2∆.YGD	OK	18.8296	18.2643	-0.0439745	-0.168931	0.76995	0.945995	no
YDR207C	UME6	IV:865011-867522	WT.YGD	jhd2∆.YGD	OK	1.84267	2.42624	0.396924	1.48206	0.01945	0.192214	no
YDR208W	MSS4	IV:868223-870563	WT.YGD	jhd2∆.YGD	OK	14.3043	15.3172	0.0987008	0.407447	0.51145	0.841956	no
YDR209C	YDR209C	IV:871035-871449	WT.YGD	jhd2∆.YGD	OK	30.7358	34.3631	0.160938	0.330079	0.54885	0.85983	no
YDR210C-C	YDR210C-C	IV:878658-883927	WT.YGD	jhd2∆.YGD	NOTEST	0.661449	0.673411	0.0258568	0	1	1	no
YDR210C-D	YDR210C-D	IV:878658-883927	WT.YGD	jhd2∆.YGD	NOTEST	0.424545	0.343383	-0.306101	0	1	1	no
YDR210W	YDR210W	IV:871035-871449	WT.YGD	jhd2∆.YGD	OK	57.3685	81.3992	0.504756	1.18191	0.1187	0.471584	no
YDR210W-A	YDR210W-A	IV:872111-877425	WT.YGD	jhd2∆.YGD	NOTEST	0.0497106	0.00778643	-2.67452	0	1	1	no
YDR210W-B	YDR210W-B	IV:872111-877425	WT.YGD	jhd2∆.YGD	NOTEST	0.220281	0.254227	0.206773	0	1	1	no
YDR211W	GCD6	IV:884726-886865	WT.YGD	jhd2∆.YGD	OK	46.7329	43.2479	-0.11181	-0.435009	0.47775	0.821438	no
YDR212W	TCP1	IV:887231-888911	WT.YGD	jhd2∆.YGD	OK	161.531	133.952	-0.270101	-0.995832	0.10265	0.444324	no
YDR214W	AHA1	IV:892874-893927	WT.YGD	jhd2∆.YGD	OK	28.0612	26.1108	-0.103931	-0.428673	0.48735	0.827246	no
YDR215C	YDR215C	IV:894088-894502	WT.YGD	jhd2∆.YGD	OK	3.11069	2.55896	-0.281679	-0.842696	0.40495	0.779859	no
YDR216W	ADR1	IV:895034-899006	WT.YGD	jhd2∆.YGD	OK	3.61084	3.68878	0.0308071	0.112262	0.85645	0.968595	no
YDR217C	RAD9	IV:899550-903480	WT.YGD	jhd2∆.YGD	OK	7.59983	7.53007	-0.013302	-0.0507589	0.93085	0.982711	no
YDR218C	SPR28	IV:903780-905052	WT.YGD	jhd2∆.YGD	NOTEST	0.356295	0.298699	-0.254381	0	1	1	no
YDR219C	MFB1	IV:905454-906852	WT.YGD	jhd2∆.YGD	OK	10.4711	11.4936	0.134414	0.453106	0.4258	0.792076	no
YDR220C	YDR220C	IV:906999-907293	WT.YGD	jhd2∆.YGD	NOTEST	0.437456	0.173933	-1.3306	0	1	1	no
YDR221W	GTB1	IV:907329-909438	WT.YGD	jhd2∆.YGD	OK	17.2769	16.3478	-0.0797498	-0.317444	0.59655	0.884667	no
YDR222W	YDR222W	IV:910053-911301	WT.YGD	jhd2∆.YGD	OK	9.44273	11.4512	0.278225	0.986509	0.114	0.465631	no
YDR223W	CRF1	IV:912098-913502	WT.YGD	jhd2∆.YGD	OK	3.24187	3.93177	0.27835	0.850253	0.1463	0.518797	no
YDR224C	HTB1	IV:914316-914712	WT.YGD	jhd2∆.YGD	OK	527.771	548.941	0.0567383	0.303656	0.72355	0.928364	no
YDR226W	ADK1	IV:916485-917154	WT.YGD	jhd2∆.YGD	OK	451.159	362.089	-0.317291	-1.07724	0.0727	0.377262	no
YDR227W	SIR4	IV:917570-921647	WT.YGD	jhd2∆.YGD	OK	4.23429	4.92667	0.218494	0.907094	0.15545	0.534996	no
YDR228C	PCF11	IV:921925-923806	WT.YGD	jhd2∆.YGD	OK	4.18287	5.90233	0.496792	2.00249	0.00315	0.0651172	no
YDR229W	IVY1	IV:924784-926146	WT.YGD	jhd2∆.YGD	OK	4.57647	4.24313	-0.109108	-0.346671	0.55795	0.863592	no
YDR230W	YDR230W	IV:926222-926910	WT.YGD	jhd2∆.YGD	OK	5.54731	2.63874	-1.07194	-2.55643	0.0677	0.363275	no
YDR231C	COX20	IV:926222-926910	WT.YGD	jhd2∆.YGD	OK	11.333	9.07384	-0.320747	-0.983105	0.09625	0.43285	no
YDR232W	HEM1	IV:927451-929098	WT.YGD	jhd2∆.YGD	OK	52.5591	66.2414	0.333791	1.21192	0.04945	0.31525	no
YDR233C	RTN1	IV:929469-930357	WT.YGD	jhd2∆.YGD	OK	366.224	373.662	0.02901	0.104667	0.86855	0.970171	no
YDR234W	LYS4	IV:931128-933210	WT.YGD	jhd2∆.YGD	OK	100.553	85.2815	-0.237652	-0.81643	0.1784	0.571581	no
YDR235W	PRP42	IV:933503-935138	WT.YGD	jhd2∆.YGD	OK	11.1296	13.8147	0.311813	1.0691	0.06335	0.356272	no
YDR236C	FMN1	IV:935235-935892	WT.YGD	jhd2∆.YGD	OK	38.4871	27.5204	-0.483873	-1.8794	0.0048	0.0854915	no
YDR237W	MRPL7	IV:936614-937493	WT.YGD	jhd2∆.YGD	OK	14.5658	14.7262	0.0158053	0.0558074	0.9259	0.982375	no
YDR238C	SEC26	IV:937894-940816	WT.YGD	jhd2∆.YGD	OK	74.5181	74.4699	-0.000933254	-0.00329966	0.9959	0.997482	no
YDR239C	YDR239C	IV:941056-943420	WT.YGD	jhd2∆.YGD	OK	3.45516	3.60791	0.062412	0.211129	0.7203	0.927569	no
YDR240C	SNU56	IV:943673-945438	WT.YGD	jhd2∆.YGD	OK	6.3619	5.93472	-0.100277	-0.332373	0.58795	0.88011	no
YDR241W	BUD26	IV:943673-945438	WT.YGD	jhd2∆.YGD	OK	2.37563	0.275165	-3.10994	-1.28882	0.49555	0.831358	no
YDR242W	AMD2	IV:946806-948456	WT.YGD	jhd2∆.YGD	OK	16.5137	18.5843	0.17042	0.661359	0.26345	0.664953	no
YDR243C	PRP28	IV:948517-950284	WT.YGD	jhd2∆.YGD	OK	10.7787	11.9245	0.145744	0.536547	0.368	0.75455	no
YDR244W	PEX5	IV:950562-952401	WT.YGD	jhd2∆.YGD	OK	6.88797	7.27837	0.079536	0.29802	0.63375	0.897871	no
YDR245W	MNN10	IV:952799-953981	WT.YGD	jhd2∆.YGD	OK	50.2309	41.4643	-0.276704	-1.06692	0.06755	0.363275	no
YDR246W	TRS23	IV:954287-954947	WT.YGD	jhd2∆.YGD	OK	7.44129	7.08829	-0.0701165	-0.203259	0.73065	0.931351	no
YDR246W-A	YDR246W-A	IV:955132-955333	WT.YGD	jhd2∆.YGD	OK	21.2377	15.2339	-0.479337	-0.948495	0.20885	0.604314	no
YDR247W	VHS1	IV:956012-957398	WT.YGD	jhd2∆.YGD	OK	13.0626	13.1009	0.00422566	0.0161218	0.98155	0.994484	no
YDR248C	YDR248C	IV:957757-958339	WT.YGD	jhd2∆.YGD	OK	28.6893	25.1262	-0.191321	-0.657653	0.27895	0.679328	no
YDR249C	YDR249C	IV:958680-959802	WT.YGD	jhd2∆.YGD	OK	19.3287	17.1678	-0.171036	-0.597011	0.3044	0.700453	no
YDR250C	YDR250C	IV:960085-960361	WT.YGD	jhd2∆.YGD	OK	1.9725	0.513243	-1.94231	-1.49685	0.2251	0.625774	no
YDR251W	PAM1	IV:960613-963106	WT.YGD	jhd2∆.YGD	OK	19.8705	25.0442	0.333851	1.25782	0.03015	0.245285	no
YDR252W	BTT1	IV:963411-963861	WT.YGD	jhd2∆.YGD	OK	6.5554	8.63109	0.396859	0.881891	0.18055	0.574279	no
YDR253C	MET32	IV:963989-964565	WT.YGD	jhd2∆.YGD	OK	15.777	20.2518	0.360228	1.08494	0.0714	0.373281	no
YDR254W	CHL4	IV:965112-966489	WT.YGD	jhd2∆.YGD	OK	13.2758	15.8659	0.257131	0.906986	0.1213	0.476806	no
YDR255C	RMD5	IV:966556-967822	WT.YGD	jhd2∆.YGD	OK	12.9562	16.0174	0.305996	1.03892	0.0735	0.378815	no
YDR256C	CTA1	IV:968132-969680	WT.YGD	jhd2∆.YGD	OK	7.87143	7.6558	-0.0400729	-0.162634	0.80425	0.954593	no
YDR257C	RKM4	IV:969989-971474	WT.YGD	jhd2∆.YGD	OK	15.3269	12.9238	-0.246032	-0.899331	0.138	0.505279	no
YDR258C	HSP78	IV:971807-974243	WT.YGD	jhd2∆.YGD	OK	45.2879	44.2097	-0.0347641	-0.131601	0.82175	0.95805	no
YDR259C	YAP6	IV:974630-975782	WT.YGD	jhd2∆.YGD	OK	1.91132	2.18611	0.193803	0.60001	0.47365	0.820358	no
YDR260C	SWM1	IV:976716-977229	WT.YGD	jhd2∆.YGD	OK	21.3726	17.8733	-0.257955	-0.837219	0.19	0.587097	no
YDR261C	EXG2	IV:977520-979209	WT.YGD	jhd2∆.YGD	OK	30.6202	29.8862	-0.0350057	-0.135842	0.81755	0.957224	no
YDR261C-C	YDR261C-C	IV:987533-992349	WT.YGD	jhd2∆.YGD	NOTEST	0	0	0	0	1	1	no
YDR261C-D	YDR261C-D	IV:987533-992349	WT.YGD	jhd2∆.YGD	NOTEST	0.653118	1.05876	0.696963	0	1	1	no
YDR261W-A	YDR261W-A	IV:981461-986775	WT.YGD	jhd2∆.YGD	OK	1.20716	2.3754	0.976561	0.815819	0.18685	0.58408	no
YDR261W-B	YDR261W-B	IV:981461-986775	WT.YGD	jhd2∆.YGD	OK	1.45697	1.79569	0.301565	0.853193	0.2025	0.596208	no
YDR262W	YDR262W	IV:993133-993952	WT.YGD	jhd2∆.YGD	OK	28.2633	26.9186	-0.0703261	-0.26464	0.6567	0.907492	no
YDR263C	DIN7	IV:994241-995534	WT.YGD	jhd2∆.YGD	OK	4.98358	5.53885	0.152402	0.416265	0.47325	0.820358	no
YDR264C	AKR1	IV:996028-998323	WT.YGD	jhd2∆.YGD	OK	34.5779	33.344	-0.0524232	-0.205997	0.7391	0.934873	no
YDR265W	PEX10	IV:998863-999877	WT.YGD	jhd2∆.YGD	OK	10.3317	8.4898	-0.283276	-0.903389	0.13695	0.503188	no
YDR266C	YDR266C	IV:1000103-1002023	WT.YGD	jhd2∆.YGD	OK	11.485	11.6543	0.0211175	0.100742	0.8932	0.974954	no
YDR268W	MSW1	IV:1004003-1005143	WT.YGD	jhd2∆.YGD	OK	9.30614	8.20659	-0.181399	-0.580879	0.3147	0.710272	no
YDR269C	YDR269C	IV:1005664-1008766	WT.YGD	jhd2∆.YGD	NOTEST	0	0	0	0	1	1	no
YDR270W	CCC2	IV:1005664-1008766	WT.YGD	jhd2∆.YGD	OK	4.53647	4.63844	0.0320669	0.111225	0.8535	0.967167	no
YDR271C	YDR271C	IV:1005664-1008766	WT.YGD	jhd2∆.YGD	OK	17.2431	11.9587	-0.527965	-0.693558	0.25805	0.661384	no
YDR272W	GLO2	IV:1009009-1009834	WT.YGD	jhd2∆.YGD	OK	27.8997	23.1429	-0.269678	-1.06951	0.09475	0.430713	no
YDR273W	DON1	IV:1010175-1011273	WT.YGD	jhd2∆.YGD	OK	2.4168	1.97926	-0.288138	-0.62306	0.30245	0.699439	no
YDR274C	YDR274C	IV:1011588-1011960	WT.YGD	jhd2∆.YGD	OK	4.04463	3.97101	-0.0265014	-0.0507253	0.91995	0.980482	no
YDR275W	BSC2	IV:1012251-1012959	WT.YGD	jhd2∆.YGD	OK	34.457	27.0087	-0.351373	-1.28918	0.04375	0.294413	no
YDR276C	PMP3	IV:1013475-1013643	WT.YGD	jhd2∆.YGD	OK	4648.26	4332.18	-0.101598	-0.363864	0.5362	0.855212	no
YDR277C	MTH1	IV:1014400-1015702	WT.YGD	jhd2∆.YGD	OK	6.5257	7.28058	0.15792	0.537481	0.35605	0.746127	no
YDR278C	YDR278C	IV:1017000-1017318	WT.YGD	jhd2∆.YGD	NOTEST	0.322252	0.249852	-0.36712	0	1	1	no
YDR279W	RNH202	IV:1019367-1020420	WT.YGD	jhd2∆.YGD	OK	9.75442	11.275	0.208997	0.677234	0.25985	0.662	no
YDR280W	RRP45	IV:1020746-1021664	WT.YGD	jhd2∆.YGD	OK	22.4104	16.8042	-0.415346	-1.49669	0.01145	0.14251	no
YDR281C	PHM6	IV:1022006-1022321	WT.YGD	jhd2∆.YGD	OK	45.2837	33.9147	-0.41708	-1.21595	0.0524	0.323579	no
YDR282C	YDR282C	IV:1023510-1024755	WT.YGD	jhd2∆.YGD	OK	6.14534	5.77296	-0.0901808	-0.281559	0.65355	0.907492	no
YDR283C	GCN2	IV:1025069-1030049	WT.YGD	jhd2∆.YGD	OK	17.1993	17.196	-0.000278115	-0.00105285	0.99895	0.999	no
YDR284C	DPP1	IV:1030549-1031419	WT.YGD	jhd2∆.YGD	OK	99.9962	89.7466	-0.156016	-0.613783	0.30725	0.703136	no
YDR285W	ZIP1	IV:1032435-1035063	WT.YGD	jhd2∆.YGD	OK	1.75053	2.14298	0.291828	0.823422	0.171	0.55834	no
YDR286C	YDR286C	IV:1035230-1035575	WT.YGD	jhd2∆.YGD	OK	29.5585	21.3355	-0.470314	-1.23517	0.0576	0.338754	no
YDR287W	INM2	IV:1035994-1036873	WT.YGD	jhd2∆.YGD	OK	13.005	11.2548	-0.208526	-0.675043	0.25995	0.662	no
YDR288W	NSE3	IV:1037194-1038106	WT.YGD	jhd2∆.YGD	OK	11.7696	9.85493	-0.256152	-0.787527	0.1789	0.57228	no
YDR289C	RTT103	IV:1038279-1039699	WT.YGD	jhd2∆.YGD	OK	5.27625	5.74796	0.123536	0.368192	0.5542	0.861451	no
YDR290W	YDR290W	IV:1038279-1039699	WT.YGD	jhd2∆.YGD	OK	1.15584	0.83114	-0.475782	-0.290122	0.74345	0.937437	no
YDR291W	HRQ1	IV:1039727-1042961	WT.YGD	jhd2∆.YGD	OK	9.32524	8.70645	-0.0990549	-0.389746	0.5177	0.845785	no
YDR292C	SRP101	IV:1043145-1045011	WT.YGD	jhd2∆.YGD	OK	17.8755	19.6988	0.140126	0.538967	0.35915	0.748432	no
YDR293C	SSD1	IV:1045639-1049392	WT.YGD	jhd2∆.YGD	OK	21.9668	26.4568	0.268313	1.06039	0.10225	0.443605	no
YDR294C	DPL1	IV:1050458-1052228	WT.YGD	jhd2∆.YGD	OK	26.8908	23.0077	-0.224999	-0.905245	0.1318	0.493467	no
YDR295C	HDA2	IV:1052622-1054647	WT.YGD	jhd2∆.YGD	OK	4.81747	6.10782	0.342382	1.13969	0.06025	0.346286	no
YDR296W	MHR1	IV:1055211-1055892	WT.YGD	jhd2∆.YGD	OK	8.49107	6.96476	-0.285873	-0.919461	0.12055	0.476229	no
YDR297W	SUR2	IV:1056550-1057600	WT.YGD	jhd2∆.YGD	OK	70.0034	75.2253	0.103794	0.420648	0.5094	0.839623	no
YDR298C	ATP5	IV:1058175-1058814	WT.YGD	jhd2∆.YGD	OK	211.067	158.193	-0.416017	-1.64364	0.00915	0.126375	no
YDR299W	BFR2	IV:1059626-1061231	WT.YGD	jhd2∆.YGD	OK	10.495	8.25735	-0.345949	-1.21939	0.0387	0.282085	no
YDR300C	PRO1	IV:1061504-1062791	WT.YGD	jhd2∆.YGD	OK	26.7611	24.939	-0.101735	-0.415966	0.51275	0.842638	no
YDR301W	CFT1	IV:1063351-1067425	WT.YGD	jhd2∆.YGD	OK	11.7919	12.6919	0.106111	0.441094	0.4915	0.828363	no
YDR302W	GPI11	IV:1067730-1068390	WT.YGD	jhd2∆.YGD	OK	47.2157	47.0203	-0.0059846	-0.0231557	0.97005	0.993777	no
YDR303C	RSC3	IV:1068728-1071386	WT.YGD	jhd2∆.YGD	OK	15.9174	19.9654	0.326896	1.39369	0.0325	0.254866	no
YDR304C	CPR5	IV:1071879-1072557	WT.YGD	jhd2∆.YGD	OK	94.9568	89.4653	-0.0859423	-0.355202	0.58265	0.877384	no
YDR305C	HNT2	IV:1072745-1073488	WT.YGD	jhd2∆.YGD	OK	17.5053	18.2038	0.056449	0.182191	0.7664	0.944887	no
YDR306C	YDR306C	IV:1073734-1075171	WT.YGD	jhd2∆.YGD	OK	11.8716	11.1267	-0.0934863	-0.323069	0.58215	0.876841	no
YDR307W	YDR307W	IV:1075864-1077853	WT.YGD	jhd2∆.YGD	OK	18.0359	18.3323	0.0235126	0.0901147	0.87885	0.971641	no
YDR308C	SRB7	IV:1078026-1078449	WT.YGD	jhd2∆.YGD	OK	35.4177	33.9542	-0.0608831	-0.194478	0.7546	0.940267	no
YDR309C	GIC2	IV:1079047-1080199	WT.YGD	jhd2∆.YGD	OK	15.9236	18.1014	0.184939	0.762497	0.2423	0.646588	no
YDR310C	SUM1	IV:1081127-1084316	WT.YGD	jhd2∆.YGD	OK	7.67545	9.71273	0.339624	1.30604	0.0232	0.212302	no
YDR311W	TFB1	IV:1085064-1086993	WT.YGD	jhd2∆.YGD	OK	8.63396	8.09688	-0.0926556	-0.351186	0.563	0.867901	no
YDR312W	SSF2	IV:1087580-1088942	WT.YGD	jhd2∆.YGD	OK	6.39902	7.28986	0.188041	0.695473	0.318	0.714791	no
YDR313C	PIB1	IV:1089218-1090079	WT.YGD	jhd2∆.YGD	OK	11.1757	12.0271	0.105923	0.353788	0.5362	0.855212	no
YDR314C	RAD34	IV:1090432-1092511	WT.YGD	jhd2∆.YGD	OK	8.12553	9.99058	0.298106	1.03606	0.0779	0.389809	no
YDR315C	IPK1	IV:1092740-1093586	WT.YGD	jhd2∆.YGD	OK	14.2076	13.3654	-0.0881635	-0.269128	0.6609	0.908498	no
YDR316W	OMS1	IV:1093762-1095178	WT.YGD	jhd2∆.YGD	OK	7.50136	6.64755	-0.174331	-0.563327	0.3617	0.750664	no
YDR316W-A	YDR316W-A	IV:1096063-1101332	WT.YGD	jhd2∆.YGD	NOTEST	0	0	0	0	1	1	no
YDR316W-B	YDR316W-B	IV:1096063-1101332	WT.YGD	jhd2∆.YGD	NOTEST	0	0	0	0	1	1	no
YDR317W	HIM1	IV:1102183-1103428	WT.YGD	jhd2∆.YGD	OK	10.9736	11.959	0.124057	0.439536	0.49585	0.831472	no
YDR318W	MCM21	IV:1103757-1104947	WT.YGD	jhd2∆.YGD	OK	9.82685	9.15844	-0.101628	-0.346217	0.5902	0.880433	no
YDR319C	YDR319C	IV:1105002-1105827	WT.YGD	jhd2∆.YGD	OK	31.1159	29.9473	-0.0552295	-0.206735	0.73035	0.931351	no
YDR320C	SWA2	IV:1106094-1108101	WT.YGD	jhd2∆.YGD	OK	4.75374	5.40889	0.186268	0.811506	0.2646	0.665989	no
YDR320C-A	DAD4	IV:1108279-1108621	WT.YGD	jhd2∆.YGD	OK	124.013	139.243	0.167108	0.489752	0.4085	0.781591	no
YDR320W-B	YDR320W-B	IV:1108279-1108621	WT.YGD	jhd2∆.YGD	OK	18.8397	27.9886	0.571061	0.684982	0.7213	0.927569	no
YDR321W	ASP1	IV:1108701-1109847	WT.YGD	jhd2∆.YGD	OK	98.1658	91.2766	-0.104976	-0.381571	0.5078	0.839454	no
YDR322C-A	TIM11	IV:1112002-1112293	WT.YGD	jhd2∆.YGD	OK	83.9185	67.4158	-0.315902	-1.01435	0.11655	0.469251	no
YDR322W	MRPL35	IV:1110588-1111692	WT.YGD	jhd2∆.YGD	OK	15.248	16.1684	0.0845597	0.305007	0.6119	0.8889	no
YDR323C	PEP7	IV:1112479-1114027	WT.YGD	jhd2∆.YGD	OK	5.46937	5.40148	-0.0180183	-0.0548471	0.92505	0.982375	no
YDR324C	UTP4	IV:1114432-1116763	WT.YGD	jhd2∆.YGD	OK	18.2337	16.7324	-0.123964	-0.474493	0.41865	0.786296	no
YDR325W	YCG1	IV:1117125-1120233	WT.YGD	jhd2∆.YGD	OK	9.29066	10.2589	0.143017	0.552591	0.3466	0.739662	no
YDR326C	YSP2	IV:1120608-1124925	WT.YGD	jhd2∆.YGD	OK	18.5333	20.5569	0.149499	0.589642	0.34725	0.739662	no
YDR327W	YDR327W	IV:1125301-1126018	WT.YGD	jhd2∆.YGD	OK	71.263	42.1149	-0.758822	-1.39665	0.0214	0.202898	no
YDR328C	SKP1	IV:1125301-1126018	WT.YGD	jhd2∆.YGD	OK	38.9795	31.4123	-0.311385	-0.987263	0.09925	0.43883	no
YDR329C	PEX3	IV:1126269-1127595	WT.YGD	jhd2∆.YGD	OK	11.8132	9.96057	-0.246098	-0.878484	0.12795	0.490878	no
YDR330W	UBX5	IV:1127871-1129374	WT.YGD	jhd2∆.YGD	OK	8.29458	8.01296	-0.0498338	-0.178255	0.7575	0.941598	no
YDR331W	GPI8	IV:1129587-1130823	WT.YGD	jhd2∆.YGD	OK	25.7453	23.3891	-0.138472	-0.554794	0.3607	0.750447	no
YDR332W	IRC3	IV:1131000-1133070	WT.YGD	jhd2∆.YGD	OK	6.38577	6.21623	-0.0388205	-0.132627	0.8208	0.95805	no
YDR333C	YDR333C	IV:1133259-1135431	WT.YGD	jhd2∆.YGD	OK	11.7712	12.2385	0.0561635	0.217346	0.7116	0.923747	no
YDR334W	SWR1	IV:1135931-1140476	WT.YGD	jhd2∆.YGD	OK	12.1666	11.6622	-0.0610911	-0.237558	0.68465	0.915475	no
YDR335W	MSN5	IV:1141167-1144842	WT.YGD	jhd2∆.YGD	OK	18.4153	18.8027	0.0300365	0.118052	0.8388	0.962137	no
YDR336W	YDR336W	IV:1145091-1146036	WT.YGD	jhd2∆.YGD	OK	10.9388	8.76105	-0.320274	-1.0059	0.0889	0.414275	no
YDR337W	MRPS28	IV:1146318-1147179	WT.YGD	jhd2∆.YGD	OK	13.8523	10.5445	-0.393638	-1.30457	0.02715	0.234816	no
YDR338C	YDR338C	IV:1147378-1149466	WT.YGD	jhd2∆.YGD	OK	6.28243	5.97097	-0.0733567	-0.281675	0.64555	0.902682	no
YDR339C	FCF1	IV:1149950-1150520	WT.YGD	jhd2∆.YGD	OK	38.8364	30.518	-0.347748	-1.22087	0.04175	0.289586	no
YDR340W	YDR340W	IV:1150841-1151183	WT.YGD	jhd2∆.YGD	OK	220.465	243.162	0.141363	0.589604	0.3662	0.753993	no
YDR341C	YDR341C	IV:1151802-1153626	WT.YGD	jhd2∆.YGD	OK	97.9729	92.9099	-0.0765499	-0.279233	0.6408	0.900785	no
YDR342C	HXT7	IV:1154215-1155928	WT.YGD	jhd2∆.YGD	OK	2.50907	1.53576	-0.7082	-1.68933	0.00535	0.0895974	no
YDR343C	HXT6	IV:1159607-1161320	WT.YGD	jhd2∆.YGD	NOTEST	0.610775	0.269658	-1.17951	0	1	1	no
YDR344C	YDR344C	IV:1162005-1162449	WT.YGD	jhd2∆.YGD	OK	5.25418	4.50534	-0.221828	-0.467366	0.47725	0.821232	no
YDR345C	HXT3	IV:1162956-1164660	WT.YGD	jhd2∆.YGD	OK	941.792	825.134	-0.19078	-0.593403	0.40365	0.779859	no
YDR346C	SVF1	IV:1167213-1168659	WT.YGD	jhd2∆.YGD	OK	71.0421	64.8512	-0.131542	-0.530315	0.40495	0.779859	no
YDR347W	MRP1	IV:1169177-1170143	WT.YGD	jhd2∆.YGD	OK	20.0063	18.0023	-0.152269	-0.5995	0.3317	0.728192	no
YDR348C	YDR348C	IV:1170325-1171825	WT.YGD	jhd2∆.YGD	OK	10.1993	10.2857	0.0121686	0.0466412	0.9399	0.986692	no
YDR349C	YPS7	IV:1172385-1174176	WT.YGD	jhd2∆.YGD	OK	34.0744	33.8069	-0.0113734	-0.0426474	0.94115	0.987287	no
YDR350C	ATP22	IV:1176119-1178174	WT.YGD	jhd2∆.YGD	OK	13.6464	13.1855	-0.0495756	-0.191556	0.75165	0.93963	no
[truncated: 5,070 more rows]

## Sheet: Genes up in jhd2∆
104 genes in input list
Legend
Number of Genes in each Database: 6603
[truncated: 7 more rows]

## Sheet: Genes down in jhd2∆
151 genes in input list
[truncated: 11 more rows]
