# Supplementary material for: Mitochondrial control through nutritionally regulated global histone H3 lysine-4 demethylation
Source: Sci Rep. 2016 Nov 29;6:37942. doi: 10.1038/srep37942 (PMC5126570; doi:10.1038/srep37942)
Supplement: Supplementary Data 4 [file srep37942-s4.xls]

## Sheet: EV_YAD_YAR_isoformexp
Systematic name	SGD name	locus	sample_1	sample_2	status	value_1	value_2	log2(fold_change)	test_stat	p_value	q_value	significant
YHR126C	ANS1	VIII:359701-360181	EV.D	EV.R	OK	0.576107	45.858	6.31469	5.44929	0.00095	0.00238469	yes
YDL037C	BSC1	IV:384600-385587	EV.D	EV.R	OK	2.39089	173.146	6.1783	11.6686	5e-05	0.00017485	yes		Legend
YMR011W	HXT2	XIII:288078-289704	EV.D	EV.R	OK	26.0494	1757.28	6.07595	14.4702	5e-05	0.00017485	yes		UP	> 1.4-fold increased mRNA levels in YAR/YAD				262 genes
YDR342C	HXT7	IV:1154215-1155928	EV.D	EV.R	OK	2.16309	135.644	5.97059	12.7582	5e-05	0.00017485	yes		DN	> 1.4-fold decreased mRNA levels in YAR/YAD				3815 genes
YLR307C-A	YLR307C-A	XII:746847-747111	EV.D	EV.R	OK	1.41662	72.4417	5.67629	4.14347	0.0077	0.0150609	yes
YMR303C	ADH2	XIII:873290-874337	EV.D	EV.R	OK	14.776	611.694	5.37148	13.6931	5e-05	0.00017485	yes
YDR343C	HXT6	IV:1159607-1161320	EV.D	EV.R	OK	0.506695	20.253	5.32087	6.1601	5e-05	0.00017485	yes
YFL052W	YFL052W	VI:28231-29629	EV.D	EV.R	OK	1.0857	30.2224	4.79893	9.85223	5e-05	0.00017485	yes
YJL116C	NCA3	X:193859-194873	EV.D	EV.R	OK	6.43489	174.719	4.76297	9.78492	5e-05	0.00017485	yes
YBR296C	PHO89	II:796797-798522	EV.D	EV.R	OK	1.27455	34.5819	4.76196	9.13748	5e-05	0.00017485	yes
YDL039C	PRM7	IV:381984-384081	EV.D	EV.R	OK	3.10609	59.3845	4.25692	9.08632	5e-05	0.00017485	yes
YMR175W	SIP18	XIII:611015-611255	EV.D	EV.R	OK	14.6423	263.878	4.17165	5.58131	5e-05	0.00017485	yes
YMR244W	YMR244W	XIII:757249-758317	EV.D	EV.R	OK	2.10332	32.37	3.94392	9.63421	5e-05	0.00017485	yes
YJR095W	SFC1	X:609772-610741	EV.D	EV.R	OK	0.736506	10.4575	3.82769	6.19035	5e-05	0.00017485	yes
YFL051C	YFL051C	VI:30057-30540	EV.D	EV.R	OK	1.72747	23.9525	3.79345	5.65388	5e-05	0.00017485	yes
YLR327C	TMA10	XII:783126-783387	EV.D	EV.R	OK	11.9701	149.327	3.64096	6.09725	5e-05	0.00017485	yes
YKL217W	JEN1	XI:22233-24084	EV.D	EV.R	OK	2.9025	35.4415	3.61007	8.83794	5e-05	0.00017485	yes
YBR297W	MAL33	II:800522-801929	EV.D	EV.R	OK	4.44784	53.593	3.59087	8.03532	5e-05	0.00017485	yes
YKR097W	PCK1	XI:631151-632801	EV.D	EV.R	OK	4.0288	46.971	3.54335	7.39241	5e-05	0.00017485	yes
YHR092C	HXT4	VIII:287080-288811	EV.D	EV.R	OK	6.78735	69.8736	3.36383	7.85665	5e-05	0.00017485	yes
YJR150C	DAN1	X:708810-709707	EV.D	EV.R	OK	0.39778	3.50506	3.13939	2.4428	0.0006	0.001597	yes
YLR296W	YLR296W	XII:722977-723304	EV.D	EV.R	OK	0.521897	4.37558	3.06764	2.62833	0.02895	0.0482575	yes
YPL223C	GRE1	XVI:128631-129138	EV.D	EV.R	OK	5.44355	45.2572	3.05553	5.18287	5e-05	0.00017485	yes
YOR338W	YOR338W	XV:956897-957989	EV.D	EV.R	OK	3.81565	30.3732	2.9928	7.00614	5e-05	0.00017485	yes
Q0160	SCEI	MT:58008-62447	EV.D	EV.R	OK	16.1709	122.228	2.91811	1.77985	0.0075	0.0147057	yes
YJR048W	CYC1	X:526334-526664	EV.D	EV.R	OK	36.4886	251.832	2.78694	7.6654	5e-05	0.00017485	yes
YMR107W	SPG4	XIII:483013-483361	EV.D	EV.R	OK	3.68541	24.5359	2.735	3.62605	5e-05	0.00017485	yes
YCR010C	ADY2	III:132272-133124	EV.D	EV.R	OK	0.787276	5.08398	2.69102	3.74392	5e-05	0.00017485	yes
YGR292W	MAL12	VII:1076598-1078353	EV.D	EV.R	OK	0.884957	4.93353	2.47894	4.7405	5e-05	0.00017485	yes
YGR256W	GND2	VII:1004623-1006102	EV.D	EV.R	OK	2.13726	11.2244	2.39281	6.02691	5e-05	0.00017485	yes
YBR298C	MAL31	II:802630-804475	EV.D	EV.R	OK	2.98849	15.2974	2.35579	5.78391	5e-05	0.00017485	yes
YMR145C	NDE1	XIII:554792-556475	EV.D	EV.R	OK	52.7295	263.381	2.32047	6.00178	5e-05	0.00017485	yes
YPR030W	CSR2	XVI:627879-631245	EV.D	EV.R	OK	3.66818	18.1112	2.30375	6.14154	5e-05	0.00017485	yes
Q0050	AI1	MT:13817-26701	EV.D	EV.R	OK	272.404	1215.72	2.15799	4.59089	5e-05	0.00017485	yes
YIL162W	SUC2	IX:37384-38983	EV.D	EV.R	OK	96.4888	430.05	2.15607	4.89084	5e-05	0.00017485	yes
YPR145C-A	YPR145C-A	XVI:824689-824926	EV.D	EV.R	OK	2.11465	9.3783	2.14891	1.35875	0.00785	0.0153075	yes
YJL038C	LOH1	X:375114-375774	EV.D	EV.R	OK	5.91919	25.5993	2.11263	4.46184	5e-05	0.00017485	yes
YGR243W	FMP43	VII:977335-977776	EV.D	EV.R	OK	6.39568	26.7257	2.06306	4.74022	5e-05	0.00017485	yes
YNL065W	AQR1	XIV:503723-505484	EV.D	EV.R	OK	39.6252	164.83	2.05649	4.05516	5e-05	0.00017485	yes
YPL200W	CSM4	XVI:171483-171954	EV.D	EV.R	OK	0.665208	2.74903	2.04704	1.66804	0.02845	0.047548	yes
YKR075W-A	YKR075W-A	XI:579826-580750	EV.D	EV.R	OK	7.9148	32.1891	2.02395	1.92292	0.00825	0.0159755	yes
YPL027W	SMA1	XVI:499664-500402	EV.D	EV.R	OK	0.413786	1.66039	2.00456	2.03903	0.01865	0.0329154	yes
YFR053C	HXK1	VI:253428-255049	EV.D	EV.R	OK	72.7724	287.697	1.98309	4.02923	5e-05	0.00017485	yes
YMR182C	RGM1	XIII:624531-625167	EV.D	EV.R	OK	9.00128	34.8827	1.95431	4.47793	5e-05	0.00017485	yes
YOR100C	CRC1	XV:513294-514278	EV.D	EV.R	OK	0.713951	2.73766	1.93905	2.94294	5e-05	0.00017485	yes
Q0055	AI2	MT:13817-26701	EV.D	EV.R	OK	300.659	1132.84	1.91374	2.00332	0.00395	0.00836009	yes
Q0250	COX2	MT:73757-75984	EV.D	EV.R	OK	984.147	3664.77	1.89678	3.70149	5e-05	0.00017485	yes
YAR053W	YAR053W	I:208366-208663	EV.D	EV.R	OK	7.64955	28.2458	1.88459	2.65585	0.00075	0.00194368	yes
YDR441C	APT2	IV:1344516-1345062	EV.D	EV.R	OK	51.0326	187.296	1.87583	4.48846	5e-05	0.00017485	yes
YMR101C	SRT1	XIII:468444-469476	EV.D	EV.R	OK	0.609427	2.22886	1.87078	2.44139	0.0067	0.0133167	yes
Q0085	ATP6	MT:28486-29266	EV.D	EV.R	OK	754.383	2750.66	1.86641	3.70161	5e-05	0.00017485	yes
YDR119W-A	YDR119W-A	IV:691013-691214	EV.D	EV.R	OK	21.3045	77.6658	1.86612	2.85722	0.0002	0.000610888	yes
YKL102C	YKL102C	XI:248061-248367	EV.D	EV.R	OK	2.08721	7.49797	1.84492	2.65166	0.0053	0.0108199	yes
YGR043C	NQM1	VII:580434-581436	EV.D	EV.R	OK	1.84237	6.52742	1.82495	3.37709	5e-05	0.00017485	yes
YHR096C	HXT5	VIII:294668-296447	EV.D	EV.R	OK	5.44909	18.9998	1.8019	4.22793	5e-05	0.00017485	yes
YGL188C	YGL188C	VII:149342-149516	EV.D	EV.R	OK	237.186	824.286	1.79712	4.12567	5e-05	0.00017485	yes
YKR075C	YKR075C	XI:579826-580750	EV.D	EV.R	OK	6.43061	22.2034	1.78775	4.10708	5e-05	0.00017485	yes
YNL144C	YNL144C	XIV:352819-355042	EV.D	EV.R	OK	4.15952	14.3284	1.78439	4.88081	5e-05	0.00017485	yes
YDR216W	ADR1	IV:895034-899006	EV.D	EV.R	OK	4.92619	16.4794	1.74212	4.37261	5e-05	0.00017485	yes
YGR289C	MAL11	VII:1073962-1075925	EV.D	EV.R	OK	1.63049	5.44202	1.73884	4.12685	5e-05	0.00017485	yes
YMR206W	YMR206W	XIII:675895-676837	EV.D	EV.R	OK	1.49991	4.91749	1.71304	3.88757	5e-05	0.00017485	yes
15S_rRNA	15S_rRNA	MT:6545-8194	EV.D	EV.R	OK	39.0775	127.811	1.7096	3.86563	5e-05	0.00017485	yes
YAL067C	SEO1	I:7234-9016	EV.D	EV.R	OK	4.28343	13.9521	1.70365	3.99904	5e-05	0.00017485	yes
YBR056C-B	YBR056C-B	II:351254-351455	EV.D	EV.R	OK	62.9967	196.336	1.63997	2.18795	0.0016	0.00375683	yes
YBR068C	BAP2	II:373860-375690	EV.D	EV.R	OK	30.3669	94.5106	1.63798	4.0047	5e-05	0.00017485	yes
YAL054C	ACS1	I:42880-45022	EV.D	EV.R	OK	10.337	32.05	1.63251	3.66653	5e-05	0.00017485	yes
YOL052C-A	DDR2	XV:231569-231755	EV.D	EV.R	OK	249.186	771.862	1.63112	3.1016	5e-05	0.00017485	yes
YAL062W	GDH3	I:31566-32940	EV.D	EV.R	OK	10.5959	32.4018	1.61257	4.72286	5e-05	0.00017485	yes
YKL078W	DHR2	XI:288844-291052	EV.D	EV.R	OK	3.65981	11.1281	1.60437	3.57669	5e-05	0.00017485	yes
YOR374W	ALD4	XV:1039839-1041399	EV.D	EV.R	OK	88.9599	268.85	1.59558	3.70041	5e-05	0.00017485	yes
YML090W	YML090W	XIII:90743-91409	EV.D	EV.R	OK	9.40414	27.8219	1.56485	2.62427	5e-05	0.00017485	yes
YFR012W	DCV1	VI:167887-168496	EV.D	EV.R	OK	0.727929	2.14898	1.56178	1.82537	0.02195	0.0380364	yes
YGR067C	YGR067C	VII:622371-624786	EV.D	EV.R	OK	1.99807	5.85451	1.55094	3.46573	5e-05	0.00017485	yes
YML091C	RPM2	XIII:87122-90731	EV.D	EV.R	OK	13.7166	39.8524	1.53874	4.54431	5e-05	0.00017485	yes
YKL163W	PIR3	XI:144400-145378	EV.D	EV.R	OK	9.2321	26.1727	1.50333	4.19338	5e-05	0.00017485	yes
Q0105	COB	MT:36539-43647	EV.D	EV.R	OK	589.803	1651.23	1.48524	2.81335	5e-05	0.00017485	yes
YDR010C	YDR010C	IV:465050-465383	EV.D	EV.R	OK	2.00763	5.61465	1.4837	1.85125	0.0128	0.0236274	yes
YOR178C	GAC1	XV:667859-670241	EV.D	EV.R	OK	8.81057	24.0051	1.44603	3.32509	5e-05	0.00017485	yes
Q0182	Q0182	MT:65769-66179	EV.D	EV.R	OK	10.3938	28.1753	1.4387	4.26206	5e-05	0.00017485	yes
YBL042C	FUI1	II:138340-140260	EV.D	EV.R	OK	37.3025	100.762	1.4336	3.20364	5e-05	0.00017485	yes
YDR322C-A	TIM11	IV:1112002-1112293	EV.D	EV.R	OK	59.5029	160.667	1.43304	3.47369	5e-05	0.00017485	yes
Q0140	VAR1	MT:48900-50097	EV.D	EV.R	OK	4.12832	11.1391	1.432	1.85648	0.0044	0.00920288	yes
YOL101C	IZH4	XV:126981-127920	EV.D	EV.R	OK	5.01523	13.4401	1.42216	2.86951	5e-05	0.00017485	yes
Q0275	COX3	MT:79212-80022	EV.D	EV.R	OK	651.315	1741.73	1.4191	3.00286	5e-05	0.00017485	yes
Q0045	COX1	MT:13817-26701	EV.D	EV.R	OK	415.755	1111.54	1.41876	32.0523	0.0062	0.0124584	yes
YLL041C	SDH2	XII:53130-53931	EV.D	EV.R	OK	60.8023	161.877	1.4127	3.77804	5e-05	0.00017485	yes
YDR277C	MTH1	IV:1014400-1015702	EV.D	EV.R	OK	10.1929	27.0292	1.40696	3.74695	5e-05	0.00017485	yes
YPL134C	ODC1	XVI:298570-299503	EV.D	EV.R	OK	17.3612	45.8958	1.4025	4.67459	5e-05	0.00017485	yes
YNL014W	HEF3	XIV:606318-609510	EV.D	EV.R	OK	1.89632	4.9914	1.39625	3.08394	0.0002	0.000610888	yes
YLR174W	IDP2	XII:504590-505829	EV.D	EV.R	OK	3.91761	10.1865	1.37861	5.27993	5e-05	0.00017485	yes
YGR045C	YGR045C	VII:583933-584296	EV.D	EV.R	OK	2.51128	6.52923	1.37849	1.75163	0.00855	0.0165014	yes
YNL112W	DBP2	XIV:413638-416281	EV.D	EV.R	OK	83.8649	217.176	1.37273	2.72048	5e-05	0.00017485	yes
21S_rRNA	21S_rRNA	MT:58008-62447	EV.D	EV.R	OK	35.8878	92.6811	1.36878	2.98937	5e-05	0.00017485	yes
YMR081C	ISF1	XIII:430078-431095	EV.D	EV.R	OK	8.80576	22.6972	1.36599	3.52102	5e-05	0.00017485	yes
YKL148C	SDH1	XI:169206-171129	EV.D	EV.R	OK	56.3103	145.095	1.36552	3.91275	5e-05	0.00017485	yes
YER137W-A	YER137W-A	V:441372-441880	EV.D	EV.R	OK	5.69767	14.5754	1.35509	1.51178	0.02735	0.0459981	yes
YGR286C	BIO2	VII:1063812-1064940	EV.D	EV.R	OK	13.6315	34.7451	1.34987	4.38864	0.0001	0.000328	yes
YHR093W	AHT1	VIII:289141-289690	EV.D	EV.R	OK	1.05647	2.67794	1.34187	2.44003	0.01085	0.0204168	yes
YER065C	ICL1	V:285240-286914	EV.D	EV.R	OK	9.48378	23.9229	1.33486	3.74559	5e-05	0.00017485	yes
YBL075C	SSA3	II:84498-86448	EV.D	EV.R	OK	8.39327	20.9668	1.3208	3.41381	5e-05	0.00017485	yes
YEL024W	RIP1	V:107259-107907	EV.D	EV.R	OK	101.568	249.943	1.29916	3.34443	5e-05	0.00017485	yes
YGR183C	QCR9	VII:859062-859476	EV.D	EV.R	OK	636.799	1560.8	1.29338	3.27819	5e-05	0.00017485	yes
YDR178W	SDH4	IV:817949-818495	EV.D	EV.R	OK	126.078	306.143	1.27989	4.2337	5e-05	0.00017485	yes
YPL057C	SUR1	XVI:451908-453057	EV.D	EV.R	OK	109.705	263.979	1.2668	2.63687	5e-05	0.00017485	yes
YLL061W	MMP1	XII:17955-19707	EV.D	EV.R	OK	29.7229	71.1469	1.25923	3.06864	5e-05	0.00017485	yes
YGR159C	NSR1	VII:806411-807684	EV.D	EV.R	OK	74.9257	178.88	1.25546	2.07843	0.00155	0.00365284	yes
YLR074C	BUD20	XII:281955-282456	EV.D	EV.R	OK	23.2399	55.2225	1.24865	3.00986	5e-05	0.00017485	yes
YBL054W	TOD6	II:117588-119166	EV.D	EV.R	OK	8.5338	20.1958	1.2428	2.76379	5e-05	0.00017485	yes
YEL069C	HXT13	V:21536-23231	EV.D	EV.R	OK	1.0922	2.56496	1.2317	2.76642	0.00075	0.00194368	yes
YDL004W	ATP16	IV:443028-443511	EV.D	EV.R	OK	109.968	256.409	1.22137	3.80423	5e-05	0.00017485	yes
YMR174C	PAI3	XIII:610158-610365	EV.D	EV.R	OK	26.9802	62.7084	1.21676	1.79099	0.0032	0.00692864	yes
YBR021W	FUR4	II:281442-283344	EV.D	EV.R	OK	25.4549	58.7545	1.20676	2.92801	0.0001	0.000328	yes
YBL048W	RRT1	II:127298-127610	EV.D	EV.R	OK	20.4829	47.116	1.2018	2.49112	0.0003	0.000873771	yes
YLR295C	ATP14	XII:721700-722373	EV.D	EV.R	OK	189.109	432.547	1.19364	2.33763	0.0013	0.00313766	yes
YNL182C	IPI3	XIV:295959-297627	EV.D	EV.R	OK	16.7684	38.1074	1.18433	2.70007	5e-05	0.00017485	yes
YKR013W	PRY2	XI:463738-464948	EV.D	EV.R	OK	63.0554	141.83	1.16947	3.20183	0.0001	0.000328	yes
YGL146C	RRT6	VII:228750-229686	EV.D	EV.R	OK	5.32751	11.9721	1.16814	3.07593	5e-05	0.00017485	yes
YFR023W	PES4	VI:199873-201709	EV.D	EV.R	OK	0.540901	1.21237	1.16439	1.64126	0.0094	0.0179523	yes
YDR009W	GAL3	IV:463433-464996	EV.D	EV.R	OK	1.69688	3.79762	1.16221	2.66443	0.0005	0.00136317	yes
YNR064C	YNR064C	XIV:749135-750008	EV.D	EV.R	OK	4.98697	11.0729	1.1508	2.6037	0.00035	0.000996262	yes
YBL071C	YBL071C	II:89977-90531	EV.D	EV.R	OK	36.0766	80.078	1.15034	1.81573	0.0032	0.00692864	yes
YKR024C	DBP7	XI:485143-487372	EV.D	EV.R	OK	6.79352	15.0531	1.14783	2.72761	5e-05	0.00017485	yes
YIL096C	YIL096C	IX:182116-183127	EV.D	EV.R	OK	10.5098	23.2677	1.1466	2.62248	5e-05	0.00017485	yes
YPR191W	QCR2	XVI:919380-920487	EV.D	EV.R	OK	80.1244	173.016	1.11059	2.96237	5e-05	0.00017485	yes
YOL124C	TRM11	XV:85455-86757	EV.D	EV.R	OK	12.1944	26.2297	1.10499	2.41179	0.0003	0.000873771	yes
YJL158C	CIS3	X:122264-122948	EV.D	EV.R	OK	634.643	1363.93	1.10375	2.8393	5e-05	0.00017485	yes
YOL020W	TAT2	XV:286171-287950	EV.D	EV.R	OK	8.54668	18.3309	1.10084	2.79614	0.00025	0.000743375	yes
YMR034C	YMR034C	XIII:339417-340722	EV.D	EV.R	OK	3.2542	6.95537	1.09582	2.54867	0.0004	0.00112014	yes
YOR287C	RRP36	XV:850936-851839	EV.D	EV.R	OK	3.98995	8.51529	1.09369	2.55142	0.0002	0.000610888	yes
YMR305C	SCW10	XIII:878779-880232	EV.D	EV.R	OK	386.397	822.587	1.09008	2.24716	0.0004	0.00112014	yes
YBL030C	PET9	II:163040-163997	EV.D	EV.R	OK	449.886	952.337	1.08191	2.85127	0.0004	0.00112014	yes
YGL162W	SUT1	VII:198137-199037	EV.D	EV.R	OK	14.3435	29.992	1.06418	3.16098	0.0001	0.000328	yes
YOR119C	RIO1	XV:548791-550246	EV.D	EV.R	OK	12.3065	25.6251	1.05813	2.70466	5e-05	0.00017485	yes
YPR078C	YPR078C	XVI:697130-698265	EV.D	EV.R	OK	2.41507	5.01889	1.0553	2.08048	0.00335	0.00722164	yes
YLL018C-A	COX19	XII:108675-108972	EV.D	EV.R	OK	19.4532	39.9345	1.03763	2.59419	0.001	0.00249454	yes
YMR256C	COX7	XIII:778944-779127	EV.D	EV.R	OK	410.873	843.195	1.03717	2.46467	0.0001	0.000328	yes
YLR023C	IZH3	XII:185497-187129	EV.D	EV.R	OK	64.6256	132.389	1.0346	2.38348	0.0004	0.00112014	yes
YHR170W	NMD3	VIII:443827-445384	EV.D	EV.R	OK	62.7048	128.136	1.03103	2.31404	0.0004	0.00112014	yes
YFR033C	QCR6	VI:224325-224769	EV.D	EV.R	OK	73.0393	148.628	1.02496	3.5053	0.0004	0.00112014	yes
YLR395C	COX8	XII:909728-909965	EV.D	EV.R	OK	364.134	740.052	1.02316	2.4896	5e-05	0.00017485	yes
YBR299W	MAL32	II:805350-807105	EV.D	EV.R	OK	0.732757	1.48222	1.01636	1.74816	0.0122	0.0226177	yes
YOR382W	FIT2	XV:1059530-1059992	EV.D	EV.R	OK	46.478	93.8115	1.01322	1.29525	0.0086	0.0165779	yes
YDL181W	INH1	IV:135178-135436	EV.D	EV.R	OK	136.922	274.315	1.00249	2.97681	5e-05	0.00017485	yes
YCL025C	AGP1	III:76017-77919	EV.D	EV.R	OK	9.76335	19.5011	0.998109	2.08157	0.00085	0.00216511	yes
YBR247C	ENP1	II:713003-714455	EV.D	EV.R	OK	17.5324	34.9668	0.995963	2.43872	0.00035	0.000996262	yes
YGR103W	NOP7	VII:695416-697234	EV.D	EV.R	OK	64.298	128.015	0.993467	2.09824	0.0011	0.00271121	yes
YLR294C	YLR294C	XII:721700-722373	EV.D	EV.R	OK	223.84	442.642	0.983672	1.81456	0.0273	0.0459381	yes
YDL049C	KNH1	IV:365067-365874	EV.D	EV.R	OK	28.1231	55.5978	0.98327	2.67197	0.0001	0.000328	yes
YHR051W	COX6	VIII:209704-210151	EV.D	EV.R	OK	124.38	245.048	0.978309	2.54711	0.0002	0.000610888	yes
YPR138C	MEP3	XVI:810983-812453	EV.D	EV.R	OK	36.7586	71.9602	0.969116	2.96052	0.0008	0.00205247	yes
YOR095C	RKI1	XV:503551-504328	EV.D	EV.R	OK	27.5915	53.9126	0.966398	2.15225	0.0003	0.000873771	yes
YER006W	NUG1	V:162722-164285	EV.D	EV.R	OK	29.032	56.6767	0.965109	2.26124	0.00055	0.00147993	yes
YJR077C	MIR1	X:577254-578190	EV.D	EV.R	OK	330.537	638.534	0.949951	2.52389	0.00145	0.00344894	yes
YJL033W	HCA4	X:383836-386149	EV.D	EV.R	OK	19.1238	36.8079	0.94465	2.06112	0.0018	0.00418495	yes
YJL208C	NUC1	X:40193-41183	EV.D	EV.R	OK	22.4942	43.2213	0.942192	2.42642	0.00035	0.000996262	yes
YMR049C	ERB1	XIII:368093-370517	EV.D	EV.R	OK	26.0693	50.0275	0.940368	2.06609	0.00095	0.00238469	yes
YGR121C	MEP1	VII:731448-732927	EV.D	EV.R	OK	40.5051	77.7017	0.939843	2.64034	0.0011	0.00271121	yes
YIR026C	YVH1	IX:404872-405967	EV.D	EV.R	OK	12.8394	24.6039	0.938314	2.1855	0.00035	0.000996262	yes
YJL166W	QCR8	X:106433-106718	EV.D	EV.R	OK	125.609	240.545	0.937364	2.47748	0.0004	0.00112014	yes
YGL230C	YGL230C	VII:63771-64215	EV.D	EV.R	OK	4.65684	8.89129	0.933041	1.45902	0.0159	0.0286066	yes
YHR001W-A	QCR10	VIII:107825-108122	EV.D	EV.R	OK	295.533	561.209	0.925217	2.45027	0.00035	0.000996262	yes
YOR065W	CYT1	XV:447438-448368	EV.D	EV.R	OK	39.9383	75.3492	0.915821	2.91753	0.001	0.00249454	yes
YGR280C	PXR1	VII:1050909-1051725	EV.D	EV.R	OK	1.53323	2.87564	0.907311	1.77781	0.0113	0.0211145	yes
YLL012W	YEH1	XII:125533-127255	EV.D	EV.R	OK	8.58126	16.0531	0.903588	2.22272	0.0006	0.001597	yes
YKL009W	MRT4	XI:426241-426952	EV.D	EV.R	OK	57.7765	107.929	0.901528	2.1168	0.0009	0.00227526	yes
YGR087C	PDC6	VII:651289-652981	EV.D	EV.R	OK	3.39363	6.3224	0.897643	1.63208	0.01205	0.0223656	yes
YDR399W	HPT1	IV:1270067-1270733	EV.D	EV.R	OK	203.281	378.013	0.89496	2.13535	0.00215	0.00488678	yes
YAL059W	ECM1	I:36495-37147	EV.D	EV.R	OK	21.135	39.2645	0.893594	2.06803	0.0013	0.00313766	yes
YGR245C	SDA1	VII:979764-982068	EV.D	EV.R	OK	24.2765	45.0609	0.892318	2.13351	0.00205	0.00469284	yes
YPR010C-A	YPR010C-A	XVI:582372-582734	EV.D	EV.R	OK	236.66	435.964	0.881392	2.13486	0.0006	0.001597	yes
YMR280C	CAT8	XIII:827027-831329	EV.D	EV.R	OK	3.88664	7.11774	0.872896	2.23835	0.0008	0.00205247	yes
YDR101C	ARX1	IV:655685-657467	EV.D	EV.R	OK	50.2647	91.8575	0.86985	1.81517	0.0036	0.00771119	yes
YPL189C-A	COA2	XVI:188306-188513	EV.D	EV.R	OK	134.823	245.116	0.862395	2.05832	0.00195	0.00450423	yes
YIL064W	SEE1	IX:241942-242716	EV.D	EV.R	OK	18.6671	33.8925	0.860466	2.164	0.00145	0.00344894	yes
YPL111W	CAR1	XVI:339943-340945	EV.D	EV.R	OK	9.61549	17.3787	0.853884	2.40763	0.00135	0.00323757	yes
YER082C	UTP7	V:324271-325936	EV.D	EV.R	OK	12.2656	22.1402	0.85205	2.07449	0.00265	0.00586282	yes
YEL057C	YEL057C	V:45019-45721	EV.D	EV.R	OK	3.37909	6.09577	0.851173	1.51909	0.0156	0.0281301	yes
YBR105C	VID24	II:450880-451969	EV.D	EV.R	OK	49.5265	89.203	0.848891	1.9482	0.0091	0.017421	yes
YBR294W	SUL1	II:789234-791814	EV.D	EV.R	OK	179.537	321.003	0.838306	1.9156	0.0049	0.0101229	yes
YHR088W	RPF1	VIII:281494-282382	EV.D	EV.R	OK	17.7758	31.7177	0.835377	1.89382	0.00135	0.00323757	yes
YER064C	YER064C	V:282704-284222	EV.D	EV.R	OK	3.96005	7.04028	0.830114	1.95786	0.0026	0.00577016	yes
YBR039W	ATP3	II:315574-316510	EV.D	EV.R	OK	133.698	237.676	0.830022	1.97823	0.005	0.0103095	yes
YOR306C	MCH5	XV:889866-891432	EV.D	EV.R	OK	17.0365	30.1974	0.825795	1.74056	0.007	0.0138484	yes
YDR184C	ATC1	IV:830396-831513	EV.D	EV.R	OK	21.1701	37.3586	0.81941	1.71174	0.00535	0.0109115	yes
YDL194W	SNF3	IV:111579-114234	EV.D	EV.R	OK	2.36821	4.15438	0.810838	2.14884	0.00135	0.00323757	yes
YKL016C	ATP7	XI:407464-407989	EV.D	EV.R	OK	164.202	286.671	0.803923	1.99538	0.00445	0.00929833	yes
YBR291C	CTP1	II:783672-784572	EV.D	EV.R	OK	94.4149	164.705	0.8028	1.8141	0.00525	0.0107384	yes
YHL012W	YHL012W	VIII:78935-80417	EV.D	EV.R	OK	9.0868	15.8371	0.801461	1.74992	0.0032	0.00692864	yes
YPR020W	ATP20	XVI:599869-600217	EV.D	EV.R	OK	162.835	282.273	0.793681	1.92394	0.00405	0.00855193	yes
YDR040C	ENA1	IV:535191-538467	EV.D	EV.R	OK	3.59248	6.20013	0.787318	2.06754	0.0035	0.00751713	yes
YGR221C	TOS2	VII:937123-938992	EV.D	EV.R	OK	17.4948	30.0602	0.780929	1.99232	0.00255	0.00566903	yes
YOR294W	RRS1	XV:868339-868951	EV.D	EV.R	OK	27.67	47.5121	0.77997	1.92733	0.00285	0.00624909	yes
YJL102W	MEF2	X:231300-233760	EV.D	EV.R	OK	2.82742	4.81359	0.767626	1.86673	0.0049	0.0101229	yes
YNL061W	NOP2	XIV:510539-512396	EV.D	EV.R	OK	33.938	57.7055	0.76581	1.71656	0.0071	0.0140289	yes
YNL002C	RLP7	XIV:626173-627142	EV.D	EV.R	OK	57.06	96.9353	0.764543	1.78647	0.00455	0.00948559	yes
YPL193W	RSA1	XVI:181402-182548	EV.D	EV.R	OK	13.8378	23.4852	0.76313	1.94107	0.0037	0.00789893	yes
YMR169C	ALD3	XIII:599351-600872	EV.D	EV.R	OK	3.32295	5.63112	0.760955	1.69995	0.01415	0.0258433	yes
YCL036W	GFD2	III:59025-60726	EV.D	EV.R	OK	2.7153	4.60026	0.760606	1.88587	0.0074	0.0145453	yes
YJL217W	REE1	X:23132-23729	EV.D	EV.R	OK	37.6968	63.5989	0.754559	1.89053	0.0031	0.00673263	yes
YDR465C	RMT2	IV:1393335-1394574	EV.D	EV.R	OK	11.4285	19.2707	0.753779	1.79007	0.00665	0.0132256	yes
YPL211W	NIP7	XVI:153494-154040	EV.D	EV.R	OK	51.4565	86.601	0.751032	1.76268	0.00415	0.00872851	yes
YJR097W	JJJ3	X:612412-612931	EV.D	EV.R	OK	17.6033	29.5212	0.745907	1.55057	0.00995	0.0188899	yes
Q0130	OLI1	MT:46722-46953	EV.D	EV.R	OK	7715.07	12898.7	0.741471	1.48612	0.012	0.0222857	yes
YKL143W	LTV1	XI:176780-178172	EV.D	EV.R	OK	12.7793	21.3646	0.741417	1.72896	0.0049	0.0101229	yes
YGL111W	NSA1	VII:299977-301369	EV.D	EV.R	OK	14.8245	24.7834	0.74139	1.76796	0.00395	0.00836009	yes
YGL171W	ROK1	VII:182389-184084	EV.D	EV.R	OK	12.7147	21.2477	0.740808	1.73704	0.00525	0.0107384	yes
YNR056C	BIO5	XIV:731617-733303	EV.D	EV.R	OK	5.3337	8.9075	0.739885	1.43635	0.0188	0.0331344	yes
YNR058W	BIO3	XIV:734290-735733	EV.D	EV.R	OK	9.20262	15.342	0.737373	1.36843	0.02875	0.0479617	yes
YCR072C	RSA4	III:240804-242352	EV.D	EV.R	OK	13.4178	22.3125	0.733698	1.78431	0.00625	0.0125431	yes
YGR145W	ENP2	VII:781766-783890	EV.D	EV.R	OK	15.7493	26.1493	0.73149	1.67215	0.01	0.018968	yes
YGL187C	COX4	VII:149703-150171	EV.D	EV.R	OK	136.549	226.704	0.73139	1.76898	0.0076	0.0148744	yes
YPL012W	RRP12	XVI:529722-533409	EV.D	EV.R	OK	44.8173	74.2944	0.729198	1.52461	0.01595	0.0286885	yes
YOL125W	TRM13	XV:83833-85264	EV.D	EV.R	OK	7.2323	11.9685	0.72671	1.97739	0.00505	0.0103992	yes
YHR052W	CIC1	VIII:210847-211978	EV.D	EV.R	OK	60.9838	100.548	0.721388	1.57938	0.0073	0.0143885	yes
YLR312C	YLR312C	XII:757636-758833	EV.D	EV.R	OK	2.63216	4.33183	0.718728	1.87204	0.01415	0.0258433	yes
YNL124W	NAF1	XIV:392891-394370	EV.D	EV.R	OK	9.43613	15.4043	0.707067	1.83369	0.00995	0.0188899	yes
YJL109C	UTP10	X:211999-217309	EV.D	EV.R	OK	59.5282	97.0679	0.705421	1.43779	0.0219	0.03796	yes
YNL210W	MER1	XIV:250930-251743	EV.D	EV.R	OK	14.2171	23.0592	0.697712	1.72294	0.00725	0.0142988	yes
YBL033C	RIB1	II:158655-159693	EV.D	EV.R	OK	8.7878	14.2284	0.695201	1.97527	0.0079	0.0154003	yes
YGL236C	MTO1	VII:53786-55815	EV.D	EV.R	OK	4.87	7.84339	0.687556	1.72889	0.0226	0.0389937	yes
YLR393W	ATP10	XII:907078-907918	EV.D	EV.R	OK	7.19599	11.5791	0.686257	1.84603	0.01095	0.0205505	yes
YMR131C	RRB1	XIII:533162-534698	EV.D	EV.R	OK	49.5116	79.6474	0.685862	1.5666	0.0211	0.0367526	yes
YJL103C	GSM1	X:229024-230881	EV.D	EV.R	OK	5.89713	9.47944	0.684787	1.71627	0.00795	0.0154789	yes
YPL156C	PRM4	XVI:255912-256767	EV.D	EV.R	OK	11.4713	18.4276	0.683832	1.55343	0.00835	0.0161496	yes
YML108W	YML108W	XIII:54792-55110	EV.D	EV.R	OK	69.8071	111.54	0.676118	1.571	0.0105	0.0198516	yes
YMR147W	YMR147W	XIII:559198-559870	EV.D	EV.R	OK	6.02805	9.6232	0.674824	1.4688	0.02425	0.0414603	yes
YDL201W	TRM8	IV:99560-100421	EV.D	EV.R	OK	24.0006	38.2654	0.672971	1.71165	0.00875	0.0168417	yes
YLR106C	MDN1	XII:349005-363738	EV.D	EV.R	OK	29.7183	47.326	0.671281	1.37809	0.0263	0.0444542	yes
YDR324C	UTP4	IV:1114432-1116763	EV.D	EV.R	OK	21.8348	34.7401	0.669974	1.5572	0.0156	0.0281301	yes
YLR002C	NOC3	XII:154342-156334	EV.D	EV.R	OK	14.8699	23.5974	0.666229	1.60026	0.01305	0.0240541	yes
YKL027W	YKL027W	XI:387561-388905	EV.D	EV.R	OK	10.0857	15.9561	0.6618	2.08797	0.00755	0.0147856	yes
YGR200C	ELP2	VII:899903-902270	EV.D	EV.R	OK	24.238	38.3268	0.661084	1.55781	0.0156	0.0281301	yes
YLL034C	RIX7	XII:70632-73146	EV.D	EV.R	OK	12.2704	19.3849	0.659749	1.67983	0.01525	0.0275768	yes
YNL141W	AAH1	XIV:359595-360639	EV.D	EV.R	OK	41.6419	65.7504	0.658963	1.747	0.0255	0.0432965	yes
YGR182C	YGR182C	VII:858286-858904	EV.D	EV.R	OK	162.793	256.871	0.658003	1.42315	0.02275	0.0391891	yes
YDR529C	QCR7	IV:1496164-1496548	EV.D	EV.R	OK	235.015	370.079	0.655082	2.0259	0.01935	0.0339541	yes
YBL015W	ACH1	II:194121-195702	EV.D	EV.R	OK	24.6335	38.6874	0.651245	1.97751	0.02155	0.037465	yes
YPL146C	NOP53	XVI:276161-277529	EV.D	EV.R	OK	25.9069	40.5613	0.64677	1.62505	0.01235	0.0228627	yes
YER126C	NSA2	V:413393-414179	EV.D	EV.R	OK	65.8814	103.051	0.645419	1.52277	0.015	0.027217	yes
YGR152C	RSR1	VII:794654-795492	EV.D	EV.R	OK	21.6228	33.6923	0.639866	1.55321	0.0249	0.0424242	yes
YLR003C	CMS1	XII:156854-157730	EV.D	EV.R	OK	19.7891	30.7892	0.637722	1.50836	0.012	0.0222857	yes
YLR009W	RLP24	XII:166536-167136	EV.D	EV.R	OK	75.4566	116.786	0.630151	1.56877	0.01525	0.0275768	yes
YDR120C	TRM1	IV:691548-693261	EV.D	EV.R	OK	16.3883	25.3037	0.626684	1.53454	0.0161	0.0289257	yes
YDL153C	SAS10	IV:181185-183187	EV.D	EV.R	OK	7.18349	11.0866	0.626063	1.52504	0.01945	0.0341015	yes
YDL031W	DBP10	IV:394216-397204	EV.D	EV.R	OK	19.9292	30.6378	0.620427	1.47236	0.0285	0.0475943	yes
YKR079C	TRZ1	XI:586788-589305	EV.D	EV.R	OK	11.8592	18.1883	0.617002	1.50789	0.01585	0.0285407	yes
YFL054C	YFL054C	VI:20846-22787	EV.D	EV.R	OK	2.79589	4.28053	0.614478	1.67029	0.01895	0.033362	yes
YML080W	DUS1	XIII:108805-110077	EV.D	EV.R	OK	11.03	16.7897	0.606147	1.58939	0.01835	0.0324845	yes
YGR187C	HGH1	VII:870231-871416	EV.D	EV.R	OK	16.4384	25.0083	0.605337	1.5055	0.016	0.0287622	yes
YLR038C	COX12	XII:224920-225172	EV.D	EV.R	OK	274.192	416.358	0.602636	1.65712	0.01515	0.0274503	yes
YPR190C	RPC82	XVI:917076-919041	EV.D	EV.R	OK	15.5879	23.6448	0.601101	1.58215	0.02685	0.045312	yes
YFL030W	AGX1	VI:76830-77988	EV.D	EV.R	OK	15.3582	23.2961	0.601073	1.87361	0.02075	0.0361824	yes
YKR081C	RPF2	XI:591505-592540	EV.D	EV.R	OK	35.7	54.1365	0.600678	1.37355	0.02465	0.042043	yes
YCL059C	KRR1	III:22428-23379	EV.D	EV.R	OK	29.382	44.5112	0.599235	1.42404	0.01755	0.0312326	yes
YHR156C	LIN1	VIII:411383-412406	EV.D	EV.R	OK	19.5707	29.6273	0.598228	1.44703	0.0222	0.0384175	yes
YDL213C	NOP6	IV:77288-77966	EV.D	EV.R	OK	14.307	21.6347	0.596624	1.42434	0.02015	0.0352226	yes
YIL070C	MAM33	IX:230271-231072	EV.D	EV.R	OK	24.7604	37.305	0.591337	1.51866	0.02265	0.0390589	yes
YIL019W	FAF1	IX:315092-316133	EV.D	EV.R	OK	6.92575	10.4177	0.588988	1.29786	0.02755	0.0462857	yes
YLR226W	BUR2	XII:589353-590541	EV.D	EV.R	OK	14.5644	21.8953	0.58817	1.47168	0.01845	0.0326525	yes
YER127W	LCP5	V:414480-415554	EV.D	EV.R	OK	9.93287	14.8745	0.582558	1.40226	0.0281	0.0470861	yes
YOR389W	YOR389W	XV:1074212-1076087	EV.D	EV.R	OK	4.57769	6.76647	0.563782	1.55148	0.02605	0.0441016	yes
YLR168C	UPS2	XII:499577-500270	EV.D	EV.R	OK	38.7323	56.9898	0.557167	1.43589	0.0255	0.0432965	yes
YDR362C	TFC6	IV:1196678-1198697	EV.D	EV.R	OK	9.69214	6.7432	-0.523382	-1.42776	0.02955	0.0491297	yes
YCL063W	VAC17	III:17289-18561	EV.D	EV.R	OK	22.7483	15.7864	-0.527078	-1.41439	0.02965	0.0492703	yes
YJL071W	ARG2	X:306131-307856	EV.D	EV.R	OK	15.2938	10.5728	-0.532582	-1.38723	0.02815	0.0471328	yes
YPL110C	GDE1	XVI:341067-344739	EV.D	EV.R	OK	6.80226	4.69864	-0.533771	-1.3742	0.02845	0.047548	yes
YDR051C	DET1	IV:557055-558060	EV.D	EV.R	OK	21.6395	14.8794	-0.540345	-1.33236	0.02725	0.0458781	yes
YER184C	YER184C	V:556295-558680	EV.D	EV.R	OK	8.89016	6.11149	-0.540684	-1.36071	0.03005	0.0498702	yes
YBR087W	RFC5	II:423764-424829	EV.D	EV.R	OK	26.6268	18.2646	-0.543826	-1.3692	0.02565	0.043505	yes
YOR350C	MNE1	XV:992863-994855	EV.D	EV.R	OK	16.6892	11.442	-0.544577	-1.43887	0.02515	0.0427704	yes
YBR274W	CHK1	II:749593-751177	EV.D	EV.R	OK	19.1203	13.1062	-0.544851	-1.4185	0.0237	0.0406286	yes
YDR257C	RKM4	IV:969989-971474	EV.D	EV.R	OK	19.7016	13.5021	-0.545131	-1.45151	0.02945	0.0489889	yes
YPR073C	LTP1	XVI:691932-692418	EV.D	EV.R	OK	60.3068	41.33	-0.545131	-1.31133	0.02825	0.0472879	yes
YBL103C	RTG3	II:22075-23536	EV.D	EV.R	OK	12.8642	8.81078	-0.546026	-1.44444	0.02415	0.0413114	yes
YPR111W	DBF20	XVI:747305-749000	EV.D	EV.R	OK	11.1284	7.62031	-0.546329	-1.36703	0.0261	0.0441512	yes
YMR168C	CEP3	XIII:597331-599158	EV.D	EV.R	OK	16.7518	11.4702	-0.546427	-1.42116	0.0248	0.0422763	yes
YNL137C	NAM9	XIV:368594-370055	EV.D	EV.R	OK	35.6234	24.3822	-0.546995	-1.47203	0.02865	0.0478198	yes
YPR155C	NCA2	XVI:835562-837413	EV.D	EV.R	OK	13.7085	9.38235	-0.547047	-1.33764	0.02925	0.0487195	yes
YMR042W	ARG80	XIII:352602-353136	EV.D	EV.R	OK	21.2547	14.5413	-0.547629	-1.46737	0.02725	0.0458781	yes
YDR179W-A	YDR179W-A	IV:819432-820824	EV.D	EV.R	OK	12.5908	8.61041	-0.54822	-1.4381	0.02985	0.0495512	yes
YGR028W	MSP1	VII:542202-543291	EV.D	EV.R	OK	18.2472	12.4644	-0.54987	-1.42185	0.026	0.0440519	yes
YBR163W	EXO5	II:565722-567480	EV.D	EV.R	OK	20.2817	13.854	-0.549876	-1.34863	0.0249	0.0424242	yes
YOL042W	NGL1	XV:249824-250916	EV.D	EV.R	OK	29.7403	20.3135	-0.549982	-1.34974	0.02255	0.0389389	yes
YBR269C	FMP21	II:742159-742576	EV.D	EV.R	OK	60.7109	41.4638	-0.550105	-1.78899	0.0273	0.0459381	yes
YMR161W	HLJ1	XIII:577717-578392	EV.D	EV.R	OK	18.1548	12.3889	-0.5513	-1.51237	0.02815	0.0471328	yes
YDR448W	ADA2	IV:1356064-1357369	EV.D	EV.R	OK	10.0433	6.85313	-0.551393	-1.42327	0.0279	0.0468	yes
YLR066W	SPC3	XII:267168-267723	EV.D	EV.R	OK	74.285	50.6207	-0.553344	-1.42568	0.02565	0.043505	yes
YMR167W	MLH1	XIII:594885-597195	EV.D	EV.R	OK	11.8401	8.06733	-0.553516	-1.47174	0.0244	0.0416611	yes
YPL141C	FRK1	XVI:283463-286061	EV.D	EV.R	OK	13.8556	9.42197	-0.556367	-1.50597	0.02725	0.0458781	yes
YPR134W	MSS18	XVI:798050-798857	EV.D	EV.R	OK	17.6245	11.9755	-0.557493	-1.38741	0.0274	0.0460579	yes
YHR036W	BRL1	VIII:180344-181760	EV.D	EV.R	OK	11.0126	7.4824	-0.557582	-1.49376	0.0294	0.0489311	yes
YGR233C	PHO81	VII:954673-958210	EV.D	EV.R	OK	13.7344	9.32848	-0.558074	-1.44141	0.0257	0.0435783	yes
YHR166C	CDC23	VIII:437169-439050	EV.D	EV.R	OK	5.62275	3.81884	-0.558144	-1.39835	0.02815	0.0471328	yes
YDR182W	CDC1	IV:827581-829057	EV.D	EV.R	OK	22.7118	15.4224	-0.558417	-1.40271	0.0266	0.0449257	yes
YMR176W	ECM5	XIII:611739-615975	EV.D	EV.R	OK	17.0793	11.5964	-0.558573	-1.47665	0.0267	0.0450827	yes
YCR027C	RHB1	III:167369-167999	EV.D	EV.R	OK	31.6325	21.4765	-0.558652	-1.52109	0.02435	0.0416201	yes
YCR014C	POL4	III:139184-140933	EV.D	EV.R	OK	8.66514	5.8789	-0.559677	-1.40288	0.0271	0.0456737	yes
YCR107W	AAD3	III:313889-314981	EV.D	EV.R	OK	7.3354	4.97141	-0.561219	-1.58446	0.0297	0.0493406	yes
YBR071W	YBR071W	II:380410-381046	EV.D	EV.R	OK	29.8983	20.2578	-0.561589	-1.50995	0.02655	0.0448531	yes
YDR393W	SHE9	IV:1259900-1261271	EV.D	EV.R	OK	12.2392	8.28416	-0.563086	-1.37668	0.0198	0.0346581	yes
YDR363W	ESC2	IV:1199182-1200553	EV.D	EV.R	OK	11.6464	7.87599	-0.564346	-1.45377	0.02805	0.0470269	yes
YDR319C	YDR319C	IV:1105002-1105827	EV.D	EV.R	OK	46.0731	31.1552	-0.564451	-1.36193	0.0252	0.042844	yes
YGR203W	YCH1	VII:905236-905683	EV.D	EV.R	OK	61.7458	41.7525	-0.564479	-1.74107	0.0229	0.039405	yes
YKR030W	GMH1	XI:500281-501103	EV.D	EV.R	OK	45.8964	31.0276	-0.564828	-1.3866	0.02025	0.0353877	yes
YDR295C	HDA2	IV:1052622-1054647	EV.D	EV.R	OK	10.6689	7.206	-0.566138	-1.45466	0.0233	0.0400179	yes
YBR295W	PCA1	II:792848-796499	EV.D	EV.R	OK	11.6552	7.86257	-0.567903	-1.57277	0.0295	0.0490593	yes
YDR357C	CNL1	IV:1189198-1189567	EV.D	EV.R	OK	82.3798	55.5418	-0.568716	-1.5041	0.0261	0.0441512	yes
YGL117W	YGL117W	VII:288511-289309	EV.D	EV.R	OK	74.2603	49.9816	-0.571195	-1.39991	0.0254	0.0431611	yes
YIL159W	BNR1	IX:41824-45952	EV.D	EV.R	OK	5.71006	3.84286	-0.571327	-1.51641	0.02355	0.0404039	yes
YDL168W	SFA1	IV:159603-160764	EV.D	EV.R	OK	29.7461	20.0172	-0.571461	-1.85719	0.01905	0.0335104	yes
YER041W	YEN1	V:232460-234740	EV.D	EV.R	OK	7.10949	4.78372	-0.571614	-1.5739	0.02495	0.0424867	yes
YOR266W	PNT1	XV:821022-822294	EV.D	EV.R	OK	9.81047	6.59928	-0.572015	-1.40699	0.0281	0.0470861	yes
YCR106W	RDS1	III:310957-313456	EV.D	EV.R	OK	11.4956	7.71969	-0.574468	-1.50861	0.01825	0.0323164	yes
YNL003C	PET8	XIV:624974-625829	EV.D	EV.R	OK	26.5581	17.8294	-0.574896	-1.6274	0.01985	0.0347361	yes
YNL008C	ASI3	XIV:616210-618241	EV.D	EV.R	OK	21.0849	14.1357	-0.576865	-1.36336	0.02285	0.0393507	yes
YLL032C	YLL032C	XII:74269-76747	EV.D	EV.R	OK	10.9589	7.34393	-0.577486	-1.48487	0.0201	0.0351448	yes
YKR076W	ECM4	XI:582282-583395	EV.D	EV.R	OK	8.43321	5.64969	-0.577909	-1.51573	0.02535	0.0430876	yes
YGL091C	NBP35	VII:342055-343042	EV.D	EV.R	OK	10.5434	7.05774	-0.579067	-1.50403	0.02205	0.038189	yes
YNL177C	MRPL22	XIV:303685-304615	EV.D	EV.R	OK	26.06	17.4376	-0.579639	-1.48719	0.01755	0.0312326	yes
YLR050C	YLR050C	XII:245586-246072	EV.D	EV.R	OK	82.5703	55.2423	-0.579851	-1.40448	0.01875	0.0330645	yes
YEL020C	YEL020C	V:118616-120299	EV.D	EV.R	OK	4.83703	3.23607	-0.579882	-1.59909	0.0221	0.0382652	yes
YGL155W	CDC43	VII:214080-215211	EV.D	EV.R	OK	31.2041	20.8755	-0.579926	-1.58313	0.0192	0.0337186	yes
YPL213W	LEA1	XVI:150613-151330	EV.D	EV.R	OK	20.0587	13.4136	-0.580536	-1.42204	0.0259	0.0438941	yes
YDR387C	YDR387C	IV:1248153-1249821	EV.D	EV.R	OK	22.4497	15.0089	-0.580884	-1.42327	0.0215	0.0373984	yes
YBL023C	MCM2	II:174919-177526	EV.D	EV.R	OK	14.0156	9.3676	-0.581286	-1.5876	0.02155	0.037465	yes
YIL005W	EPS1	IX:345691-347797	EV.D	EV.R	OK	26.4921	17.6964	-0.582107	-1.53504	0.0193	0.0338849	yes
YOR232W	MGE1	XV:774572-775259	EV.D	EV.R	OK	122.332	81.7084	-0.582246	-1.54523	0.02745	0.0461298	yes
YIL013C	PDR11	IX:328206-332442	EV.D	EV.R	OK	7.37323	4.91611	-0.58478	-1.56076	0.0182	0.0322726	yes
YJR140C	HIR3	X:690749-695696	EV.D	EV.R	OK	12.2197	8.14717	-0.58484	-1.46469	0.02605	0.0441016	yes
YML114C	TAF8	XIII:42042-43575	EV.D	EV.R	OK	12.6297	8.41709	-0.58543	-1.64598	0.01635	0.0293172	yes
YPL140C	MKK2	XVI:287513-289034	EV.D	EV.R	OK	9.58205	6.38325	-0.586045	-1.81994	0.0201	0.0351448	yes
YEL004W	YEA4	V:146950-147979	EV.D	EV.R	OK	16.5667	11.0328	-0.586487	-1.59665	0.02125	0.0370038	yes
YLR440C	SEC39	XII:1015567-1017697	EV.D	EV.R	OK	11.0874	7.38255	-0.586724	-1.55498	0.0159	0.0286066	yes
YGR089W	NNF2	VII:656959-659770	EV.D	EV.R	OK	37.8273	25.155	-0.58858	-1.33465	0.029	0.0483283	yes
YEL062W	NPR2	V:34406-36254	EV.D	EV.R	OK	9.87064	6.56342	-0.588697	-1.64615	0.0185	0.0327139	yes
YPL270W	MDL2	XVI:30481-32803	EV.D	EV.R	OK	21.2812	14.1473	-0.589056	-1.46072	0.02365	0.0405537	yes
YPL029W	SUV3	XVI:495505-497719	EV.D	EV.R	OK	7.85783	5.22172	-0.589606	-1.55577	0.019	0.0334316	yes
YML006C	GIS4	XIII:256091-258416	EV.D	EV.R	OK	11.875	7.8892	-0.589981	-1.53067	0.01825	0.0323164	yes
YDR143C	SAN1	IV:742041-743874	EV.D	EV.R	OK	18.3162	12.1674	-0.590099	-1.7461	0.02175	0.0377614	yes
YKL018W	SWD2	XI:404101-405091	EV.D	EV.R	OK	22.1822	14.7297	-0.59067	-1.47409	0.0162	0.0290809	yes
YGR013W	SNU71	VII:514553-516416	EV.D	EV.R	OK	8.56672	5.68737	-0.590983	-1.58692	0.01615	0.0290074	yes
YJL140W	RPB4	X:150960-151626	EV.D	EV.R	OK	94.5042	62.7202	-0.591449	-1.73213	0.01805	0.0320688	yes
YOR280C	FSH3	XV:844991-845792	EV.D	EV.R	OK	15.8571	10.522	-0.59172	-1.52147	0.01825	0.0323164	yes
YHL032C	GUT1	VIII:36378-38508	EV.D	EV.R	OK	15.8815	10.5359	-0.592039	-1.77164	0.0205	0.0357952	yes
YOL126C	MDH2	XV:81786-82920	EV.D	EV.R	OK	25.1557	16.6857	-0.592271	-1.67037	0.0239	0.0409276	yes
YCR090C	YCR090C	III:272314-272863	EV.D	EV.R	OK	44.4125	29.4581	-0.592302	-1.49802	0.01775	0.0315709	yes
YBR138C	YBR138C	II:513761-515336	EV.D	EV.R	OK	7.34804	4.87357	-0.592381	-1.31077	0.02835	0.047418	yes
YBR022W	POA1	II:283737-284271	EV.D	EV.R	OK	32.2451	21.3839	-0.592551	-1.54137	0.02385	0.0408529	yes
YHR109W	CTM1	VIII:330309-332067	EV.D	EV.R	OK	5.59464	3.70862	-0.593165	-1.93351	0.0242	0.0413859	yes
YJL149W	DAS1	X:137122-139370	EV.D	EV.R	OK	11.7493	7.78767	-0.593311	-1.6004	0.01705	0.0304529	yes
YPR071W	YPR071W	XVI:688171-688807	EV.D	EV.R	OK	17.2912	11.4387	-0.596121	-1.43236	0.0268	0.0452396	yes
YJL084C	ALY2	X:274861-278002	EV.D	EV.R	OK	19.2768	12.7515	-0.596197	-1.45679	0.02695	0.0454448	yes
YJL062W-A	COA3	X:316722-316980	EV.D	EV.R	OK	185.062	122.398	-0.596427	-2.1076	0.0186	0.0328543	yes
YHR135C	YCK1	VIII:372693-374310	EV.D	EV.R	OK	23.4574	15.5142	-0.596453	-1.57064	0.0195	0.0341798	yes
YKL160W	ELF1	XI:153268-153706	EV.D	EV.R	OK	126.778	83.7803	-0.597624	-1.56929	0.0142	0.0259125	yes
YPL042C	SSN3	XVI:473039-474707	EV.D	EV.R	OK	10.9099	7.20853	-0.59786	-1.54721	0.01315	0.0242315	yes
YJR006W	POL31	X:449201-450665	EV.D	EV.R	OK	12.9473	8.55371	-0.598031	-1.5311	0.01495	0.0271417	yes
YDR073W	SNF11	IV:592438-592948	EV.D	EV.R	OK	41.0002	27.0825	-0.598268	-1.87169	0.01915	0.0336585	yes
YJR061W	YJR061W	X:550510-553318	EV.D	EV.R	OK	16.2676	10.7453	-0.59829	-1.48253	0.018	0.0319889	yes
YER154W	OXA1	V:475019-476228	EV.D	EV.R	OK	27.4276	18.099	-0.599717	-2.07458	0.01885	0.0332042	yes
YMR073C	IRC21	XIII:412267-412873	EV.D	EV.R	OK	25.1561	16.5999	-0.599734	-1.52314	0.02005	0.0350765	yes
YJL093C	TOK1	X:254736-256812	EV.D	EV.R	OK	32.4835	21.4343	-0.599783	-1.59143	0.0227	0.039124	yes
YIL003W	CFD1	IX:349121-350003	EV.D	EV.R	OK	11.499	7.58676	-0.599956	-1.5859	0.01885	0.0332042	yes
YDR289C	RTT103	IV:1038279-1039699	EV.D	EV.R	OK	8.07065	5.32376	-0.600238	-1.39872	0.0224	0.0387322	yes
YBL026W	LSM2	II:170622-171038	EV.D	EV.R	OK	291.353	192.164	-0.600428	-1.54931	0.0155	0.0279814	yes
YDR351W	SBE2	IV:1178665-1181260	EV.D	EV.R	OK	15.6456	10.3182	-0.600559	-1.89866	0.01915	0.0336585	yes
YFR048W	RMD8	VI:246145-248134	EV.D	EV.R	OK	10.9321	7.20797	-0.600901	-1.65932	0.01275	0.0235487	yes
YML066C	SMA2	XIII:140423-141533	EV.D	EV.R	OK	6.15223	4.0543	-0.601657	-1.50548	0.0256	0.0434432	yes
YIL014C-A	YIL014C-A	IX:325211-325526	EV.D	EV.R	OK	145.374	95.7943	-0.601754	-1.50558	0.02255	0.0389389	yes
YHL009C	YAP3	VIII:84067-85060	EV.D	EV.R	OK	14.4159	9.49548	-0.602344	-1.41372	0.02255	0.0389389	yes
YCR094W	CDC50	III:286761-287937	EV.D	EV.R	OK	20.4709	13.4776	-0.603009	-1.57536	0.0162	0.0290809	yes
YKR058W	GLG1	XI:552769-554620	EV.D	EV.R	OK	11.9618	7.87132	-0.603752	-1.5307	0.0181	0.0321309	yes
YHR049W	FSH1	VIII:206461-207193	EV.D	EV.R	OK	101.449	66.7195	-0.604581	-1.4019	0.02945	0.0489889	yes
YDR367W	KEI1	IV:1212847-1213614	EV.D	EV.R	OK	74.0019	48.6662	-0.604642	-1.44639	0.0142	0.0259125	yes
YDR185C	UPS3	IV:831933-832473	EV.D	EV.R	OK	23.7634	15.6234	-0.605038	-1.58441	0.01635	0.0293172	yes
YKR085C	MRPL20	XI:599093-599681	EV.D	EV.R	OK	25.5112	16.7716	-0.605111	-1.6893	0.0171	0.0305166	yes
YLR020C	YEH2	XII:181788-183405	EV.D	EV.R	OK	15.8401	10.4115	-0.60541	-1.73798	0.0133	0.0244867	yes
YHR182W	YHR182W	VIII:468218-470576	EV.D	EV.R	OK	9.62023	6.32307	-0.605445	-1.56062	0.0152	0.0275097	yes
YNL048W	ALG11	XIV:538172-539819	EV.D	EV.R	OK	23.1898	15.2337	-0.606224	-1.46478	0.01645	0.0294718	yes
YKL010C	UFD4	XI:421423-425875	EV.D	EV.R	OK	25.2861	16.6056	-0.606676	-1.41346	0.0298	0.049481	yes
YKL068W	NUP100	XI:310198-313078	EV.D	EV.R	OK	12.7625	8.3804	-0.60682	-1.45694	0.02515	0.0427704	yes
YPR100W	MRPL51	XVI:729756-730213	EV.D	EV.R	OK	47.8813	31.4392	-0.606895	-1.62595	0.0189	0.0332831	yes
YLR199C	PBA1	XII:547852-548769	EV.D	EV.R	OK	28.7286	18.8528	-0.607708	-1.49262	0.014	0.0256133	yes
YPL233W	NSL1	XVI:106171-106822	EV.D	EV.R	OK	18.3839	12.0628	-0.607877	-1.65484	0.0194	0.0340325	yes
YBR030W	RKM3	II:298291-299950	EV.D	EV.R	OK	15.9949	10.4946	-0.607963	-1.67034	0.01575	0.0283766	yes
YOR370C	MRS6	XV:1029182-1030994	EV.D	EV.R	OK	60.1274	39.4404	-0.608346	-1.52646	0.0277	0.0465011	yes
YDR308C	SRB7	IV:1078026-1078449	EV.D	EV.R	OK	49.4252	32.4083	-0.60888	-1.40907	0.01765	0.0314018	yes
YGR096W	TPC1	VII:676620-677565	EV.D	EV.R	OK	17.4568	11.4424	-0.609394	-1.77585	0.01385	0.0253824	yes
YKL047W	YKL047W	XI:349462-351013	EV.D	EV.R	OK	12.3498	8.0947	-0.609433	-1.54706	0.01645	0.0294718	yes
YJR049C	UTR1	X:526883-528476	EV.D	EV.R	OK	8.14581	5.33841	-0.609649	-1.72808	0.0143	0.0260801	yes
YKL149C	DBR1	XI:167611-168829	EV.D	EV.R	OK	8.42438	5.52023	-0.609844	-1.6201	0.02185	0.0378939	yes
YBR104W	YMC2	II:449666-450656	EV.D	EV.R	OK	25.4548	16.6655	-0.611073	-1.57123	0.01435	0.0261563	yes
RUF20	RUF20	VI:131060-131503	EV.D	EV.R	OK	26.8544	17.5804	-0.611194	-1.27292	0.02855	0.0476653	yes
YMR060C	SAM37	XIII:391531-392515	EV.D	EV.R	OK	12.5165	8.182	-0.613311	-1.42023	0.0205	0.0357952	yes
YBR017C	KAP104	II:270946-273703	EV.D	EV.R	OK	31.2509	20.426	-0.613488	-1.60998	0.0232	0.0398783	yes
YDR239C	YDR239C	IV:941056-943420	EV.D	EV.R	OK	7.77855	5.08361	-0.613647	-1.7276	0.014	0.0256133	yes
YFR039C	YFR039C	VI:232011-233544	EV.D	EV.R	OK	16.6263	10.8656	-0.613703	-1.80663	0.0117	0.0217792	yes
YML081W	TDA9	XIII:104776-108532	EV.D	EV.R	OK	23.9276	15.6342	-0.613969	-1.43092	0.02625	0.0443932	yes
YER133W	GLC7	V:432494-433958	EV.D	EV.R	OK	185.139	120.951	-0.614187	-1.40816	0.0245	0.0417983	yes
YDL200C	MGT1	IV:100500-101067	EV.D	EV.R	OK	19.3852	12.6639	-0.614236	-1.39488	0.02695	0.0454448	yes
YOL001W	PHO80	XV:325248-326130	EV.D	EV.R	OK	35.1141	22.9378	-0.614322	-1.69821	0.0123	0.0227833	yes
YJL129C	TRK1	X:173598-177306	EV.D	EV.R	OK	22.6851	14.8183	-0.614365	-1.47071	0.02335	0.040093	yes
YGR146C	ECL1	VII:784222-784858	EV.D	EV.R	OK	28.4693	18.5903	-0.614858	-1.76042	0.0165	0.0295448	yes
YPR169W	JIP5	XVI:878689-880168	EV.D	EV.R	OK	30.1026	19.6399	-0.616099	-1.70746	0.01635	0.0293172	yes
YBR248C	HIS7	II:714806-716465	EV.D	EV.R	OK	64.6646	42.1839	-0.616285	-1.56954	0.0263	0.0444542	yes
YNL278W	CAF120	XIV:113270-116453	EV.D	EV.R	OK	10.1338	6.60515	-0.617511	-1.72878	0.01565	0.0282123	yes
YER116C	SLX8	V:395347-396172	EV.D	EV.R	OK	7.09306	4.62258	-0.617712	-1.55403	0.0244	0.0416611	yes
YOR150W	MRPL23	XV:611998-612490	EV.D	EV.R	OK	47.2106	30.7604	-0.618039	-1.77358	0.015	0.027217	yes
YBR069C	TAT1	II:376573-378433	EV.D	EV.R	OK	4.78097	3.11462	-0.618246	-1.4601	0.01935	0.0339541	yes
YHR060W	VMA22	VIII:220724-221270	EV.D	EV.R	OK	21.6853	14.1245	-0.618521	-1.5386	0.0229	0.039405	yes
YBR060C	ORC2	II:360651-362514	EV.D	EV.R	OK	14.553	9.47699	-0.618818	-1.65505	0.01185	0.0220391	yes
YOL061W	PRS5	XV:212243-213734	EV.D	EV.R	OK	141.645	92.2381	-0.618845	-1.4283	0.0278	0.0466445	yes
YDR260C	SWM1	IV:976716-977229	EV.D	EV.R	OK	19.9032	12.9589	-0.619053	-1.64543	0.02345	0.0402539	yes
YLR143W	YLR143W	XII:427328-429386	EV.D	EV.R	OK	11.1625	7.26456	-0.619709	-1.56752	0.01175	0.0218659	yes
YMR125W	STO1	XIII:517538-520446	EV.D	EV.R	OK	75.114	48.8457	-0.62085	-1.45183	0.02085	0.0363369	yes
YAL032C	PRP45	I:83334-84474	EV.D	EV.R	OK	7.82089	5.08497	-0.621095	-1.61233	0.0145	0.0263997	yes
YML111W	BUL2	XIII:46941-49704	EV.D	EV.R	OK	15.1471	9.8482	-0.621111	-1.55908	0.01345	0.024706	yes
YHR201C	PPX1	VIII:499949-501143	EV.D	EV.R	OK	21.1999	13.7828	-0.621191	-1.86351	0.01275	0.0235487	yes
YJR013W	GPI14	X:459794-461593	EV.D	EV.R	OK	42.3626	27.5347	-0.621539	-1.51155	0.0206	0.0359502	yes
YGR220C	MRPL9	VII:936034-936883	EV.D	EV.R	OK	30.0379	19.5226	-0.621638	-1.64115	0.016	0.0287622	yes
YOR166C	SWT1	XV:647125-648502	EV.D	EV.R	OK	19.4683	12.6408	-0.623035	-1.55984	0.0127	0.0234699	yes
YOR038C	HIR2	XV:402760-405388	EV.D	EV.R	OK	7.15209	4.64296	-0.623321	-1.56621	0.01105	0.020726	yes
YGL145W	TIP20	VII:230242-232348	EV.D	EV.R	OK	19.0083	12.3392	-0.623377	-1.63489	0.0114	0.0212765	yes
YBR263W	SHM1	II:736263-737736	EV.D	EV.R	OK	106.003	68.792	-0.623791	-1.57445	0.0289	0.0481993	yes
YJR053W	BFA1	X:534026-535751	EV.D	EV.R	OK	9.30961	6.04008	-0.624153	-1.48017	0.01405	0.0256901	yes
YDL115C	IWR1	IV:253994-255126	EV.D	EV.R	OK	15.4808	10.0428	-0.624323	-1.7802	0.0159	0.0286066	yes
YGL232W	TAN1	VII:62074-63002	EV.D	EV.R	OK	27.963	18.1286	-0.625251	-1.5207	0.0117	0.0217792	yes
YHR005C-A	TIM10	VIII:115619-115901	EV.D	EV.R	OK	497.593	322.593	-0.625251	-1.48907	0.01715	0.0305888	yes
YJL127C	SPT10	X:182297-184220	EV.D	EV.R	OK	8.43759	5.46708	-0.626062	-1.68067	0.012	0.0222857	yes
YIR002C	MPH1	IX:357414-360396	EV.D	EV.R	OK	16.8167	10.8963	-0.626067	-1.83419	0.0113	0.0211145	yes
YPL178W	CBC2	XVI:212157-212784	EV.D	EV.R	OK	59.9847	38.8588	-0.626353	-1.61856	0.01095	0.0205505	yes
YIL084C	SDS3	IX:202275-203259	EV.D	EV.R	OK	13.0791	8.47195	-0.626496	-1.67854	0.01325	0.0244017	yes
YIL147C	SLN1	IX:69790-73453	EV.D	EV.R	OK	22.0194	14.2628	-0.626514	-1.49718	0.02185	0.0378939	yes
YML078W	CPR3	XIII:111001-111550	EV.D	EV.R	OK	170.518	110.45	-0.626527	-1.61018	0.01945	0.0341015	yes
YLR095C	IOC2	XII:329676-332115	EV.D	EV.R	OK	9.74166	6.30899	-0.626759	-1.75985	0.0111	0.0208076	yes
YPR120C	CLB5	XVI:773874-775182	EV.D	EV.R	OK	7.20952	4.66851	-0.626941	-1.43957	0.0186	0.0328543	yes
YNR021W	YNR021W	XIV:668376-669591	EV.D	EV.R	OK	131.263	84.992	-0.627066	-1.35245	0.02765	0.0464415	yes
YKL186C	MTR2	XI:92743-93298	EV.D	EV.R	OK	27.9341	18.0767	-0.627894	-1.7494	0.0134	0.0246424	yes
YHR165C	PRP8	VIII:429706-436958	EV.D	EV.R	OK	20.8025	13.4585	-0.628232	-1.44725	0.0283	0.0473592	yes
YAL010C	MDM10	I:134183-135665	EV.D	EV.R	OK	8.22141	5.31361	-0.629694	-1.553	0.01415	0.0258433	yes
YBL036C	YBL036C	II:150446-151220	EV.D	EV.R	OK	44.3715	28.6681	-0.630186	-1.58447	0.0112	0.0209644	yes
YLL043W	FPS1	XII:49937-51947	EV.D	EV.R	OK	20.5017	13.2449	-0.630304	-1.7705	0.01495	0.0271417	yes
YNL038W	GPI15	XIV:557019-557783	EV.D	EV.R	OK	27.1831	17.554	-0.630914	-1.68117	0.0122	0.0226177	yes
YBR043C	QDR3	II:321875-323945	EV.D	EV.R	OK	23.5616	15.2088	-0.63153	-1.68142	0.0156	0.0281301	yes
YGL238W	CSE1	VII:49430-52434	EV.D	EV.R	OK	73.6121	47.5091	-0.631739	-1.37516	0.02605	0.0441016	yes
YLR005W	SSL1	XII:160048-161434	EV.D	EV.R	OK	16.5131	10.655	-0.632088	-1.72664	0.00905	0.0173409	yes
YHR048W	YHK8	VIII:204606-206151	EV.D	EV.R	OK	6.08249	3.92403	-0.632327	-1.60248	0.01335	0.0245575	yes
YOL044W	PEX15	XV:247149-248301	EV.D	EV.R	OK	12.1455	7.83482	-0.632447	-1.65306	0.01405	0.0256901	yes
YGL220W	FRA2	VII:82373-82736	EV.D	EV.R	OK	150.165	96.8394	-0.632877	-1.69224	0.0099	0.0188174	yes
YDR517W	GRH1	IV:1477238-1478357	EV.D	EV.R	OK	36.4355	23.494	-0.633052	-1.77135	0.01705	0.0304529	yes
YMR035W	IMP2	XIII:341141-341675	EV.D	EV.R	OK	17.4321	11.2344	-0.633821	-1.57018	0.0198	0.0346581	yes
YNR055C	HOL1	XIV:728425-730186	EV.D	EV.R	OK	33.1859	21.3833	-0.634088	-1.55616	0.01825	0.0323164	yes
YKL090W	CUE2	XI:271877-273209	EV.D	EV.R	OK	9.69446	6.24655	-0.634102	-1.52939	0.013	0.0239689	yes
YNL222W	SSU72	XIV:229093-229714	EV.D	EV.R	OK	15.9962	10.3064	-0.634195	-1.414	0.0214	0.0372346	yes
YNL256W	FOL1	XIV:164622-167097	EV.D	EV.R	OK	39.6108	25.5197	-0.634282	-1.43463	0.0208	0.0362597	yes
YMR213W	CEF1	XIII:693380-695153	EV.D	EV.R	OK	4.92713	3.1737	-0.634581	-1.81885	0.01485	0.0269831	yes
YOR260W	GCD1	XV:813983-815720	EV.D	EV.R	OK	70.1686	45.193	-0.634726	-1.43081	0.02695	0.0454448	yes
YMR117C	SPC24	XIII:501249-501891	EV.D	EV.R	OK	15.6037	10.0494	-0.63478	-1.47458	0.0235	0.040329	yes
YBR189W	RPS9B	II:604507-605508	EV.D	EV.R	OK	1454.63	936.728	-0.634952	-1.47687	0.027	0.0455171	yes
YJL124C	LSM1	X:187125-187644	EV.D	EV.R	OK	68.0013	43.7616	-0.635895	-1.64587	0.00795	0.0154789	yes
YDR235W	PRP42	IV:933503-935138	EV.D	EV.R	OK	24.8192	15.9691	-0.636169	-1.5253	0.00855	0.0165014	yes
YDR532C	KRE28	IV:1499395-1500553	EV.D	EV.R	OK	10.0276	6.44926	-0.636764	-1.43211	0.0185	0.0327139	yes
YOR039W	CKB2	XV:405767-406544	EV.D	EV.R	OK	65.0525	41.8383	-0.63678	-1.61618	0.0102	0.0193073	yes
YNL154C	YCK2	XIV:343635-345276	EV.D	EV.R	OK	65.861	42.3538	-0.636934	-1.60736	0.02175	0.0377614	yes
YGL005C	COG7	VII:489707-490547	EV.D	EV.R	OK	29.4465	18.9364	-0.636937	-1.63112	0.0106	0.0200111	yes
YIL095W	PRK1	IX:183936-186369	EV.D	EV.R	OK	15.5543	10.0021	-0.637008	-1.58511	0.0088	0.0169227	yes
YKR102W	FLO10	XI:646355-649865	EV.D	EV.R	OK	5.41754	3.48364	-0.637043	-1.81527	0.0109	0.0204867	yes
YDR066C	RTR2	IV:581907-582498	EV.D	EV.R	OK	14.2524	9.16013	-0.637763	-1.49316	0.0233	0.0400179	yes
YJL157C	FAR1	X:123835-126328	EV.D	EV.R	OK	51.6379	33.1866	-0.637829	-1.3567	0.02835	0.047418	yes
YML064C	TEM1	XIII:145138-145876	EV.D	EV.R	OK	11.8514	7.61578	-0.637998	-1.53126	0.01655	0.029626	yes
YOL023W	IFM1	XV:278055-280086	EV.D	EV.R	OK	8.33949	5.35811	-0.638234	-1.80568	0.014	0.0256133	yes
YGR235C	MOS2	VII:961359-962061	EV.D	EV.R	OK	49.841	32.0202	-0.638353	-1.70611	0.0088	0.0169227	yes
YBR120C	CBP6	II:480434-480923	EV.D	EV.R	OK	22.3188	14.3378	-0.638434	-1.38537	0.025	0.0425606	yes
YKL165C	MCD4	XI:137931-140691	EV.D	EV.R	OK	59.3297	38.1115	-0.63853	-1.30411	0.02365	0.0405537	yes
YEL017C-A	PMP2	V:122797-122929	EV.D	EV.R	OK	2689.6	1727.29	-0.638882	-1.57787	0.01105	0.020726	yes
YBR283C	SSH1	II:768942-770415	EV.D	EV.R	OK	367.381	235.918	-0.638993	-1.42948	0.02895	0.0482575	yes
YGR021W	YGR021W	VII:527631-528504	EV.D	EV.R	OK	5.595	3.59222	-0.639265	-1.90612	0.0207	0.036105	yes
YGL110C	CUE3	VII:301536-303411	EV.D	EV.R	OK	10.123	6.49644	-0.63992	-1.73004	0.0092	0.0176019	yes
YLR278C	YLR278C	XII:699998-704024	EV.D	EV.R	OK	22.5077	14.4423	-0.640119	-1.60592	0.017	0.0303806	yes
YMR005W	TAF4	XIII:276044-277211	EV.D	EV.R	OK	20.8574	13.3766	-0.640853	-1.65653	0.0082	0.0158931	yes
YHR030C	SLT2	VIII:168889-170344	EV.D	EV.R	OK	22.9389	14.7114	-0.640859	-1.64966	0.00995	0.0188899	yes
YOL103W	ITR2	XV:124000-125830	EV.D	EV.R	OK	30.2825	19.4163	-0.641219	-1.72011	0.0104	0.0196684	yes
YML071C	COG8	XIII:129748-131572	EV.D	EV.R	OK	8.78733	5.6321	-0.641753	-1.61664	0.0094	0.0179523	yes
YNL249C	MPA43	XIV:179393-181022	EV.D	EV.R	OK	7.81364	5.00548	-0.642487	-1.58687	0.0112	0.0209644	yes
YBR228W	SLX1	II:675312-676227	EV.D	EV.R	OK	9.16891	5.87237	-0.642806	-1.44388	0.0175	0.0311609	yes
YML099C	ARG81	XIII:74228-77040	EV.D	EV.R	OK	12.1756	7.7976	-0.642894	-1.64893	0.0109	0.0204867	yes
YBR001C	NTH2	II:238940-241283	EV.D	EV.R	OK	9.14756	5.85709	-0.643203	-1.62995	0.01025	0.0193962	yes
YPR198W	SGE1	XVI:933897-935665	EV.D	EV.R	OK	36.356	23.2697	-0.643738	-1.46548	0.01345	0.024706	yes
YGL020C	GET1	VII:457162-457870	EV.D	EV.R	OK	33.3105	21.3133	-0.644225	-1.5766	0.00825	0.0159755	yes
YGR285C	ZUO1	VII:1061851-1063153	EV.D	EV.R	OK	237.365	151.859	-0.644373	-1.57347	0.02385	0.0408529	yes
YKL119C	VPH2	XI:218569-219437	EV.D	EV.R	OK	22.1913	14.1919	-0.644925	-1.5013	0.01625	0.0291625	yes
YNL117W	MLS1	XIV:406357-408022	EV.D	EV.R	OK	7.60225	4.86108	-0.645151	-1.74639	0.01055	0.0199402	yes
YIL134W	FLX1	IX:97394-98330	EV.D	EV.R	OK	15.9603	10.1978	-0.646231	-1.95743	0.01085	0.0204168	yes
YGR129W	SYF2	VII:750399-751047	EV.D	EV.R	OK	9.44234	6.03313	-0.646238	-1.39954	0.0285	0.0475943	yes
YDR226W	ADK1	IV:916485-917154	EV.D	EV.R	OK	411.833	263.127	-0.6463	-1.60834	0.02255	0.0389389	yes
YGR148C	RPL24B	VII:787311-787779	EV.D	EV.R	OK	884.133	564.684	-0.64682	-1.50005	0.02415	0.0413114	yes
YKL192C	ACP1	XI:80159-80537	EV.D	EV.R	OK	415.217	265.189	-0.646843	-1.73641	0.0197	0.034502	yes
YDR444W	YDR444W	IV:1350289-1352589	EV.D	EV.R	OK	12.6622	8.0853	-0.647155	-1.85413	0.0148	0.0269076	yes
YHR100C	GEP4	VIII:314115-314673	EV.D	EV.R	OK	50.1496	32.021	-0.64722	-1.66736	0.0097	0.0184537	yes
YKL066W	YKL066W	XI:315280-315724	EV.D	EV.R	OK	70.0054	44.6915	-0.647464	-1.75555	0.01395	0.025551	yes
YDR057W	YOS9	IV:565926-567555	EV.D	EV.R	OK	12.3568	7.88855	-0.647477	-1.69838	0.00905	0.0173409	yes
YBL002W	HTB2	II:236491-236887	EV.D	EV.R	OK	1358.62	866.916	-0.648178	-1.67999	0.0229	0.039405	yes
YOR185C	GSP2	XV:681443-682106	EV.D	EV.R	OK	40.5584	25.8791	-0.648213	-1.59059	0.0152	0.0275097	yes
YKL183W	LOT5	XI:98720-99641	EV.D	EV.R	OK	8.91392	5.68682	-0.648437	-1.77868	0.0121	0.0224519	yes
YJL113W	YJL113W	X:198677-203325	EV.D	EV.R	OK	1.31581	0.83934	-0.648627	-1.30503	0.0247	0.0421171	yes
YPR052C	NHP6A	XVI:665692-666243	EV.D	EV.R	OK	1192.5	760.678	-0.648634	-1.58835	0.0285	0.0475943	yes
YLR089C	ALT1	XII:318236-320015	EV.D	EV.R	OK	125.685	80.1606	-0.648847	-1.41147	0.0226	0.0389937	yes
YFL022C	FRS2	VI:93498-95010	EV.D	EV.R	OK	103.042	65.7053	-0.649144	-1.56347	0.02135	0.0371678	yes
YDL143W	CCT4	IV:199995-201582	EV.D	EV.R	OK	78.4534	50.0257	-0.649167	-1.63548	0.0165	0.0295448	yes
YJR107W	YJR107W	X:627339-628326	EV.D	EV.R	OK	18.5554	11.8301	-0.649377	-1.62113	0.00945	0.0180317	yes
YER102W	RPS8B	V:363099-363702	EV.D	EV.R	OK	228.982	145.957	-0.64969	-1.66846	0.0197	0.034502	yes
YOR319W	HSH49	XV:912821-913463	EV.D	EV.R	OK	21.049	13.414	-0.650017	-1.67339	0.0152	0.0275097	yes
YLR145W	RMP1	XII:432167-432773	EV.D	EV.R	OK	11.3136	7.20869	-0.650249	-1.547	0.02515	0.0427704	yes
YML103C	NUP188	XIII:62581-67549	EV.D	EV.R	OK	58.1184	37.0281	-0.650376	-1.43475	0.0196	0.0343456	yes
YIL169C	YIL169C	IX:23118-26106	EV.D	EV.R	OK	28.1745	17.942	-0.651051	-1.67048	0.0192	0.0337186	yes
YCR032W	BPH1	III:179519-186023	EV.D	EV.R	OK	10.1784	6.47754	-0.651994	-1.58243	0.01485	0.0269831	yes
YBR055C	PRP6	II:344601-347301	EV.D	EV.R	OK	12.7331	8.10241	-0.652166	-1.66586	0.0112	0.0209644	yes
YFL045C	SEC53	VI:43627-44392	EV.D	EV.R	OK	818.086	520.494	-0.652371	-1.50423	0.02555	0.0433699	yes
YPL142C	YPL142C	XVI:282121-283003	EV.D	EV.R	OK	3574.5	2273.64	-0.652742	-1.35182	0.02965	0.0492703	yes
YDR359C	EAF1	IV:1191935-1195032	EV.D	EV.R	OK	10.2358	6.51038	-0.652804	-1.58802	0.01525	0.0275768	yes
YMR163C	INP2	XIII:584270-586388	EV.D	EV.R	OK	11.2511	7.15526	-0.652991	-1.61624	0.00965	0.0183804	yes
YDR098C	GRX3	IV:644177-645035	EV.D	EV.R	OK	36.2858	23.0719	-0.653269	-1.86588	0.0075	0.0147057	yes
YDR352W	YDR352W	IV:1181800-1182754	EV.D	EV.R	OK	42.8878	27.2591	-0.653832	-1.82902	0.0086	0.0165779	yes
YHR131C	YHR131C	VIII:365339-367992	EV.D	EV.R	OK	8.38379	5.32832	-0.653922	-1.69606	0.01015	0.0192183	yes
YNL283C	WSC2	XIV:105183-106695	EV.D	EV.R	OK	60.0086	38.1378	-0.653949	-1.58668	0.01875	0.0330645	yes
YGR274C	TAF1	VII:1039894-1043095	EV.D	EV.R	OK	15.0164	9.54202	-0.654176	-1.68249	0.00945	0.0180317	yes
YPL235W	RVB2	XVI:103231-104647	EV.D	EV.R	OK	33.037	20.9899	-0.65439	-1.80388	0.01135	0.0211955	yes
YDL175C	AIR2	IV:144483-145518	EV.D	EV.R	OK	8.70402	5.52828	-0.654851	-1.65395	0.01235	0.0228627	yes
YNL080C	EOS1	XIV:476931-478032	EV.D	EV.R	OK	43.0875	27.3652	-0.654925	-1.67191	0.01095	0.0205505	yes
YPR135W	CTF4	XVI:799233-802017	EV.D	EV.R	OK	11.6483	7.39777	-0.654959	-1.82044	0.0089	0.017079	yes
YNL286W	CUS2	XIV:95222-96080	EV.D	EV.R	OK	11.4449	7.26744	-0.655182	-1.82169	0.0154	0.0278323	yes
YGR132C	PHB1	VII:755588-756452	EV.D	EV.R	OK	37.3379	23.707	-0.655328	-2.02518	0.01075	0.0202703	yes
YDR413C	YDR413C	IV:1294692-1295411	EV.D	EV.R	OK	36.0991	22.9181	-0.655477	-1.40763	0.0259	0.0438941	yes
YNL323W	LEM3	XIV:31943-33188	EV.D	EV.R	OK	22.544	14.309	-0.655822	-1.69395	0.00835	0.0161496	yes
YHR058C	MED6	VIII:218996-219884	EV.D	EV.R	OK	11.6774	7.41064	-0.656048	-1.7013	0.0108	0.0203526	yes
YKL095W	YJU2	XI:262276-263113	EV.D	EV.R	OK	6.0163	3.8163	-0.656701	-1.48236	0.0227	0.039124	yes
YBL088C	TEL1	II:51018-59382	EV.D	EV.R	OK	11.8937	7.54411	-0.656778	-1.54482	0.01735	0.0309196	yes
YGR244C	LSC2	VII:978035-979319	EV.D	EV.R	OK	69.1206	43.8416	-0.656815	-1.67913	0.0182	0.0322726	yes
YDL191W	RPL35A	IV:117663-118517	EV.D	EV.R	OK	77.548	49.1667	-0.657408	-1.66692	0.01	0.018968	yes
YDR430C	CYM1	IV:1325500-1328701	EV.D	EV.R	OK	12.0113	7.60966	-0.658483	-1.68948	0.01075	0.0202703	yes
YHR010W	RPL27A	VIII:126520-127492	EV.D	EV.R	OK	1725.9	1093.16	-0.65884	-1.90103	0.02065	0.0360277	yes
YPR121W	THI22	XVI:778582-780301	EV.D	EV.R	OK	10.297	6.5209	-0.659081	-1.86526	0.0089	0.017079	yes
YHR034C	PIH1	VIII:176964-177999	EV.D	EV.R	OK	3.99495	2.52907	-0.659567	-1.73594	0.01915	0.0336585	yes
YKR037C	SPC34	XI:510909-511797	EV.D	EV.R	OK	11.2323	7.1037	-0.661008	-1.83058	0.0122	0.0226177	yes
YFL041W	FET5	VI:49138-51007	EV.D	EV.R	OK	39.8395	25.1939	-0.661125	-1.73244	0.0138	0.0253053	yes
YDR469W	SDC1	IV:1399014-1399542	EV.D	EV.R	OK	52.1183	32.9559	-0.661254	-1.55995	0.0082	0.0158931	yes
YOR322C	LDB19	XV:918605-921062	EV.D	EV.R	OK	28.4754	18.0021	-0.661549	-1.82431	0.0141	0.0257741	yes
YGR250C	YGR250C	VII:991175-993521	EV.D	EV.R	OK	19.5079	12.3298	-0.661907	-1.53117	0.01285	0.023706	yes
YIL128W	MET18	IX:113805-116904	EV.D	EV.R	OK	34.5531	21.8386	-0.661933	-1.63631	0.01075	0.0202703	yes
YDR489W	SLD5	IV:1431011-1431896	EV.D	EV.R	OK	19.3206	12.208	-0.662308	-1.68266	0.00935	0.0178782	yes
YDR207C	UME6	IV:865011-867522	EV.D	EV.R	OK	5.52039	3.48583	-0.663268	-1.87423	0.00655	0.013051	yes
YIL138C	TPM2	IX:89229-89715	EV.D	EV.R	OK	71.1178	44.9015	-0.663447	-1.70155	0.00755	0.0147856	yes
YGR034W	RPL26B	VII:555811-556672	EV.D	EV.R	OK	1883.31	1188.89	-0.663653	-1.71061	0.0218	0.0378379	yes
YBL019W	APN2	II:184352-185915	EV.D	EV.R	OK	4.75931	3.00428	-0.663733	-1.49282	0.0116	0.0216245	yes
YHL022C	SPO11	VIII:62960-64157	EV.D	EV.R	OK	4.75784	3.00186	-0.664449	-1.38125	0.02515	0.0427704	yes
YNL262W	POL2	XIV:148211-154880	EV.D	EV.R	OK	15.2172	9.59977	-0.664628	-1.61139	0.01715	0.0305888	yes
YOL039W	RPP2A	XV:254296-254617	EV.D	EV.R	OK	4740.08	2988.48	-0.665496	-1.77322	0.0245	0.0417983	yes
YER186C	YER186C	V:561704-562625	EV.D	EV.R	OK	25.8839	16.3149	-0.665861	-1.86993	0.00665	0.0132256	yes
YPL105C	SYH1	XVI:352862-355412	EV.D	EV.R	OK	23.6612	14.9135	-0.665898	-1.69295	0.01345	0.024706	yes
YPR114W	YPR114W	XVI:753300-754248	EV.D	EV.R	OK	122.999	77.5156	-0.666087	-1.65274	0.0126	0.0232985	yes
YPR162C	ORC4	XVI:866714-868304	EV.D	EV.R	OK	15.0891	9.50856	-0.666204	-1.68221	0.0063	0.0126237	yes
YJR129C	YJR129C	X:663999-665019	EV.D	EV.R	OK	21.2145	13.3628	-0.66683	-1.7207	0.00755	0.0147856	yes
YBL005W	PDR3	II:217469-220400	EV.D	EV.R	OK	17.0081	10.7121	-0.666978	-1.72669	0.00855	0.0165014	yes
YJL058C	BIT61	X:326241-327873	EV.D	EV.R	OK	3.79689	2.39096	-0.667227	-2.44388	0.01185	0.0220391	yes
YHR206W	SKN7	VIII:512731-514600	EV.D	EV.R	OK	32.6696	20.572	-0.667264	-1.62255	0.0106	0.0200111	yes
YPL167C	REV3	XVI:232592-237107	EV.D	EV.R	OK	5.9089	3.71937	-0.667832	-1.67939	0.00655	0.013051	yes
YHR078W	YHR078W	VIII:256359-258018	EV.D	EV.R	OK	29.848	18.7843	-0.668106	-1.67097	0.0078	0.0152239	yes
YMR194W	RPL36A	XIII:651071-651910	EV.D	EV.R	OK	524.827	330.277	-0.668166	-1.91827	0.0123	0.0227833	yes
YBR198C	TAF5	II:616126-618523	EV.D	EV.R	OK	15.4693	9.73307	-0.668437	-1.84521	0.00775	0.0151402	yes
YOR208W	PTP2	XV:733924-736177	EV.D	EV.R	OK	19.7937	12.4459	-0.669366	-1.64541	0.0062	0.0124584	yes
YGR068C	ART5	VII:625323-627418	EV.D	EV.R	OK	6.65515	4.1825	-0.670106	-1.86655	0.0094	0.0179523	yes
YLR455W	YLR455W	XII:1053628-1054543	EV.D	EV.R	OK	27.6868	17.3968	-0.670379	-1.66998	0.00735	0.0144693	yes
YBR057C	MUM2	II:352192-353293	EV.D	EV.R	OK	18.3416	11.5197	-0.671011	-1.667	0.0069	0.0136633	yes
YMR207C	HFA1	XIII:677192-683564	EV.D	EV.R	OK	8.01247	5.03178	-0.671177	-1.68621	0.0086	0.0165779	yes
YKL040C	NFU1	XI:361057-361828	EV.D	EV.R	OK	29.2211	18.347	-0.671461	-1.73681	0.0074	0.0145453	yes
YDR164C	SEC1	IV:782040-784215	EV.D	EV.R	OK	19.9249	12.5098	-0.671513	-1.70621	0.00545	0.0111013	yes
YDL105W	NSE4	IV:272388-273597	EV.D	EV.R	OK	6.72474	4.2217	-0.671652	-1.43282	0.0145	0.0263997	yes
YCR026C	NPP1	III:164110-166339	EV.D	EV.R	OK	18.2812	11.4753	-0.671828	-1.76944	0.0076	0.0148744	yes
YKL046C	DCW1	XI:351274-352624	EV.D	EV.R	OK	37.4684	23.5176	-0.671937	-1.81175	0.01015	0.0192183	yes
YLR289W	GUF1	XII:715088-717026	EV.D	EV.R	OK	3.61932	2.27146	-0.672096	-1.60916	0.01385	0.0253824	yes
YNL192W	CHS1	XIV:276501-279897	EV.D	EV.R	OK	54.9525	34.482	-0.672343	-1.44562	0.0173	0.0308391	yes
YBL107C	YBL107C	II:9960-10551	EV.D	EV.R	OK	23.5553	14.7752	-0.672869	-1.54353	0.0129	0.0237913	yes
YBR111W-A	SUS1	II:462138-462579	EV.D	EV.R	OK	62.1056	38.9534	-0.672974	-1.37035	0.02495	0.0424867	yes
YLR147C	SMD3	XII:434157-434463	EV.D	EV.R	OK	40.8279	25.607	-0.673016	-1.49703	0.0153	0.0276594	yes
YPL083C	SEN54	XVI:396701-398105	EV.D	EV.R	OK	12.3885	7.76852	-0.673287	-1.66752	0.0072	0.0142089	yes
YGR033C	TIM21	VII:554247-554967	EV.D	EV.R	OK	48.0014	30.0994	-0.673342	-1.67303	0.00585	0.0118183	yes
YKR017C	YKR017C	XI:471693-473349	EV.D	EV.R	OK	8.97584	5.62598	-0.673941	-1.73192	0.00685	0.0135727	yes
YOR188W	MSB1	XV:685766-689180	EV.D	EV.R	OK	9.49531	5.9512	-0.674035	-1.72927	0.00735	0.0144693	yes
YAL047C	SPC72	I:54988-56857	EV.D	EV.R	OK	9.114	5.70973	-0.674661	-1.78177	0.00815	0.0158202	yes
YOR343W-B	YOR343W-B	XV:970577-975891	EV.D	EV.R	OK	1.67457	1.04887	-0.674958	-1.58827	0.01095	0.0205505	yes
YPL016W	SWI1	XVI:521013-524958	EV.D	EV.R	OK	14.6868	9.19884	-0.675	-1.65814	0.0078	0.0152239	yes
YJL117W	PHO86	X:192530-193466	EV.D	EV.R	OK	47.7507	29.903	-0.675233	-1.73504	0.0065	0.0129635	yes
YER150W	SPI1	V:468369-468816	EV.D	EV.R	OK	47.7638	29.9108	-0.675253	-1.34443	0.01865	0.0329154	yes
YPL246C	RBD2	XVI:84508-85297	EV.D	EV.R	OK	126.063	78.9321	-0.67546	-1.70147	0.0169	0.0302187	yes
YPR168W	NUT2	XVI:878075-878549	EV.D	EV.R	OK	15.4201	9.65205	-0.675904	-1.47251	0.01865	0.0329154	yes
YML073C	RPL6A	XIII:123226-124172	EV.D	EV.R	OK	870.622	544.728	-0.676511	-1.79752	0.0203	0.0354654	yes
YGL225W	VRG4	VII:76893-77907	EV.D	EV.R	OK	311.978	195.172	-0.676701	-1.60835	0.017	0.0303806	yes
YBL040C	ERD2	II:142111-142868	EV.D	EV.R	OK	129.289	80.879	-0.676766	-1.5941	0.0086	0.0165779	yes
YBL106C	SRO77	II:10846-13879	EV.D	EV.R	OK	13.042	8.15616	-0.677205	-1.85989	0.0057	0.0115664	yes
YMR064W	AEP1	XIII:397902-399459	EV.D	EV.R	OK	25.3553	15.8562	-0.677238	-1.75947	0.0064	0.012788	yes
YHR133C	NSG1	VIII:370721-371597	EV.D	EV.R	OK	63.9223	39.9729	-0.677299	-1.71586	0.0082	0.0158931	yes
YCL005W-A	VMA9	III:106973-107417	EV.D	EV.R	OK	486.171	303.988	-0.677448	-1.85066	0.00875	0.0168417	yes
YNL219C	ALG9	XIV:235995-237663	EV.D	EV.R	OK	64.7941	40.5025	-0.677853	-1.62569	0.0135	0.0247907	yes
YBR211C	AME1	II:646157-647132	EV.D	EV.R	OK	21.8881	13.6789	-0.678195	-1.71192	0.00825	0.0159755	yes
YLR099W-A	YLR099W-A	XII:341324-341588	EV.D	EV.R	OK	45.1098	28.1882	-0.678347	-1.63462	0.014	0.0256133	yes
YJL197W	UBP12	X:63804-67569	EV.D	EV.R	OK	16.9171	10.5704	-0.67845	-1.7142	0.00985	0.0187335	yes
YJR064W	CCT5	X:555913-557602	EV.D	EV.R	OK	67.8858	42.4112	-0.678665	-1.61214	0.0152	0.0275097	yes
YBL084C	CDC27	II:67168-69445	EV.D	EV.R	OK	11.5937	7.24156	-0.678964	-1.81079	0.00625	0.0125431	yes
YDR109C	YDR109C	IV:673519-675667	EV.D	EV.R	OK	8.51032	5.31295	-0.679699	-2.00409	0.0068	0.0134903	yes
YKR103W	NFT1	XI:653079-656736	EV.D	EV.R	OK	5.18194	3.23501	-0.679721	-1.78494	0.0065	0.0129635	yes
YLR117C	CLF1	XII:382470-384534	EV.D	EV.R	OK	10.7967	6.74021	-0.679727	-1.79059	0.0047	0.0097633	yes
YDR325W	YCG1	IV:1117125-1120233	EV.D	EV.R	OK	14.7196	9.18849	-0.679834	-1.67286	0.0078	0.0152239	yes
YDR030C	RAD28	IV:501752-503273	EV.D	EV.R	OK	6.15359	3.8409	-0.679981	-1.6861	0.0106	0.0200111	yes
YML079W	YML079W	XIII:110246-110852	EV.D	EV.R	OK	58.7349	36.6577	-0.680103	-1.78998	0.00465	0.00966886	yes
YBL069W	AST1	II:90604-92030	EV.D	EV.R	OK	13.6993	8.54979	-0.680144	-1.71411	0.01335	0.0245575	yes
YBR025C	OLA1	II:290680-291865	EV.D	EV.R	OK	394.422	246.138	-0.680273	-1.52166	0.0155	0.0279814	yes
YDR131C	YDR131C	IV:716789-718460	EV.D	EV.R	OK	9.83135	6.13433	-0.680483	-1.64033	0.00815	0.0158202	yes
YDR340W	YDR340W	IV:1150841-1151183	EV.D	EV.R	OK	167.147	104.268	-0.680825	-1.86095	0.00645	0.0128799	yes
YOR144C	ELG1	XV:602716-605092	EV.D	EV.R	OK	8.2	5.11411	-0.681142	-1.72671	0.0056	0.0113743	yes
YOR172W	YRM1	XV:654209-656570	EV.D	EV.R	OK	11.0826	6.90982	-0.681574	-1.84478	0.00525	0.0107384	yes
YOR336W	KRE5	XV:949772-953870	EV.D	EV.R	OK	21.9287	13.6721	-0.681582	-1.65044	0.0101	0.0191406	yes
YKL070W	YKL070W	XI:306210-306720	EV.D	EV.R	OK	50.0543	31.2063	-0.681656	-1.67811	0.00595	0.0120051	yes
YOL089C	HAL9	XV:150397-153490	EV.D	EV.R	OK	10.862	6.76931	-0.682211	-1.71289	0.0057	0.0115664	yes
YFL056C	AAD6	VI:14792-15431	EV.D	EV.R	OK	7.44626	4.64	-0.682393	-1.81443	0.0182	0.0322726	yes
YOL075C	YOL075C	XV:189657-193542	EV.D	EV.R	OK	9.45814	5.89214	-0.682764	-1.68444	0.00675	0.0134036	yes
YKR011C	YKR011C	XI:461634-462696	EV.D	EV.R	OK	18.6081	11.5914	-0.682878	-1.81303	0.0082	0.0158931	yes
YER171W	RAD3	V:527081-529418	EV.D	EV.R	OK	14.9519	9.31335	-0.682961	-2.07093	0.0071	0.0140289	yes
YOR046C	DBP5	XV:414458-415907	EV.D	EV.R	OK	54.4685	33.9244	-0.683099	-1.72177	0.0091	0.017421	yes
YDR123C	INO2	IV:698553-699468	EV.D	EV.R	OK	14.1941	8.83795	-0.683503	-1.95451	0.00575	0.0116457	yes
RUF21	RUF21	VI:57814-58521	EV.D	EV.R	OK	8.19493	5.10096	-0.683961	-1.40292	0.02445	0.0417353	yes
YDR288W	NSE3	IV:1037194-1038106	EV.D	EV.R	OK	25.5812	15.9188	-0.684355	-1.64867	0.00695	0.0137538	yes
YGL057C	GEP7	VII:394965-395829	EV.D	EV.R	OK	21.2821	13.2413	-0.684597	-1.70389	0.0064	0.012788	yes
YOL158C	ENB1	XV:19490-21311	EV.D	EV.R	OK	10.5494	6.56213	-0.68493	-1.75146	0.00665	0.0132256	yes
YLR127C	APC2	XII:395757-398319	EV.D	EV.R	OK	9.51706	5.91943	-0.685059	-1.64648	0.0053	0.0108199	yes
YLR328W	NMA1	XII:784912-786118	EV.D	EV.R	OK	43.7968	27.2394	-0.685131	-1.7653	0.0063	0.0126237	yes
YDR012W	RPL4B	IV:471852-472941	EV.D	EV.R	OK	743.093	462.145	-0.685197	-1.84748	0.0186	0.0328543	yes
YGL119W	COQ8	VII:284441-285947	EV.D	EV.R	OK	11.2606	7.00001	-0.685858	-1.85563	0.00605	0.0121838	yes
YOL140W	ARG8	XV:58758-60030	EV.D	EV.R	OK	74.459	46.2757	-0.686191	-1.64952	0.0137	0.0251435	yes
YGL189C	RPS26A	VII:148228-148588	EV.D	EV.R	OK	3836.78	2383.67	-0.686709	-1.75147	0.02375	0.0407034	yes
YOR058C	ASE1	XV:433687-436345	EV.D	EV.R	OK	18.2199	11.3182	-0.686866	-1.68498	0.00575	0.0116457	yes
YIR011C	STS1	IX:377286-378246	EV.D	EV.R	OK	18.2097	11.3101	-0.687101	-1.75027	0.00635	0.0127119	yes
YPL098C	MGR2	XVI:364385-364727	EV.D	EV.R	OK	102.588	63.708	-0.687313	-1.84766	0.00455	0.00948559	yes
YDR137W	RGP1	IV:727710-730250	EV.D	EV.R	OK	13.5075	8.38694	-0.687544	-1.64592	0.00675	0.0134036	yes
YKL022C	CDC16	XI:394725-397248	EV.D	EV.R	OK	15.6038	9.68814	-0.687607	-1.82233	0.0043	0.00901436	yes
YDR317W	HIM1	IV:1102183-1103428	EV.D	EV.R	OK	15.2415	9.45925	-0.688205	-1.78555	0.00585	0.0118183	yes
YKL185W	ASH1	XI:94498-96265	EV.D	EV.R	OK	43.6439	27.0861	-0.68823	-2.09283	0.01195	0.0222122	yes
YMR172W	HOT1	XIII:605980-608211	EV.D	EV.R	OK	5.56767	3.45515	-0.688325	-1.65086	0.0138	0.0253053	yes
YOR233W	KIN4	XV:775845-778248	EV.D	EV.R	OK	15.483	9.60158	-0.689344	-1.78503	0.00775	0.0151402	yes
YOR244W	ESA1	XV:792530-793868	EV.D	EV.R	OK	24.7358	15.3391	-0.689382	-1.79613	0.0037	0.00789893	yes
YEL063C	CAN1	V:31693-33466	EV.D	EV.R	OK	172.153	106.744	-0.689535	-1.56465	0.01815	0.0322107	yes
YBR152W	SPP381	II:546375-547251	EV.D	EV.R	OK	6.67099	4.13635	-0.689542	-1.64453	0.01335	0.0245575	yes
YBL009W	ALK2	II:207193-209224	EV.D	EV.R	OK	15.0037	9.3026	-0.689611	-1.76328	0.00575	0.0116457	yes
YAL029C	MYO4	I:87854-92270	EV.D	EV.R	OK	39.3221	24.3741	-0.689988	-1.57271	0.0164	0.0293987	yes
YKR054C	DYN1	XI:535646-547925	EV.D	EV.R	OK	17.6762	10.9527	-0.690517	-1.6325	0.01435	0.0261563	yes
YLR392C	ART10	XII:904748-906305	EV.D	EV.R	OK	7.45034	4.61629	-0.690571	-1.6433	0.0095	0.0181217	yes
YPR060C	ARO7	XVI:674860-675631	EV.D	EV.R	OK	35.9506	22.2715	-0.690818	-1.81097	0.00585	0.0118183	yes
YML024W	RPS17A	XIII:225888-226697	EV.D	EV.R	OK	2147.73	1330.36	-0.691003	-1.71174	0.01585	0.0285407	yes
YCR002C	CDC10	III:117379-118348	EV.D	EV.R	OK	85.636	53.0443	-0.69102	-1.7305	0.00625	0.0125431	yes
YIL078W	THS1	IX:212498-214703	EV.D	EV.R	OK	243.879	151.058	-0.691059	-1.69145	0.01665	0.0297967	yes
YLR381W	CTF3	XII:879722-881924	EV.D	EV.R	OK	15.127	9.36735	-0.691417	-1.74397	0.0051	0.0104852	yes
YLL006W	MMM1	XII:136585-137866	EV.D	EV.R	OK	12.2236	7.5668	-0.691917	-1.89743	0.0064	0.012788	yes
YJR144W	MGM101	X:700881-701691	EV.D	EV.R	OK	38.402	23.767	-0.692221	-2.15108	0.00505	0.0103992	yes
YOR326W	MYO2	XV:925720-930445	EV.D	EV.R	OK	56.4943	34.9581	-0.69248	-1.66746	0.0147	0.026741	yes
YNL136W	EAF7	XIV:370367-371645	EV.D	EV.R	OK	7.24781	4.48376	-0.692837	-1.62261	0.0097	0.0184537	yes
YHR021C	RPS27B	VIII:147870-148669	EV.D	EV.R	OK	9587.04	5930.81	-0.692856	-1.7102	0.0186	0.0328543	yes
YFR035C	YFR035C	VI:226021-226465	EV.D	EV.R	OK	35.6148	22.0307	-0.692964	-1.81003	0.01165	0.021705	yes
YPL243W	SRP68	XVI:88516-90316	EV.D	EV.R	OK	56.6584	35.0417	-0.693218	-1.60615	0.01165	0.021705	yes
YGR199W	PMT6	VII:897501-899781	EV.D	EV.R	OK	27.0585	16.7331	-0.69338	-1.82597	0.00655	0.013051	yes
YDL128W	VCX1	IV:232651-233887	EV.D	EV.R	OK	216.188	133.684	-0.693461	-1.66489	0.01545	0.0279147	yes
YDL065C	PEX19	IV:336248-337277	EV.D	EV.R	OK	18.2023	11.2487	-0.694368	-1.70219	0.0066	0.0131425	yes
YOR335C	ALA1	XV:946232-949109	EV.D	EV.R	OK	289.075	178.635	-0.694431	-1.5594	0.0206	0.0359502	yes
YER104W	RTT105	V:366801-367428	EV.D	EV.R	OK	7.34186	4.53504	-0.695031	-1.51493	0.0161	0.0289257	yes
YOR377W	ATF1	XV:1046225-1047803	EV.D	EV.R	OK	17.2074	10.6248	-0.695588	-1.9139	0.0051	0.0104852	yes
YDL180W	YDL180W	IV:135895-137539	EV.D	EV.R	OK	21.5036	13.2775	-0.695593	-1.75221	0.00575	0.0116457	yes
YMR162C	DNF3	XIII:578950-583921	EV.D	EV.R	OK	17.4487	10.7673	-0.696462	-1.66115	0.0091	0.017421	yes
YLR305C	STT4	XII:738160-743863	EV.D	EV.R	OK	38.128	23.5248	-0.696669	-1.62222	0.0127	0.0234699	yes
YGR271W	SLH1	VII:1031790-1037694	EV.D	EV.R	OK	16.0518	9.90359	-0.696711	-1.65691	0.0097	0.0184537	yes
YIL107C	PFK26	IX:163277-165761	EV.D	EV.R	OK	8.43122	5.20132	-0.696866	-2.38938	0.0051	0.0104852	yes
YFR028C	CDC14	VI:208412-210068	EV.D	EV.R	OK	28.7663	17.7459	-0.696893	-2.10631	0.0061	0.0122729	yes
YJL145W	SFH5	X:145159-146044	EV.D	EV.R	OK	36.5036	22.5172	-0.697008	-1.79539	0.0051	0.0104852	yes
YNL306W	MRPS18	XIV:58154-58808	EV.D	EV.R	OK	39.7111	24.4906	-0.69731	-1.87439	0.0058	0.0117395	yes
YHR007C	ERG11	VIII:120090-121683	EV.D	EV.R	OK	497.8	306.994	-0.697356	-1.49367	0.02175	0.0377614	yes
YHR115C	DMA1	VIII:340108-341359	EV.D	EV.R	OK	31.2109	19.2365	-0.698201	-1.88832	0.0075	0.0147057	yes
YBR109C	CMD1	II:457918-458362	EV.D	EV.R	OK	197.234	121.562	-0.698213	-1.84171	0.00745	0.0146256	yes
YCR081W	SRB8	III:254370-258654	EV.D	EV.R	OK	12.4891	7.69667	-0.698367	-1.74914	0.00485	0.0100325	yes
YCR095C	OCA4	III:288169-289258	EV.D	EV.R	OK	17.2234	10.6111	-0.698795	-1.64032	0.0064	0.012788	yes
YHR091C	MSR1	VIII:284838-286770	EV.D	EV.R	OK	8.23483	5.07056	-0.699592	-1.78833	0.00585	0.0118183	yes
YDR086C	SSS1	IV:616927-617170	EV.D	EV.R	OK	390.162	240.196	-0.699859	-1.641	0.0058	0.0117395	yes
YMR251W	GTO3	XIII:772914-774015	EV.D	EV.R	OK	2.49895	1.5377	-0.70055	-1.59159	0.0255	0.0432965	yes
YBR031W	RPL4A	II:300165-301254	EV.D	EV.R	OK	1352.92	832.309	-0.700883	-1.86717	0.0179	0.0318289	yes
YBR165W	UBS1	II:568851-569685	EV.D	EV.R	OK	24.8277	15.2697	-0.701281	-1.70918	0.00505	0.0103992	yes
YKR101W	SIR1	XI:640539-642504	EV.D	EV.R	OK	4.35509	2.67838	-0.701343	-1.59472	0.00805	0.0156545	yes
YDR498C	SEC20	IV:1445842-1446994	EV.D	EV.R	OK	22.0298	13.5469	-0.701491	-1.88662	0.00485	0.0100325	yes
YJL206C	YJL206C	X:47658-49935	EV.D	EV.R	OK	6.45795	3.97037	-0.701803	-1.78285	0.00775	0.0151402	yes
YOR051C	ETT1	XV:424845-426084	EV.D	EV.R	OK	65.5254	40.2808	-0.701962	-1.72934	0.00845	0.0163282	yes
YMR157C	AIM36	XIII:571276-572044	EV.D	EV.R	OK	23.5004	14.4465	-0.701967	-1.83664	0.00665	0.0132256	yes
YGL017W	ATE1	VII:459853-461365	EV.D	EV.R	OK	7.15434	4.398	-0.701971	-2.07123	0.0055	0.0111889	yes
YNR009W	NRM1	XIV:642689-643439	EV.D	EV.R	OK	14.8002	9.09792	-0.702009	-1.93036	0.0071	0.0140289	yes
YNL261W	ORC5	XIV:155099-156539	EV.D	EV.R	OK	19.9706	12.2735	-0.702331	-1.73944	0.00515	0.0105643	yes
YIL085C	KTR7	IX:200489-202043	EV.D	EV.R	OK	33.8826	20.82	-0.702573	-1.79674	0.00525	0.0107384	yes
YGL164C	YRB30	VII:191977-193300	EV.D	EV.R	OK	5.00826	3.07712	-0.70273	-1.74809	0.01285	0.023706	yes
YJL179W	PFD1	X:88786-89116	EV.D	EV.R	OK	57.89	35.5582	-0.703131	-1.57341	0.01065	0.0200996	yes
YGR288W	MAL13	VII:1070292-1071714	EV.D	EV.R	OK	10.1624	6.24191	-0.703184	-2.01972	0.0046	0.00957423	yes
YCL012C	YCL012C	III:101316-101788	EV.D	EV.R	OK	34.3193	21.0728	-0.703637	-1.75933	0.00865	0.0166693	yes
YGL193C	YGL193C	VII:141915-142227	EV.D	EV.R	OK	73.8799	45.3582	-0.703818	-1.91467	0.0063	0.0126237	yes
YDR392W	SPT3	IV:1258695-1259709	EV.D	EV.R	OK	7.61968	4.67617	-0.704402	-2.01908	0.0109	0.0204867	yes
YDR054C	CDC34	IV:561439-562327	EV.D	EV.R	OK	41.7516	25.6182	-0.704664	-2.0446	0.0054	0.01101	yes
YER044C	ERG28	V:237569-238016	EV.D	EV.R	OK	123.884	76.0093	-0.704738	-1.51306	0.0089	0.017079	yes
YGL174W	BUD13	VII:174544-175345	EV.D	EV.R	OK	7.56449	4.64026	-0.705035	-1.44109	0.01575	0.0283766	yes
YFR014C	CMK1	VI:172536-173877	EV.D	EV.R	OK	13.5019	8.27682	-0.706011	-2.1032	0.00485	0.0100325	yes
YLR188W	MDL1	XII:528299-530387	EV.D	EV.R	OK	25.3425	15.5324	-0.706285	-1.85833	0.00745	0.0146256	yes
YBR019C	GAL10	II:276252-278352	EV.D	EV.R	OK	16.5188	10.1215	-0.706685	-2.15212	0.0035	0.00751713	yes
YPL076W	GPI2	XVI:410442-411285	EV.D	EV.R	OK	34.7242	21.2727	-0.706936	-2.25369	0.0043	0.00901436	yes
YDL157C	YDL157C	IV:174231-174588	EV.D	EV.R	OK	65.1987	39.9399	-0.707011	-1.76206	0.0055	0.0111889	yes
YDR408C	ADE8	IV:1288214-1288859	EV.D	EV.R	OK	75.9326	46.5153	-0.707013	-2.1918	0.00755	0.0147856	yes
YPL244C	HUT1	XVI:87013-88033	EV.D	EV.R	OK	46.061	28.2084	-0.707421	-1.74615	0.00535	0.0109115	yes
YDL193W	NUS1	IV:114671-115799	EV.D	EV.R	OK	13.9249	8.52737	-0.707494	-1.65937	0.00635	0.0127119	yes
YLR099C	ICT1	XII:339743-340928	EV.D	EV.R	OK	14.0584	8.60494	-0.708198	-2.11425	0.0038	0.00808274	yes
YGL112C	TAF6	VII:298177-299728	EV.D	EV.R	OK	28.8117	17.6264	-0.708915	-1.85283	0.0042	0.00883077	yes
YCR059C	YIH1	III:223453-224230	EV.D	EV.R	OK	25.3418	15.5005	-0.709206	-2.06734	0.00525	0.0107384	yes
YDL099W	BUG1	IV:283418-284444	EV.D	EV.R	OK	16.1435	9.87213	-0.709518	-1.83236	0.00445	0.00929833	yes
YLR077W	FMP25	XII:283871-285623	EV.D	EV.R	OK	11.2425	6.87355	-0.709832	-2.03294	0.00385	0.00817007	yes
YKL169C	YKL169C	XI:130633-131068	EV.D	EV.R	OK	39.8071	24.3234	-0.710681	-1.61307	0.0116	0.0216245	yes
YLR263W	RED1	XII:670339-672823	EV.D	EV.R	OK	4.18502	2.55659	-0.711011	-1.9517	0.0059	0.0119117	yes
YKL028W	TFA1	XI:385757-387206	EV.D	EV.R	OK	37.2879	22.777	-0.711128	-1.96218	0.00435	0.00910723	yes
YJL094C	KHA1	X:251820-254442	EV.D	EV.R	OK	40.6419	24.8257	-0.711131	-1.66945	0.01085	0.0204168	yes
YNL147W	LSM7	XIV:350939-351383	EV.D	EV.R	OK	92.9181	56.7225	-0.71204	-1.76724	0.00415	0.00872851	yes
YOR304C-A	YOR304C-A	XV:888519-888750	EV.D	EV.R	OK	45.1392	27.5535	-0.712142	-1.40068	0.02795	0.0468716	yes
YGR118W	RPS23A	VII:726973-727730	EV.D	EV.R	OK	898.732	548.482	-0.712447	-1.70163	0.01395	0.025551	yes
YDL179W	PCL9	IV:138290-139205	EV.D	EV.R	OK	32.3717	19.7426	-0.713423	-1.80242	0.00405	0.00855193	yes
YEL018W	EAF5	V:121454-122310	EV.D	EV.R	OK	7.29178	4.44537	-0.713968	-1.60525	0.0128	0.0236274	yes
YEL029C	BUD16	V:96857-97796	EV.D	EV.R	OK	32.4035	19.7435	-0.714769	-1.88643	0.00475	0.00985756	yes
YBR084C-A	RPL19A	II:414185-415261	EV.D	EV.R	OK	986.459	600.714	-0.715582	-1.7155	0.0144	0.0262325	yes
YMR113W	FOL3	XIII:494998-496282	EV.D	EV.R	OK	14.1032	8.58656	-0.715866	-1.98491	0.00495	0.010213	yes
YDR454C	GUK1	IV:1366263-1366827	EV.D	EV.R	OK	236.765	144.012	-0.717267	-1.66166	0.00685	0.0135727	yes
YGR112W	SHY1	VII:717357-718527	EV.D	EV.R	OK	4.99905	3.03792	-0.718571	-1.85546	0.0116	0.0216245	yes
YLR441C	RPS1A	XII:1018140-1018908	EV.D	EV.R	OK	1376.27	836.237	-0.718782	-1.61034	0.01515	0.0274503	yes
YCL064C	CHA1	III:15797-16880	EV.D	EV.R	OK	2.53219	1.53748	-0.719817	-1.33787	0.0298	0.049481	yes
YKR074W	AIM29	XI:579208-579676	EV.D	EV.R	OK	84.9164	51.558	-0.719847	-1.96289	0.00465	0.00966886	yes
YDR410C	STE14	IV:1292371-1293091	EV.D	EV.R	OK	96.9772	58.8566	-0.72044	-1.64503	0.0046	0.00957423	yes
YHR103W	SBE22	VIII:320413-322972	EV.D	EV.R	OK	32.4099	19.6678	-0.720597	-1.7031	0.00645	0.0128799	yes
YMR098C	ATP25	XIII:460770-462609	EV.D	EV.R	OK	11.7829	7.14841	-0.720995	-1.79843	0.00335	0.00722164	yes
YER031C	YPT31	V:214075-214747	EV.D	EV.R	OK	45.9924	27.8968	-0.721297	-2.15796	0.00305	0.0066308	yes
YOR152C	YOR152C	XV:617517-618288	EV.D	EV.R	OK	24.0554	14.5908	-0.721297	-1.56454	0.00735	0.0144693	yes
YGR006W	PRP18	VII:506069-506825	EV.D	EV.R	OK	11.56	7.0109	-0.721468	-1.57414	0.0101	0.0191406	yes
YNL300W	TOS6	XIV:65743-66052	EV.D	EV.R	OK	1136.26	689.047	-0.721624	-2.12241	0.0136	0.0249672	yes
YGR197C	SNG1	VII:892496-894140	EV.D	EV.R	OK	24.5838	14.9036	-0.722044	-1.90469	0.00515	0.0105643	yes
YBR181C	RPS6B	II:591711-592774	EV.D	EV.R	OK	380.642	230.749	-0.722112	-1.71148	0.0117	0.0217792	yes
YDR118W	APC4	IV:685881-687884	EV.D	EV.R	OK	9.16093	5.55314	-0.722191	-1.69908	0.00455	0.00948559	yes
YOR193W	PEX27	XV:710445-711576	EV.D	EV.R	OK	13.9371	8.44727	-0.722376	-1.6791	0.00715	0.014119	yes
YDR485C	VPS72	IV:1424819-1427207	EV.D	EV.R	OK	11.9753	7.25331	-0.723357	-2.14906	0.0039	0.00826521	yes
YPL138C	SPP1	XVI:291365-292427	EV.D	EV.R	OK	7.56658	4.58126	-0.723897	-1.97154	0.0064	0.012788	yes
YMR236W	TAF9	XIII:742970-743444	EV.D	EV.R	OK	30.1675	18.2635	-0.724036	-2.05558	0.00455	0.00948559	yes
YDL116W	NUP84	IV:251565-253746	EV.D	EV.R	OK	27.8928	16.8758	-0.724933	-1.89205	0.0055	0.0111889	yes
YHR138C	YHR138C	VIII:377354-377699	EV.D	EV.R	OK	78.4663	47.4696	-0.725068	-1.61295	0.0057	0.0115664	yes
YPL104W	MSD1	XVI:355699-357676	EV.D	EV.R	OK	7.6997	4.6575	-0.725248	-1.89135	0.00425	0.00892416	yes
YNL161W	CBK1	XIV:332596-334867	EV.D	EV.R	OK	14.1685	8.56964	-0.725384	-1.80765	0.00385	0.00817007	yes
YDR353W	TRR1	IV:1183298-1184258	EV.D	EV.R	OK	145.251	87.8295	-0.725774	-2.0061	0.0114	0.0212765	yes
YDR055W	PST1	IV:563526-564861	EV.D	EV.R	OK	183.506	110.864	-0.72704	-1.6651	0.00885	0.0170035	yes
YPL172C	COX10	XVI:224352-225741	EV.D	EV.R	OK	18.6727	11.2808	-0.727066	-1.99825	0.00305	0.0066308	yes
YBL025W	RRN10	II:171480-171918	EV.D	EV.R	OK	16.8951	10.2038	-0.727495	-1.57296	0.0155	0.0279814	yes
YGR124W	ASN2	VII:739943-741662	EV.D	EV.R	OK	270.075	163.102	-0.727584	-1.72492	0.01125	0.0210395	yes
YJR052W	RAD7	X:532061-533759	EV.D	EV.R	OK	12.0165	7.25639	-0.727691	-1.86393	0.0039	0.00826521	yes
YCL033C	MXR2	III:62775-63282	EV.D	EV.R	OK	22.39	13.5102	-0.728807	-2.00994	0.0051	0.0104852	yes
YBL067C	UBP13	II:93638-95882	EV.D	EV.R	OK	32.2788	19.477	-0.728815	-1.77479	0.00375	0.00798435	yes
YKR068C	BET3	XI:570327-570909	EV.D	EV.R	OK	96.4918	58.2227	-0.728824	-1.88409	0.00285	0.00624909	yes
YML030W	AIM31	XIII:216434-216914	EV.D	EV.R	OK	17.8929	10.7924	-0.729376	-2.00001	0.0108	0.0203526	yes
YCR028C-A	RIM1	III:172949-173440	EV.D	EV.R	OK	279.481	168.535	-0.729701	-2.01647	0.00405	0.00855193	yes
YML021C	UNG1	XIII:229733-230813	EV.D	EV.R	OK	15.8634	9.56526	-0.729823	-1.79703	0.0037	0.00789893	yes
YEL028W	YEL028W	V:98667-99129	EV.D	EV.R	OK	19.6665	11.8564	-0.730067	-1.6752	0.0096	0.0182906	yes
YHR142W	CHS7	VIII:383537-384488	EV.D	EV.R	OK	102.557	61.7882	-0.731023	-1.89085	0.00835	0.0161496	yes
YOR140W	SFL1	XV:586949-589281	EV.D	EV.R	OK	11.514	6.93591	-0.731226	-1.98144	0.0044	0.00920288	yes
YMR242C	RPL20A	XIII:753224-754220	EV.D	EV.R	OK	1359.73	819.079	-0.731244	-1.76808	0.01325	0.0244017	yes
YNL088W	TOP2	XIV:457703-461990	EV.D	EV.R	OK	21.1236	12.7235	-0.731365	-1.62566	0.0094	0.0179523	yes
YJR032W	CPR7	X:491080-492262	EV.D	EV.R	OK	24.0459	14.4828	-0.731456	-1.84898	0.0036	0.00771119	yes
YPL088W	YPL088W	XVI:381964-382993	EV.D	EV.R	OK	24.5187	14.7657	-0.731632	-2.00102	0.0023	0.00519449	yes
YPL210C	SRP72	XVI:154289-156212	EV.D	EV.R	OK	44.8786	27.0244	-0.731763	-1.80398	0.00485	0.0100325	yes
YCR067C	SED4	III:233124-236322	EV.D	EV.R	OK	47.0834	28.3485	-0.731947	-1.66452	0.0087	0.0167606	yes
YHR008C	SOD2	VIII:122888-123590	EV.D	EV.R	OK	53.0571	31.9403	-0.732168	-2.20841	0.00595	0.0120051	yes
YBL090W	MRP21	II:48824-49358	EV.D	EV.R	OK	26.7694	16.114	-0.732277	-1.99198	0.0053	0.0108199	yes
YGL045W	RIM8	VII:414101-415730	EV.D	EV.R	OK	11.3242	6.8165	-0.732311	-2.03349	0.00305	0.0066308	yes
YJL014W	CCT3	X:407557-409162	EV.D	EV.R	OK	72.1595	43.4279	-0.732569	-1.6909	0.0111	0.0208076	yes
YOL045W	PSK2	XV:243465-246802	EV.D	EV.R	OK	15.6923	9.44399	-0.73259	-1.8379	0.0043	0.00901436	yes
YJR161C	COS5	X:742847-743999	EV.D	EV.R	OK	3.68119	2.21504	-0.732841	-1.41212	0.01825	0.0323164	yes
YGR058W	PEF1	VII:606135-607143	EV.D	EV.R	OK	8.95393	5.3873	-0.732958	-1.94594	0.00515	0.0105643	yes
YNL121C	TOM70	XIV:398683-400537	EV.D	EV.R	OK	64.5101	38.8105	-0.733079	-1.79966	0.008	0.0155668	yes
YIL052C	RPL34B	IX:256225-257063	EV.D	EV.R	OK	897.916	540.147	-0.733228	-1.9242	0.01125	0.0210395	yes
YFL024C	EPL1	VI:87846-90345	EV.D	EV.R	OK	17.8132	10.7152	-0.733282	-1.96135	0.00505	0.0103992	yes
YLR015W	BRE2	XII:175226-176744	EV.D	EV.R	OK	11.4567	6.88879	-0.73387	-2.07493	0.0045	0.0093936	yes
YDR085C	AFR1	IV:614287-616150	EV.D	EV.R	OK	12.4154	7.46502	-0.733908	-1.87756	0.0036	0.00771119	yes
YDR268W	MSW1	IV:1004003-1005143	EV.D	EV.R	OK	10.0957	6.06877	-0.734269	-1.94075	0.0041	0.0086404	yes
YPL176C	TRE1	XVI:216011-218363	EV.D	EV.R	OK	18.1737	10.922	-0.734616	-2.09552	0.00375	0.00798435	yes
YCR066W	RAD18	III:231499-232963	EV.D	EV.R	OK	6.07511	3.65066	-0.734752	-1.84168	0.00845	0.0163282	yes
YJL162C	JJJ2	X:113877-115629	EV.D	EV.R	OK	7.42145	4.45874	-0.735067	-1.77878	0.0043	0.00901436	yes
YLR274W	MCM5	XII:691554-693882	EV.D	EV.R	OK	22.8974	13.7475	-0.736012	-1.91539	0.00265	0.00586282	yes
YBR005W	RCR1	II:245905-246547	EV.D	EV.R	OK	13.7368	8.24342	-0.736727	-1.78855	0.00545	0.0111013	yes
YNL293W	MSB3	XIV:80639-82541	EV.D	EV.R	OK	5.48198	3.28872	-0.737171	-2.11208	0.00415	0.00872851	yes
YPR132W	RPS23B	XVI:794964-795767	EV.D	EV.R	OK	1165.69	699.229	-0.737351	-1.77584	0.0123	0.0227833	yes
YBR015C	MNN2	II:267709-269503	EV.D	EV.R	OK	75.9811	45.56	-0.737873	-1.79829	0.0089	0.017079	yes
YCL010C	SGF29	III:103570-104350	EV.D	EV.R	OK	16.8221	10.0859	-0.738009	-2.4377	0.00305	0.0066308	yes
YDR023W	SES1	IV:489507-490896	EV.D	EV.R	OK	269.13	161.346	-0.73815	-1.7613	0.00995	0.0188899	yes
YAL037W	YAL037W	I:74019-74823	EV.D	EV.R	OK	6.8477	4.10464	-0.738363	-1.57774	0.00885	0.0170035	yes
YPR015C	YPR015C	XVI:590282-591026	EV.D	EV.R	OK	3.47281	2.08163	-0.738394	-1.39737	0.0277	0.0465011	yes
YHR127W	YHR127W	VIII:360912-361644	EV.D	EV.R	OK	7.84287	4.70031	-0.738624	-1.66585	0.00715	0.014119	yes
YML112W	CTK3	XIII:45062-45953	EV.D	EV.R	OK	7.68592	4.60528	-0.73893	-2.18282	0.00805	0.0156545	yes
YCR042C	TAF2	III:200441-205397	EV.D	EV.R	OK	12.9851	7.77933	-0.739137	-1.91748	0.00495	0.010213	yes
YDL192W	ARF1	IV:116320-116866	EV.D	EV.R	OK	529.429	317.177	-0.739153	-1.65906	0.0096	0.0182906	yes
YPR097W	YPR097W	XVI:725393-728615	EV.D	EV.R	OK	23.977	14.364	-0.73919	-1.81784	0.00425	0.00892416	yes
YOL083W	ATG34	XV:165713-166952	EV.D	EV.R	OK	8.17928	4.89994	-0.739211	-1.71653	0.0069	0.0136633	yes
YFR018C	YFR018C	VI:183130-184222	EV.D	EV.R	OK	22.0885	13.2325	-0.739212	-2.87169	0.00255	0.00566903	yes
YMR043W	MCM1	XIII:353870-354731	EV.D	EV.R	OK	18.1083	10.848	-0.739216	-2.05104	0.0027	0.00596106	yes
YDR286C	YDR286C	IV:1035230-1035575	EV.D	EV.R	OK	28.9891	17.3492	-0.74064	-1.53641	0.01745	0.0310892	yes
YBR008C	FLR1	II:252562-254209	EV.D	EV.R	OK	7.00359	4.18834	-0.741714	-1.97066	0.00355	0.00761684	yes
YGL086W	MAD1	VII:347118-349368	EV.D	EV.R	OK	21.4628	12.8354	-0.741714	-1.91024	0.0026	0.00577016	yes
YGR267C	FOL2	VII:1025003-1025735	EV.D	EV.R	OK	143.315	85.6952	-0.7419	-1.76828	0.00515	0.0105643	yes
YBR227C	MCX1	II:673571-675134	EV.D	EV.R	OK	12.8964	7.71109	-0.741964	-2.00318	0.003	0.00655104	yes
YPR182W	SMX3	XVI:900193-900454	EV.D	EV.R	OK	63.1901	37.7697	-0.742467	-2.03698	0.0067	0.0133167	yes
YBR188C	NTC20	II:603684-604107	EV.D	EV.R	OK	16.3731	9.78212	-0.743105	-1.61946	0.01005	0.0190572	yes
YHR101C	BIG1	VIII:314873-315968	EV.D	EV.R	OK	13.4357	8.02692	-0.743156	-1.82258	0.00365	0.00780522	yes
YNL047C	SLM2	XIV:539910-541881	EV.D	EV.R	OK	11.6665	6.96775	-0.743611	-2.26502	0.0029	0.00634784	yes
YLR087C	CSF1	XII:306854-315731	EV.D	EV.R	OK	14.6404	8.7423	-0.743866	-1.71576	0.00625	0.0125431	yes
YMR192W	GYL1	XIII:647117-649280	EV.D	EV.R	OK	10.0469	5.99876	-0.744016	-2.04817	0.0028	0.00615423	yes
YLR390W	ECM19	XII:903065-903404	EV.D	EV.R	OK	62.4611	37.2908	-0.74414	-1.82429	0.00545	0.0111013	yes
YDR468C	TLG1	IV:1398025-1398700	EV.D	EV.R	OK	32.9451	19.6654	-0.744406	-1.87982	0.00375	0.00798435	yes
YFR005C	SAD1	VI:154526-155873	EV.D	EV.R	OK	18.1688	10.843	-0.744698	-1.89753	0.00305	0.0066308	yes
YOL147C	PEX11	XV:47932-48643	EV.D	EV.R	OK	146.224	87.2541	-0.74489	-1.70848	0.00785	0.0153075	yes
YLR362W	STE11	XII:849865-852019	EV.D	EV.R	OK	9.0938	5.42359	-0.745634	-1.96801	0.00295	0.00644846	yes
YIL161W	YIL161W	IX:39432-40140	EV.D	EV.R	OK	9.87426	5.88631	-0.746309	-1.66129	0.008	0.0155668	yes
YKL173W	SNU114	XI:122516-125543	EV.D	EV.R	OK	13.8043	8.22854	-0.746407	-1.95411	0.00335	0.00722164	yes
YMR061W	RNA14	XIII:392754-394788	EV.D	EV.R	OK	22.802	13.5899	-0.746622	-1.87982	0.00325	0.00702738	yes
YKL133C	YKL133C	XI:191678-193070	EV.D	EV.R	OK	6.83607	4.07295	-0.747092	-1.539	0.00725	0.0142988	yes
YER068W	MOT2	V:293049-294813	EV.D	EV.R	OK	23.1544	13.7908	-0.747582	-1.99222	0.0027	0.00596106	yes
YLR376C	PSY3	XII:872825-873554	EV.D	EV.R	OK	4.90291	2.91956	-0.747888	-1.36788	0.0226	0.0389937	yes
YML038C	YMD8	XIII:202774-204103	EV.D	EV.R	OK	37.3424	22.2341	-0.748041	-1.79516	0.00485	0.0100325	yes
YML086C	ALO1	XIII:95790-97371	EV.D	EV.R	OK	79.4911	47.3286	-0.748082	-1.78201	0.01015	0.0192183	yes
YJL128C	PBS2	X:178096-180103	EV.D	EV.R	OK	10.9551	6.52141	-0.748343	-2.00171	0.00265	0.00586282	yes
YLR250W	SSP120	XII:640316-641021	EV.D	EV.R	OK	44.6467	26.5448	-0.750122	-2.07757	0.00155	0.00365284	yes
YBR243C	ALG7	II:705446-706793	EV.D	EV.R	OK	56.9711	33.8713	-0.750165	-1.88726	0.00385	0.00817007	yes
YLL001W	DNM1	XII:147889-150163	EV.D	EV.R	OK	30.8252	18.312	-0.75132	-1.89873	0.00285	0.00624909	yes
YOR033C	EXO1	XV:392415-394524	EV.D	EV.R	OK	14.1263	8.38646	-0.752247	-1.99571	0.0027	0.00596106	yes
YMR074C	YMR074C	XIII:413035-413473	EV.D	EV.R	OK	68.2774	40.5331	-0.752306	-1.98897	0.00205	0.00469284	yes
YGL131C	SNT2	VII:261579-265859	EV.D	EV.R	OK	8.18552	4.85737	-0.752899	-1.91737	0.00285	0.00624909	yes
YNR036C	MRPS12	XIV:694360-694822	EV.D	EV.R	OK	127.57	75.6895	-0.753121	-2.11527	0.0035	0.00751713	yes
YOL078W	AVO1	XV:181681-185212	EV.D	EV.R	OK	7.34849	4.35791	-0.753811	-1.95588	0.00215	0.00488678	yes
YNL128W	TEP1	XIV:382358-383663	EV.D	EV.R	OK	3.44465	2.04177	-0.754539	-1.50318	0.01505	0.0272923	yes
YJL156C	SSY5	X:126852-128952	EV.D	EV.R	OK	36.0803	21.3789	-0.755023	-1.8523	0.004	0.00846312	yes
YML046W	PRP39	XIII:181473-183363	EV.D	EV.R	OK	25.319	14.9976	-0.75549	-1.82337	0.0028	0.00615423	yes
YER092W	IES5	V:342854-343232	EV.D	EV.R	OK	57.5617	34.0923	-0.755663	-1.73737	0.0053	0.0108199	yes
YJR043C	POL32	X:516460-517513	EV.D	EV.R	OK	11.8664	7.02817	-0.755663	-1.80145	0.00375	0.00798435	yes
YJR057W	CDC8	X:544061-544712	EV.D	EV.R	OK	25.4772	15.0866	-0.755941	-1.8818	0.003	0.00655104	yes
YFL007W	BLM10	VI:123478-129910	EV.D	EV.R	OK	31.8948	18.8853	-0.756059	-1.6805	0.00635	0.0127119	yes
YBR246W	RRT2	II:711590-712754	EV.D	EV.R	OK	29.0007	17.1712	-0.756092	-1.88439	0.00315	0.00683426	yes
YDL211C	YDL211C	IV:79293-80412	EV.D	EV.R	OK	8.90777	5.27223	-0.75665	-1.76211	0.00355	0.00761684	yes
YJR117W	STE24	X:642006-643368	EV.D	EV.R	OK	109.413	64.7294	-0.757291	-1.89448	0.0075	0.0147057	yes
YKL207W	AIM27	XI:48193-48955	EV.D	EV.R	OK	137.222	81.1646	-0.757593	-1.80449	0.00845	0.0163282	yes
YLR110C	CCW12	XII:369696-370098	EV.D	EV.R	OK	46498.7	27497	-0.757914	-2.31809	0.0112	0.0209644	yes
YKL113C	RAD27	XI:224726-225875	EV.D	EV.R	OK	25.6872	15.1901	-0.757919	-2.21156	0.0023	0.00519449	yes
YDR419W	RAD30	IV:1303173-1305072	EV.D	EV.R	OK	8.58332	5.0757	-0.757931	-1.9918	0.00235	0.00529433	yes
YGR214W	RPS0A	VII:920574-921788	EV.D	EV.R	OK	1274.71	753.654	-0.7582	-1.88904	0.0109	0.0204867	yes
YPR031W	NTO1	XVI:631514-633761	EV.D	EV.R	OK	7.23224	4.27465	-0.758638	-1.84156	0.0028	0.00615423	yes
YGL194C	HOS2	VII:140367-141726	EV.D	EV.R	OK	11.9979	7.09116	-0.758692	-2.10066	0.0021	0.00479187	yes
YMR068W	AVO2	XIII:406303-407584	EV.D	EV.R	OK	1.83958	1.08714	-0.758837	-1.67986	0.02315	0.0398031	yes
YER030W	CHZ1	V:213436-213898	EV.D	EV.R	OK	92.9323	54.9103	-0.759104	-1.87601	0.00225	0.00509056	yes
YPR049C	ATG11	XVI:661136-664673	EV.D	EV.R	OK	8.42509	4.97725	-0.759343	-1.94419	0.00115	0.0028214	yes
YGR172C	YIP1	VII:842844-843591	EV.D	EV.R	OK	60.9045	35.9783	-0.759423	-1.95028	0.0024	0.00537667	yes
YGR049W	SCM4	VII:591313-591877	EV.D	EV.R	OK	21.4176	12.6507	-0.759577	-1.94869	0.00425	0.00892416	yes
YJR102C	VPS25	X:619156-619765	EV.D	EV.R	OK	16.3864	9.67884	-0.759593	-1.64598	0.0053	0.0108199	yes
YIR034C	LYS1	IX:419614-420736	EV.D	EV.R	OK	271.608	160.351	-0.760291	-1.81464	0.00835	0.0161496	yes
YCL044C	MGR1	III:47110-48364	EV.D	EV.R	OK	17.2632	10.1898	-0.760569	-3.39166	0.00195	0.00450423	yes
YBR171W	SEC66	II:578363-578984	EV.D	EV.R	OK	59.6135	35.1808	-0.760851	-2.00531	0.00215	0.00488678	yes
YNR067C	DSE4	XIV:755745-759099	EV.D	EV.R	OK	138.169	81.5259	-0.761108	-1.63475	0.0143	0.0260801	yes
YPL132W	COX11	XVI:301715-302618	EV.D	EV.R	OK	14.5383	8.57736	-0.761257	-1.99215	0.0034	0.00732449	yes
YPL173W	MRPL40	XVI:223142-224036	EV.D	EV.R	OK	15.472	9.12801	-0.761285	-1.89791	0.00415	0.00872851	yes
YER029C	SMB1	V:212586-213177	EV.D	EV.R	OK	18.2243	10.7499	-0.761542	-1.99936	0.00525	0.0107384	yes
YLR335W	NUP2	XII:797429-799592	EV.D	EV.R	OK	34.9291	20.6026	-0.761599	-2.25353	0.00375	0.00798435	yes
YKL017C	HCS1	XI:405189-407241	EV.D	EV.R	OK	8.57052	5.05455	-0.761798	-1.87181	0.0028	0.00615423	yes
YMR165C	PAH1	XIII:590039-592628	EV.D	EV.R	OK	6.40095	3.77363	-0.762332	-2.16255	0.0016	0.00375683	yes
YKL081W	TEF4	XI:282890-284455	EV.D	EV.R	OK	870.577	512.976	-0.763082	-1.74967	0.01085	0.0204168	yes
YDR516C	EMI2	IV:1474973-1476476	EV.D	EV.R	OK	28.3439	16.6988	-0.763288	-1.69004	0.0146	0.0265666	yes
YOR043W	WHI2	XV:410869-412330	EV.D	EV.R	OK	37.9663	22.3602	-0.763787	-2.25125	0.0029	0.00634784	yes
YLR200W	YKE2	XII:549011-549356	EV.D	EV.R	OK	81.9593	48.2603	-0.764069	-1.74287	0.0041	0.0086404	yes
YMR265C	YMR265C	XIII:796539-797925	EV.D	EV.R	OK	12.271	7.22488	-0.764202	-2.4507	0.0017	0.00396977	yes
YIR024C	YIR024C	IX:402840-403491	EV.D	EV.R	OK	8.17397	4.81259	-0.764223	-1.61984	0.0146	0.0265666	yes
YBR095C	RXT2	II:434405-435698	EV.D	EV.R	OK	17.7505	10.4504	-0.764306	-2.00609	0.00205	0.00469284	yes
YDR256C	CTA1	IV:968132-969680	EV.D	EV.R	OK	16.282	9.58528	-0.764385	-2.1723	0.0023	0.00519449	yes
YIL055C	YIL055C	IX:252041-253925	EV.D	EV.R	OK	2.76197	1.62571	-0.764629	-1.83485	0.006	0.0120907	yes
YNL206C	RTT106	XIV:256787-259277	EV.D	EV.R	OK	22.7364	13.3817	-0.764743	-1.73388	0.0065	0.0129635	yes
YOL069W	NUF2	XV:198941-200297	EV.D	EV.R	OK	12.7956	7.52974	-0.764981	-3.41201	0.0021	0.00479187	yes
YGR136W	LSB1	VII:762427-763262	EV.D	EV.R	OK	18.1105	10.654	-0.765433	-1.77734	0.00685	0.0135727	yes
YLR167W	RPS31	XII:498946-499405	EV.D	EV.R	OK	4078.88	2398.22	-0.766209	-1.67108	0.0103	0.019485	yes
YHR132C	ECM14	VIII:368501-369794	EV.D	EV.R	OK	31.7012	18.6387	-0.76624	-2.02687	0.0024	0.00537667	yes
YJR106W	ECM27	X:624837-627015	EV.D	EV.R	OK	17.7741	10.4486	-0.766469	-2.0138	0.0022	0.00498802	yes
YER163C	YER163C	V:503083-503782	EV.D	EV.R	OK	19.8672	11.6749	-0.766983	-2.15604	0.0025	0.00556949	yes
YLR363C	NMD4	XII:852494-853151	EV.D	EV.R	OK	20.502	12.0471	-0.767081	-1.70056	0.0055	0.0111889	yes
YGR071C	ENV11	VII:631480-634063	EV.D	EV.R	OK	14.6786	8.62483	-0.767148	-1.89463	0.0022	0.00498802	yes
YLL019C	KNS1	XII:105555-107899	EV.D	EV.R	OK	36.3552	21.358	-0.767385	-1.79009	0.0115	0.0214568	yes
YBR101C	FES1	II:443820-444693	EV.D	EV.R	OK	40.0098	23.5005	-0.767661	-2.12799	0.0024	0.00537667	yes
YNR006W	VPS27	XIV:636930-638854	EV.D	EV.R	OK	12.0709	7.08978	-0.767719	-2.03305	0.0018	0.00418495	yes
YJL081C	ARP4	X:283801-285271	EV.D	EV.R	OK	27.2808	16.0217	-0.767858	-2.06445	0.00245	0.00547144	yes
YOR353C	SOG2	XV:998452-1000828	EV.D	EV.R	OK	9.3729	5.50447	-0.767892	-1.98499	0.0024	0.00537667	yes
YIL039W	TED1	IX:278425-279847	EV.D	EV.R	OK	53.9952	31.7043	-0.768152	-1.88752	0.00335	0.00722164	yes
YNL291C	MID1	XIV:84168-85815	EV.D	EV.R	OK	33.2084	19.4972	-0.768283	-1.93775	0.00315	0.00683426	yes
YDR233C	RTN1	IV:929469-930357	EV.D	EV.R	OK	891.387	523.29	-0.768442	-1.7312	0.00875	0.0168417	yes
YHR045W	YHR045W	VIII:195550-197233	EV.D	EV.R	OK	28.4178	16.6803	-0.768652	-1.97613	0.002	0.00459318	yes
YER112W	LSM4	V:387231-387795	EV.D	EV.R	OK	78.1381	45.8363	-0.769536	-1.8164	0.00225	0.00509056	yes
YJL079C	PRY1	X:289874-290774	EV.D	EV.R	OK	441.717	258.991	-0.770221	-2.1194	0.0106	0.0200111	yes
YPR109W	YPR109W	XVI:744688-745573	EV.D	EV.R	OK	23.3322	13.6788	-0.770387	-2.01035	0.0022	0.00498802	yes
YMR190C	SGS1	XIII:640914-645258	EV.D	EV.R	OK	8.37038	4.90607	-0.770725	-1.99918	0.0024	0.00537667	yes
YPL169C	MEX67	XVI:229038-230838	EV.D	EV.R	OK	23.8241	13.961	-0.771022	-2.23828	0.0022	0.00498802	yes
YMR264W	CUE1	XIII:795804-796416	EV.D	EV.R	OK	39.0784	22.8974	-0.771189	-2.22916	0.0014	0.00334369	yes
YDR267C	CIA1	IV:1002509-1003502	EV.D	EV.R	OK	18.6871	10.9485	-0.771315	-2.14503	0.002	0.00459318	yes
YGL150C	INO80	VII:221103-225877	EV.D	EV.R	OK	22.2916	13.0579	-0.771582	-1.87371	0.00465	0.00966886	yes
YNL027W	CRZ1	XIV:579579-581616	EV.D	EV.R	OK	17.0255	9.97277	-0.771627	-1.90741	0.0016	0.00375683	yes
YNL176C	TDA7	XIV:305069-306980	EV.D	EV.R	OK	30.3355	17.7684	-0.771692	-2.09337	0.00325	0.00702738	yes
YGL154C	LYS5	VII:215277-216096	EV.D	EV.R	OK	26.15	15.3102	-0.772321	-2.43467	0.0021	0.00479187	yes
YNL051W	COG5	XIV:532658-533870	EV.D	EV.R	OK	17.3135	10.1246	-0.774034	-1.81887	0.0025	0.00556949	yes
YMR026C	PEX12	XIII:324235-325435	EV.D	EV.R	OK	17.2381	10.0796	-0.774165	-1.97518	0.00165	0.00386288	yes
YKR086W	PRP16	XI:599856-603072	EV.D	EV.R	OK	10.6273	6.21344	-0.774306	-1.99763	0.00155	0.00365284	yes
YBR119W	MUD1	II:479337-480323	EV.D	EV.R	OK	12.5596	7.34324	-0.774307	-1.82535	0.00405	0.00855193	yes
YLL002W	RTT109	XII:146290-147601	EV.D	EV.R	OK	6.93992	4.05648	-0.774691	-2.00592	0.0037	0.00789893	yes
YPL101W	ELP4	XVI:360002-361579	EV.D	EV.R	OK	23.0374	13.4641	-0.774861	-2.32741	0.00155	0.00365284	yes
YKL098W	MTC2	XI:256769-257843	EV.D	EV.R	OK	10.7758	6.29491	-0.775533	-2.11625	0.0024	0.00537667	yes
YGL036W	YGL036W	VII:428600-431330	EV.D	EV.R	OK	10.0858	5.88922	-0.776173	-2.71482	0.0021	0.00479187	yes
YLR383W	SMC6	XII:885287-888632	EV.D	EV.R	OK	9.82199	5.73511	-0.776195	-2.11209	0.002	0.00459318	yes
YDR381W	YRA1	IV:1236557-1238004	EV.D	EV.R	OK	181.621	106.044	-0.776269	-2.21478	0.0053	0.0108199	yes
YDL081C	RPP1A	IV:309801-310122	EV.D	EV.R	OK	3940.15	2300.31	-0.776422	-2.06736	0.0081	0.0157326	yes
YKL015W	PUT3	XI:408543-411483	EV.D	EV.R	OK	27.2172	15.8859	-0.776768	-1.8258	0.00305	0.0066308	yes
YIR014W	YIR014W	IX:381085-381814	EV.D	EV.R	OK	6.33114	3.6952	-0.776814	-1.51951	0.0181	0.0321309	yes
YLR021W	IRC25	XII:183622-184162	EV.D	EV.R	OK	35.431	20.6778	-0.776931	-1.94679	0.00285	0.00624909	yes
YCR093W	CDC39	III:280116-286443	EV.D	EV.R	OK	61.7833	36.0429	-0.777502	-1.65208	0.009	0.0172657	yes
YBR270C	BIT2	II:742760-744398	EV.D	EV.R	OK	3.7449	2.18434	-0.777732	-1.85341	0.00405	0.00855193	yes
YPR056W	TFB4	XVI:671125-672142	EV.D	EV.R	OK	27.1507	15.8365	-0.777736	-2.06689	0.0012	0.00292835	yes
YLL014W	EMC6	XII:121321-121648	EV.D	EV.R	OK	185.636	108.264	-0.777923	-1.90495	0.00115	0.0028214	yes
YDR138W	HPR1	IV:730577-732836	EV.D	EV.R	OK	15.5742	9.08291	-0.777935	-2.02198	0.00175	0.0040776	yes
YDR337W	MRPS28	IV:1146318-1147179	EV.D	EV.R	OK	24.5205	14.2983	-0.778141	-2.20922	0.00205	0.00469284	yes
YLR150W	STM1	XII:440466-441288	EV.D	EV.R	OK	776.847	452.974	-0.7782	-2.15814	0.0066	0.0131425	yes
YBR150C	TBS1	II:541208-544493	EV.D	EV.R	OK	13.8729	8.08623	-0.778724	-1.99131	0.0016	0.00375683	yes
YJL072C	PSF2	X:305220-305862	EV.D	EV.R	OK	22.7505	13.2608	-0.778726	-1.96344	0.00215	0.00488678	yes
YPR022C	YPR022C	XVI:603910-607312	EV.D	EV.R	OK	12.4837	7.2751	-0.779001	-1.89955	0.00235	0.00529433	yes
YEL022W	GEA2	V:111420-115800	EV.D	EV.R	OK	35.1537	20.4859	-0.779041	-1.85116	0.00435	0.00910723	yes
YOR149C	SMP3	XV:609837-611388	EV.D	EV.R	OK	41.458	24.1579	-0.779154	-1.85637	0.00265	0.00586282	yes
YJL156W-A	YJL156W-A	X:126603-126825	EV.D	EV.R	OK	58.0194	33.807	-0.779213	-1.9806	0.0244	0.0416611	yes
YIL132C	CSM2	IX:99859-100501	EV.D	EV.R	OK	4.73707	2.75999	-0.779329	-1.85227	0.02645	0.044696	yes
YDR318W	MCM21	IV:1103757-1104947	EV.D	EV.R	OK	15.2481	8.8829	-0.779524	-1.89245	0.00195	0.00450423	yes
YPL090C	RPS6A	XVI:377290-378395	EV.D	EV.R	OK	310.564	180.891	-0.779768	-1.81691	0.0046	0.00957423	yes
YOR250C	CLP1	XV:800969-802307	EV.D	EV.R	OK	13.0891	7.62293	-0.779952	-2.05928	0.00195	0.00450423	yes
YBR201C-A	YBR201C-A	II:624492-624696	EV.D	EV.R	OK	232.768	135.485	-0.780755	-2.11982	0.0056	0.0113743	yes
YFL050C	ALR2	VI:33271-35848	EV.D	EV.R	OK	7.72879	4.49409	-0.782213	-2.22746	0.0017	0.00396977	yes
YPR180W	AOS1	XVI:895960-897004	EV.D	EV.R	OK	15.6269	9.08452	-0.78255	-1.93539	0.0022	0.00498802	yes
YLR016C	PML1	XII:176801-177416	EV.D	EV.R	OK	23.0858	13.4198	-0.782643	-2.04846	0.0025	0.00556949	yes
YLR292C	SEC72	XII:719788-720370	EV.D	EV.R	OK	60.4162	35.1102	-0.783046	-1.98929	0.00155	0.00365284	yes
YGR268C	HUA1	VII:1026056-1026962	EV.D	EV.R	OK	26.2754	15.2683	-0.783169	-2.20084	0.00365	0.00780522	yes
YNL284C	MRPL10	XIV:103133-104102	EV.D	EV.R	OK	31.4074	18.2468	-0.783462	-2.40916	0.00215	0.00488678	yes
YGL163C	RAD54	VII:193706-196403	EV.D	EV.R	OK	6.26627	3.64018	-0.783599	-2.22337	0.00215	0.00488678	yes
YNL289W	PCL1	XIV:87896-88736	EV.D	EV.R	OK	40.5673	23.5655	-0.783643	-2.21091	0.00245	0.00547144	yes
YHL047C	ARN2	VIII:8350-10307	EV.D	EV.R	OK	7.84611	4.55635	-0.7841	-1.72046	0.00435	0.00910723	yes
YFR032C-A	RPL29	VI:223257-223437	EV.D	EV.R	OK	6058.99	3518.35	-0.78418	-2.14131	0.00495	0.010213	yes
YPR003C	YPR003C	XVI:561503-563768	EV.D	EV.R	OK	12.1632	7.06132	-0.784518	-2.13507	0.002	0.00459318	yes
YDL092W	SRP14	IV:292780-293221	EV.D	EV.R	OK	115.721	67.1682	-0.784796	-2.02296	0.0019	0.00440145	yes
YJL137C	GLG2	X:154984-156127	EV.D	EV.R	OK	13.4981	7.83431	-0.784874	-2.04834	0.00205	0.00469284	yes
YAR033W	MST28	I:188106-188811	EV.D	EV.R	OK	4.12736	2.39515	-0.785101	-1.41868	0.0219	0.03796	yes
YGR188C	BUB1	VII:872043-875109	EV.D	EV.R	OK	4.89684	2.84052	-0.785699	-2.0701	0.0027	0.00596106	yes
YDL045W-A	MRP10	IV:372247-372535	EV.D	EV.R	OK	64.4998	37.3957	-0.786421	-2.1065	0.00435	0.00910723	yes
YDR333C	YDR333C	IV:1133259-1135431	EV.D	EV.R	OK	22.5625	13.0813	-0.786423	-2.10599	0.00145	0.00344894	yes
YNR059W	MNT4	XIV:736802-738545	EV.D	EV.R	OK	16.9775	9.84319	-0.78643	-2.02335	0.00125	0.00303185	yes
YGL043W	DST1	VII:417482-418593	EV.D	EV.R	OK	13.2353	7.67129	-0.786848	-1.85577	0.0081	0.0157326	yes
YER151C	UBP3	V:469685-472424	EV.D	EV.R	OK	19.731	11.4356	-0.78694	-2.08899	0.00245	0.00547144	yes
YLR085C	ARP6	XII:300672-301989	EV.D	EV.R	OK	16.9769	9.83929	-0.786947	-1.98478	0.00155	0.00365284	yes
YKL054C	DEF1	XI:336536-338753	EV.D	EV.R	OK	52.2277	30.2541	-0.787682	-1.7386	0.0074	0.0145453	yes
YDL074C	BRE1	IV:324046-326149	EV.D	EV.R	OK	54.4877	31.5598	-0.787844	-2.03885	0.00235	0.00529433	yes
YGL014W	PUF4	VII:466140-468807	EV.D	EV.R	OK	42.5469	24.6412	-0.787982	-1.78021	0.0082	0.0158931	yes
YOR305W	RRG7	XV:889021-889750	EV.D	EV.R	OK	31.5544	18.2735	-0.788086	-1.99333	0.00175	0.0040776	yes
YNR023W	SNF12	XIV:670417-672118	EV.D	EV.R	OK	9.67286	5.60083	-0.788303	-2.06035	0.00185	0.00429651	yes
YAL013W	DEP1	I:129269-130487	EV.D	EV.R	OK	5.37112	3.10992	-0.788347	-2.58817	0.0024	0.00537667	yes
YDR205W	MSC2	IV:859345-861520	EV.D	EV.R	OK	32.8011	18.9896	-0.788532	-1.85762	0.002	0.00459318	yes
YOL102C	TPT1	XV:125996-126689	EV.D	EV.R	OK	18.3638	10.6301	-0.788702	-1.99429	0.0036	0.00771119	yes
YLR387C	REH1	XII:896373-897672	EV.D	EV.R	OK	32.8658	19.0229	-0.788847	-2.10986	0.00125	0.00303185	yes
YEL040W	UTR2	V:78052-79456	EV.D	EV.R	OK	284.834	164.848	-0.788981	-1.80332	0.0074	0.0145453	yes
YHR031C	RRM3	VIII:170798-172970	EV.D	EV.R	OK	13.4173	7.75955	-0.790054	-2.0915	0.00165	0.00386288	yes
YDR479C	PEX29	IV:1415209-1416874	EV.D	EV.R	OK	14.9318	8.63472	-0.790166	-1.96729	0.0014	0.00334369	yes
YDR519W	FPR2	IV:1480424-1480832	EV.D	EV.R	OK	140.73	81.3424	-0.79085	-1.9046	0.0011	0.00271121	yes
YNL288W	CAF40	XIV:90302-91424	EV.D	EV.R	OK	58.4043	33.755	-0.790974	-2.09475	0.00225	0.00509056	yes
YOL043C	NTG2	XV:248391-249534	EV.D	EV.R	OK	5.81672	3.36124	-0.791214	-1.97007	0.0052	0.01066	yes
YPL174C	NIP100	XVI:220166-222773	EV.D	EV.R	OK	10.3081	5.9549	-0.79163	-1.8956	0.00115	0.0028214	yes
YLR054C	OSW2	XII:248716-250978	EV.D	EV.R	OK	4.84487	2.79833	-0.79189	-1.96004	0.00195	0.00450423	yes
YGR276C	RNH70	VII:1043818-1045480	EV.D	EV.R	OK	12.9531	7.48029	-0.792128	-2.00913	0.00125	0.00303185	yes
YGL062W	PYC1	VII:385195-388732	EV.D	EV.R	OK	153.298	88.4551	-0.793317	-2.18084	0.0072	0.0142089	yes
YCR076C	YCR076C	III:249292-250045	EV.D	EV.R	OK	7.06213	4.07452	-0.793474	-2.04744	0.0046	0.00957423	yes
YNL081C	SWS2	XIV:476187-476619	EV.D	EV.R	OK	43.8555	25.2992	-0.793668	-2.01885	0.00205	0.00469284	yes
YPL066W	YPL066W	XVI:426232-427672	EV.D	EV.R	OK	23.3196	13.4509	-0.793834	-2.07886	0.00135	0.00323757	yes
YNL157W	IGO1	XIV:340351-340858	EV.D	EV.R	OK	55.4444	31.9795	-0.793896	-2.08126	0.00115	0.0028214	yes
YER074W	RPS24A	V:306322-307196	EV.D	EV.R	OK	988.304	569.94	-0.794144	-2.09554	0.00615	0.0123657	yes
YLR032W	RAD5	XII:204990-208500	EV.D	EV.R	OK	5.8076	3.34803	-0.794632	-1.93055	0.001	0.00249454	yes
YMR123W	PKR1	XIII:513592-513961	EV.D	EV.R	OK	109.231	62.9645	-0.794772	-2.52684	0.00165	0.00386288	yes
YJL019W	MPS3	X:402896-404945	EV.D	EV.R	OK	12.0867	6.96654	-0.794905	-2.13025	0.00135	0.00323757	yes
YOL070C	NBA1	XV:197219-198725	EV.D	EV.R	OK	12.2905	7.08243	-0.795223	-2.38873	0.0011	0.00271121	yes
YJL190C	RPS22A	X:74909-75302	EV.D	EV.R	OK	3448.73	1987.31	-0.795245	-1.76598	0.0073	0.0143885	yes
YKR100C	SKG1	XI:638900-639968	EV.D	EV.R	OK	24.5796	14.1638	-0.79525	-2.16927	0.00085	0.00216511	yes
YDR488C	PAC11	IV:1429187-1430789	EV.D	EV.R	OK	2.87408	1.65592	-0.795466	-2.04003	0.00205	0.00469284	yes
YBR136W	MEC1	II:505667-512774	EV.D	EV.R	OK	9.83035	5.66378	-0.795479	-1.91688	0.0024	0.00537667	yes
YKL053C-A	MDM35	XI:339181-339442	EV.D	EV.R	OK	114.212	65.7679	-0.796263	-2.21814	0.00395	0.00836009	yes
YMR085W	YMR085W	XIII:437490-438789	EV.D	EV.R	OK	2.68361	1.54509	-0.796486	-1.68684	0.01095	0.0205505	yes
YPL245W	YPL245W	XVI:85585-86950	EV.D	EV.R	OK	13.1024	7.54316	-0.796585	-2.13634	0.0014	0.00334369	yes
YCL049C	YCL049C	III:39785-40724	EV.D	EV.R	OK	28.4609	16.3796	-0.797082	-2.36466	0.002	0.00459318	yes
YOL145C	CTR9	XV:49554-52788	EV.D	EV.R	OK	32.4669	18.6826	-0.797275	-1.87476	0.00265	0.00586282	yes
YDR262W	YDR262W	IV:993133-993952	EV.D	EV.R	OK	55.6075	31.9931	-0.797518	-1.90242	0.0024	0.00537667	yes
YDR026C	YDR026C	IV:492555-494268	EV.D	EV.R	OK	20.2974	11.6748	-0.797897	-2.35756	0.00135	0.00323757	yes
YFL027C	GYP8	VI:80418-81912	EV.D	EV.R	OK	12.0071	6.90621	-0.797925	-2.03109	0.0018	0.00418495	yes
YLR183C	TOS4	XII:520542-522012	EV.D	EV.R	OK	14.5829	8.38591	-0.798233	-2.06069	0.00255	0.00566903	yes
YML124C	TUB3	XIII:22047-23683	EV.D	EV.R	OK	48.9781	28.1594	-0.798519	-2.09452	0.00365	0.00780522	yes
YHR068W	DYS1	VIII:232132-233296	EV.D	EV.R	OK	166.194	95.5322	-0.798814	-1.91089	0.00575	0.0116457	yes
YNL103W	MET4	XIV:427734-429753	EV.D	EV.R	OK	18.1394	10.4237	-0.799257	-1.99934	0.0019	0.00440145	yes
YOR160W	MTR10	XV:633838-636757	EV.D	EV.R	OK	21.0798	12.1128	-0.799323	-1.97764	0.00205	0.00469284	yes
YLR364W	GRX8	XII:854061-854391	EV.D	EV.R	OK	105.164	60.4282	-0.799348	-2.35374	0.00185	0.00429651	yes
YGR010W	NMA2	VII:511544-512823	EV.D	EV.R	OK	15.7143	9.02733	-0.799703	-2.08538	0.00265	0.00586282	yes
YGL080W	FMP37	VII:358635-359028	EV.D	EV.R	OK	63.8846	36.6833	-0.800346	-2.28054	0.00175	0.0040776	yes
YGL160W	AIM14	VII:200560-202273	EV.D	EV.R	OK	23.7671	13.6472	-0.800356	-1.94312	0.00155	0.00365284	yes
YHR193C	EGD2	VIII:487711-488236	EV.D	EV.R	OK	421.028	241.7	-0.800702	-1.99304	0.00525	0.0107384	yes
YDR389W	SAC7	IV:1252536-1254501	EV.D	EV.R	OK	31.268	17.9492	-0.800771	-1.98392	0.00235	0.00529433	yes
YDR511W	ACN9	IV:1470016-1470418	EV.D	EV.R	OK	19.2746	11.063	-0.800964	-2.01222	0.00395	0.00836009	yes
YLR369W	SSQ1	XII:859551-861525	EV.D	EV.R	OK	8.93798	5.12772	-0.801632	-2.0944	0.00165	0.00386288	yes
YNL127W	FAR11	XIV:383986-386848	EV.D	EV.R	OK	11.1336	6.38731	-0.801645	-2.03334	0.00105	0.00260504	yes
YIR027C	DAL1	IX:406259-407642	EV.D	EV.R	OK	7.97196	4.57323	-0.80172	-2.30231	0.00195	0.00450423	yes
YEL058W	PCM1	V:43251-44925	EV.D	EV.R	OK	81.8476	46.9467	-0.801916	-2.18948	0.0044	0.00920288	yes
YJR130C	STR2	X:665217-667137	EV.D	EV.R	OK	18.7607	10.7595	-0.802099	-2.08152	0.00125	0.00303185	yes
YIL037C	PRM2	IX:283028-284999	EV.D	EV.R	OK	4.70824	2.69949	-0.802499	-1.80801	0.0024	0.00537667	yes
YGL101W	YGL101W	VII:312192-312840	EV.D	EV.R	OK	44.8723	25.7241	-0.802704	-2.00004	0.00075	0.00194368	yes
YNL071W	LAT1	XIV:491522-492971	EV.D	EV.R	OK	83.8614	48.072	-0.802811	-2.15463	0.005	0.0103095	yes
YOR093C	YOR093C	XV:497505-502452	EV.D	EV.R	OK	16.2482	9.31349	-0.802882	-1.95168	0.00125	0.00303185	yes
YPR065W	ROX1	XVI:679692-680799	EV.D	EV.R	OK	31.3827	17.9885	-0.802893	-1.71394	0.0032	0.00692864	yes
YJR034W	PET191	X:496682-497009	EV.D	EV.R	OK	36.6073	20.9806	-0.803071	-2.08788	0.00945	0.0180317	yes
YOR245C	DGA1	XV:794075-795332	EV.D	EV.R	OK	27.5183	15.7678	-0.80341	-2.05337	0.00105	0.00260504	yes
YNL078W	NIS1	XIV:479767-480991	EV.D	EV.R	OK	18.3848	10.529	-0.80414	-2.23424	0.0011	0.00271121	yes
YLL018C	DPS1	XII:109901-111575	EV.D	EV.R	OK	114.796	65.7282	-0.80449	-2.02602	0.00355	0.00761684	yes
YDR463W	STP1	IV:1386815-1388375	EV.D	EV.R	OK	32.8327	18.7927	-0.804957	-2.20849	0.00135	0.00323757	yes
YOL006C	TOP1	XV:313077-315387	EV.D	EV.R	OK	25.4337	14.555	-0.805227	-2.4638	0.0017	0.00396977	yes
YKL069W	YKL069W	XI:307284-307827	EV.D	EV.R	OK	30.0983	17.2231	-0.805335	-2.45491	0.001	0.00249454	yes
YKL116C	PRR1	XI:221343-223285	EV.D	EV.R	OK	26.1566	14.9663	-0.805453	-1.97706	0.0029	0.00634784	yes
YJR089W	BIR1	X:587717-590582	EV.D	EV.R	OK	12.1538	6.952	-0.805911	-2.1654	0.0011	0.00271121	yes
YKR070W	YKR070W	XI:573573-574632	EV.D	EV.R	OK	25.8245	14.7704	-0.806027	-2.42345	0.00155	0.00365284	yes
YOR061W	CKA2	XV:441533-442553	EV.D	EV.R	OK	51.0039	29.1659	-0.806323	-2.46252	0.0011	0.00271121	yes
YIL048W	NEO1	IX:261436-264892	EV.D	EV.R	OK	41.5904	23.7815	-0.80641	-1.7496	0.0033	0.00712827	yes
YGL123W	RPS2	VII:277616-278381	EV.D	EV.R	OK	2004.18	1145.96	-0.806453	-1.71259	0.0144	0.0262325	yes
YBR254C	TRS20	II:723735-724263	EV.D	EV.R	OK	33.8506	19.3497	-0.806872	-1.9605	0.00145	0.00344894	yes
YKL089W	MIF2	XI:273393-275043	EV.D	EV.R	OK	7.85653	4.49059	-0.806989	-2.18369	0.00175	0.0040776	yes
YMR285C	NGL2	XIII:840143-841691	EV.D	EV.R	OK	11.6833	6.67623	-0.807342	-2.14567	0.00145	0.00344894	yes
YDR409W	SIZ1	IV:1289405-1292120	EV.D	EV.R	OK	11.0387	6.30589	-0.807803	-2.33065	0.0015	0.00355729	yes
YDL212W	SHR3	IV:78425-79058	EV.D	EV.R	OK	320.06	182.817	-0.807941	-1.92783	0.0045	0.0093936	yes
YNR007C	ATG3	XIV:639181-640114	EV.D	EV.R	OK	4.08821	2.33514	-0.807959	-1.95314	0.0047	0.0097633	yes
YLR078C	BOS1	XII:285735-286559	EV.D	EV.R	OK	24.8737	14.2073	-0.807986	-2.17956	0.0011	0.00271121	yes
YPR102C	RPL11A	XVI:731223-731748	EV.D	EV.R	OK	470.364	268.639	-0.808108	-1.86855	0.00445	0.00929833	yes
YML105C	SEC65	XIII:57865-58687	EV.D	EV.R	OK	39.589	22.6024	-0.808623	-2.08494	0.00105	0.00260504	yes
YPR161C	SGV1	XVI:864448-866422	EV.D	EV.R	OK	15.0924	8.60977	-0.80977	-2.24291	0.0013	0.00313766	yes
YPR075C	OPY2	XVI:695736-696850	EV.D	EV.R	OK	25.3596	14.4645	-0.810008	-1.83839	0.0063	0.0126237	yes
YNL094W	APP1	XIV:447610-449374	EV.D	EV.R	OK	23.3965	13.3397	-0.81057	-2.23472	0.0012	0.00292835	yes
YLR272C	YCS4	XII:683671-687202	EV.D	EV.R	OK	20.425	11.6411	-0.811104	-2.00971	0.0015	0.00355729	yes
YBR115C	LYS2	II:469747-473926	EV.D	EV.R	OK	181.324	103.327	-0.811357	-1.76737	0.00515	0.0105643	yes
YGR175C	ERG1	VII:846932-848423	EV.D	EV.R	OK	621	353.867	-0.811385	-1.80459	0.00495	0.010213	yes
YHR175W-A	YHR175W-A	VIII:453557-453707	EV.D	EV.R	OK	4173.38	2377.68	-0.811658	-2.02078	0.0018	0.00418495	yes
YGL130W	CEG1	VII:266144-267524	EV.D	EV.R	OK	18.5455	10.5642	-0.811889	-2.13613	0.0009	0.00227526	yes
YBR036C	CSG2	II:309080-310313	EV.D	EV.R	OK	207.618	118.215	-0.812521	-2.03063	0.00515	0.0105643	yes
YDL176W	YDL176W	IV:142096-144223	EV.D	EV.R	OK	10.1358	5.76843	-0.813207	-2.07029	0.0009	0.00227526	yes
YLR191W	PEX13	XII:537271-538432	EV.D	EV.R	OK	8.16729	4.64781	-0.813306	-2.35687	0.0019	0.00440145	yes
YMR126C	DLT1	XIII:520760-521789	EV.D	EV.R	OK	19.3466	11.0074	-0.813599	-1.89748	0.0017	0.00396977	yes
YER078C	ICP55	V:316806-318342	EV.D	EV.R	OK	15.323	8.71559	-0.814027	-2.14782	0.0002	0.000610888	yes
YMR075W	RCO1	XIII:413981-416053	EV.D	EV.R	OK	11.3568	6.45926	-0.814109	-1.81795	0.00265	0.00586282	yes
YIL035C	CKA1	IX:287789-288908	EV.D	EV.R	OK	46.4301	26.3991	-0.814571	-2.02696	0.00105	0.00260504	yes
YFR013W	IOC3	VI:169921-172285	EV.D	EV.R	OK	12.3477	7.01808	-0.815096	-2.34846	0.0009	0.00227526	yes
YKL154W	SRP102	XI:161600-162335	EV.D	EV.R	OK	47.4481	26.9678	-0.815114	-2.09945	0.0008	0.00205247	yes
YOR079C	ATX2	XV:473474-474416	EV.D	EV.R	OK	80.8431	45.922	-0.81594	-1.94741	0.0014	0.00334369	yes
YBL104C	SEA4	II:18176-21293	EV.D	EV.R	OK	11.9836	6.80701	-0.815965	-2.34703	0.00085	0.00216511	yes
YER052C	HOM3	V:256374-257958	EV.D	EV.R	OK	409.476	232.569	-0.816117	-1.88847	0.0063	0.0126237	yes
YDR151C	CTH1	IV:764177-765155	EV.D	EV.R	OK	21.1896	12.03	-0.816716	-1.95192	0.0013	0.00313766	yes
YML068W	ITT1	XIII:137549-138944	EV.D	EV.R	OK	12.2206	6.93614	-0.817109	-2.47938	0.00145	0.00344894	yes
YOL005C	RPB11	XV:315812-316175	EV.D	EV.R	OK	88.8651	50.4232	-0.81753	-2.50951	0.0008	0.00205247	yes
YGL044C	RNA15	VII:416145-417036	EV.D	EV.R	OK	12.3825	7.02579	-0.817571	-2.11211	0.0015	0.00355729	yes
YNL254C	RTC4	XIV:168042-169248	EV.D	EV.R	OK	12.7566	7.23726	-0.817733	-2.06705	0.0014	0.00334369	yes
YML119W	YML119W	XIII:30610-31684	EV.D	EV.R	OK	8.90893	5.0526	-0.818227	-2.1067	0.0015	0.00355729	yes
YGL135W	RPL1B	VII:254640-255294	EV.D	EV.R	OK	509.172	288.732	-0.818423	-1.91117	0.0038	0.00808274	yes
YOL026C	MIM1	XV:274011-274353	EV.D	EV.R	OK	20.5946	11.674	-0.818972	-1.74317	0.00385	0.00817007	yes
YFL038C	YPT1	VI:55365-55986	EV.D	EV.R	OK	206.636	117.061	-0.819832	-2.09062	0.0031	0.00673263	yes
YDL222C	FMP45	IV:60871-61801	EV.D	EV.R	OK	5.71027	3.23332	-0.820545	-2.42057	0.0034	0.00732449	yes
YBR202W	MCM7	II:625771-628309	EV.D	EV.R	OK	32.116	18.1846	-0.820579	-2.20874	0.00295	0.00644846	yes
YLR065C	ENV10	XII:266372-266918	EV.D	EV.R	OK	58.158	32.9245	-0.820817	-2.25098	0.00145	0.00344894	yes
YHR187W	IKI1	VIII:480989-481919	EV.D	EV.R	OK	20.7753	11.7591	-0.821092	-2.32077	0.001	0.00249454	yes
YLR247C	IRC20	XII:628683-633354	EV.D	EV.R	OK	11.564	6.54252	-0.821719	-2.01717	0.002	0.00459318	yes
YNL030W	HHF2	XIV:576726-577038	EV.D	EV.R	OK	1029	582.162	-0.821744	-1.88963	0.0048	0.00995164	yes
YJL080C	SCP160	X:285557-289226	EV.D	EV.R	OK	123.985	70.1042	-0.822591	-1.90771	0.00575	0.0116457	yes
YPL107W	YPL107W	XVI:349118-349865	EV.D	EV.R	OK	12.2913	6.94909	-0.822746	-2.02802	0.0026	0.00577016	yes
YGL124C	MON1	VII:274779-276714	EV.D	EV.R	OK	8.8978	5.03039	-0.822779	-2.04776	0.00085	0.00216511	yes
YOL098C	YOL098C	XV:132724-135838	EV.D	EV.R	OK	45.0971	25.4887	-0.823179	-1.87434	0.0024	0.00537667	yes
YBR086C	IST2	II:420200-423041	EV.D	EV.R	OK	180.475	102.003	-0.823191	-1.83591	0.00475	0.00985756	yes
YGL067W	NPY1	VII:376100-377255	EV.D	EV.R	OK	50.2747	28.4091	-0.82348	-2.04265	0.0012	0.00292835	yes
YJL209W	CBP1	X:38004-39969	EV.D	EV.R	OK	16.515	9.33183	-0.823545	-2.11791	0.00085	0.00216511	yes
YML018C	YML018C	XIII:234770-235952	EV.D	EV.R	OK	110.126	62.225	-0.823588	-2.01461	0.00375	0.00798435	yes
YOL036W	YOL036W	XV:256665-259105	EV.D	EV.R	OK	24.5728	13.8821	-0.823839	-1.97316	0.00325	0.00702738	yes
YGL252C	RTG2	VII:25717-27484	EV.D	EV.R	OK	23.8431	13.469	-0.823931	-2.12239	0.00105	0.00260504	yes
YOR026W	BUB3	XV:379780-380806	EV.D	EV.R	OK	14.8812	8.40196	-0.82469	-2.0705	0.00095	0.00238469	yes
YPL122C	TFB2	XVI:319225-320767	EV.D	EV.R	OK	18.2673	10.3117	-0.824976	-2.03891	0.001	0.00249454	yes
YGR262C	BUD32	VII:1016973-1017759	EV.D	EV.R	OK	37.7594	21.3113	-0.825218	-2.44749	0.00105	0.00260504	yes
YPL019C	VTC3	XVI:514510-517018	EV.D	EV.R	OK	31.4846	17.7679	-0.82537	-2.03105	0.00135	0.00323757	yes
YOL019W	YOL019W	XV:288897-290553	EV.D	EV.R	OK	53.9671	30.4548	-0.825411	-2.00983	0.00375	0.00798435	yes
YDR032C	PST2	IV:504098-504695	EV.D	EV.R	OK	282.829	159.569	-0.825745	-2.28531	0.0035	0.00751713	yes
YLR058C	SHM2	XII:257991-259401	EV.D	EV.R	OK	2535.97	1430.65	-0.825862	-1.86277	0.00705	0.013943	yes
YEL016C	NPP2	V:124736-126218	EV.D	EV.R	OK	12.1284	6.8417	-0.825963	-2.32526	0.00085	0.00216511	yes
YML128C	MSC1	XIII:15134-16676	EV.D	EV.R	OK	29.199	16.4694	-0.826131	-2.06441	0.0047	0.0097633	yes
YJL092W	SRS2	X:257422-260947	EV.D	EV.R	OK	21.447	12.0937	-0.826526	-1.97324	0.002	0.00459318	yes
YJR068W	RFC2	X:567642-568704	EV.D	EV.R	OK	27.879	15.7203	-0.826552	-2.18912	0.00075	0.00194368	yes
YLR262C-A	TMA7	XII:669467-669662	EV.D	EV.R	OK	971.409	547.672	-0.826766	-2.31937	0.00105	0.00260504	yes
YDR266C	YDR266C	IV:1000103-1002023	EV.D	EV.R	OK	23.4364	13.2131	-0.826779	-2.07847	0.00115	0.0028214	yes
YLR026C	SED5	XII:195449-196472	EV.D	EV.R	OK	22.4052	12.6316	-0.826795	-2.26441	0.0011	0.00271121	yes
YJL214W	HXT8	X:26886-28596	EV.D	EV.R	OK	3.00432	1.6935	-0.827027	-2.00423	0.0061	0.0122729	yes
YJL187C	SWE1	X:76802-79262	EV.D	EV.R	OK	18.3046	10.315	-0.827456	-2.10283	0.0013	0.00313766	yes
YDL130W-A	STF1	IV:229170-229431	EV.D	EV.R	OK	106.76	60.1118	-0.828646	-2.43693	0.0035	0.00751713	yes
YGL075C	MPS2	VII:366924-368088	EV.D	EV.R	OK	5.79699	3.26361	-0.828834	-1.8956	0.0028	0.00615423	yes
YPR118W	MRI1	XVI:767751-768987	EV.D	EV.R	OK	49.2116	27.692	-0.829528	-2.41304	0.0014	0.00334369	yes
YKL049C	CSE4	XI:346074-346764	EV.D	EV.R	OK	18.7685	10.5599	-0.829717	-2.04199	0.00255	0.00566903	yes
YOR106W	VAM3	XV:519120-519972	EV.D	EV.R	OK	14.3891	8.09515	-0.82985	-2.02265	0.0016	0.00375683	yes
YDL156W	YDL156W	IV:174917-176486	EV.D	EV.R	OK	6.78117	3.81359	-0.830383	-2.09746	0.00095	0.00238469	yes
YHR129C	ARP1	VIII:362998-364153	EV.D	EV.R	OK	6.24473	3.51184	-0.830413	-1.98158	0.002	0.00459318	yes
YLR105C	SEN2	XII:347046-348180	EV.D	EV.R	OK	10.464	5.88357	-0.830676	-2.14779	0.00135	0.00323757	yes
YBR153W	RIB7	II:547459-548194	EV.D	EV.R	OK	20.6561	11.6127	-0.830864	-2.2355	0.0012	0.00292835	yes
YDR062W	LCB2	IV:576473-578159	EV.D	EV.R	OK	124.956	70.2484	-0.83088	-2.10646	0.00345	0.0074272	yes
YER050C	RSM18	V:253970-254387	EV.D	EV.R	OK	84.8999	47.7211	-0.831137	-2.31064	0.0011	0.00271121	yes
YBR288C	APM3	II:778011-779463	EV.D	EV.R	OK	28.0548	15.7683	-0.831218	-2.06531	0.00065	0.00170735	yes
YOL040C	RPS15	XV:253148-253577	EV.D	EV.R	OK	2563.65	1440.51	-0.831624	-1.99468	0.00555	0.0112799	yes
YHR105W	YPT35	VIII:324765-325410	EV.D	EV.R	OK	5.16569	2.90255	-0.83164	-1.67147	0.01135	0.0211955	yes
YDR464W	SPP41	IV:1388871-1393179	EV.D	EV.R	OK	15.2022	8.5409	-0.83182	-2.25002	0.0027	0.00596106	yes
YPL225W	YPL225W	XVI:126005-126446	EV.D	EV.R	OK	234.591	131.729	-0.832574	-2.48177	0.00095	0.00238469	yes
YOR349W	CIN1	XV:989788-992833	EV.D	EV.R	OK	13.244	7.43673	-0.832593	-2.10112	0.0011	0.00271121	yes
YGL204C	YGL204C	VII:111699-112005	EV.D	EV.R	OK	54.3545	30.5014	-0.833524	-2.14604	0.002	0.00459318	yes
YNL152W	INN1	XIV:346312-347542	EV.D	EV.R	OK	12.3337	6.91968	-0.833826	-2.24292	0.0007	0.00182743	yes
YBR208C	DUR1,2	II:636702-642210	EV.D	EV.R	OK	55.5503	31.1632	-0.833951	-1.66891	0.00695	0.0137538	yes
YER009W	NTF2	V:172114-172492	EV.D	EV.R	OK	1066.25	597.812	-0.834782	-1.84849	0.0029	0.00634784	yes
YDL165W	CDC36	IV:164289-164865	EV.D	EV.R	OK	29.2261	16.3853	-0.834853	-2.08258	0.001	0.00249454	yes
YKR050W	TRK2	XI:527814-530484	EV.D	EV.R	OK	7.94839	4.45349	-0.835728	-2.4322	0.00065	0.00170735	yes
YGR141W	VPS62	VII:770568-771972	EV.D	EV.R	OK	5.0906	2.85156	-0.836083	-2.52015	0.0019	0.00440145	yes
YNL106C	INP52	XIV:420943-424583	EV.D	EV.R	OK	9.26319	5.18733	-0.836516	-2.0611	0.00165	0.00386288	yes
YBR197C	YBR197C	II:615202-615856	EV.D	EV.R	OK	15.7681	8.82991	-0.836536	-2.18801	0.0009	0.00227526	yes
YDL013W	SLX5	IV:429066-430926	EV.D	EV.R	OK	9.76828	5.46901	-0.836826	-2.31608	0.0006	0.001597	yes
YLR382C	NAM2	XII:882066-884751	EV.D	EV.R	OK	10.49	5.87106	-0.837328	-2.28645	0.00075	0.00194368	yes
YGR120C	COG2	VII:730032-730821	EV.D	EV.R	OK	23.5937	13.2046	-0.837361	-2.45948	0.0007	0.00182743	yes
YNL153C	GIM3	XIV:345668-346058	EV.D	EV.R	OK	60.2829	33.7342	-0.837535	-2.22584	0.00095	0.00238469	yes
YJL043W	YJL043W	X:360129-360903	EV.D	EV.R	OK	2.27469	1.27245	-0.838058	-1.97692	0.01505	0.0272923	yes
YPR024W	YME1	XVI:610480-612724	EV.D	EV.R	OK	41.941	23.4537	-0.838543	-2.42782	0.0015	0.00355729	yes
YPR117W	YPR117W	XVI:760024-767494	EV.D	EV.R	OK	16.278	9.10248	-0.838588	-1.90199	0.00245	0.00547144	yes
YDR221W	GTB1	IV:907329-909438	EV.D	EV.R	OK	22.1149	12.3641	-0.838856	-2.2221	0.00105	0.00260504	yes
YOR304W	ISW2	XV:884513-887876	EV.D	EV.R	OK	19.9114	11.1316	-0.838932	-2.12201	0.00155	0.00365284	yes
YOL120C	RPL18A	XV:93394-94402	EV.D	EV.R	OK	2573.26	1438.37	-0.839161	-1.99677	0.006	0.0120907	yes
YMR296C	LCB1	XIII:859214-860891	EV.D	EV.R	OK	69.5423	38.8706	-0.83921	-2.4275	0.00195	0.00450423	yes
YDR329C	PEX3	IV:1126269-1127595	EV.D	EV.R	OK	9.32821	5.21268	-0.839574	-2.28212	0.0014	0.00334369	yes
YGL226W	MTC3	VII:73339-73711	EV.D	EV.R	OK	22.3584	12.4939	-0.839592	-2.36078	0.0024	0.00537667	yes
YGL025C	PGD1	VII:448763-450123	EV.D	EV.R	OK	5.15002	2.87735	-0.839836	-2.18724	0.00265	0.00586282	yes
YEL030W	ECM10	V:94582-96578	EV.D	EV.R	OK	3.85453	2.15339	-0.839943	-2.29678	0.00305	0.0066308	yes
YJL112W	MDV1	X:205304-207449	EV.D	EV.R	OK	10.925	6.10194	-0.840288	-2.18919	0.00085	0.00216511	yes
YDR212W	TCP1	IV:887231-888911	EV.D	EV.R	OK	157.494	87.961	-0.840364	-2.0698	0.00305	0.0066308	yes
YPL139C	UME1	XVI:289668-291051	EV.D	EV.R	OK	16.4796	9.20323	-0.840468	-2.20119	0.0006	0.001597	yes
YPR070W	MED1	XVI:685897-687598	EV.D	EV.R	OK	19.9695	11.152	-0.840497	-2.10157	0.00065	0.00170735	yes
YDL035C	GPR1	IV:389171-392127	EV.D	EV.R	OK	24.164	13.4883	-0.841156	-1.86932	0.0029	0.00634784	yes
YDR246W	TRS23	IV:954287-954947	EV.D	EV.R	OK	11.0891	6.18642	-0.841966	-1.95928	0.0024	0.00537667	yes
YAL022C	FUN26	I:108876-110430	EV.D	EV.R	OK	40.1073	22.3641	-0.842681	-2.74195	0.00135	0.00323757	yes
YPL274W	SAM3	XVI:22937-24701	EV.D	EV.R	OK	28.0645	15.6469	-0.842864	-1.97682	0.0036	0.00771119	yes
YJL205C	NCE101	X:50138-50443	EV.D	EV.R	OK	241.92	134.875	-0.842911	-1.54725	0.00905	0.0173409	yes
YBR193C	MED8	II:609081-609753	EV.D	EV.R	OK	12.3222	6.86955	-0.842968	-2.14789	0.00255	0.00566903	yes
YDR076W	RAD55	IV:598467-599688	EV.D	EV.R	OK	14.9482	8.33341	-0.842997	-2.10727	0.0008	0.00205247	yes
YGL113W	SLD3	VII:295931-297938	EV.D	EV.R	OK	8.46448	4.71646	-0.843717	-2.04196	0.00125	0.00303185	yes
YLR195C	NMT1	XII:541936-543304	EV.D	EV.R	OK	37.4697	20.8756	-0.84391	-2.18839	0.00035	0.000996262	yes
YNR032C-A	HUB1	XIV:687242-687464	EV.D	EV.R	OK	72.6606	40.4808	-0.843935	-1.67465	0.00745	0.0146256	yes
YPR074C	TKL1	XVI:692795-694838	EV.D	EV.R	OK	1206.66	672.011	-0.844457	-2.11015	0.00485	0.0100325	yes
YPL059W	GRX5	XVI:444578-445031	EV.D	EV.R	OK	79.8068	44.4434	-0.844541	-2.32753	0.00055	0.00147993	yes
YBL089W	AVT5	II:49573-50953	EV.D	EV.R	OK	39.8272	22.1717	-0.845035	-2.10667	0.0007	0.00182743	yes
YDL137W	ARF2	IV:216528-217074	EV.D	EV.R	OK	341.247	189.961	-0.845116	-1.93202	0.0041	0.0086404	yes
YLL027W	ISA1	XII:87402-88155	EV.D	EV.R	OK	32.66	18.1782	-0.845314	-2.53653	0.00055	0.00147993	yes
YFL010C	WWM1	VI:114989-115743	EV.D	EV.R	OK	55.6525	30.9751	-0.845336	-2.10656	0.0032	0.00692864	yes
YDR265W	PEX10	IV:998863-999877	EV.D	EV.R	OK	13.3341	7.42126	-0.845386	-2.02447	0.00115	0.0028214	yes
YBR195C	MSI1	II:610613-611882	EV.D	EV.R	OK	10.8151	6.01787	-0.845716	-2.39317	0.00095	0.00238469	yes
YHL018W	YHL018W	VIII:69707-70070	EV.D	EV.R	OK	10.885	6.05625	-0.845842	-1.65468	0.01205	0.0223656	yes
YOR130C	ORT1	XV:569928-570807	EV.D	EV.R	OK	18.9226	10.528	-0.845884	-2.33457	0.0006	0.001597	yes
YJL183W	MNN11	X:84067-85336	EV.D	EV.R	OK	75.4499	41.9753	-0.845979	-2.04076	0.0015	0.00355729	yes
YGR023W	MTL1	VII:529256-530919	EV.D	EV.R	OK	9.51658	5.29309	-0.846332	-2.15409	0.0007	0.00182743	yes
YDL225W	SHS1	IV:52444-54100	EV.D	EV.R	OK	21.2391	11.8127	-0.846377	-2.41027	0.00095	0.00238469	yes
YMR286W	MRPL33	XIII:841941-842202	EV.D	EV.R	OK	110.226	61.2675	-0.847269	-2.40397	0.00195	0.00450423	yes
YBL027W	RPL19B	II:168422-169376	EV.D	EV.R	OK	1508.06	838.067	-0.847552	-2.04093	0.0043	0.00901436	yes
YJL151C	SNA3	X:136173-136773	EV.D	EV.R	OK	288.959	160.559	-0.847763	-1.76648	0.00675	0.0134036	yes
YPL128C	TBF1	XVI:306532-308221	EV.D	EV.R	OK	34.413	19.1203	-0.847847	-2.19605	0.0017	0.00396977	yes
YGR076C	MRPL25	VII:637103-637577	EV.D	EV.R	OK	35.1112	19.5072	-0.847929	-2.04031	0.0016	0.00375683	yes
YDR460W	TFB3	IV:1383810-1384776	EV.D	EV.R	OK	9.32931	5.18235	-0.848164	-2.19358	0.00125	0.00303185	yes
YCR092C	MSH3	III:276763-279820	EV.D	EV.R	OK	9.25873	5.14207	-0.848466	-2.2381	0.00065	0.00170735	yes
YLR310C	CDC25	XII:752223-756993	EV.D	EV.R	OK	31.5507	17.5198	-0.848683	-1.93417	0.00335	0.00722164	yes
YKL008C	LAC1	XI:427294-428551	EV.D	EV.R	OK	209.72	116.454	-0.848704	-1.52917	0.0068	0.0134903	yes
YEL036C	ANP1	V:83049-84552	EV.D	EV.R	OK	30.2057	16.7697	-0.848962	-2.48481	0.00125	0.00303185	yes
YOR320C	GNT1	XV:913618-915094	EV.D	EV.R	OK	44.5659	24.7402	-0.849083	-2.05585	0.0006	0.001597	yes
YMR039C	SUB1	XIII:348643-349522	EV.D	EV.R	OK	22.9773	12.7524	-0.849441	-2.26011	0.00055	0.00147993	yes
YNL077W	APJ1	XIV:481390-482977	EV.D	EV.R	OK	8.87511	4.92492	-0.849666	-2.50024	0.00095	0.00238469	yes
YEL023C	YEL023C	V:108503-110552	EV.D	EV.R	OK	5.82927	3.23409	-0.849953	-2.21986	0.00125	0.00303185	yes
YER048C	CAJ1	V:246981-248157	EV.D	EV.R	OK	29.0015	16.0877	-0.850172	-2.28622	0.00055	0.00147993	yes
YLL005C	SPO75	XII:137939-140546	EV.D	EV.R	OK	8.79518	4.87753	-0.850561	-2.04891	0.00115	0.0028214	yes
YCR082W	AHC2	III:258882-259269	EV.D	EV.R	OK	120.116	66.6113	-0.850587	-2.41666	0.0007	0.00182743	yes
YFR031C-A	RPL2A	VI:220506-221418	EV.D	EV.R	OK	751.007	416.466	-0.850628	-2.18717	0.0028	0.00615423	yes
YLR166C	SEC10	XII:495428-498044	EV.D	EV.R	OK	25.0356	13.8814	-0.850825	-2.07629	0.00045	0.00124167	yes
YLR207W	HRD3	XII:556787-559289	EV.D	EV.R	OK	8.79418	4.87507	-0.851126	-2.25668	0.00075	0.00194368	yes
YJL207C	LAA1	X:41388-47433	EV.D	EV.R	OK	28.3336	15.7037	-0.851405	-1.91225	0.0027	0.00596106	yes
YDL108W	KIN28	IV:267697-268699	EV.D	EV.R	OK	12.7482	7.06535	-0.851462	-2.16673	0.0011	0.00271121	yes
YDR092W	UBC13	IV:629875-630605	EV.D	EV.R	OK	93.4745	51.7911	-0.851869	-2.05321	0.0007	0.00182743	yes
YKL208W	CBT1	XI:47156-47972	EV.D	EV.R	OK	4.88744	2.70756	-0.852088	-2.20076	0.00375	0.00798435	yes
YPL164C	MLH3	XVI:239349-241497	EV.D	EV.R	OK	6.16807	3.41666	-0.852234	-2.27547	0.0012	0.00292835	yes
YER018C	SPC25	V:191958-192624	EV.D	EV.R	OK	10.7707	5.96429	-0.852684	-2.58373	0.00115	0.0028214	yes
YGL190C	CDC55	VII:145808-147389	EV.D	EV.R	OK	32.3396	17.9034	-0.853069	-2.00355	0.001	0.00249454	yes
YKL063C	YKL063C	XI:321014-321518	EV.D	EV.R	OK	33.093	18.3168	-0.85336	-2.10072	0.00125	0.00303185	yes
YNL158W	PGA1	XIV:339611-340208	EV.D	EV.R	OK	35.6451	19.7264	-0.853573	-2.19603	0.00125	0.00303185	yes
YDL045C	FAD1	IV:372687-373608	EV.D	EV.R	OK	17.2064	9.52108	-0.853751	-2.28596	0.00095	0.00238469	yes
YML075C	HMG1	XIII:115733-118898	EV.D	EV.R	OK	55.7083	30.816	-0.854212	-1.89747	0.0028	0.00615423	yes
YPR104C	FHL1	XVI:733622-736433	EV.D	EV.R	OK	15.241	8.43031	-0.854302	-2.37426	0.00095	0.00238469	yes
YKL048C	ELM1	XI:347213-349136	EV.D	EV.R	OK	12.1859	6.74027	-0.854332	-2.14014	0.00065	0.00170735	yes
YNR032W	PPG1	XIV:686009-687116	EV.D	EV.R	OK	21.8477	12.0715	-0.855879	-2.29868	0.00055	0.00147993	yes
YGR105W	VMA21	VII:698598-698832	EV.D	EV.R	OK	126.671	69.9848	-0.85597	-2.06757	0.0024	0.00537667	yes
YMR270C	RRN9	XIII:805325-806423	EV.D	EV.R	OK	20.2266	11.1746	-0.856032	-2.28092	0.00035	0.000996262	yes
YDL215C	GDH2	IV:70639-73918	EV.D	EV.R	OK	41.8926	23.1424	-0.856157	-1.76766	0.0037	0.00789893	yes
YIL044C	AGE2	IX:272949-273846	EV.D	EV.R	OK	22.9167	12.6584	-0.856304	-3.00304	0.00045	0.00124167	yes
YOR008C	SLG1	XV:341277-342414	EV.D	EV.R	OK	41.1614	22.7338	-0.856452	-2.22591	0.0012	0.00292835	yes
YPL020C	ULP1	XVI:512312-514178	EV.D	EV.R	OK	17.3254	9.56764	-0.856654	-2.18485	0.00065	0.00170735	yes
YLR152C	YLR152C	XII:442957-444688	EV.D	EV.R	OK	24.6848	13.6263	-0.857226	-2.07171	0.0008	0.00205247	yes
YDL006W	PTC1	IV:439908-440754	EV.D	EV.R	OK	25.238	13.9304	-0.85736	-2.22027	0.00065	0.00170735	yes
YGR110W	CLD1	VII:713708-715046	EV.D	EV.R	OK	12.9041	7.12183	-0.857513	-2.20982	0.00065	0.00170735	yes
YPR164W	MMS1	XVI:870702-874926	EV.D	EV.R	OK	17.6304	9.72834	-0.857801	-2.02101	0.0016	0.00375683	yes
YDR495C	VPS3	IV:1438114-1441150	EV.D	EV.R	OK	9.94536	5.48742	-0.857895	-2.08786	0.0004	0.00112014	yes
YMR036C	MIH1	XIII:341855-343520	EV.D	EV.R	OK	9.8958	5.4585	-0.858314	-2.19296	0.0009	0.00227526	yes
YDR016C	DAD1	IV:478473-478758	EV.D	EV.R	OK	90.0689	49.6621	-0.858884	-1.81558	0.00305	0.0066308	yes
YLR398C	SKI2	XII:915155-919019	EV.D	EV.R	OK	17.5472	9.67484	-0.858934	-2.65971	0.00085	0.00216511	yes
YLL057C	JLP1	XII:25755-26994	EV.D	EV.R	OK	6.58117	3.62813	-0.85912	-2.50149	0.00105	0.00260504	yes
YHR205W	SCH9	VIII:509362-511837	EV.D	EV.R	OK	44.5323	24.5474	-0.859285	-1.89814	0.0025	0.00556949	yes
YGR002C	SWC4	VII:498475-499906	EV.D	EV.R	OK	8.06681	4.44586	-0.859536	-2.45922	0.00075	0.00194368	yes
YLR432W	IMD3	XII:1002556-1004128	EV.D	EV.R	OK	505.32	278.349	-0.860305	-1.93772	0.00485	0.0100325	yes
YDR106W	ARP10	IV:667003-667858	EV.D	EV.R	OK	3.28479	1.80922	-0.860436	-1.61144	0.0142	0.0259125	yes
YIL038C	NOT3	IX:280141-282652	EV.D	EV.R	OK	17.2852	9.51662	-0.86102	-2.4058	0.00065	0.00170735	yes
YOR075W	UFE1	XV:468211-469252	EV.D	EV.R	OK	18.5951	10.2375	-0.861066	-2.05774	0.00135	0.00323757	yes
YOR390W	YOR390W	XV:1076783-1077911	EV.D	EV.R	OK	6.74704	3.71421	-0.861199	-2.14057	0.0014	0.00334369	yes
YGR208W	SER2	VII:911882-912812	EV.D	EV.R	OK	60.293	33.17	-0.862112	-2.35276	0.0008	0.00205247	yes
YLR185W	RPL37A	XII:522662-523288	EV.D	EV.R	OK	1627.98	895.579	-0.862186	-1.95803	0.00385	0.00817007	yes
YGL114W	YGL114W	VII:293459-295637	EV.D	EV.R	OK	35.0319	19.2653	-0.862667	-2.43417	0.002	0.00459318	yes
YML008C	ERG6	XIII:251838-252990	EV.D	EV.R	OK	89.8355	49.3971	-0.862859	-2.13829	0.00105	0.00260504	yes
YER090W	TRP2	V:337948-339472	EV.D	EV.R	OK	95.5202	52.5223	-0.862876	-1.93767	0.00285	0.00624909	yes
YLR373C	VID22	XII:868661-871367	EV.D	EV.R	OK	18.5196	10.1824	-0.86297	-2.22368	0.0004	0.00112014	yes
YER146W	LSM5	V:462385-462866	EV.D	EV.R	OK	133.606	73.4547	-0.863059	-2.17605	0.00075	0.00194368	yes
YHR162W	YHR162W	VIII:423071-423461	EV.D	EV.R	OK	392.612	215.843	-0.863118	-2.2615	0.00245	0.00547144	yes
YPR175W	DPB2	XVI:888973-891043	EV.D	EV.R	OK	12.7188	6.9918	-0.863227	-2.3265	0.00055	0.00147993	yes
YOL123W	HRP1	XV:87843-89448	EV.D	EV.R	OK	74.2944	40.8378	-0.863348	-1.92299	0.0021	0.00479187	yes
YDR427W	RPN9	IV:1322204-1323386	EV.D	EV.R	OK	83.3819	45.8238	-0.863638	-2.03133	0.00095	0.00238469	yes
YMR202W	ERG2	XIII:667536-668205	EV.D	EV.R	OK	470.249	258.389	-0.863883	-2.08615	0.0033	0.00712827	yes
YDR081C	PDC2	IV:607303-610081	EV.D	EV.R	OK	18.4353	10.1286	-0.864034	-2.15583	0.0004	0.00112014	yes
YGL231C	EMC4	VII:63047-63620	EV.D	EV.R	OK	87.9607	48.3224	-0.864167	-2.07228	0.0005	0.00136317	yes
YER159C	BUR6	V:491486-491958	EV.D	EV.R	OK	34.3556	18.8729	-0.864224	-1.97061	0.00215	0.00488678	yes
YNL188W	KAR1	XIV:286307-287609	EV.D	EV.R	OK	21.3692	11.7386	-0.864273	-2.10988	0.0004	0.00112014	yes
YNL011C	YNL011C	XIV:611835-613170	EV.D	EV.R	OK	10.088	5.54037	-0.864579	-2.02107	0.00065	0.00170735	yes
YML027W	YOX1	XIII:221405-222563	EV.D	EV.R	OK	27.549	15.1254	-0.865024	-2.30015	0.00055	0.00147993	yes
YBR048W	RPS11B	II:332830-333812	EV.D	EV.R	OK	1124.2	617.204	-0.865082	-2.24549	0.00295	0.00644846	yes
YKR090W	PXL1	XI:608945-611066	EV.D	EV.R	OK	13.9397	7.65194	-0.865303	-2.4528	0.00035	0.000996262	yes
YNL298W	CLA4	XIV:68914-71443	EV.D	EV.R	OK	14.0003	7.68469	-0.865399	-2.21625	0.0005	0.00136317	yes
YBR140C	IRA1	II:517349-526628	EV.D	EV.R	OK	44.3835	24.3601	-0.865502	-1.84741	0.0035	0.00751713	yes
YAR014C	BUD14	I:166741-168871	EV.D	EV.R	OK	23.6977	12.9997	-0.866262	-2.39147	0.00055	0.00147993	yes
YML061C	PIF1	XIII:148952-151532	EV.D	EV.R	OK	10.0281	5.5004	-0.866438	-2.32923	0.00025	0.000743375	yes
YMR015C	ERG5	XIII:300868-302485	EV.D	EV.R	OK	183.99	100.906	-0.866616	-1.94279	0.00555	0.0112799	yes
YML053C	YML053C	XIII:169115-169754	EV.D	EV.R	OK	20.8488	11.4338	-0.866659	-2.00366	0.00165	0.00386288	yes
YOL059W	GPD2	XV:217125-218448	EV.D	EV.R	OK	163.186	89.4644	-0.867131	-2.53688	0.00305	0.0066308	yes
YLR030W	YLR030W	XII:203289-204081	EV.D	EV.R	OK	6.85769	3.75941	-0.867215	-2.11567	0.002	0.00459318	yes
YOR128C	ADE2	XV:564475-566191	EV.D	EV.R	OK	108.67	59.5574	-0.867604	-2.24003	0.00215	0.00488678	yes
YML048W	GSF2	XIII:178425-179637	EV.D	EV.R	OK	189.329	103.749	-0.867796	-2.05294	0.0024	0.00537667	yes
YGL058W	RAD6	VII:393985-394504	EV.D	EV.R	OK	71.5424	39.2029	-0.867838	-2.46655	0.00025	0.000743375	yes
YOR002W	ALG6	XV:329416-331051	EV.D	EV.R	OK	98.5288	53.963	-0.868574	-1.90364	0.00295	0.00644846	yes
YDL018C	ERP3	IV:422832-423510	EV.D	EV.R	OK	30.4092	16.6538	-0.868655	-2.02868	0.0008	0.00205247	yes
YPR054W	SMK1	XVI:666279-667446	EV.D	EV.R	OK	18.2186	9.97478	-0.869052	-2.36839	0.0006	0.001597	yes
YML104C	MDM1	XIII:58938-62322	EV.D	EV.R	OK	19.3368	10.5866	-0.869107	-2.02015	0.0009	0.00227526	yes
YJL216C	IMA5	X:24340-26086	EV.D	EV.R	OK	2.65793	1.45374	-0.870536	-1.99009	0.00515	0.0105643	yes
YOR127W	RGA1	XV:561169-564193	EV.D	EV.R	OK	19.8039	10.8292	-0.870867	-2.17847	0.00105	0.00260504	yes
YDR142C	PEX7	IV:740472-741600	EV.D	EV.R	OK	16.9005	9.23542	-0.871819	-2.44017	0.00025	0.000743375	yes
YDR124W	YDR124W	IV:700314-701289	EV.D	EV.R	OK	11.6842	6.38485	-0.871834	-2.0462	0.0011	0.00271121	yes
YNL315C	ATP11	XIV:43323-44280	EV.D	EV.R	OK	26.9732	14.7394	-0.871847	-2.54545	0.00025	0.000743375	yes
YDL075W	RPL31A	IV:322225-322988	EV.D	EV.R	OK	2640.4	1442.78	-0.871909	-2.31932	0.00265	0.00586282	yes
YPL205C	YPL205C	XVI:163921-164266	EV.D	EV.R	OK	10.4264	5.69624	-0.872162	-1.34228	0.02845	0.047548	yes
YOR298W	MUM3	XV:875598-877038	EV.D	EV.R	OK	4.04525	2.20933	-0.872621	-1.78033	0.0031	0.00673263	yes
YAR003W	SWD1	I:155004-156285	EV.D	EV.R	OK	27.2641	14.8883	-0.872821	-2.40563	0.0006	0.001597	yes
YBL056W	PTC3	II:113761-115168	EV.D	EV.R	OK	105.287	57.4925	-0.872878	-1.97576	0.00235	0.00529433	yes
YIL093C	RSM25	IX:187989-188784	EV.D	EV.R	OK	17.8052	9.72187	-0.872995	-2.33342	0.00055	0.00147993	yes
YCR053W	THR4	III:216696-218241	EV.D	EV.R	OK	299.003	163.211	-0.873418	-2.12984	0.00275	0.00606308	yes
YMR289W	ABZ2	XIII:848684-849809	EV.D	EV.R	OK	17.4406	9.51946	-0.873499	-2.20516	0.0006	0.001597	yes
YLL010C	PSR1	XII:129329-130613	EV.D	EV.R	OK	18.127	9.89097	-0.873958	-2.52765	0.00035	0.000996262	yes
YDR354W	TRP4	IV:1184746-1185889	EV.D	EV.R	OK	94.4278	51.5226	-0.874005	-2.01374	0.0024	0.00537667	yes
YBR133C	HSL7	II:501803-504644	EV.D	EV.R	OK	37.715	20.5761	-0.874171	-2.0815	0.00135	0.00323757	yes
YJR109C	CPA2	X:629584-632941	EV.D	EV.R	OK	309.202	168.67	-0.874349	-1.9609	0.00365	0.00780522	yes
YGR246C	BRF1	VII:982481-984272	EV.D	EV.R	OK	9.23133	5.03457	-0.874672	-2.49721	0.00055	0.00147993	yes
YDR163W	CWC15	IV:781422-781950	EV.D	EV.R	OK	9.44951	5.15283	-0.874876	-1.89505	0.00275	0.00606308	yes
YGL102C	YGL102C	VII:310966-311933	EV.D	EV.R	OK	1623.71	884.65	-0.876119	-1.80426	0.0022	0.00498802	yes
YDR313C	PIB1	IV:1089218-1090079	EV.D	EV.R	OK	22.422	12.215	-0.876267	-2.31952	0.0008	0.00205247	yes
YFR029W	PTR3	VI:210936-212973	EV.D	EV.R	OK	9.89316	5.38933	-0.876327	-2.64366	0.0004	0.00112014	yes
YDR127W	ARO1	IV:704483-709250	EV.D	EV.R	OK	242.7	132.174	-0.876733	-2.00671	0.00325	0.00702738	yes
YJR123W	RPS5	X:651900-652578	EV.D	EV.R	OK	2777.5	1512.52	-0.876831	-2.03742	0.0038	0.00808274	yes
YDL001W	RMD1	IV:447983-449276	EV.D	EV.R	OK	13.0893	7.12682	-0.877059	-2.28729	0.00045	0.00124167	yes
YHR160C	PEX18	VIII:419220-420072	EV.D	EV.R	OK	4.81481	2.62019	-0.877808	-1.79645	0.00885	0.0170035	yes
YDR507C	GIN4	IV:1462357-1465786	EV.D	EV.R	OK	30.6971	16.6976	-0.878459	-2.2663	0.0023	0.00519449	yes
YHR172W	SPC97	VIII:448334-450806	EV.D	EV.R	OK	15.0175	8.16814	-0.87856	-2.17584	0.0002	0.000610888	yes
YDR174W	HMO1	IV:812109-812850	EV.D	EV.R	OK	130.67	71.0718	-0.878577	-2.31482	0.00105	0.00260504	yes
YDR080W	VPS41	IV:604007-606986	EV.D	EV.R	OK	10.0995	5.49311	-0.878594	-2.20926	0.00025	0.000743375	yes
YDR432W	NPL3	IV:1328782-1330040	EV.D	EV.R	OK	102.597	55.8011	-0.878623	-2.51147	0.0028	0.00615423	yes
YKL088W	CAB3	XI:275282-276998	EV.D	EV.R	OK	6.36419	3.46106	-0.878763	-2.19958	0.0009	0.00227526	yes
YLR048W	RPS0B	XII:242231-243349	EV.D	EV.R	OK	3883.83	2112.02	-0.878856	-2.0157	0.00385	0.00817007	yes
YKL164C	PIR1	XI:141793-142819	EV.D	EV.R	OK	903.555	491.235	-0.879201	-2.32595	0.0046	0.00957423	yes
YML054C	CYB2	XIII:165532-167308	EV.D	EV.R	OK	13.1764	7.15947	-0.880037	-2.03628	0.0012	0.00292835	yes
YEL003W	GIM4	V:148175-148599	EV.D	EV.R	OK	142.357	77.3214	-0.880577	-2.50131	0.00045	0.00124167	yes
YHR164C	DNA2	VIII:424609-429178	EV.D	EV.R	OK	5.79779	3.14875	-0.880723	-2.24371	0.0004	0.00112014	yes
YKL039W	PTM1	XI:362621-364193	EV.D	EV.R	OK	96.806	52.5719	-0.880806	-2.17934	0.00215	0.00488678	yes
YLR259C	HSP60	XII:663283-665002	EV.D	EV.R	OK	218.267	118.52	-0.880965	-2.77984	0.00335	0.00722164	yes
YLR100W	ERG27	XII:341809-342961	EV.D	EV.R	OK	38.1209	20.6973	-0.881138	-2.01576	0.0041	0.0086404	yes
YDR306C	YDR306C	IV:1073734-1075171	EV.D	EV.R	OK	14.2708	7.7478	-0.881212	-2.11974	0.0004	0.00112014	yes
YMR134W	YMR134W	XIII:537837-538551	EV.D	EV.R	OK	12.8455	6.97198	-0.88162	-1.87468	0.0026	0.00577016	yes
YML055W	SPC2	XIII:164789-165326	EV.D	EV.R	OK	79.216	42.9901	-0.881788	-2.23424	0.0002	0.000610888	yes
YML063W	RPS1B	XIII:146481-147249	EV.D	EV.R	OK	2401.02	1302.69	-0.882156	-1.92973	0.00315	0.00683426	yes
YIL056W	VHR1	IX:249990-251913	EV.D	EV.R	OK	27.1254	14.7152	-0.882334	-2.22985	0.00045	0.00124167	yes
YOR378W	YOR378W	XV:1049510-1051064	EV.D	EV.R	OK	3.64502	1.97728	-0.882411	-2.1252	0.00115	0.0028214	yes
YOL088C	MPD2	XV:153911-154745	EV.D	EV.R	OK	26.708	14.4856	-0.882659	-2.22006	0.00055	0.00147993	yes
YBL082C	ALG3	II:69712-71127	EV.D	EV.R	OK	43.2599	23.4622	-0.882694	-2.52629	0.0025	0.00556949	yes
YLR256W-A	YLR256W-A	XII:651116-652439	EV.D	EV.R	OK	2.18668	1.18542	-0.883346	-1.76541	0.0068	0.0134903	yes
YMR112C	MED11	XIII:494099-494495	EV.D	EV.R	OK	26.8561	14.5583	-0.883414	-2.02704	0.0021	0.00479187	yes
YAL033W	POP5	I:82705-83227	EV.D	EV.R	OK	42.963	23.2891	-0.88344	-2.54956	0.0003	0.000873771	yes
YGR171C	MSM1	VII:840823-842551	EV.D	EV.R	OK	8.55626	4.63599	-0.884104	-2.29247	0.0003	0.000873771	yes
YLR329W	REC102	XII:786441-787333	EV.D	EV.R	OK	9.25326	5.01253	-0.884423	-1.81944	0.0028	0.00615423	yes
YGL003C	CDH1	VII:492473-494174	EV.D	EV.R	OK	15.4834	8.38709	-0.884484	-2.69296	0.00035	0.000996262	yes
YGL065C	ALG2	VII:379759-381271	EV.D	EV.R	OK	25.3798	13.7462	-0.884645	-2.3845	0.0003	0.000873771	yes
YJR115W	YJR115W	X:639941-640451	EV.D	EV.R	OK	9.41583	5.09799	-0.88516	-2.13459	0.0045	0.0093936	yes
YFR042W	KEG1	VI:238457-239060	EV.D	EV.R	OK	61.2586	33.1653	-0.885236	-2.32253	0.00055	0.00147993	yes
YDR366C	YDR366C	IV:1212437-1212836	EV.D	EV.R	OK	1169.05	632.898	-0.885293	-1.77391	0.00245	0.00547144	yes
YDR420W	HKR1	IV:1306266-1311675	EV.D	EV.R	OK	13.5615	7.34133	-0.885402	-2.23384	0.00235	0.00529433	yes
YGR099W	TEL2	VII:687898-689965	EV.D	EV.R	OK	17.5122	9.47923	-0.885522	-2.825	0.00035	0.000996262	yes
YMR266W	RSN1	XIII:798517-801379	EV.D	EV.R	OK	89.7387	48.5593	-0.885983	-2.0254	0.00165	0.00386288	yes
YKL182W	FAS1	XI:100670-106826	EV.D	EV.R	OK	1096.83	593.373	-0.886325	-1.97264	0.00305	0.0066308	yes
YOR209C	NPT1	XV:736436-737726	EV.D	EV.R	OK	122.239	66.1223	-0.886492	-2.00814	0.00135	0.00323757	yes
YML062C	MFT1	XIII:147504-148683	EV.D	EV.R	OK	8.89217	4.80566	-0.8878	-2.82223	0.00175	0.0040776	yes
YER017C	AFG3	V:189502-191788	EV.D	EV.R	OK	17.4412	9.42314	-0.888221	-2.44176	0.0006	0.001597	yes
YPR178W	PRP4	XVI:892312-893729	EV.D	EV.R	OK	9.35414	5.05278	-0.888528	-2.47768	0.0007	0.00182743	yes
YOR115C	TRS33	XV:538658-539465	EV.D	EV.R	OK	43.2428	23.3547	-0.888744	-2.10385	0.0002	0.000610888	yes
YDR292C	SRP101	IV:1043145-1045011	EV.D	EV.R	OK	37.0944	20.0334	-0.888794	-2.28042	0.00045	0.00124167	yes
YPR029C	APL4	XVI:624468-626967	EV.D	EV.R	OK	30.059	16.2313	-0.889016	-2.14391	0.00085	0.00216511	yes
YGL156W	AMS1	VII:210415-213667	EV.D	EV.R	OK	18.5602	10.022	-0.88904	-2.16241	0.0007	0.00182743	yes
YOL051W	GAL11	XV:234939-238202	EV.D	EV.R	OK	10.9181	5.89531	-0.889085	-2.1669	0.00135	0.00323757	yes
YOR290C	SNF2	XV:855146-860258	EV.D	EV.R	OK	19.6092	10.5878	-0.889129	-2.23353	0.0012	0.00292835	yes
YNL063W	MTQ1	XIV:507757-508702	EV.D	EV.R	OK	11.5097	6.21331	-0.889418	-2.32799	0.0009	0.00227526	yes
YLR453C	RIF2	XII:1041798-1042986	EV.D	EV.R	OK	12.1825	6.57639	-0.889438	-2.03385	0.0009	0.00227526	yes
YNL327W	EGT2	XIV:24047-27173	EV.D	EV.R	OK	187.546	101.24	-0.889457	-1.9881	0.0025	0.00556949	yes
YOL119C	MCH4	XV:94855-96361	EV.D	EV.R	OK	55.8099	30.125	-0.889559	-1.96391	0.00125	0.00303185	yes
YOR226C	ISU2	XV:761391-762084	EV.D	EV.R	OK	32.3659	17.4689	-0.88969	-2.33584	0.0035	0.00751713	yes
YAR027W	UIP3	I:183769-184477	EV.D	EV.R	OK	34.7517	18.7544	-0.889851	-1.97638	0.0008	0.00205247	yes
YDR186C	YDR186C	IV:832858-835492	EV.D	EV.R	OK	36.2719	19.5723	-0.890041	-2.45003	0.0014	0.00334369	yes
YHR119W	SET1	VIII:346042-349285	EV.D	EV.R	OK	20.0202	10.7998	-0.890453	-2.23094	0.00085	0.00216511	yes
YBL072C	RPS8A	II:88522-89125	EV.D	EV.R	OK	418.328	225.628	-0.890688	-2.33894	0.00135	0.00323757	yes
YOR013W	IRC11	XV:356542-357221	EV.D	EV.R	OK	16.815	9.06923	-0.890695	-1.86013	0.0261	0.0441512	yes
YEL059W	HHY1	V:42651-42960	EV.D	EV.R	OK	6.82615	3.68115	-0.890916	-1.67176	0.0294	0.0489311	yes
YJL047C	RTT101	X:349579-352108	EV.D	EV.R	OK	11.5681	6.23819	-0.890948	-2.25343	0.0003	0.000873771	yes
YNL329C	PEX6	XIV:19540-22633	EV.D	EV.R	OK	23.3228	12.5742	-0.891278	-2.24341	0.00065	0.00170735	yes
YCL056C	PEX34	III:26924-27359	EV.D	EV.R	OK	44.1618	23.8075	-0.891384	-2.37458	0.00085	0.00216511	yes
YPL092W	SSU1	XVI:373792-375169	EV.D	EV.R	OK	49.5575	26.7144	-0.891483	-2.21937	0.0008	0.00205247	yes
YOR278W	HEM4	XV:842816-843644	EV.D	EV.R	OK	18.5246	9.98456	-0.891674	-2.2193	0.00095	0.00238469	yes
YKL058W	TOA2	XI:330165-330534	EV.D	EV.R	OK	198.029	106.674	-0.892503	-2.16926	0.0004	0.00112014	yes
YLR275W	SMD2	XII:694377-694800	EV.D	EV.R	OK	65.6702	35.3733	-0.892577	-2.07883	0.0013	0.00313766	yes
YMR130W	YMR130W	XIII:532118-533027	EV.D	EV.R	OK	23.6718	12.7454	-0.893189	-2.27582	0.00055	0.00147993	yes
YMR078C	CTF18	XIII:422502-424728	EV.D	EV.R	OK	13.3473	7.18634	-0.893221	-2.31474	0.00045	0.00124167	yes
YPR088C	SRP54	XVI:711353-713028	EV.D	EV.R	OK	37.893	20.4005	-0.893325	-2.36452	0.0005	0.00136317	yes
YDR228C	PCF11	IV:921925-923806	EV.D	EV.R	OK	12.198	6.56659	-0.893434	-2.23098	0.00015	0.000470987	yes
YOR071C	NRT1	XV:459479-461276	EV.D	EV.R	OK	15.059	8.10297	-0.894105	-2.72259	0.00025	0.000743375	yes
YKR014C	YPT52	XI:465366-466071	EV.D	EV.R	OK	56.1467	30.2112	-0.894119	-2.2665	0.0003	0.000873771	yes
YER048W-A	ISD11	V:250717-251002	EV.D	EV.R	OK	252.887	136.063	-0.89422	-2.33054	0.00065	0.00170735	yes
YLR234W	TOP3	XII:609782-612117	EV.D	EV.R	OK	3.09619	1.66546	-0.89457	-2.75913	0.0026	0.00577016	yes
YOL034W	SMC5	XV:259922-263204	EV.D	EV.R	OK	8.46597	4.55296	-0.89487	-2.21933	0.00015	0.000470987	yes
YOR265W	RBL2	XV:820453-820774	EV.D	EV.R	OK	75.0671	40.3705	-0.894879	-2.10148	0.0008	0.00205247	yes
YKL005C	BYE1	XI:433092-434877	EV.D	EV.R	OK	14.4928	7.79332	-0.89503	-2.40012	5e-05	0.00017485	yes
YNL139C	THO2	XIV:360916-365717	EV.D	EV.R	OK	30.4069	16.3479	-0.895288	-2.04593	0.0013	0.00313766	yes
YDL061C	RPS29B	IV:340627-340798	EV.D	EV.R	OK	6347.36	3412.54	-0.895311	-2.56167	0.0016	0.00375683	yes
YJL073W	JEM1	X:303180-305118	EV.D	EV.R	OK	10.6901	5.74549	-0.895772	-2.27579	0.00055	0.00147993	yes
YDR303C	RSC3	IV:1068728-1071386	EV.D	EV.R	OK	34.5659	18.5767	-0.895851	-2.1061	0.00055	0.00147993	yes
YEL037C	RAD23	V:81406-82603	EV.D	EV.R	OK	30.4717	16.371	-0.896331	-2.99524	0.0003	0.000873771	yes
YPL071C	YPL071C	XVI:420047-420518	EV.D	EV.R	OK	39.6173	21.2842	-0.896347	-2.12848	0.00125	0.00303185	yes
YKL094W	YJU3	XI:263348-264290	EV.D	EV.R	OK	42.1811	22.6524	-0.896935	-2.54434	0.00035	0.000996262	yes
YBR255C-A	YBR255C-A	II:726617-727074	EV.D	EV.R	OK	51.6051	27.7103	-0.897094	-2.38717	0.00055	0.00147993	yes
YNL317W	PFS2	XIV:40618-42016	EV.D	EV.R	OK	9.88039	5.30294	-0.897776	-2.23182	0.0004	0.00112014	yes
YNR042W	YNR042W	XIV:700540-701666	EV.D	EV.R	OK	33.4424	17.9488	-0.897793	-1.3943	0.0244	0.0416611	yes
YIL046W	MET30	IX:268650-270573	EV.D	EV.R	OK	12.1078	6.49798	-0.897872	-2.69549	0.00025	0.000743375	yes
YDL027C	YDL027C	IV:403694-405060	EV.D	EV.R	OK	21.0255	11.2792	-0.898473	-1.97759	0.001	0.00249454	yes
YOR052C	YOR052C	XV:426771-427224	EV.D	EV.R	OK	56.8644	30.5015	-0.898644	-2.25346	0.0005	0.00136317	yes
YER070W	RNR1	V:298949-301616	EV.D	EV.R	OK	333.574	178.914	-0.898744	-1.88336	0.0041	0.0086404	yes
YKL196C	YKT6	XI:74931-75534	EV.D	EV.R	OK	99.7421	53.4919	-0.898881	-2.25244	0.0006	0.001597	yes
YHR006W	STP2	VIII:117813-119439	EV.D	EV.R	OK	39.0722	20.948	-0.899328	-2.33298	0.00065	0.00170735	yes
YOR249C	APC5	XV:798673-800731	EV.D	EV.R	OK	10.1292	5.4305	-0.89936	-2.38197	0.0005	0.00136317	yes
YGR009C	SEC9	VII:509046-511002	EV.D	EV.R	OK	10.7996	5.78911	-0.899563	-2.59724	0.00035	0.000996262	yes
YGR263C	SAY1	VII:1017966-1019241	EV.D	EV.R	OK	13.5186	7.24511	-0.899865	-2.26957	0.0003	0.000873771	yes
YER123W	YCK3	V:404812-406387	EV.D	EV.R	OK	30.1915	16.1783	-0.900081	-2.32581	0.00025	0.000743375	yes
YOR323C	PRO2	XV:921534-922905	EV.D	EV.R	OK	77.2565	41.3984	-0.900081	-2.23986	0.00155	0.00365284	yes
YDR348C	YDR348C	IV:1170325-1171825	EV.D	EV.R	OK	20.8719	11.1823	-0.900345	-2.48027	0.00045	0.00124167	yes
YJR051W	OSM1	X:529860-531366	EV.D	EV.R	OK	23.2543	12.4522	-0.901097	-2.40837	0.0004	0.00112014	yes
YLL016W	SDC25	XII:112846-115993	EV.D	EV.R	OK	8.93541	4.78452	-0.901161	-2.26115	0.00035	0.000996262	yes
YNL295W	YNL295W	XIV:76945-78520	EV.D	EV.R	OK	11.1094	5.94569	-0.901867	-2.49766	0.0003	0.000873771	yes
YER139C	RTR1	V:450562-451243	EV.D	EV.R	OK	16.6848	8.92677	-0.902322	-1.98357	0.0013	0.00313766	yes
YMR287C	DSS1	XIII:842435-845345	EV.D	EV.R	OK	12.3232	6.5898	-0.903071	-2.34465	0.00015	0.000470987	yes
YOL009C	MDM12	XV:309323-310139	EV.D	EV.R	OK	14.3561	7.67498	-0.903426	-2.14361	0.0014	0.00334369	yes
YOR373W	NUD1	XV:1036833-1039389	EV.D	EV.R	OK	9.99573	5.34283	-0.903708	-2.47378	5e-05	0.00017485	yes
YAL023C	PMT2	I:106271-108551	EV.D	EV.R	OK	145.06	77.5297	-0.903834	-2.25038	0.002	0.00459318	yes
YHR141C	RPL42B	VIII:381989-382751	EV.D	EV.R	OK	2246.17	1200.47	-0.90387	-2.57592	0.0023	0.00519449	yes
YKR027W	BCH2	XI:491363-493661	EV.D	EV.R	OK	14.0727	7.51717	-0.904635	-2.26817	0.0003	0.000873771	yes
YJL201W	ECM25	X:54378-56178	EV.D	EV.R	OK	26.6587	14.2363	-0.905033	-2.26279	0.0001	0.000328	yes
YLR104W	LCL2	XII:346584-346980	EV.D	EV.R	OK	39.2009	20.9271	-0.905514	-2.18783	0.00045	0.00124167	yes
YMR072W	ABF2	XIII:411568-412120	EV.D	EV.R	OK	126.245	67.3903	-0.905614	-2.09726	0.00045	0.00124167	yes
YCL029C	BIK1	III:68598-69921	EV.D	EV.R	OK	12.9359	6.90372	-0.90593	-2.6031	0.00025	0.000743375	yes
YLR262C	YPT6	XII:668236-668891	EV.D	EV.R	OK	42.0763	22.4545	-0.906003	-1.8375	0.00285	0.00624909	yes
YHL030W-A	YHL030W-A	VIII:38814-39535	EV.D	EV.R	OK	17.983	9.59169	-0.906775	-1.99285	0.00535	0.0109115	yes
YPL183W-A	RTC6	XVI:199094-199376	EV.D	EV.R	OK	138.907	74.0602	-0.907352	-3.08484	0.00065	0.00170735	yes
YGL108C	YGL108C	VII:303512-304071	EV.D	EV.R	OK	21.0648	11.2289	-0.907625	-1.87956	0.00405	0.00855193	yes
YAR002W	NUP60	I:152256-153876	EV.D	EV.R	OK	27.2908	14.545	-0.907895	-2.49302	0.0002	0.000610888	yes
YGL201C	MCM6	VII:117853-120907	EV.D	EV.R	OK	19.7191	10.5092	-0.907932	-2.44624	0.00065	0.00170735	yes
YOR059C	YOR059C	XV:438905-440258	EV.D	EV.R	OK	16.4941	8.7891	-0.908167	-2.6436	0.0002	0.000610888	yes
YIR038C	GTT1	IX:423808-424513	EV.D	EV.R	OK	97.6101	52.0106	-0.908225	-1.97596	0.00095	0.00238469	yes
YPL070W	MUK1	XVI:420947-422786	EV.D	EV.R	OK	13.6726	7.28527	-0.908235	-2.21989	0.0004	0.00112014	yes
YNL253W	TEX1	XIV:170017-171286	EV.D	EV.R	OK	16.7998	8.95005	-0.908473	-2.18843	0.00065	0.00170735	yes
YLR144C	ACF2	XII:429676-432016	EV.D	EV.R	OK	23.0869	12.2919	-0.909364	-2.25766	0.00035	0.000996262	yes
YLR313C	SPH1	XII:760749-762342	EV.D	EV.R	OK	5.49467	2.92502	-0.909586	-2.14489	0.0007	0.00182743	yes
YHR132W-A	IGO2	VIII:370053-370449	EV.D	EV.R	OK	56.5502	30.1019	-0.909675	-2.18888	0.00075	0.00194368	yes
YOL138C	RTC1	XV:61324-65350	EV.D	EV.R	OK	8.15699	4.3413	-0.90991	-2.42579	0.0003	0.000873771	yes
YLR431C	ATG23	XII:1000341-1001703	EV.D	EV.R	OK	8.1661	4.34593	-0.90998	-2.27337	0.00095	0.00238469	yes
YLR386W	VAC14	XII:893627-896270	EV.D	EV.R	OK	16.227	8.63384	-0.910323	-2.26514	0.0004	0.00112014	yes
YDL080C	THI3	IV:310641-312471	EV.D	EV.R	OK	14.1339	7.51987	-0.910379	-2.49739	0.00035	0.000996262	yes
YFR009W	GCN20	VI:162487-164746	EV.D	EV.R	OK	61.6376	32.7929	-0.910428	-2.03095	0.002	0.00459318	yes
YIL140W	AXL2	IX:85052-87837	EV.D	EV.R	OK	38.4635	20.4633	-0.910448	-2.07668	0.0013	0.00313766	yes
YNL024C-A	KSH1	XIV:586601-586820	EV.D	EV.R	OK	268.11	142.603	-0.910819	-2.23748	0.00015	0.000470987	yes
YGR001C	YGR001C	VII:497132-498034	EV.D	EV.R	OK	73.1067	38.884	-0.910826	-2.53016	0.00045	0.00124167	yes
YDR236C	FMN1	IV:935235-935892	EV.D	EV.R	OK	39.6246	21.0727	-0.911019	-2.65689	0.0003	0.000873771	yes
YLR426W	TDA5	XII:987061-988113	EV.D	EV.R	OK	14.6198	7.77494	-0.91102	-2.82949	0.00015	0.000470987	yes
YDR158W	HOM2	IV:770356-771454	EV.D	EV.R	OK	459.811	244.526	-0.911052	-2.18572	0.00225	0.00509056	yes
YOL133W	HRT1	XV:70155-70690	EV.D	EV.R	OK	30.1717	16.0443	-0.911135	-1.98719	0.0021	0.00479187	yes
YOL062C	APM4	XV:210519-211995	EV.D	EV.R	OK	35.1762	18.7046	-0.911208	-2.3085	0.00045	0.00124167	yes
YBR074W	YBR074W	II:386285-389216	EV.D	EV.R	OK	34.9163	18.5633	-0.911447	-2.11585	0.00155	0.00365284	yes
YMR055C	BUB2	XIII:386100-387021	EV.D	EV.R	OK	26.5924	14.1367	-0.911563	-2.54037	0.0001	0.000328	yes
YLR359W	ADE13	XII:844281-845730	EV.D	EV.R	OK	559.237	297.276	-0.911656	-2.01517	0.002	0.00459318	yes
YNR052C	POP2	XIV:719345-720647	EV.D	EV.R	OK	26.2792	13.9665	-0.911952	-2.52016	0.00025	0.000743375	yes
YDR188W	CCT6	IV:836227-838061	EV.D	EV.R	OK	79.2973	42.1403	-0.912073	-2.8423	0.0015	0.00355729	yes
YHR121W	LSM12	VIII:352755-353319	EV.D	EV.R	OK	54.3836	28.8928	-0.912461	-2.31591	0.00025	0.000743375	yes
YJL026W	RNR2	X:392403-393603	EV.D	EV.R	OK	598.953	318.179	-0.912605	-1.90049	0.0061	0.0122729	yes
YJL138C	TIF2	X:153503-154691	EV.D	EV.R	OK	131.83	70.0179	-0.912885	-2.2014	0.0018	0.00418495	yes
YOR122C	PFY1	XV:552297-552887	EV.D	EV.R	OK	823.547	437.22	-0.913491	-2.15934	0.00155	0.00365284	yes
YER019C-A	SBH2	V:194272-194539	EV.D	EV.R	OK	633.959	336.458	-0.913962	-2.26655	0.00065	0.00170735	yes
YKL188C	PXA2	XI:86224-88786	EV.D	EV.R	OK	3.20872	1.70287	-0.914029	-2.03947	0.00085	0.00216511	yes
YEL025C	YEL025C	V:102580-106147	EV.D	EV.R	OK	20.3598	10.8041	-0.914148	-2.17681	0.00055	0.00147993	yes
YDR047W	HEM12	IV:551859-552948	EV.D	EV.R	OK	26.9287	14.2866	-0.914485	-3.20568	0.00015	0.000470987	yes
YDR310C	SUM1	IV:1081127-1084316	EV.D	EV.R	OK	15.4565	8.20018	-0.914489	-2.46792	0.00055	0.00147993	yes
YOR212W	STE4	XV:742909-744181	EV.D	EV.R	OK	42.7353	22.6541	-0.915656	-2.37745	0.0004	0.00112014	yes
YNL322C	KRE1	XIV:33293-34235	EV.D	EV.R	OK	129.367	68.558	-0.916071	-2.35093	0.00095	0.00238469	yes
YOR110W	TFC7	XV:528940-530248	EV.D	EV.R	OK	12.3889	6.56303	-0.91662	-2.48753	0.00055	0.00147993	yes
YNL273W	TOF1	XIV:122882-126599	EV.D	EV.R	OK	9.09691	4.81743	-0.917113	-2.30831	5e-05	0.00017485	yes
YNL126W	SPC98	XIV:387226-389767	EV.D	EV.R	OK	21.3084	11.2819	-0.91741	-2.15901	0.00045	0.00124167	yes
YLR433C	CNA1	XII:1004346-1006008	EV.D	EV.R	OK	20.2693	10.7303	-0.91761	-2.33414	0.00035	0.000996262	yes
YMR231W	PEP5	XIII:733544-736634	EV.D	EV.R	OK	12.6606	6.7022	-0.917642	-2.25175	0.0004	0.00112014	yes
YML041C	VPS71	XIII:194912-195755	EV.D	EV.R	OK	12.0988	6.4042	-0.917768	-2.17089	0.0005	0.00136317	yes
YMR028W	TAP42	XIII:327481-328582	EV.D	EV.R	OK	11.906	6.30189	-0.917831	-2.22911	0.0006	0.001597	yes
YNL258C	DSL1	XIV:158108-160373	EV.D	EV.R	OK	25.3498	13.4158	-0.918041	-2.28957	0.00065	0.00170735	yes
YLR245C	CDD1	XII:626501-626930	EV.D	EV.R	OK	28.4763	15.0675	-0.918318	-2.16659	0.0009	0.00227526	yes
YIL126W	STH1	IX:117991-122071	EV.D	EV.R	OK	36.1586	19.1314	-0.9184	-2.08986	0.0017	0.00396977	yes
YLR355C	ILV5	XII:838065-839253	EV.D	EV.R	OK	2253.05	1192.08	-0.918403	-2.45708	0.0021	0.00479187	yes
YPL268W	PLC1	XVI:35235-37845	EV.D	EV.R	OK	14.1511	7.48666	-0.91852	-2.43621	0.00015	0.000470987	yes
YER087C-B	SBH1	V:332581-332830	EV.D	EV.R	OK	668.831	353.841	-0.918539	-2.69896	0.00035	0.000996262	yes
YOR236W	DFR1	XV:780905-781541	EV.D	EV.R	OK	19.8804	10.5162	-0.918741	-2.43812	0.00035	0.000996262	yes
YOR313C	SPS4	XV:901857-902874	EV.D	EV.R	OK	12.28	6.49297	-0.919361	-2.26576	0.00045	0.00124167	yes
YDL155W	CLB3	IV:176772-178056	EV.D	EV.R	OK	16.3309	8.63459	-0.919408	-2.57129	0.0001	0.000328	yes
YMR025W	CSI1	XIII:323299-324187	EV.D	EV.R	OK	5.79771	3.06536	-0.919428	-1.69083	0.00585	0.0118183	yes
YDL232W	OST4	IV:38486-38597	EV.D	EV.R	OK	570.14	301.418	-0.91955	-1.67698	0.0088	0.0169227	yes
YNR028W	CPR8	XIV:676176-677103	EV.D	EV.R	OK	27.4372	14.502	-0.919882	-2.40718	0.00025	0.000743375	yes
YLR211C	YLR211C	XII:563791-564531	EV.D	EV.R	OK	15.0113	7.93224	-0.920249	-2.0153	0.0012	0.00292835	yes
YLR203C	MSS51	XII:550649-551960	EV.D	EV.R	OK	56.679	29.9488	-0.920317	-2.55777	0.00055	0.00147993	yes
YGR266W	YGR266W	VII:1022655-1024761	EV.D	EV.R	OK	12.2899	6.49356	-0.92039	-2.3428	5e-05	0.00017485	yes
YEL011W	GLC3	V:133119-135234	EV.D	EV.R	OK	31.4902	16.6376	-0.920453	-1.17831	0.0151	0.0273752	yes
YNR029C	YNR029C	XIV:677198-678488	EV.D	EV.R	OK	11.3345	5.9877	-0.920651	-2.44011	0.0004	0.00112014	yes
YLR321C	SFH1	XII:776583-777942	EV.D	EV.R	OK	11.8321	6.25049	-0.920666	-2.20548	0.00035	0.000996262	yes
YBL037W	APL3	II:147208-150286	EV.D	EV.R	OK	19.4759	10.2853	-0.921112	-2.34623	0.00045	0.00124167	yes
YNL330C	RPD3	XIV:18000-19302	EV.D	EV.R	OK	28.5652	15.077	-0.921911	-2.56819	0.0002	0.000610888	yes
YHR110W	ERP5	VIII:332281-332920	EV.D	EV.R	OK	57.8008	30.5062	-0.921985	-2.3743	0.0002	0.000610888	yes
YOR114W	YOR114W	XV:537569-538454	EV.D	EV.R	OK	8.09376	4.27072	-0.922331	-1.99003	0.001	0.00249454	yes
YLR139C	SLS1	XII:421541-423473	EV.D	EV.R	OK	10.2328	5.39783	-0.922755	-2.57917	0.0006	0.001597	yes
YMR210W	YMR210W	XIII:687515-688865	EV.D	EV.R	OK	21.5505	11.3675	-0.922799	-2.52027	5e-05	0.00017485	yes
YML052W	SUR7	XIII:170401-171310	EV.D	EV.R	OK	277.812	146.535	-0.922865	-2.17082	0.0016	0.00375683	yes
YGR218W	CRM1	VII:932540-935795	EV.D	EV.R	OK	78.9138	41.6085	-0.9234	-2.01588	0.0011	0.00271121	yes
YLL003W	SFI1	XII:143200-146041	EV.D	EV.R	OK	11.7441	6.19221	-0.923409	-2.33316	0.00015	0.000470987	yes
YMR255W	GFD1	XIII:778000-778567	EV.D	EV.R	OK	33.6694	17.7495	-0.923664	-2.38305	0.00015	0.000470987	yes
YDL087C	LUC7	IV:300213-300999	EV.D	EV.R	OK	4.57516	2.41159	-0.923841	-2.09897	0.0019	0.00440145	yes
YHL040C	ARN1	VIII:19087-20971	EV.D	EV.R	OK	23.0836	12.1614	-0.924558	-2.01763	0.0012	0.00292835	yes
YGL241W	KAP114	VII:45444-48459	EV.D	EV.R	OK	10.3308	5.44201	-0.924745	-2.42069	0.00035	0.000996262	yes
YDR264C	AKR1	IV:996028-998323	EV.D	EV.R	OK	54.0375	28.4636	-0.924841	-2.13299	0.00155	0.00365284	yes
YGR282C	BGL2	VII:1057782-1058724	EV.D	EV.R	OK	3077.12	1620.69	-0.924975	-2.18918	0.00275	0.00606308	yes
YJL173C	RFA3	X:96160-96529	EV.D	EV.R	OK	74.2373	39.0933	-0.925222	-2.31327	0.00035	0.000996262	yes
YER103W	SSA4	V:364588-366517	EV.D	EV.R	OK	8.78249	4.62416	-0.92544	-2.7193	0.0012	0.00292835	yes
YBR047W	FMP23	II:331832-332360	EV.D	EV.R	OK	11.0224	5.80321	-0.925518	-1.62564	0.0064	0.012788	yes
YDR472W	TRS31	IV:1403321-1404173	EV.D	EV.R	OK	32.1528	16.9256	-0.925733	-2.38501	0.0002	0.000610888	yes
YOR308C	SNU66	XV:894623-896387	EV.D	EV.R	OK	8.67649	4.56716	-0.925813	-2.47503	0.00015	0.000470987	yes
YOR334W	MRS2	XV:944540-946008	EV.D	EV.R	OK	13.592	7.15362	-0.926016	-2.32213	0.00035	0.000996262	yes
YBR110W	ALG1	II:458871-460221	EV.D	EV.R	OK	46.1504	24.2878	-0.92611	-2.35192	0.0003	0.000873771	yes
YDR125C	ECM18	IV:701396-702758	EV.D	EV.R	OK	7.83576	4.12363	-0.92616	-2.19578	0.0008	0.00205247	yes
YOR049C	RSB1	XV:422667-423732	EV.D	EV.R	OK	7.27469	3.82674	-0.926769	-2.22673	0.00035	0.000996262	yes
YDR501W	PLM2	IV:1451352-1452918	EV.D	EV.R	OK	7.46222	3.92462	-0.927051	-2.2484	0.00025	0.000743375	yes
YLR239C	LIP2	XII:616331-617318	EV.D	EV.R	OK	9.02583	4.74648	-0.927201	-2.47821	0.00065	0.00170735	yes
YNR008W	LRO1	XIV:640395-642381	EV.D	EV.R	OK	7.83359	4.11935	-0.927257	-2.54602	0.00025	0.000743375	yes
YER111C	SWI4	V:382594-385876	EV.D	EV.R	OK	20.4238	10.7382	-0.927498	-2.25897	0.00025	0.000743375	yes
YGR169C-A	YGR169C-A	VII:836386-836665	EV.D	EV.R	OK	22.33	11.7373	-0.92788	-1.83376	0.01195	0.0222122	yes
YDR458C	HEH2	IV:1380054-1382046	EV.D	EV.R	OK	25.3915	13.3454	-0.928005	-2.7832	0.00015	0.000470987	yes
YER165W	PAB1	V:510372-512106	EV.D	EV.R	OK	488.833	256.865	-0.928331	-2.39728	0.002	0.00459318	yes
YPL008W	CHL1	XVI:539384-541970	EV.D	EV.R	OK	10.3948	5.46162	-0.928464	-2.6362	0.00035	0.000996262	yes
YJR075W	HOC1	X:573980-575171	EV.D	EV.R	OK	53.3853	28.0402	-0.928944	-2.43181	0.0004	0.00112014	yes
YLR340W	RPP0	XII:805783-806825	EV.D	EV.R	OK	6456.24	3390.8	-0.929068	-2.25839	0.0021	0.00479187	yes
YGL184C	STR3	VII:154614-156012	EV.D	EV.R	OK	28.381	14.9043	-0.929195	-2.16863	0.0013	0.00313766	yes
YNL312W	RFA2	XIV:48286-49216	EV.D	EV.R	OK	33.3951	17.5356	-0.929354	-2.47364	0.0001	0.000328	yes
YIL156W	UBP7	IX:48090-51306	EV.D	EV.R	OK	6.67969	3.50737	-0.929391	-2.44976	0.00035	0.000996262	yes
YHR155W	YSP1	VIII:407102-410789	EV.D	EV.R	OK	23.9828	12.5919	-0.929506	-2.37115	0.0003	0.000873771	yes
YAR019C	CDC15	I:172210-175330	EV.D	EV.R	OK	11.729	6.15643	-0.929911	-2.54592	5e-05	0.00017485	yes
YBL032W	HEK2	II:160183-161329	EV.D	EV.R	OK	59.9632	31.4714	-0.930037	-3.407	0.00065	0.00170735	yes
YBR013C	YBR013C	II:265491-265881	EV.D	EV.R	OK	32.5932	17.1058	-0.930088	-2.14579	0.001	0.00249454	yes
YBL034C	STU1	II:153847-158389	EV.D	EV.R	OK	16.9771	8.90982	-0.930121	-2.32606	0.0003	0.000873771	yes
YDL141W	BPL1	IV:203038-205111	EV.D	EV.R	OK	49.93	26.2026	-0.930196	-2.37597	0.00065	0.00170735	yes
YBR273C	UBX7	II:748060-749371	EV.D	EV.R	OK	12.867	6.75162	-0.930374	-2.93246	0.0001	0.000328	yes
YDL052C	SLC1	IV:362671-363583	EV.D	EV.R	OK	64.5606	33.8565	-0.931219	-2.49047	0.00065	0.00170735	yes
YBR290W	BSD2	II:782590-783556	EV.D	EV.R	OK	12.8181	6.72158	-0.93131	-2.45937	0.00015	0.000470987	yes
YNL072W	RNH201	XIV:490316-491240	EV.D	EV.R	OK	10.151	5.32294	-0.931333	-2.82886	0.0003	0.000873771	yes
YKL122C	SRP21	XI:212494-212998	EV.D	EV.R	OK	78.5204	41.1683	-0.931534	-2.41309	0.0002	0.000610888	yes
YML072C	TCB3	XIII:124729-129367	EV.D	EV.R	OK	107.355	56.2849	-0.931564	-2.06651	0.00225	0.00509056	yes
YDR540C	IRC4	IV:1517135-1517675	EV.D	EV.R	OK	8.78158	4.60105	-0.932517	-1.86191	0.0039	0.00826521	yes
YJR045C	SSC1	X:519637-521602	EV.D	EV.R	OK	409.937	214.772	-0.932595	-2.57131	0.00155	0.00365284	yes
YCL047C	POF1	III:43660-44437	EV.D	EV.R	OK	18.5947	9.73935	-0.932995	-2.23815	0.00025	0.000743375	yes
YPR068C	HOS1	XVI:682940-684353	EV.D	EV.R	OK	4.50443	2.35885	-0.933261	-2.98887	0.0009	0.00227526	yes
YFR020W	YFR020W	VI:192736-193435	EV.D	EV.R	OK	18.0331	9.44322	-0.933297	-2.66944	0.0005	0.00136317	yes
YNR051C	BRE5	XIV:716779-718327	EV.D	EV.R	OK	65.5004	34.2927	-0.933603	-2.3844	0.00085	0.00216511	yes
YPL257W	YPL257W	XVI:63278-63860	EV.D	EV.R	OK	16.0359	8.39304	-0.934043	-1.99286	0.0005	0.00136317	yes
YLR064W	PER33	XII:265455-266277	EV.D	EV.R	OK	134.029	70.1424	-0.934181	-2.18238	0.0006	0.001597	yes
YDR159W	SAC3	IV:771876-775782	EV.D	EV.R	OK	13.3621	6.99197	-0.934376	-2.27252	0.00065	0.00170735	yes
YCL035C	GRX1	III:60840-61173	EV.D	EV.R	OK	162.267	84.9015	-0.934507	-2.59765	0.00035	0.000996262	yes
YJL049W	YJL049W	X:345972-347325	EV.D	EV.R	OK	16.8713	8.82727	-0.934531	-2.31705	0.00035	0.000996262	yes
YPL010W	RET3	XVI:535017-535587	EV.D	EV.R	OK	199.617	104.431	-0.934689	-2.17564	0.0003	0.000873771	yes
YNL054W	VAC7	XIV:526085-529583	EV.D	EV.R	OK	10.8328	5.66674	-0.934821	-2.40431	0.0002	0.000610888	yes
YDR484W	VPS52	IV:1422762-1424688	EV.D	EV.R	OK	12.7685	6.67899	-0.934885	-2.14457	0.00015	0.000470987	yes
YCL005W	LDB16	III:108020-108791	EV.D	EV.R	OK	38.0051	19.8654	-0.935936	-2.60892	0.0002	0.000610888	yes
YKR043C	SHB17	XI:520896-521712	EV.D	EV.R	OK	86.6834	45.3041	-0.936114	-2.73248	0.0006	0.001597	yes
YPR127W	YPR127W	XVI:790082-791120	EV.D	EV.R	OK	22.6381	11.827	-0.936678	-2.651	0.00015	0.000470987	yes
YML036W	CGI121	XIII:205641-206293	EV.D	EV.R	OK	31.9371	16.685	-0.936686	-2.22524	0.00015	0.000470987	yes
YPL279C	YPL279C	XVI:13227-14355	EV.D	EV.R	OK	7.9785	4.1678	-0.93683	-2.39448	0.0004	0.00112014	yes
YCR086W	CSM1	III:263391-263964	EV.D	EV.R	OK	7.73349	4.03892	-0.937149	-2.08668	0.0014	0.00334369	yes
YJR096W	YJR096W	X:611194-612043	EV.D	EV.R	OK	23.2841	12.157	-0.93756	-2.691	0.00025	0.000743375	yes
YCL055W	KAR4	III:27928-28936	EV.D	EV.R	OK	29.9958	15.6565	-0.937997	-2.23558	0.0003	0.000873771	yes
YER167W	BCK2	V:518215-520771	EV.D	EV.R	OK	22.1382	11.5534	-0.938219	-2.40201	0.00035	0.000996262	yes
YBR077C	SLM4	II:391804-392293	EV.D	EV.R	OK	43.7115	22.7932	-0.939412	-2.30589	0.00025	0.000743375	yes
YBR281C	DUG2	II:764969-767606	EV.D	EV.R	OK	16.6537	8.6821	-0.939727	-2.44735	0.00025	0.000743375	yes
YML019W	OST6	XIII:233456-234455	EV.D	EV.R	OK	82.2243	42.8567	-0.940046	-2.33634	0.00045	0.00124167	yes
YGR163W	GTR2	VII:827551-828577	EV.D	EV.R	OK	35.3525	18.4238	-0.940236	-2.50557	0.00015	0.000470987	yes
YCL017C	NFS1	III:92776-94270	EV.D	EV.R	OK	142.081	74.0197	-0.940734	-2.67994	0.00115	0.0028214	yes
YMR097C	MTG1	XIII:459423-460527	EV.D	EV.R	OK	13.2543	6.9037	-0.941024	-2.40502	0.0003	0.000873771	yes
YLL063C	AYT1	XII:14647-16072	EV.D	EV.R	OK	8.21106	4.27614	-0.941258	-2.53746	0.00045	0.00124167	yes
YML109W	ZDS2	XIII:51639-54468	EV.D	EV.R	OK	11.0025	5.72935	-0.941387	-2.51622	0.0003	0.000873771	yes
YDR314C	RAD34	IV:1090432-1092511	EV.D	EV.R	OK	13.9032	7.23816	-0.941719	-2.29095	5e-05	0.00017485	yes
YDR287W	INM2	IV:1035994-1036873	EV.D	EV.R	OK	15.8663	8.25969	-0.941805	-2.60077	0.00055	0.00147993	yes
YJL192C	SOP4	X:72709-73414	EV.D	EV.R	OK	68.1052	35.4538	-0.941824	-2.31292	0.0004	0.00112014	yes
YPR154W	PIN3	XVI:834564-835212	EV.D	EV.R	OK	81.2198	42.2785	-0.941909	-2.51491	0.0002	0.000610888	yes
YDR033W	MRH1	IV:508146-509109	EV.D	EV.R	OK	1489.45	775.133	-0.942269	-2.07189	0.00145	0.00344894	yes
YPL241C	CIN2	XVI:95371-96258	EV.D	EV.R	OK	26.4981	13.7899	-0.942277	-2.23287	5e-05	0.00017485	yes
YKL096W-A	CWP2	XI:259252-259531	EV.D	EV.R	OK	53222.9	27695.6	-0.942392	-3.09999	0.0015	0.00355729	yes
YIL089W	YIL089W	IX:195598-196216	EV.D	EV.R	OK	11.3284	5.89288	-0.942897	-2.14678	0.0016	0.00375683	yes
YGL195W	GCN1	VII:131524-139543	EV.D	EV.R	OK	142.541	74.1472	-0.942916	-2.13372	0.0019	0.00440145	yes
YJR031C	GEA1	X:486585-490812	EV.D	EV.R	OK	21.0339	10.9383	-0.943327	-2.34523	0.00025	0.000743375	yes
YLR298C	YHC1	XII:724720-725416	EV.D	EV.R	OK	18.8302	9.79231	-0.943329	-2.19175	0.00075	0.00194368	yes
YGR133W	PEX4	VII:756895-757447	EV.D	EV.R	OK	20.2853	10.549	-0.943331	-2.24335	0.0004	0.00112014	yes
YPL184C	MRN1	XVI:195949-197788	EV.D	EV.R	OK	56.3366	29.2898	-0.943674	-2.37964	0.00045	0.00124167	yes
YOR246C	ENV9	XV:795800-796793	EV.D	EV.R	OK	71.7789	37.3182	-0.94368	-2.63408	0.0005	0.00136317	yes
YKL011C	CCE1	XI:420154-421216	EV.D	EV.R	OK	14.9651	7.7783	-0.944072	-2.19441	0.00025	0.000743375	yes
YLR437C	DIF1	XII:1011621-1012023	EV.D	EV.R	OK	29.4994	15.3308	-0.944256	-2.459	0.00015	0.000470987	yes
YJL203W	PRP21	X:53340-54290	EV.D	EV.R	OK	9.16945	4.76325	-0.944888	-1.64902	0.01125	0.0210395	yes
YPR021C	AGC1	XVI:600648-603357	EV.D	EV.R	OK	16.8905	8.77362	-0.944971	-2.46406	0.00025	0.000743375	yes
YML007W	YAP1	XIII:253847-255800	EV.D	EV.R	OK	27.1679	14.1087	-0.945322	-2.38933	0.0001	0.000328	yes
YJR005W	APL1	X:445922-448025	EV.D	EV.R	OK	34.2187	17.7681	-0.945499	-2.33043	0.0005	0.00136317	yes
YCR024C	SLM5	III:160743-162222	EV.D	EV.R	OK	15.1588	7.86977	-0.945766	-2.43254	0.00025	0.000743375	yes
YPL064C	CWC27	XVI:428710-429616	EV.D	EV.R	OK	20.7272	10.7597	-0.945892	-2.70837	0.00025	0.000743375	yes
YOR251C	TUM1	XV:802549-803464	EV.D	EV.R	OK	44.1056	22.8954	-0.945902	-2.32404	0.00055	0.00147993	yes
YHR106W	TRR2	VIII:325597-326626	EV.D	EV.R	OK	12.1956	6.32946	-0.946212	-3.42797	0.0002	0.000610888	yes
YCR031C	RPS14A	III:177499-178220	EV.D	EV.R	OK	3348.62	1737.91	-0.946213	-2.51687	0.00155	0.00365284	yes
YHR198C	AIM18	VIII:496314-497280	EV.D	EV.R	OK	23.6551	12.2762	-0.946284	-2.55156	0.0001	0.000328	yes
YDL120W	YFH1	IV:245922-246447	EV.D	EV.R	OK	36.2641	18.8185	-0.946392	-2.4733	0.00015	0.000470987	yes
YNL076W	MKS1	XIV:483555-485310	EV.D	EV.R	OK	18.57	9.6354	-0.946556	-2.44218	5e-05	0.00017485	yes
YGR038W	ORM1	VII:560681-561350	EV.D	EV.R	OK	71.773	37.231	-0.946936	-2.27664	0.00015	0.000470987	yes
YJR131W	MNS1	X:667643-669293	EV.D	EV.R	OK	15.9653	8.28028	-0.947185	-2.55734	0.0001	0.000328	yes
YOR257W	CDC31	XV:811007-811493	EV.D	EV.R	OK	16.6745	8.64542	-0.947639	-2.56859	0.0008	0.00205247	yes
YOR284W	HUA2	XV:848477-849209	EV.D	EV.R	OK	13.1966	6.8396	-0.948182	-2.0824	0.00085	0.00216511	yes
YER095W	RAD51	V:349979-351182	EV.D	EV.R	OK	62.3199	32.2984	-0.948233	-2.52928	0.001	0.00249454	yes
YKL001C	MET14	XI:438776-439385	EV.D	EV.R	OK	483.342	250.362	-0.949028	-2.16739	0.00125	0.00303185	yes
YPR116W	RRG8	XVI:758647-759481	EV.D	EV.R	OK	11.2106	5.80469	-0.949577	-2.18155	0.00045	0.00124167	yes
YOR017W	PET127	XV:361411-363814	EV.D	EV.R	OK	13.4812	6.97989	-0.949677	-2.586	0.00025	0.000743375	yes
YHR013C	ARD1	VIII:130729-131446	EV.D	EV.R	OK	23.4433	12.1343	-0.950089	-3.21397	5e-05	0.00017485	yes
YLR154C	RNH203	XII:447981-448314	EV.D	EV.R	OK	36.9917	19.1442	-0.950294	-2.02117	0.00095	0.00238469	yes
YJR145C	RPS4A	X:702026-703068	EV.D	EV.R	OK	589.088	304.825	-0.950502	-2.30476	0.00155	0.00365284	yes
YNR045W	PET494	XIV:706138-707608	EV.D	EV.R	OK	6.64983	3.44072	-0.950607	-2.44711	0.00035	0.000996262	yes
YDR035W	ARO3	IV:521815-522928	EV.D	EV.R	OK	214.3	110.869	-0.950773	-2.30486	0.0006	0.001597	yes
YFR030W	MET10	VI:213311-216419	EV.D	EV.R	OK	520.007	268.996	-0.950948	-2.00755	0.00185	0.00429651	yes
YKR078W	YKR078W	XI:584951-586709	EV.D	EV.R	OK	10.123	5.23438	-0.951543	-2.31149	0.00015	0.000470987	yes
YPL047W	SGF11	XVI:465961-466261	EV.D	EV.R	OK	99.1544	51.2603	-0.951835	-2.36499	0.00015	0.000470987	yes
YKL112W	ABF1	XI:226569-228799	EV.D	EV.R	OK	22.6558	11.7123	-0.951861	-2.34071	0.0009	0.00227526	yes
YOR035C	SHE4	XV:397734-400104	EV.D	EV.R	OK	14.472	7.48123	-0.951917	-3.2932	0.00025	0.000743375	yes
YKL059C	MPE1	XI:328117-329443	EV.D	EV.R	OK	11.3987	5.89168	-0.952125	-2.58421	0.00015	0.000470987	yes
YBR082C	UBC4	II:406627-407169	EV.D	EV.R	OK	267.908	138.462	-0.952245	-2.3803	0.00065	0.00170735	yes
YPR179C	HDA3	XVI:893796-895764	EV.D	EV.R	OK	14.5338	7.50854	-0.952803	-2.48115	0.0001	0.000328	yes
YDR173C	ARG82	IV:810564-811632	EV.D	EV.R	OK	7.76673	4.01223	-0.952901	-2.36111	0.00085	0.00216511	yes
YDL089W	NUR1	IV:296819-298274	EV.D	EV.R	OK	12.0677	6.23343	-0.953057	-2.22691	0.00015	0.000470987	yes
YOR112W	CEX1	XV:531507-533793	EV.D	EV.R	OK	18.1134	9.35411	-0.953388	-2.40285	0.00015	0.000470987	yes
YKL077W	YKL077W	XI:291452-292631	EV.D	EV.R	OK	79.3293	40.9602	-0.953631	-2.22666	0.0005	0.00136317	yes
YKL212W	SAC1	XI:34542-36414	EV.D	EV.R	OK	90.1096	46.497	-0.954545	-2.19738	0.0007	0.00182743	yes
YHR154W	RTT107	VIII:402965-406178	EV.D	EV.R	OK	19.3627	9.98833	-0.954967	-2.29785	0.0001	0.000328	yes
YGR206W	MVB12	VII:910431-910737	EV.D	EV.R	OK	40.6534	20.9641	-0.955454	-2.02224	0.00115	0.0028214	yes
YJL016W	YJL016W	X:405587-407426	EV.D	EV.R	OK	21.9124	11.2905	-0.956635	-2.23123	0.0005	0.00136317	yes
YIL063C	YRB2	IX:242760-243744	EV.D	EV.R	OK	24.4843	12.613	-0.956948	-2.59593	0.0001	0.000328	yes
YOR074C	CDC21	XV:466674-467623	EV.D	EV.R	OK	17.5593	9.04439	-0.957144	-2.18038	0.00065	0.00170735	yes
YBR035C	PDX3	II:306268-306955	EV.D	EV.R	OK	73.1018	37.6431	-0.95752	-2.97979	0.00035	0.000996262	yes
YML121W	GTR1	XIII:26929-27862	EV.D	EV.R	OK	42.5944	21.9312	-0.957681	-2.66525	5e-05	0.00017485	yes
YOL076W	MDM20	XV:187023-189414	EV.D	EV.R	OK	26.0248	13.3981	-0.957861	-2.37557	5e-05	0.00017485	yes
YDR197W	CBS2	IV:851227-852397	EV.D	EV.R	OK	13.697	7.05125	-0.957905	-2.3512	0.0001	0.000328	yes
YER143W	DDI1	V:456318-457605	EV.D	EV.R	OK	11.1798	5.75424	-0.958191	-2.45438	0.00015	0.000470987	yes
YGR277C	CAB4	VII:1045643-1046561	EV.D	EV.R	OK	21.4591	11.0368	-0.959262	-2.47165	0.0002	0.000610888	yes
YGL125W	MET13	VII:272519-274322	EV.D	EV.R	OK	273.948	140.841	-0.959838	-2.19654	0.00135	0.00323757	yes
YCL014W	BUD3	III:96280-101191	EV.D	EV.R	OK	16.9031	8.6868	-0.960393	-2.4179	0.00035	0.000996262	yes
YIL106W	MOB1	IX:166414-167444	EV.D	EV.R	OK	26.3816	13.554	-0.960806	-3.14298	0.00015	0.000470987	yes
YBR102C	EXO84	II:445061-447323	EV.D	EV.R	OK	17.6374	9.05949	-0.961135	-2.60394	5e-05	0.00017485	yes
YFR047C	BNA6	VI:244278-245166	EV.D	EV.R	OK	98.53	50.6089	-0.961173	-2.34596	0.00075	0.00194368	yes
YDL012C	YDL012C	IV:431107-431517	EV.D	EV.R	OK	54.8656	28.1807	-0.961195	-2.387	0.0003	0.000873771	yes
YOR195W	SLK19	XV:712865-715331	EV.D	EV.R	OK	18.4331	9.46751	-0.961245	-2.35806	0.00015	0.000470987	yes
YPL069C	BTS1	XVI:422884-423892	EV.D	EV.R	OK	13.7855	7.07923	-0.961492	-2.37983	0.00015	0.000470987	yes
YLR173W	YLR173W	XII:502420-504247	EV.D	EV.R	OK	9.70347	4.98219	-0.961722	-2.5692	0.0001	0.000328	yes
YGL210W	YPT32	VII:93791-94460	EV.D	EV.R	OK	36.0614	18.515	-0.96176	-2.69029	0.0002	0.000610888	yes
YML067C	ERV41	XIII:139062-140214	EV.D	EV.R	OK	58.3945	29.9775	-0.961954	-2.39775	0.00015	0.000470987	yes
YJR084W	YJR084W	X:583732-585004	EV.D	EV.R	OK	10.3591	5.31767	-0.962036	-2.47548	0.0002	0.000610888	yes
YDR056C	YDR056C	IV:565022-565640	EV.D	EV.R	OK	72.9395	37.431	-0.962465	-2.63719	5e-05	0.00017485	yes
YDR058C	TGL2	IV:567722-568703	EV.D	EV.R	OK	11.3098	5.8038	-0.962502	-2.15189	0.0007	0.00182743	yes
YDR404C	RPB7	IV:1276653-1277169	EV.D	EV.R	OK	166.093	85.2301	-0.962552	-2.30176	0.00015	0.000470987	yes
YLL021W	SPA2	XII:100946-105347	EV.D	EV.R	OK	21.3446	10.9496	-0.962999	-2.45488	0.0005	0.00136317	yes
YPR128C	ANT1	XVI:791217-792204	EV.D	EV.R	OK	28.4196	14.5756	-0.963332	-2.54652	0.0001	0.000328	yes
YGL176C	YGL176C	VII:171414-173079	EV.D	EV.R	OK	18.0167	9.23691	-0.96385	-2.49917	5e-05	0.00017485	yes
YLR388W	RPS29A	XII:898650-898821	EV.D	EV.R	OK	2200.25	1127.83	-0.964118	-2.80679	0.0003	0.000873771	yes
YMR221C	YMR221C	XIII:713930-715445	EV.D	EV.R	OK	162.23	83.1454	-0.964336	-2.21306	0.00055	0.00147993	yes
YJR122W	IBA57	X:649775-651269	EV.D	EV.R	OK	13.7523	7.04793	-0.964406	-2.4757	5e-05	0.00017485	yes
YFR038W	IRC5	VI:229379-231941	EV.D	EV.R	OK	15.0358	7.7052	-0.964497	-2.7085	5e-05	0.00017485	yes
YLR210W	CLB4	XII:562007-563390	EV.D	EV.R	OK	11.3034	5.78852	-0.965488	-2.38505	0.00045	0.00124167	yes
YBL076C	ILS1	II:80896-84261	EV.D	EV.R	OK	441.596	226.073	-0.96594	-2.15975	0.00155	0.00365284	yes
YKL072W	STB6	XI:299581-301882	EV.D	EV.R	OK	9.62971	4.92657	-0.966911	-2.33478	0.0002	0.000610888	yes
YDR064W	RPS13	IV:579457-580452	EV.D	EV.R	OK	2924.74	1496	-0.967199	-2.16194	0.0008	0.00205247	yes
YOR141C	ARP8	XV:589941-592587	EV.D	EV.R	OK	19.3483	9.89611	-0.967274	-2.74171	0.00015	0.000470987	yes
YOR019W	YOR019W	XV:368126-370319	EV.D	EV.R	OK	7.07578	3.61719	-0.968018	-2.39791	0.00015	0.000470987	yes
YOL072W	THP1	XV:194969-196337	EV.D	EV.R	OK	8.60786	4.39963	-0.968272	-2.57651	0.0001	0.000328	yes
YPL267W	ACM1	XVI:38168-38798	EV.D	EV.R	OK	16.781	8.57416	-0.968759	-2.24756	0.00035	0.000996262	yes
YPL005W	AEP3	XVI:548485-550306	EV.D	EV.R	OK	6.05859	3.09493	-0.969076	-2.31877	0.0001	0.000328	yes
YNL085W	MKT1	XIV:467130-469623	EV.D	EV.R	OK	118.254	60.4038	-0.969182	-2.1513	0.0009	0.00227526	yes
YIR022W	SEC11	IX:398732-399236	EV.D	EV.R	OK	135.03	68.9706	-0.969225	-2.80852	0.00015	0.000470987	yes
YMR164C	MSS11	XIII:587273-589550	EV.D	EV.R	OK	5.47546	2.79592	-0.969657	-2.39194	0.0001	0.000328	yes
YDL229W	SSB1	IV:44064-45918	EV.D	EV.R	OK	1443.09	736.799	-0.969814	-1.57296	0.0217	0.0377053	yes
YHR114W	BZZ1	VIII:338082-339984	EV.D	EV.R	OK	12.1253	6.19064	-0.969858	-2.53532	0.0001	0.000328	yes
YHR056C	RSC30	VIII:215182-217840	EV.D	EV.R	OK	18.756	9.5733	-0.970264	-2.25666	0.0008	0.00205247	yes
YMR227C	TAF7	XIII:722612-724385	EV.D	EV.R	OK	2.38483	1.21685	-0.970732	-2.23975	0.0013	0.00313766	yes
YLR241W	YLR241W	XII:620472-622821	EV.D	EV.R	OK	38.2017	19.492	-0.970757	-2.03172	0.00065	0.00170735	yes
YDR117C	TMA64	IV:683945-685643	EV.D	EV.R	OK	19.5839	9.99196	-0.970826	-2.40015	0.0002	0.000610888	yes
YLR417W	VPS36	XII:955009-956710	EV.D	EV.R	OK	11.7471	5.9925	-0.971078	-2.57691	0.0001	0.000328	yes
YLR283W	YLR283W	XII:705070-706130	EV.D	EV.R	OK	18.9203	9.65146	-0.971116	-2.61922	0.0002	0.000610888	yes
YFL034C-B	MOB2	VI:63015-63993	EV.D	EV.R	OK	13.1523	6.70711	-0.971551	-2.36346	0.0002	0.000610888	yes
YIL062C	ARC15	IX:243997-244462	EV.D	EV.R	OK	83.9818	42.8143	-0.971983	-2.72319	0.00015	0.000470987	yes
YHR186C	KOG1	VIII:475998-480672	EV.D	EV.R	OK	19.5769	9.9764	-0.972564	-2.2984	0.00025	0.000743375	yes
YFL017W-A	SMX2	VI:103698-103932	EV.D	EV.R	OK	136.015	69.313	-0.972566	-2.09143	0.00065	0.00170735	yes
YHR208W	BAT1	VIII:517531-518713	EV.D	EV.R	OK	457.701	233.221	-0.972711	-2.27036	0.00085	0.00216511	yes
YHR061C	GIC1	VIII:221533-222478	EV.D	EV.R	OK	27.7468	14.1343	-0.973125	-2.51854	5e-05	0.00017485	yes
YPR018W	RLF2	XVI:594475-596296	EV.D	EV.R	OK	8.17629	4.16487	-0.973173	-2.40786	0.00035	0.000996262	yes
YNR065C	YNR065C	XIV:750349-753700	EV.D	EV.R	OK	8.69346	4.42801	-0.97327	-2.62375	5e-05	0.00017485	yes
YPL045W	VPS16	XVI:467259-469656	EV.D	EV.R	OK	13.6136	6.93147	-0.97382	-2.42356	5e-05	0.00017485	yes
YLR176C	RFX1	XII:507796-510232	EV.D	EV.R	OK	6.53497	3.32665	-0.974109	-2.61041	0.0003	0.000873771	yes
YDL134C	PPH21	IV:219661-220771	EV.D	EV.R	OK	48.9359	24.9094	-0.974202	-2.36405	0.0001	0.000328	yes
YDR019C	GCV1	IV:484162-485365	EV.D	EV.R	OK	96.1398	48.9236	-0.974602	-2.20008	0.001	0.00249454	yes
YKR002W	PAP1	XI:443231-444938	EV.D	EV.R	OK	14.6971	7.47844	-0.974727	-2.8659	0.0001	0.000328	yes
YKR065C	PAM17	XI:565298-565892	EV.D	EV.R	OK	78.0305	39.7021	-0.974824	-2.586	0.00015	0.000470987	yes
YKR020W	VPS51	XI:478337-478832	EV.D	EV.R	OK	11.9532	6.08177	-0.974832	-1.98377	0.0018	0.00418495	yes
YGR142W	BTN2	VII:772453-773686	EV.D	EV.R	OK	8.00088	4.07074	-0.974867	-2.48211	0.0009	0.00227526	yes
YFR041C	ERJ5	VI:237367-238255	EV.D	EV.R	OK	30.6412	15.585	-0.975317	-2.33578	5e-05	0.00017485	yes
YGR131W	FHN1	VII:754725-755250	EV.D	EV.R	OK	6.57356	3.34252	-0.97574	-1.63334	0.00605	0.0121838	yes
YDR515W	SLF1	IV:1473428-1474772	EV.D	EV.R	OK	16.8605	8.57186	-0.975967	-2.38987	0.0001	0.000328	yes
YDR422C	SIP1	IV:1315325-1317773	EV.D	EV.R	OK	23.2543	11.8203	-0.976224	-2.5909	0.00025	0.000743375	yes
YMR032W	HOF1	XIII:335297-337307	EV.D	EV.R	OK	13.1666	6.69143	-0.9765	-2.72725	5e-05	0.00017485	yes
YDR034C	LYS14	IV:509736-512109	EV.D	EV.R	OK	54.2424	27.5663	-0.976512	-2.16522	0.00055	0.00147993	yes
YNL104C	LEU4	XIV:424894-426808	EV.D	EV.R	OK	935.221	475.252	-0.976615	-2.09942	0.00205	0.00469284	yes
YOL081W	IRA2	XV:171069-180309	EV.D	EV.R	OK	44.5988	22.6625	-0.9767	-2.17494	0.0012	0.00292835	yes
YPR105C	COG4	XVI:736983-739569	EV.D	EV.R	OK	25.8944	13.1576	-0.976745	-2.34335	5e-05	0.00017485	yes
YPR189W	SKI3	XVI:912663-916962	EV.D	EV.R	OK	21.2846	10.8115	-0.977235	-2.42727	0.0001	0.000328	yes
YOR311C	DGK1	XV:899055-899928	EV.D	EV.R	OK	94.0442	47.7305	-0.978427	-2.22412	0.00035	0.000996262	yes
YOR222W	ODC2	XV:758329-759253	EV.D	EV.R	OK	136.043	69.0443	-0.97847	-2.57694	0.00045	0.00124167	yes
YDR371W	CTS2	IV:1219412-1220948	EV.D	EV.R	OK	7.4036	3.75686	-0.978699	-2.16683	0.00025	0.000743375	yes
YKL052C	ASK1	XI:339571-340546	EV.D	EV.R	OK	8.74491	4.43691	-0.978887	-2.55684	0.0003	0.000873771	yes
YPL214C	THI6	XVI:148568-150191	EV.D	EV.R	OK	14.3332	7.27171	-0.978995	-2.67815	0.0001	0.000328	yes
YGR024C	THG1	VII:531882-532596	EV.D	EV.R	OK	74.4677	37.7781	-0.979063	-2.39349	0.00015	0.000470987	yes
YNL209W	SSB2	XIV:252058-253900	EV.D	EV.R	OK	2630.53	1334.4	-0.979163	-2.36844	0.0011	0.00271121	yes
YOR005C	DNL4	XV:334508-337343	EV.D	EV.R	OK	5.26752	2.67186	-0.97928	-2.47225	0.00015	0.000470987	yes
YNL217W	YNL217W	XIV:240330-241311	EV.D	EV.R	OK	26.6272	13.5044	-0.979477	-2.58622	0.0001	0.000328	yes
YLR389C	STE23	XII:899576-902660	EV.D	EV.R	OK	47.2761	23.9763	-0.979501	-2.18505	0.0007	0.00182743	yes
YPR101W	SNT309	XVI:730491-731019	EV.D	EV.R	OK	30.9234	15.681	-0.979682	-2.28756	0.0001	0.000328	yes
YLR055C	SPT8	XII:251271-253080	EV.D	EV.R	OK	7.60265	3.85493	-0.979798	-3.43306	5e-05	0.00017485	yes
YPL022W	RAD1	XVI:506696-509999	EV.D	EV.R	OK	20.0055	10.1427	-0.979951	-2.43375	0.00025	0.000743375	yes
YLR059C	REX2	XII:259737-260547	EV.D	EV.R	OK	40.556	20.5571	-0.980277	-2.88794	5e-05	0.00017485	yes
YGL009C	LEU1	VII:476312-478652	EV.D	EV.R	OK	658.099	333.462	-0.980783	-2.42938	0.00125	0.00303185	yes
YPL242C	IQG1	XVI:90621-95109	EV.D	EV.R	OK	25.0615	12.6975	-0.980927	-2.32273	0.00035	0.000996262	yes
YDR254W	CHL4	IV:965112-966489	EV.D	EV.R	OK	22.1865	11.2365	-0.981491	-2.3459	5e-05	0.00017485	yes
YDR335W	MSN5	IV:1141167-1144842	EV.D	EV.R	OK	27.8586	14.109	-0.981512	-2.45536	0.0002	0.000610888	yes
YDR415C	YDR415C	IV:1297036-1298161	EV.D	EV.R	OK	23.4654	11.8822	-0.981731	-2.66855	5e-05	0.00017485	yes
YGR111W	YGR111W	VII:715827-717030	EV.D	EV.R	OK	20.5513	10.4046	-0.982004	-2.23165	0.00025	0.000743375	yes
YGL023C	PIB2	VII:450196-452104	EV.D	EV.R	OK	11.0501	5.59119	-0.982836	-3.05939	0.00015	0.000470987	yes
YMR048W	CSM3	XIII:366980-367934	EV.D	EV.R	OK	6.6473	3.36263	-0.983176	-2.20906	0.0008	0.00205247	yes
YOR301W	RAX1	XV:880964-882272	EV.D	EV.R	OK	13.8999	7.02962	-0.983551	-2.97442	0.0001	0.000328	yes
YLR033W	RSC58	XII:208760-210269	EV.D	EV.R	OK	23.7552	12.0117	-0.983804	-2.3763	5e-05	0.00017485	yes
YOR381W	FRE3	XV:1055544-1057680	EV.D	EV.R	OK	6.78774	3.43133	-0.984164	-2.46228	5e-05	0.00017485	yes
YGL234W	ADE5,7	VII:56481-58890	EV.D	EV.R	OK	845.839	427.561	-0.984251	-2.32256	0.0011	0.00271121	yes
YGL136C	MRM2	VII:252896-253859	EV.D	EV.R	OK	20.8012	10.5114	-0.984704	-2.45615	5e-05	0.00017485	yes
YHL025W	SNF6	VIII:54850-55849	EV.D	EV.R	OK	13.7243	6.9349	-0.984782	-3.66235	0.00015	0.000470987	yes
YKL064W	MNR2	XI:317763-320673	EV.D	EV.R	OK	31.6531	15.9879	-0.985365	-3.20125	5e-05	0.00017485	yes
YDR103W	STE5	IV:658349-661103	EV.D	EV.R	OK	17.1738	8.67437	-0.985381	-2.56184	0.0001	0.000328	yes
YGL248W	PDE1	VII:35652-36762	EV.D	EV.R	OK	18.2569	9.21682	-0.986102	-2.54801	5e-05	0.00017485	yes
YDR383C	NKP1	IV:1239959-1240676	EV.D	EV.R	OK	15.9968	8.07313	-0.986587	-2.29217	0.0005	0.00136317	yes
YPR072W	NOT5	XVI:690106-691789	EV.D	EV.R	OK	46.6201	23.5246	-0.986786	-2.4672	0.0001	0.000328	yes
YJR021C	REC107	X:468554-469579	EV.D	EV.R	OK	6.15126	3.10344	-0.987012	-2.45512	0.00065	0.00170735	yes
YEL043W	YEL043W	V:70477-73348	EV.D	EV.R	OK	20.4523	10.3186	-0.987022	-2.61676	0.00015	0.000470987	yes
YOR253W	NAT5	XV:804376-804907	EV.D	EV.R	OK	69.4228	35.0242	-0.987056	-2.36376	0.00015	0.000470987	yes
YLR371W	ROM2	XII:862713-866784	EV.D	EV.R	OK	19.1387	9.65489	-0.987162	-3.2774	0.0005	0.00136317	yes
YER100W	UBC6	V:359561-360314	EV.D	EV.R	OK	36.6959	18.5073	-0.987529	-2.67248	0.0002	0.000610888	yes
YDL008W	APC11	IV:433496-433994	EV.D	EV.R	OK	27.7941	14.0154	-0.987766	-2.58462	0.0003	0.000873771	yes
YBL035C	POL12	II:151492-153610	EV.D	EV.R	OK	11.9106	6.0047	-0.988079	-2.41066	5e-05	0.00017485	yes
YIL149C	MLP2	IX:63027-68067	EV.D	EV.R	OK	27.0083	13.6153	-0.988169	-2.48811	5e-05	0.00017485	yes
YCR045C	RRT12	III:208134-209610	EV.D	EV.R	OK	8.96178	4.51748	-0.988268	-2.82203	0.00085	0.00216511	yes
YLR103C	CDC45	XII:343988-345941	EV.D	EV.R	OK	7.9328	3.99877	-0.988273	-2.43289	5e-05	0.00017485	yes
YNL238W	KEX2	XIV:202427-204872	EV.D	EV.R	OK	36.6931	18.4962	-0.988277	-2.71925	0.0003	0.000873771	yes
YDR005C	MAF1	IV:456835-458103	EV.D	EV.R	OK	24.4733	12.3357	-0.988368	-2.4377	5e-05	0.00017485	yes
YDL235C	YPD1	IV:33414-33918	EV.D	EV.R	OK	105.38	53.1068	-0.988637	-2.43056	5e-05	0.00017485	yes
YER069W	ARG5,6	V:295300-298001	EV.D	EV.R	OK	189.98	95.7341	-0.98874	-2.05395	0.0007	0.00182743	yes
YNL197C	WHI3	XIV:267607-269593	EV.D	EV.R	OK	57.7498	29.0999	-0.9888	-2.1645	0.0007	0.00182743	yes
YHR017W	YSC83	VIII:138693-139851	EV.D	EV.R	OK	18.8801	9.51286	-0.988916	-2.59208	0.0001	0.000328	yes
YLL054C	YLL054C	XII:32672-35204	EV.D	EV.R	OK	11.8899	5.98973	-0.989172	-2.51913	5e-05	0.00017485	yes
YBR215W	HPC2	II:653355-655317	EV.D	EV.R	OK	8.88932	4.47522	-0.990115	-2.4519	5e-05	0.00017485	yes
YER114C	BOI2	V:390589-393712	EV.D	EV.R	OK	22.7561	11.4563	-0.990117	-2.53667	0.0002	0.000610888	yes
YGL095C	VPS45	VII:328873-330607	EV.D	EV.R	OK	18.3223	9.22361	-0.990196	-2.51465	0.0001	0.000328	yes
YDR201W	SPC19	IV:856316-856814	EV.D	EV.R	OK	17.3595	8.737	-0.990518	-2.31418	0.0005	0.00136317	yes
YER173W	RAD24	V:536274-538279	EV.D	EV.R	OK	6.48552	3.26349	-0.990804	-2.47566	0.00015	0.000470987	yes
YDR108W	TRS85	IV:671268-673365	EV.D	EV.R	OK	8.94818	4.49878	-0.992061	-2.70589	5e-05	0.00017485	yes
YDR017C	KCS1	IV:479114-482267	EV.D	EV.R	OK	16.2187	8.15338	-0.992185	-2.53652	0.0002	0.000610888	yes
YDL173W	PAR32	IV:148190-149086	EV.D	EV.R	OK	8.57967	4.31141	-0.992762	-2.14716	0.0059	0.0119117	yes
YBR168W	PEX32	II:572370-573612	EV.D	EV.R	OK	16.3367	8.20871	-0.992886	-2.47805	0.0001	0.000328	yes
YNL290W	RFC3	XIV:86217-87240	EV.D	EV.R	OK	18.7296	9.40731	-0.993465	-2.9702	0.0001	0.000328	yes
YJR011C	YJR011C	X:458640-459426	EV.D	EV.R	OK	27.3552	13.739	-0.993538	-2.26546	0.00035	0.000996262	yes
YDR227W	SIR4	IV:917570-921647	EV.D	EV.R	OK	10.2902	5.16657	-0.993992	-2.72637	0.00015	0.000470987	yes
YGL221C	NIF3	VII:81425-82292	EV.D	EV.R	OK	44.8214	22.5026	-0.994097	-2.78132	5e-05	0.00017485	yes
YBR024W	SCO2	II:289444-290350	EV.D	EV.R	OK	10.1123	5.07657	-0.994182	-2.22853	0.0005	0.00136317	yes
YMR154C	RIM13	XIII:565998-568182	EV.D	EV.R	OK	10.2082	5.12302	-0.994658	-2.7387	5e-05	0.00017485	yes
YNL146W	YNL146W	XIV:351714-352017	EV.D	EV.R	OK	25.333	12.711	-0.994937	-1.76786	0.006	0.0120907	yes
YGR007W	ECT1	VII:506968-507940	EV.D	EV.R	OK	34.4037	17.2596	-0.995168	-2.57471	5e-05	0.00017485	yes
YOR174W	MED4	XV:658746-659601	EV.D	EV.R	OK	18.8079	9.43546	-0.995174	-2.64416	0.00015	0.000470987	yes
YLR240W	VPS34	XII:617532-620160	EV.D	EV.R	OK	10.2064	5.11822	-0.995761	-2.4518	5e-05	0.00017485	yes
YCL024W	KCC4	III:78948-82275	EV.D	EV.R	OK	3.65517	1.83244	-0.996174	-2.85213	0.0006	0.001597	yes
YNL082W	PMS1	XIV:473390-476012	EV.D	EV.R	OK	11.51	5.76919	-0.996443	-2.61388	5e-05	0.00017485	yes
YDR320C	SWA2	IV:1106094-1108101	EV.D	EV.R	OK	11.3285	5.67685	-0.99679	-2.72918	5e-05	0.00017485	yes
YBR107C	IML3	II:453792-454530	EV.D	EV.R	OK	33.8944	16.9835	-0.996915	-2.51441	5e-05	0.00017485	yes
YJL168C	SET2	X:102098-104428	EV.D	EV.R	OK	28.9707	14.5161	-0.996944	-2.6542	0.00025	0.000743375	yes
YGL071W	AFT1	VII:372011-374084	EV.D	EV.R	OK	15.6435	7.83627	-0.997324	-2.65093	0.00015	0.000470987	yes
YAL041W	CDC24	I:62839-65404	EV.D	EV.R	OK	28.6957	14.3661	-0.998162	-2.47727	0.0002	0.000610888	yes
YMR114C	YMR114C	XIII:496342-497449	EV.D	EV.R	OK	8.61086	4.31061	-0.998265	-2.78022	0.0004	0.00112014	yes
YBL098W	BNA4	II:39144-40527	EV.D	EV.R	OK	23.4979	11.7591	-0.998757	-3.04144	5e-05	0.00017485	yes
YLR047C	FRE8	XII:239346-241407	EV.D	EV.R	OK	25.0881	12.5504	-0.999269	-2.30798	5e-05	0.00017485	yes
YJR116W	TDA4	X:640824-641664	EV.D	EV.R	OK	14.9617	7.48444	-0.99931	-3.16209	5e-05	0.00017485	yes
YOR269W	PAC1	XV:826384-827869	EV.D	EV.R	OK	20.4658	10.23	-1.00041	-2.71588	5e-05	0.00017485	yes
YAR042W	SWH1	I:192618-196185	EV.D	EV.R	OK	14.1543	7.07468	-1.0005	-3.09603	0.0001	0.000328	yes
YJL004C	SYS1	X:431588-432200	EV.D	EV.R	OK	69.1991	34.5843	-1.00063	-2.47767	0.0001	0.000328	yes
YGL226C-A	OST5	VII:72748-73158	EV.D	EV.R	OK	545.903	272.688	-1.00139	-2.78888	0.0002	0.000610888	yes
YOR182C	RPS30B	XV:678190-678793	EV.D	EV.R	OK	3557.86	1776.99	-1.00158	-2.70586	0.0003	0.000873771	yes
YBR222C	PCS60	II:666719-668351	EV.D	EV.R	OK	45.7729	22.8601	-1.00166	-2.48932	0.0003	0.000873771	yes
YOR136W	IDH2	XV:580158-581359	EV.D	EV.R	OK	282.977	141.303	-1.00189	-2.19576	0.0011	0.00271121	yes
YDR170W-A	YDR170W-A	IV:803194-804517	EV.D	EV.R	OK	3.40462	1.69994	-1.00201	-2.66167	0.00065	0.00170735	yes
YEL031W	SPF1	V:90257-93905	EV.D	EV.R	OK	340.025	169.757	-1.00217	-2.17598	0.00075	0.00194368	yes
YLL050C	COF1	XII:39803-40414	EV.D	EV.R	OK	550.498	274.832	-1.00219	-2.44187	0.00075	0.00194368	yes
YPL264C	YPL264C	XVI:43282-44344	EV.D	EV.R	OK	28.3384	14.144	-1.00257	-2.64528	5e-05	0.00017485	yes
YMR047C	NUP116	XIII:363363-366705	EV.D	EV.R	OK	18.637	9.30095	-1.00272	-2.7282	0.00025	0.000743375	yes
YIL116W	HIS5	IX:142927-144085	EV.D	EV.R	OK	216.422	108	-1.00282	-2.40308	0.00065	0.00170735	yes
YPR165W	RHO1	XVI:875367-875997	EV.D	EV.R	OK	368.187	183.725	-1.00289	-2.22907	0.0005	0.00136317	yes
YPL170W	DAP1	XVI:228313-228772	EV.D	EV.R	OK	13.3524	6.66095	-1.0033	-2.47362	0.0004	0.00112014	yes
YFL049W	SWP82	VI:36802-38674	EV.D	EV.R	OK	12.8428	6.40538	-1.00361	-2.60245	0.0001	0.000328	yes
YNR048W	YNR048W	XIV:711629-712811	EV.D	EV.R	OK	12.6373	6.30195	-1.00382	-2.61846	5e-05	0.00017485	yes
YDL100C	GET3	IV:282111-283176	EV.D	EV.R	OK	101.357	50.5412	-1.00391	-2.33284	0.00085	0.00216511	yes
YBR012W-B	YBR012W-B	II:259868-265140	EV.D	EV.R	OK	0.945386	0.47127	-1.00435	-2.12456	0.001	0.00249454	yes
YLR049C	YLR049C	XII:243885-245172	EV.D	EV.R	OK	19.5176	9.72927	-1.00437	-2.41748	0.0001	0.000328	yes
YJR147W	HMS2	X:703884-705272	EV.D	EV.R	OK	33.8013	16.8464	-1.00464	-2.84834	0.0008	0.00205247	yes
YJL188C	BUD19	X:75932-76510	EV.D	EV.R	OK	1352.45	674.048	-1.00465	-2.08441	0.00045	0.00124167	yes
YOR281C	PLP2	XV:846268-847320	EV.D	EV.R	OK	33.5509	16.7207	-1.00472	-2.60559	0.0001	0.000328	yes
YDR378C	LSM6	IV:1229348-1229609	EV.D	EV.R	OK	212.494	105.894	-1.0048	-2.50453	5e-05	0.00017485	yes
YFR027W	ECO1	VI:207451-208297	EV.D	EV.R	OK	2.62893	1.3101	-1.0048	-1.80427	0.006	0.0120907	yes
YOR097C	YOR097C	XV:506977-507505	EV.D	EV.R	OK	15.4313	7.68981	-1.00484	-2.65671	0.0003	0.000873771	yes
YER162C	RAD4	V:500629-502894	EV.D	EV.R	OK	7.41639	3.69541	-1.00498	-3.20889	0.0001	0.000328	yes
YNL167C	SKO1	XIV:319415-321359	EV.D	EV.R	OK	21.1598	10.5431	-1.00502	-2.67131	5e-05	0.00017485	yes
YGR281W	YOR1	VII:1052823-1057257	EV.D	EV.R	OK	39.1544	19.5056	-1.00529	-2.23268	0.00075	0.00194368	yes
YGL027C	CWH41	VII:443641-446143	EV.D	EV.R	OK	33.5681	16.7153	-1.00592	-2.54203	0.00035	0.000996262	yes
YIR016W	YIR016W	IX:382627-383425	EV.D	EV.R	OK	13.6864	6.81176	-1.00665	-3.27462	0.0001	0.000328	yes
YBR205W	KTR3	II:633621-634924	EV.D	EV.R	OK	44.1733	21.9815	-1.00688	-2.46252	0.00025	0.000743375	yes
YGR157W	CHO2	VII:802439-805049	EV.D	EV.R	OK	348.745	173.456	-1.0076	-2.03393	0.0013	0.00313766	yes
YIL151C	YIL151C	IX:57337-60694	EV.D	EV.R	OK	23.3366	11.6047	-1.00788	-2.45304	0.0002	0.000610888	yes
YPR131C	NAT3	XVI:793910-794498	EV.D	EV.R	OK	27.9658	13.9012	-1.00845	-2.35918	0.00015	0.000470987	yes
YBL003C	HTA2	II:235393-235792	EV.D	EV.R	OK	386.905	192.311	-1.00854	-2.44515	0.0008	0.00205247	yes
YCR043C	YCR043C	III:206260-206644	EV.D	EV.R	OK	248.905	123.677	-1.00902	-2.47522	5e-05	0.00017485	yes
YER076C	YER076C	V:312589-313737	EV.D	EV.R	OK	6.76788	3.36229	-1.00926	-2.42925	0.0009	0.00227526	yes
YAL024C	LTE1	I:101564-105872	EV.D	EV.R	OK	13.0669	6.49047	-1.00952	-2.54932	5e-05	0.00017485	yes
YLR181C	VTA1	XII:516677-517670	EV.D	EV.R	OK	11.524	5.72391	-1.00957	-2.53554	5e-05	0.00017485	yes
YDL095W	PMT1	IV:286997-289512	EV.D	EV.R	OK	113.339	56.2944	-1.00959	-2.3342	0.0006	0.001597	yes
YLR113W	HOG1	XII:371619-372927	EV.D	EV.R	OK	67.3492	33.4516	-1.00959	-2.47879	0.0002	0.000610888	yes
YBR014C	GRX7	II:266724-267336	EV.D	EV.R	OK	32.2394	16.0126	-1.00962	-2.36406	5e-05	0.00017485	yes
YDR145W	TAF12	IV:746737-748357	EV.D	EV.R	OK	16.4578	8.17238	-1.00994	-2.75138	5e-05	0.00017485	yes
YER093C	TSC11	V:343319-347612	EV.D	EV.R	OK	11.6044	5.76213	-1.01	-2.52457	5e-05	0.00017485	yes
YHR084W	STE12	VIII:274173-276240	EV.D	EV.R	OK	24.9797	12.4015	-1.01025	-2.47251	0.0001	0.000328	yes
YDR331W	GPI8	IV:1129587-1130823	EV.D	EV.R	OK	45.6453	22.6524	-1.0108	-2.49039	0.0002	0.000610888	yes
YHR023W	MYO1	VIII:151665-157452	EV.D	EV.R	OK	22.0425	10.9384	-1.01089	-2.2742	0.00035	0.000996262	yes
YER105C	NUP157	V:367837-372013	EV.D	EV.R	OK	40.6824	20.1874	-1.01095	-2.34975	0.00025	0.000743375	yes
YCR073W-A	SOL2	III:246962-247910	EV.D	EV.R	OK	21.977	10.9021	-1.01139	-3.31543	5e-05	0.00017485	yes
YGR104C	SRB5	VII:697444-698368	EV.D	EV.R	OK	13.3482	6.62115	-1.01149	-2.48469	0.00015	0.000470987	yes
YBL061C	SKT5	II:105307-107406	EV.D	EV.R	OK	14.787	7.33414	-1.01163	-2.55927	0.0001	0.000328	yes
YPR152C	URN1	XVI:832060-833458	EV.D	EV.R	OK	4.28865	2.12671	-1.0119	-2.72335	0.00045	0.00124167	yes
YGL031C	RPL24A	VII:437466-437934	EV.D	EV.R	OK	1261.87	625.632	-1.01218	-2.33429	0.0006	0.001597	yes
YJL121C	RPE1	X:190373-191345	EV.D	EV.R	OK	341.602	169.365	-1.01218	-2.43623	0.0005	0.00136317	yes
YOL164W	BDS1	XV:6174-8115	EV.D	EV.R	OK	11.313	5.60601	-1.01293	-2.91544	5e-05	0.00017485	yes
YKR019C	IRS4	XI:476215-478063	EV.D	EV.R	OK	6.03277	2.98938	-1.01297	-2.6625	5e-05	0.00017485	yes
YOL090W	MSH2	XV:147381-150276	EV.D	EV.R	OK	22.2137	11.007	-1.01303	-2.42474	5e-05	0.00017485	yes
YDL226C	GCS1	IV:51114-52173	EV.D	EV.R	OK	26.7288	13.243	-1.01316	-2.8546	5e-05	0.00017485	yes
YNL009W	IDP3	XIV:614820-616083	EV.D	EV.R	OK	3.80289	1.88414	-1.01319	-2.14194	0.00045	0.00124167	yes
YMR070W	MOT3	XIII:409153-410626	EV.D	EV.R	OK	6.98473	3.45868	-1.01398	-2.82746	5e-05	0.00017485	yes
YDR252W	BTT1	IV:963411-963861	EV.D	EV.R	OK	7.88788	3.9053	-1.01421	-1.7503	0.00775	0.0151402	yes
YMR009W	ADI1	XIII:284101-284641	EV.D	EV.R	OK	30.942	15.3175	-1.01438	-2.55084	0.0002	0.000610888	yes
YLR287C-A	RPS30A	XII:712536-713158	EV.D	EV.R	OK	3858.09	1909.88	-1.01441	-2.76388	0.00035	0.000996262	yes
YLL029W	FRA1	XII:81460-83710	EV.D	EV.R	OK	27.4933	13.6053	-1.01491	-2.94263	5e-05	0.00017485	yes
YPR057W	BRR1	XVI:672470-673496	EV.D	EV.R	OK	25.3072	12.521	-1.0152	-3.00772	5e-05	0.00017485	yes
YPL194W	DDC1	XVI:179276-181115	EV.D	EV.R	OK	6.53376	3.23249	-1.01527	-2.51621	0.0002	0.000610888	yes
YOR123C	LEO1	XV:553175-554570	EV.D	EV.R	OK	9.84547	4.87059	-1.01536	-3.09718	5e-05	0.00017485	yes
YNL131W	TOM22	XIV:378766-379225	EV.D	EV.R	OK	243.689	120.537	-1.01557	-3.12154	0.0001	0.000328	yes
YLR220W	CCC1	XII:576824-577793	EV.D	EV.R	OK	101.551	50.2243	-1.01574	-2.6191	0.0003	0.000873771	yes
YJL044C	GYP6	X:358299-359676	EV.D	EV.R	OK	32.1103	15.8726	-1.0165	-2.77159	5e-05	0.00017485	yes
YOR198C	BFR1	XV:718652-720065	EV.D	EV.R	OK	168.804	83.417	-1.01693	-2.38868	0.0006	0.001597	yes
YPL135W	ISU1	XVI:297552-298050	EV.D	EV.R	OK	164.549	81.2899	-1.01737	-2.63443	0.0004	0.00112014	yes
YDR486C	VPS60	IV:1427430-1428120	EV.D	EV.R	OK	33.1527	16.3778	-1.01738	-2.74131	5e-05	0.00017485	yes
YOR067C	ALG8	XV:451728-453462	EV.D	EV.R	OK	87.5293	43.2244	-1.01792	-2.20385	0.0001	0.000328	yes
YKL138C-A	HSK3	XI:184802-185012	EV.D	EV.R	OK	95.7187	47.2683	-1.01793	-1.93761	0.0022	0.00498802	yes
YMR140W	SIP5	XIII:547713-549183	EV.D	EV.R	OK	15.4437	7.62391	-1.01842	-2.66868	5e-05	0.00017485	yes
YAL034C	FUN19	I:80709-81951	EV.D	EV.R	OK	15.7397	7.76551	-1.01925	-2.83764	5e-05	0.00017485	yes
YGL028C	SCW11	VII:441280-442909	EV.D	EV.R	OK	254.009	125.313	-1.01934	-2.4002	0.00055	0.00147993	yes
YLR088W	GAA1	XII:316106-317951	EV.D	EV.R	OK	39.4183	19.443	-1.01962	-2.61294	0.0001	0.000328	yes
YNL004W	HRB1	XIV:622914-624621	EV.D	EV.R	OK	27.4783	13.5519	-1.0198	-2.89192	0.0001	0.000328	yes
YBR272C	HSM3	II:746360-747803	EV.D	EV.R	OK	18.3666	9.05293	-1.02063	-2.56668	0.00015	0.000470987	yes
YLR093C	NYV1	XII:326512-327415	EV.D	EV.R	OK	52.575	25.9125	-1.02073	-2.72688	5e-05	0.00017485	yes
YGL179C	TOS3	VII:163408-165091	EV.D	EV.R	OK	4.90363	2.41654	-1.02091	-2.32196	0.0001	0.000328	yes
YPL085W	SEC16	XVI:387066-393654	EV.D	EV.R	OK	18.6111	9.16899	-1.02133	-2.39465	0.0003	0.000873771	yes
YGL002W	ERP6	VII:494516-495167	EV.D	EV.R	OK	49.7845	24.5267	-1.02134	-2.56064	5e-05	0.00017485	yes
YPR019W	MCM4	XVI:596749-599551	EV.D	EV.R	OK	25.6067	12.6084	-1.02213	-2.64552	0.0001	0.000328	yes
YMR001C	CDC5	XIII:269018-271136	EV.D	EV.R	OK	30.0796	14.8078	-1.02242	-2.4721	0.0001	0.000328	yes
YGL140C	YGL140C	VII:241352-245012	EV.D	EV.R	OK	48.9275	24.0819	-1.0227	-2.33932	0.00045	0.00124167	yes
YER043C	SAH1	V:235769-237119	EV.D	EV.R	OK	2648.69	1303.32	-1.02308	-2.66542	0.00055	0.00147993	yes
YNL116W	DMA2	XIV:408340-409909	EV.D	EV.R	OK	18.4563	9.08104	-1.02319	-2.76247	0.0001	0.000328	yes
YER013W	PRP22	V:178840-182278	EV.D	EV.R	OK	9.6736	4.75952	-1.02324	-2.64189	5e-05	0.00017485	yes
YPR098C	YPR098C	XVI:728946-729528	EV.D	EV.R	OK	151.389	74.4833	-1.02328	-2.45685	5e-05	0.00017485	yes
YDR097C	MSH6	IV:640108-643837	EV.D	EV.R	OK	17.1288	8.42509	-1.02366	-2.3983	5e-05	0.00017485	yes
YPL273W	SAM4	XVI:25086-26064	EV.D	EV.R	OK	81.3673	40.0198	-1.02373	-2.53721	0.0001	0.000328	yes
YBR237W	PRP5	II:691968-694518	EV.D	EV.R	OK	9.55688	4.69875	-1.02426	-2.85168	5e-05	0.00017485	yes
YFL009W	CDC4	VI:116144-118484	EV.D	EV.R	OK	25.1468	12.356	-1.02516	-2.69555	5e-05	0.00017485	yes
YAL005C	SSA1	I:139502-141431	EV.D	EV.R	OK	71.2798	35.0123	-1.02563	-1.76522	0.0124	0.022942	yes
YBR028C	YPK3	II:294424-296002	EV.D	EV.R	OK	27.2156	13.3671	-1.02575	-2.72339	5e-05	0.00017485	yes
YEL052W	AFG1	V:56570-58100	EV.D	EV.R	OK	36.3406	17.8462	-1.02596	-2.86747	0.00015	0.000470987	yes
YPL056C	LCL1	XVI:453429-453735	EV.D	EV.R	OK	16.0334	7.87281	-1.02613	-2.76828	0.00145	0.00344894	yes
YJR142W	YJR142W	X:697140-698169	EV.D	EV.R	OK	20.8717	10.2481	-1.02619	-2.50382	5e-05	0.00017485	yes
YKR021W	ALY1	XI:479233-481981	EV.D	EV.R	OK	15.9061	7.8096	-1.02626	-2.68906	5e-05	0.00017485	yes
YKL171W	NNK1	XI:127474-130261	EV.D	EV.R	OK	14.7592	7.24182	-1.02719	-2.78887	5e-05	0.00017485	yes
YFL005W	SEC4	VI:130333-130981	EV.D	EV.R	OK	202.2	99.1802	-1.02766	-2.5779	0.00025	0.000743375	yes
YOR180C	DCI1	XV:674351-675167	EV.D	EV.R	OK	8.15532	3.99772	-1.02857	-2.28052	0.00025	0.000743375	yes
YDL077C	VAM6	IV:316970-320120	EV.D	EV.R	OK	11.3902	5.58302	-1.02867	-2.57181	5e-05	0.00017485	yes
YKR046C	PET10	XI:524222-525074	EV.D	EV.R	OK	173.79	85.1787	-1.02878	-2.935	0.0004	0.00112014	yes
YDL206W	YDL206W	IV:90175-92464	EV.D	EV.R	OK	14.0529	6.88457	-1.02943	-2.42205	5e-05	0.00017485	yes
YCR052W	RSC6	III:214993-216445	EV.D	EV.R	OK	16.6059	8.13256	-1.02991	-3.34571	5e-05	0.00017485	yes
YHR011W	DIA4	VIII:127779-129120	EV.D	EV.R	OK	9.92019	4.85752	-1.03015	-2.83423	0.00015	0.000470987	yes
YHR063C	PAN5	VIII:224029-225169	EV.D	EV.R	OK	57.9093	28.3523	-1.03033	-2.52937	0.0001	0.000328	yes
YMR020W	FMS1	XIII:315376-316903	EV.D	EV.R	OK	15.8276	7.74878	-1.0304	-2.71131	0.0001	0.000328	yes
YDR350C	ATP22	IV:1176119-1178174	EV.D	EV.R	OK	20.4058	9.9851	-1.03113	-2.60249	5e-05	0.00017485	yes
YPR034W	ARP7	XVI:639524-640958	EV.D	EV.R	OK	12.3946	6.06442	-1.03127	-2.79959	0.0001	0.000328	yes
YDL220C	CDC13	IV:62010-65018	EV.D	EV.R	OK	6.51211	3.18571	-1.03151	-3.02559	5e-05	0.00017485	yes
YNL190W	YNL190W	XIV:282394-283009	EV.D	EV.R	OK	1712.02	837.183	-1.03209	-2.32894	0.0006	0.001597	yes
YDR166C	SEC5	IV:786305-789221	EV.D	EV.R	OK	23.9792	11.7258	-1.0321	-2.52778	5e-05	0.00017485	yes
YBR067C	TIP1	II:372102-372735	EV.D	EV.R	OK	1074.62	525.469	-1.03215	-1.4628	0.00615	0.0123657	yes
YCR097W	HMRA1	III:293834-294321	EV.D	EV.R	OK	79.4282	38.838	-1.03218	-2.13713	0.001	0.00249454	yes
YPL034W	YPL034W	XVI:486563-487209	EV.D	EV.R	OK	21.7245	10.6202	-1.03251	-1.95877	0.0012	0.00292835	yes
YHR192W	YHR192W	VIII:486825-487662	EV.D	EV.R	OK	18.9605	9.26159	-1.03366	-2.65999	0.0001	0.000328	yes
YNL309W	STB1	XIV:52661-53924	EV.D	EV.R	OK	4.51129	2.20262	-1.03432	-2.60381	0.0003	0.000873771	yes
YNL006W	LST8	XIV:620066-620978	EV.D	EV.R	OK	22.5002	10.985	-1.0344	-2.77731	5e-05	0.00017485	yes
YOR247W	SRL1	XV:797675-798315	EV.D	EV.R	OK	883.121	431.037	-1.0348	-2.43973	0.00055	0.00147993	yes
YIL144W	TID3	IX:78073-80149	EV.D	EV.R	OK	12.6303	6.163	-1.03519	-6.0665	0.00015	0.000470987	yes
YAL020C	ATS1	I:113613-114819	EV.D	EV.R	OK	5.81237	2.83603	-1.03525	-2.58872	0.00305	0.0066308	yes
YBR221C	PDB1	II:665152-666253	EV.D	EV.R	OK	410.842	200.399	-1.03571	-2.26872	0.00015	0.000470987	yes
YNL069C	RPL16B	XIV:493955-495001	EV.D	EV.R	OK	3223.72	1572.41	-1.03575	-2.44833	0.00045	0.00124167	yes
YMR089C	YTA12	XIII:445608-448086	EV.D	EV.R	OK	20.3163	9.90775	-1.03601	-2.98615	0.00015	0.000470987	yes
YBR083W	TEC1	II:409168-410629	EV.D	EV.R	OK	24.2465	11.819	-1.03667	-2.65887	5e-05	0.00017485	yes
YJR039W	YJR039W	X:503709-507301	EV.D	EV.R	OK	6.65688	3.24453	-1.03684	-2.5503	0.0001	0.000328	yes
YPL155C	KIP2	XVI:257215-259336	EV.D	EV.R	OK	8.98511	4.37908	-1.03691	-2.80934	5e-05	0.00017485	yes
YJL003W	COX16	X:432643-433000	EV.D	EV.R	OK	27.0502	13.1833	-1.03693	-2.08726	0.00035	0.000996262	yes
YOR372C	NDD1	XV:1034806-1036471	EV.D	EV.R	OK	32.4861	15.8244	-1.03767	-2.64004	5e-05	0.00017485	yes
YPR023C	EAF3	XVI:608825-610031	EV.D	EV.R	OK	22.5567	10.9876	-1.03767	-3.11381	0.0001	0.000328	yes
YDR222W	YDR222W	IV:910053-911301	EV.D	EV.R	OK	24.998	12.1756	-1.03782	-2.51388	5e-05	0.00017485	yes
YBR201W	DER1	II:623575-624211	EV.D	EV.R	OK	14.426	7.02574	-1.03795	-2.12555	0.0003	0.000873771	yes
YGL224C	SDT1	VII:78014-78857	EV.D	EV.R	OK	58.0303	28.2555	-1.03827	-2.70174	5e-05	0.00017485	yes
YOR171C	LCB4	XV:651857-653884	EV.D	EV.R	OK	21.653	10.5422	-1.03839	-2.52359	5e-05	0.00017485	yes
YDR162C	NBP2	IV:780389-781100	EV.D	EV.R	OK	15.2521	7.42429	-1.03868	-2.56595	0.00015	0.000470987	yes
YGR062C	COX18	VII:616327-617278	EV.D	EV.R	OK	26.6682	12.978	-1.03905	-2.72932	5e-05	0.00017485	yes
YHR191C	CTF8	VIII:486229-486631	EV.D	EV.R	OK	19.652	9.55864	-1.0398	-2.48677	0.00035	0.000996262	yes
YFL039C	ACT1	VI:53259-54696	EV.D	EV.R	OK	5600.93	2724.15	-1.03986	-2.4603	0.0005	0.00136317	yes
YGR209C	TRX2	VII:912912-913227	EV.D	EV.R	OK	270.094	131.365	-1.03988	-2.60949	5e-05	0.00017485	yes
YDR141C	DOP1	IV:734900-739997	EV.D	EV.R	OK	29.3063	14.2511	-1.04013	-2.35592	0.0002	0.000610888	yes
YLL049W	LDB18	XII:40665-41205	EV.D	EV.R	OK	43.7122	21.247	-1.04078	-2.58835	0.0001	0.000328	yes
YNL234W	YNL234W	XIV:210232-211513	EV.D	EV.R	OK	9.62454	4.67788	-1.04086	-2.38556	0.0002	0.000610888	yes
YIL016W	SNL1	IX:321453-321933	EV.D	EV.R	OK	57.3257	27.862	-1.04089	-2.6425	5e-05	0.00017485	yes
YKL211C	TRP3	XI:36698-38153	EV.D	EV.R	OK	57.7326	28.044	-1.0417	-2.7942	0.0005	0.00136317	yes
YGR227W	DIE2	VII:947419-948997	EV.D	EV.R	OK	56.526	27.453	-1.04195	-2.41287	5e-05	0.00017485	yes
YKR052C	MRS4	XI:532549-533464	EV.D	EV.R	OK	14.9083	7.23899	-1.04225	-2.61015	5e-05	0.00017485	yes
YJL204C	RCY1	X:50628-53151	EV.D	EV.R	OK	14.6442	7.10967	-1.04248	-2.4945	5e-05	0.00017485	yes
YER155C	BEM2	V:476344-482848	EV.D	EV.R	OK	43.6659	21.1986	-1.04254	-2.33533	0.00035	0.000996262	yes
YJR118C	ILM1	X:643489-644101	EV.D	EV.R	OK	113.524	55.1116	-1.04257	-2.56245	5e-05	0.00017485	yes
YIR019C	MUC1	IX:389571-393675	EV.D	EV.R	OK	2.11477	1.02657	-1.04267	-2.78773	0.00025	0.000743375	yes
YNL033W	YNL033W	XIV:572998-573853	EV.D	EV.R	OK	1.21104	0.587827	-1.04279	-1.59764	0.02405	0.0411624	yes
YGL137W	SEC27	VII:249868-252738	EV.D	EV.R	OK	120.185	58.2575	-1.04474	-2.42431	0.00025	0.000743375	yes
YNL010W	YNL010W	XIV:613634-614360	EV.D	EV.R	OK	157.162	76.1515	-1.04531	-2.41334	5e-05	0.00017485	yes
YPL120W	VPS30	XVI:322070-323744	EV.D	EV.R	OK	7.97674	3.86483	-1.04539	-2.62895	0.00025	0.000743375	yes
YDR028C	REG1	IV:497834-500879	EV.D	EV.R	OK	35.8678	17.3727	-1.04587	-2.45266	0.0003	0.000873771	yes
YGL223C	COG1	VII:79111-80365	EV.D	EV.R	OK	27.2541	13.2	-1.04594	-2.83536	5e-05	0.00017485	yes
YAL007C	ERP2	I:137697-138345	EV.D	EV.R	OK	130.843	63.3586	-1.04622	-2.49081	0.00015	0.000470987	yes
YBR256C	RIB5	II:727385-728102	EV.D	EV.R	OK	166.71	80.714	-1.04645	-2.6446	0.00035	0.000996262	yes
YDL186W	YDL186W	IV:125508-126449	EV.D	EV.R	OK	11.3539	5.49567	-1.04682	-2.49462	0.00015	0.000470987	yes
YGR091W	PRP31	VII:666340-667825	EV.D	EV.R	OK	12.2927	5.94937	-1.04699	-2.89934	0.00015	0.000470987	yes
YAL014C	SYN8	I:128251-129019	EV.D	EV.R	OK	22.6807	10.9766	-1.04704	-3.31478	5e-05	0.00017485	yes
YGL153W	PEX14	VII:216272-217369	EV.D	EV.R	OK	4.21297	2.03867	-1.04721	-1.44899	0.02715	0.0457459	yes
YPL190C	NAB3	XVI:185316-187725	EV.D	EV.R	OK	32.5835	15.7659	-1.04734	-2.59148	0.0001	0.000328	yes
YDR424C	DYN2	IV:1319386-1319841	EV.D	EV.R	OK	176.897	85.5527	-1.04802	-2.60364	5e-05	0.00017485	yes
YFR006W	YFR006W	VI:156144-157752	EV.D	EV.R	OK	29.4592	14.243	-1.04846	-2.54616	5e-05	0.00017485	yes
YML010W	SPT5	XIII:247676-251001	EV.D	EV.R	OK	22.0115	10.6421	-1.04847	-2.74161	0.00045	0.00124167	yes
YPR129W	SCD6	XVI:792686-793781	EV.D	EV.R	OK	24.5989	11.8922	-1.04858	-2.4226	0.00045	0.00124167	yes
YHL020C	OPI1	VIII:66241-67456	EV.D	EV.R	OK	21.5808	10.4296	-1.04907	-2.82492	5e-05	0.00017485	yes
YLR120C	YPS1	XII:386510-388220	EV.D	EV.R	OK	104.493	50.475	-1.04977	-2.4518	0.0002	0.000610888	yes
YDL189W	RBS1	IV:122215-123589	EV.D	EV.R	OK	19.8307	9.57825	-1.0499	-2.80614	5e-05	0.00017485	yes
YOR299W	BUD7	XV:878434-880883	EV.D	EV.R	OK	20.6491	9.97133	-1.05022	-2.9525	5e-05	0.00017485	yes
YLR098C	CHA4	XII:337526-339473	EV.D	EV.R	OK	11.0671	5.34352	-1.05041	-2.78473	5e-05	0.00017485	yes
YOR175C	ALE1	XV:659814-661674	EV.D	EV.R	OK	65.2108	31.4815	-1.05061	-2.40583	0.00055	0.00147993	yes
YDL055C	PSA1	IV:355673-356759	EV.D	EV.R	OK	1310.24	632.466	-1.05077	-2.29634	0.0008	0.00205247	yes
YBR081C	SPT7	II:401252-405251	EV.D	EV.R	OK	15.3249	7.39703	-1.05086	-2.55945	5e-05	0.00017485	yes
YKR088C	TVP38	XI:604404-605418	EV.D	EV.R	OK	101.08	48.7789	-1.05117	-2.38979	0.00015	0.000470987	yes
YFL048C	EMP47	VI:38842-40180	EV.D	EV.R	OK	49.939	24.0963	-1.05136	-2.63744	5e-05	0.00017485	yes
YIR010W	DSN1	IX:375430-377161	EV.D	EV.R	OK	9.42879	4.546	-1.05248	-3.0024	5e-05	0.00017485	yes
YBR218C	PYC2	II:658706-662249	EV.D	EV.R	OK	159.156	76.7288	-1.0526	-2.59713	0.00035	0.000996262	yes
YDL135C	RDI1	IV:218679-219288	EV.D	EV.R	OK	78.3903	37.7901	-1.05267	-2.67687	5e-05	0.00017485	yes
YML002W	YML002W	XIII:264540-266754	EV.D	EV.R	OK	21.3716	10.2998	-1.05308	-2.702	5e-05	0.00017485	yes
YPR151C	SUE1	XVI:830998-831675	EV.D	EV.R	OK	4.11261	1.98157	-1.05341	-1.76999	0.00555	0.0112799	yes
YIL043C	CBR1	IX:274071-274926	EV.D	EV.R	OK	242.443	116.807	-1.05353	-2.80287	0.00025	0.000743375	yes
YAR007C	RFA1	I:156753-158619	EV.D	EV.R	OK	28.0036	13.4912	-1.05359	-2.7035	5e-05	0.00017485	yes
YJR008W	YJR008W	X:452429-453446	EV.D	EV.R	OK	27.9005	13.4399	-1.05377	-2.40385	5e-05	0.00017485	yes
YLR267W	BOP2	XII:678211-679924	EV.D	EV.R	OK	7.85871	3.78436	-1.05424	-2.47823	0.0001	0.000328	yes
YIL077C	YIL077C	IX:214990-215953	EV.D	EV.R	OK	10.8519	5.22316	-1.05495	-2.66767	0.0002	0.000610888	yes
YKL206C	ADD66	XI:49005-49809	EV.D	EV.R	OK	26.3648	12.6862	-1.05535	-2.63888	5e-05	0.00017485	yes
YLL007C	YLL007C	XII:134301-136299	EV.D	EV.R	OK	11.4713	5.51941	-1.05544	-2.71188	5e-05	0.00017485	yes
YDL164C	CDC9	IV:164986-167258	EV.D	EV.R	OK	12.5085	6.01779	-1.05561	-2.5054	0.0001	0.000328	yes
YGL100W	SEH1	VII:313233-314283	EV.D	EV.R	OK	44.917	21.6092	-1.05561	-3.03211	5e-05	0.00017485	yes
YMR065W	KAR5	XIII:399701-401216	EV.D	EV.R	OK	6.87641	3.30784	-1.05577	-2.30711	0.0001	0.000328	yes
YNR043W	MVD1	XIV:701894-703085	EV.D	EV.R	OK	134.161	64.5317	-1.05588	-2.41749	0.00045	0.00124167	yes
YLR238W	FAR10	XII:614754-616191	EV.D	EV.R	OK	7.26521	3.49055	-1.05755	-2.83777	0.0001	0.000328	yes
YBR073W	RDH54	II:383111-385988	EV.D	EV.R	OK	28.9387	13.8993	-1.05798	-2.68045	5e-05	0.00017485	yes
YJR139C	HOM6	X:689444-690524	EV.D	EV.R	OK	1074.55	516.086	-1.05804	-2.43329	0.00025	0.000743375	yes
YPR017C	DSS4	XVI:593485-593917	EV.D	EV.R	OK	15.0053	7.20571	-1.05826	-2.17969	0.00055	0.00147993	yes
YLL051C	FRE6	XII:37332-39471	EV.D	EV.R	OK	59.7599	28.6965	-1.0583	-2.81211	0.0001	0.000328	yes
YKL135C	APL2	XI:186415-188640	EV.D	EV.R	OK	41.0295	19.6975	-1.05865	-2.54436	5e-05	0.00017485	yes
YOR303W	CPA1	XV:882898-884134	EV.D	EV.R	OK	418.244	200.751	-1.05894	-2.56915	0.0002	0.000610888	yes
YNL073W	MSK1	XIV:488385-490116	EV.D	EV.R	OK	20.3667	9.77194	-1.05949	-3.35781	5e-05	0.00017485	yes
YGL142C	GPI10	VII:236268-238119	EV.D	EV.R	OK	66.0026	31.6655	-1.05961	-2.35211	0.0003	0.000873771	yes
YAL009W	SPO7	I:135853-136633	EV.D	EV.R	OK	17.0171	8.16322	-1.05978	-2.66051	5e-05	0.00017485	yes
YNL230C	ELA1	XIV:217522-218662	EV.D	EV.R	OK	8.31113	3.98546	-1.0603	-2.67721	5e-05	0.00017485	yes
YHL017W	YHL017W	VIII:70275-71874	EV.D	EV.R	OK	46.2377	22.167	-1.06066	-2.8698	0.0001	0.000328	yes
YPL259C	APM1	XVI:51243-52671	EV.D	EV.R	OK	29.4008	14.0941	-1.06076	-2.75408	5e-05	0.00017485	yes
YJR134C	SGM1	X:673728-675852	EV.D	EV.R	OK	22.4027	10.7392	-1.06078	-2.86468	5e-05	0.00017485	yes
YML088W	UFO1	XIII:92234-94241	EV.D	EV.R	OK	12.7329	6.09993	-1.06169	-2.83876	5e-05	0.00017485	yes
YDL161W	ENT1	IV:167358-169078	EV.D	EV.R	OK	19.3893	9.28855	-1.06174	-2.65422	5e-05	0.00017485	yes
YDL088C	ASM4	IV:298416-300003	EV.D	EV.R	OK	24.8647	11.91	-1.06192	-2.79336	5e-05	0.00017485	yes
YDR192C	NUP42	IV:843568-844952	EV.D	EV.R	OK	7.92103	3.7935	-1.06216	-2.73389	0.00025	0.000743375	yes
YMR076C	PDS5	XIII:416195-420029	EV.D	EV.R	OK	17.6989	8.47391	-1.06256	-2.47759	5e-05	0.00017485	yes
YOR194C	TOA1	XV:711682-712543	EV.D	EV.R	OK	10.5953	5.0721	-1.06277	-2.46291	0.00015	0.000470987	yes
YOR007C	SGT2	XV:338937-339978	EV.D	EV.R	OK	141.168	67.5598	-1.06318	-2.60659	0.0003	0.000873771	yes
YGR257C	MTM1	VII:1006204-1007305	EV.D	EV.R	OK	20.2515	9.68878	-1.06364	-3.01332	5e-05	0.00017485	yes
YFR031C	SMC2	VI:216593-220106	EV.D	EV.R	OK	8.58506	4.10702	-1.06374	-3.07707	5e-05	0.00017485	yes
YOR324C	FRT1	XV:923231-925050	EV.D	EV.R	OK	14.7186	7.04116	-1.06375	-2.39095	0.00065	0.00170735	yes
YOR365C	YOR365C	XV:1023370-1025609	EV.D	EV.R	OK	2.56759	1.22831	-1.06375	-1.97662	0.0008	0.00205247	yes
YGR261C	APL6	VII:1014320-1016750	EV.D	EV.R	OK	28.6378	13.6952	-1.06425	-2.64613	0.0001	0.000328	yes
YPL116W	HOS3	XVI:329605-331699	EV.D	EV.R	OK	16.9613	8.1112	-1.06426	-2.75818	5e-05	0.00017485	yes
YMR218C	TRS130	XIII:703578-706887	EV.D	EV.R	OK	13.6825	6.54201	-1.06453	-2.75828	0.0001	0.000328	yes
YFL031W	HAC1	VI:74871-76147	EV.D	EV.R	OK	1095.08	523.535	-1.06467	-2.74807	0.00055	0.00147993	yes
YPR183W	DPM1	XVI:900754-901558	EV.D	EV.R	OK	244.121	116.638	-1.06556	-2.92334	0.0004	0.00112014	yes
YOL063C	CRT10	XV:207391-210265	EV.D	EV.R	OK	15.8246	7.55963	-1.06578	-2.85066	5e-05	0.00017485	yes
[truncated: 5,046 more rows]

## Sheet: Up in YAR 1.4log
262 genes in input list
Legend
Number of Genes in each Database: 6603
k: number of genes from the input cluster in given category.
f: number of genes total in given category.
The p-values represent the probability that the intersection of a given list with any given functional category occurs by chance. The Bonferroni-correction divides the p-value threshold, that would be deemed significant for an individual test, by the number of tests conducted and thus accounts for spurious significance due to multiple testing over the categories of a database.
shown are categories for which the p-value is < 1E-04
GO Molecular Function
Category	p-value	In Category from Cluster	k	f
ubiquinol-cytochrome-c reductase activity [GO:0008121]	4.52572e-11	COB QCR7 RIP1 QCR6 QCR9 QCR10 QCR8 QCR2	8	9
cytochrome-c oxidase activity [GO:0004129]	1.27073e-08	COX1 COX2 COX3 COX4 COX6 COX12 COX8 COX7	8	14
GO Biological Process
Category	p-value	In Category from Cluster	k	f
ribosome biogenesis [GO:0042254]	1e-14	ENP1 KRR1 DBP10 SAS10 NOP6 UTP4 NUG1 UTP7 NSA2 LCP5 NSA1 ROK1 NOP7 ENP2 SDA1 PXR1 CIC1 RPF1 FAF1 HCA4 UTP10 MRT4 DHR2 DBP7 RIX7 NOC3 RLP24 ERB1 RRB1 RLP7 NOP2 DBP2 NAF1 IPI3 RIO1 RRP36 RRS1 RRP12 NOP53 RSA1 NIP7	41	170
mitochondrial electron transport, ubiquinol to cytochrome c [GO:0006122]	7.79377e-14	COB QCR7 RIP1 QCR6 QCR9 QCR10 QCR8 CYC1 CYT1 QCR2	10	11
rRNA processing [GO:0006364]	5.17586e-13	ENP1 KRR1 DBP10 SAS10 NOP6 UTP4 NUG1 UTP7 NSA2 LCP5 NSA1 ROK1 NOP7 ENP2 NSR1 PXR1 RPF1 HCA4 UTP10 MRT4 DHR2 DBP7 NOC3 MDN1 ERB1 RRB1 NOP2 DBP2 NAF1 IPI3 RRP36 NOP53 NIP7	33	195
aerobic respiration [GO:0009060]	8.8597e-11	COX1 AI1 AI2 COB COX2 COX3 PET9 QCR7 RIP1 QCR6 COX4 QCR9 QCR10 MAM33 QCR8 ISF1 QCR2	17	61
electron transport chain [GO:0022900]	2.69234e-10	COX1 COB COX2 SDH4 QCR7 RIP1 QCR6 QCR9 QCR10 QCR8 CYC1 SDH1 SDH2 CYT1 QCR2	15	49
ribosomal large subunit biogenesis [GO:0042273]	6.21522e-10	ARX1 NSA2 NSA1 NOP7 SDA1 CIC1 MRT4 RIX7 RLP24 ERB1 RLP7 RRS1 NIP7	13	37
mitochondrial electron transport, cytochrome c to oxygen [GO:0006123]	2.24428e-09	COX1 COX2 COX3 COX4 COX6 CYC1 COX8 COX7	8	12
transport [GO:0006810]	8.39486e-09	COX1 ATP6 COB OLI1 COX2 SEO1 PET9 FUI1 FUR4 ATP3 BAP2 VID24 CTP1 SUL1 PHO89 MAL31 AGP1 ADY2 ATP16 SNF3 ENA1 SDH4 TIM11 HXT7 HXT6 QCR7 RIP1 HXT13 NUG1 YFL054C QCR6 RRT6 MEP1 QCR9 ELP2 SDA1 MAL11 QCR10 HXT4 HXT5 NMD3 SEE1 QCR8 CYC1 MIR1 SFC1 ATP7 LTV1 SDH1 JEN1 SDH2 MMP1 ATP14 HXT2 AQR1 BIO5 TAT2 CYT1 CRC1 MCH5 FIT2 ODC1 ATP20 MEP3 QCR2	65	815
GO Cellular Component
Category	p-value	In Category from Cluster	k	f
nucleolus [GO:0005730]	1e-14	ECM1 ENP1 KRR1 RSA4 DBP10 SAS10 NOP6 UTP4 NUG1 UTP7 NSA2 LCP5 NSA1 ROK1 NOP7 ENP2 NSR1 SDA1 PXR1 CIC1 RPF1 FAF1 YIL096C HCA4 UTP10 MRT4 DHR2 DBP7 RPF2 RIX7 NOC3 RLP24 ERB1 RRB1 RLP7 NOP2 RRP36 RRS1 RRP12 NOP53 NIP7	41	253
respiratory chain [GO:0070469]	1.39888e-14	COX1 COB COX2 QCR7 RIP1 QCR6 QCR9 QCR10 QCR8 CYC1 CYT1 QCR2	12	16
preribosome, large subunit precursor [GO:0030687]	1.97398e-13	ECM1 NUG1 NSA2 NSA1 NOP7 CIC1 RPF1 YVH1 MRT4 RPF2 RIX7 RLP24 ERB1 RLP7 NOP2 RRS1 NIP7	17	44
mitochondrial inner membrane [GO:0005743]	3.51941e-13	COX1 ATP6 COB COX2 COX3 PET9 ATP3 CTP1 ATP16 SDH4 TIM11 QCR7 QCR6 COX4 QCR9 QCR10 COX6 QCR8 NUC1 MIR1 SFC1 ATP7 SDH1 SDH2 UPS2 ATP14 ATP10 COX8 COX7 CYT1 CRC1 ODC1 COA2 QCR2	34	204
mitochondrial respiratory chain complex III [GO:0005750]	1.91791e-12	COB QCR7 RIP1 QCR6 QCR9 QCR10 QCR8 CYT1 QCR2	9	10
mitochondrial respiratory chain complex IV [GO:0005751]	2.24428e-09	COX1 COX2 COX3 COX4 COX6 COX12 COX8 COX7	8	12
nucleoplasm [GO:0005654]	1.29146e-08	ARX1 NOP7 PXR1 NMD3 MRT4 NOC3 MDN1 ERB1 NAF1 IPI3 RRS1 NOP53 RSA1	13	46
MIPS Functional Classification
Category	p-value	In Category from Cluster	k	f
electron transport and membrane-associated energy conservation [02.11]	1e-14	COX1 ATP6 COB OLI1 COX2 COX3 ATP3 ATP16 INH1 SDH4 TIM11 QCR7 RIP1 QCR6 COX4 QCR9 QCR10 COX6 QCR8 CYC1 ATP7 SDH1 SDH2 COX12 ATP14 COX8 NDE1 COX7 ATP20 QCR2	30	58
aerobic respiration [02.13.03]	1e-14	COX1 COB COX2 COX3 PET9 SDH4 QCR7 RIP1 QCR6 COX4 QCR9 QCR10 COX6 MAM33 QCR8 SDH1 SDH2 COX12 COX8 ISF1 NDE1 COX7 CYT1 QCR2	24	77
rRNA processing [11.04.01]	1e-14	ENP1 KRR1 RSA4 DBP10 SAS10 NOP6 UTP4 NUG1 UTP7 LCP5 ROK1 NOP7 ENP2 NSR1 PXR1 RPF1 FAF1 HCA4 UTP10 MRT4 DBP7 RPF2 NOC3 MDN1 ERB1 RLP7 NOP2 DBP2 IPI3 RIO1 RRP36 RRS1 RRP12 NOP53 NIP7	35	169
electron transport [20.01.15]	3.43059e-14	COX1 ATP6 OLI1 COX2 COX3 ATP3 ATP16 INH1 SDH4 TIM11 COX4 COX6 CYC1 ATP7 SDH1 SDH2 COX12 ATP14 COX8 NDE1 COX7 CYT1 ATP20	23	83
ribosome biogenesis [12.01]	2.04431e-11	ECM1 KRR1 RSA4 ARX1 NUG1 NSA2 NSA1 NOP7 SDA1 MRT4 DHR2 RIX7 RLP24 RRB1 RLP7 RRS1 RRP12 NOP53	18	64
energy generation (e.g. ATP synthase) [02.45.15]	1.81619e-09	ATP6 OLI1 ATP3 ATP16 INH1 TIM11 ATP7 ATP14 CYT1 ATP20	10	21
sugar transport [20.01.03.01]	1.60959e-07	MAL31 SNF3 MTH1 HXT7 HXT6 HXT13 MAL11 HXT4 HXT5 HXT2	10	31
MIPS Subcellular Localization
Category	p-value	In Category from Cluster	k	f
mitochondrial inner membrane [755.05]	1e-14	COX1 ATP6 COB OLI1 COX2 COX3 PET9 ATP3 CTP1 ATP16 INH1 SDH4 TIM11 QCR7 RIP1 QCR6 COX4 QCR9 QCR10 COX6 QCR8 NUC1 MIR1 SFC1 ATP7 SDH1 SDH2 COX12 ATP14 ATP10 COX8 COX7 CYT1 CRC1 ODC1 ATP20 QCR2	37	150
nucleolus [750.05]	1.8226e-09	ENP1 KRR1 DBP10 NOP6 UTP4 NUG1 UTP7 LCP5 NSA1 ROK1 NOP7 NSR1 PXR1 CIC1 YIL096C HCA4 UTP10 MRT4 DHR2 DBP7 RPF2 RIX7 NOC3 ERB1 RRB1 NOP2 RRP36 NOP53 NIP7	29	208
