# Supplementary material for: Mitochondrial control through nutritionally regulated global histone H3 lysine-4 demethylation
Source: Sci Rep. 2016 Nov 29;6:37942. doi: 10.1038/srep37942 (PMC5126570; doi:10.1038/srep37942)
Supplement: Supplementary Data 5 [file srep37942-s5.xls]

## Sheet: FPKM_values_cuffdiff_input
tracking_id		locus	length	WT rep 1		WT rep 2		jhd2∆ rep 1		jhd2∆ rep 2
Systematic name	SGD name			FPKM	status	FPKM	status	FPKM	status	FPKM	status
YAL001C	TFC3	I:147593-151166	3573	24.691	OK	28.6022	OK	23.5586	OK	25.6432	OK
YAL002W	VPS8	I:143706-147531	3825	25.1145	OK	21.4649	OK	20.8321	OK	16.19	OK
YAL003W	EFB1	I:142173-143160	987	454.975	OK	384.52	OK	682.38	OK	700.767	OK
YAL004W	YAL004W	I:139502-141431	648	3.96435	OK	0.691044	OK	0	OK	0	OK
YAL005C	SSA1	I:139502-141431	1929	503.113	OK	382.827	OK	759.592	OK	612.833	OK
YAL007C	ERP2	I:137697-138345	648	124.481	OK	108.264	OK	102.375	OK	96.4363	OK
YAL008W	FUN14	I:136913-137510	597	141.802	OK	141.284	OK	161.654	OK	112.644	OK
YAL009W	SPO7	I:135853-136633	780	33.2179	OK	38.188	OK	41.2454	OK	38.5888	OK
YAL010C	MDM10	I:134183-135665	1482	17.6458	OK	16.9817	OK	10.2243	OK	9.27298	OK
YAL011W	SWC3	I:132198-134076	1878	13.8942	OK	15.4125	OK	15.425	OK	15.6153	OK
YAL012W	CYS3	I:130798-131983	1185	77.8126	OK	57.3857	OK	67.0698	OK	90.1756	OK
YAL013W	DEP1	I:129269-130487	1218	9.26546	OK	12.618	OK	6.20942	OK	8.64424	OK
YAL014C	SYN8	I:128251-129019	768	116.756	OK	97.0455	OK	101.818	OK	92.6252	OK
YAL015C	NTG1	I:126902-128102	1200	26.5297	OK	27.9527	OK	26.0765	OK	28.1937	OK
YAL016C-A	YAL016C-A	I:124754-126786	315	3.08882	OK	0.897379	OK	0	OK	0	OK
YAL016C-B	YAL016C-B	I:124306-124492	186	0	OK	0	OK	0	OK	0	OK
YAL016W	TPD3	I:124754-126786	1908	147.526	OK	124.735	OK	230.907	OK	204.285	OK
YAL017W	PSK1	I:120224-124295	4071	69.4271	OK	71.845	OK	73.2228	OK	60.8929	OK
YAL018C	YAL018C	I:118563-119541	978	0	OK	0.132219	OK	0.203331	OK	0	OK
YAL019W	FUN30	I:114918-118314	3396	26.4648	OK	27.461	OK	20.0792	OK	25.9966	OK
YAL019W-A	YAL019W-A	I:113613-114819	570	0.961547	OK	0.279353	OK	0	OK	0.443002	OK
YAL020C	ATS1	I:113613-114819	1002	31.1942	OK	26.9315	OK	35.8941	OK	38.2342	OK
YAL021C	CCR4	I:110845-113359	2514	22.7842	OK	20.9663	OK	16.7689	OK	19.7524	OK
YAL022C	FUN26	I:108876-110430	1554	76.0433	OK	61.5757	OK	84.7808	OK	120.135	OK
YAL023C	PMT2	I:106271-108551	2280	228.448	OK	160.49	OK	203.423	OK	280.397	OK
YAL024C	LTE1	I:101564-105872	4308	2.94884	OK	3.84272	OK	2.60938	OK	2.88863	OK
YAL025C	MAK16	I:100224-101145	921	88.2615	OK	100.618	OK	47.1883	OK	71.746	OK
YAL026C	DRS2	I:94686-99868	4068	55.1597	OK	47.3132	OK	56.5057	OK	59.0548	OK
YAL026C-A	YAL026C-A	I:94686-99868	438	98.6524	OK	87.1942	OK	61.4671	OK	62.2033	OK
YAL027W	YAL027W	I:94686-99868	786	32.069	OK	30.5874	OK	26.4929	OK	25.6468	OK
YAL028W	FRT2	I:92899-94486	1587	3.14244	OK	4.73751	OK	4.78111	OK	2.23036	OK
YAL029C	MYO4	I:87854-92270	4416	39.9185	OK	41.5752	OK	38.025	OK	38.4016	OK
YAL030W	SNC1	I:87285-87752	467	48.1395	OK	55.5544	OK	60.3411	OK	32.0359	OK
YAL031C	GIP4	I:84668-87031	2283	10.5103	OK	11.1797	OK	13.8601	OK	11.4027	OK
YAL031W-A	YAL031W-A	I:84668-87031	309	1.08195	OK	0.943002	OK	0	OK	0	OK
YAL032C	PRP45	I:83334-84474	1140	22.207	OK	26.5721	OK	15.8073	OK	23.4102	OK
YAL033W	POP5	I:82705-83227	522	202.47	OK	220.183	OK	91.4481	OK	98.379	OK
YAL034C	FUN19	I:80709-81951	1242	11.3142	OK	13.0167	OK	10.0088	OK	8.28811	OK
YAL034C-B	YAL034C-B	I:79488-80587	354	0	OK	0	OK	0	OK	0	OK
YAL034W-A	MTW1	I:79488-80587	870	14.8073	OK	16.9003	OK	5.67052	OK	11.9385	OK
YAL035W	FUN12	I:76426-79435	3009	119.33	OK	110.466	OK	118.792	OK	154.454	OK
YAL036C	RBG1	I:75042-76152	1110	61.1781	OK	52.5305	OK	87.2111	OK	88.6779	OK
YAL037C-A	YAL037C-A	I:73425-73518	93	0	OK	0	OK	422.368	OK	0	OK
YAL037C-B	YAL037C-B	I:71785-73300	975	4.87331	OK	2.12373	OK	1.02061	OK	1.47343	OK
YAL037W	YAL037W	I:74019-74823	804	21.5212	OK	19.61	OK	13.8984	OK	14.6024	OK
YAL038W	CDC19	I:71785-73300	1503	4386.47	OK	3578.67	OK	3684.89	OK	3843.34	OK
YAL039C	CYC3	I:68715-69525	810	93.3695	OK	99.4437	OK	107.491	OK	69.3448	OK
YAL040C	CLN3	I:65777-67520	1743	10.3803	OK	8.24889	OK	4.91049	OK	6.32961	OK
YAL041W	CDC24	I:62839-65404	2565	21.1975	OK	22.8121	OK	15.0062	OK	14.1677	OK
YAL042C-A	YAL042C-A	I:61230-62563	378	0.671945	OK	1.1713	OK	0	OK	0	OK
YAL042W	ERV46	I:61230-62563	1248	283.818	OK	217.758	OK	247.878	OK	279.866	OK
YAL043C	PTA1	I:58694-61052	2358	12.4351	OK	9.41203	OK	10.5998	OK	8.97051	OK
YAL044C	GCV3	I:57949-58462	513	754.861	OK	752.188	OK	711.646	OK	652.542	OK
YAL044W-A	YAL044W-A	I:57487-57850	333	26.0026	OK	28.1336	OK	8.4126	OK	14.8715	OK
YAL045C	YAL045C	I:57487-57850	309	1.08195	OK	0	OK	0	OK	4.48627	OK
YAL046C	YAL046C	I:57028-57385	357	135.614	OK	138.119	OK	200.15	OK	199.023	OK
YAL047C	SPC72	I:54988-56857	1869	10.6533	OK	12.2367	OK	9.36175	OK	11.7991	OK
YAL047W-A	YAL047W-A	I:52800-54913	330	0	OK	0.798883	OK	0	OK	0	OK
YAL048C	GEM1	I:52800-54913	1989	33.1685	OK	27.819	OK	29.9026	OK	28.1067	OK
YAL049C	YAL049C	I:51854-52595	741	144.04	OK	133.352	OK	166.695	OK	147.426	OK
YAL051W	OAF1	I:48563-51707	3144	21.06	OK	23.1967	OK	20.8358	OK	16.5701	OK
YAL053W	FLC2	I:45898-48250	2352	45.4492	OK	37.1812	OK	46.6226	OK	68.714	OK
YAL054C	ACS1	I:42880-45022	2142	9.39558	OK	8.92858	OK	16.8181	OK	18.1806	OK
YAL055W	PEX22	I:42176-42719	543	21.1057	OK	38.2982	OK	30.1438	OK	32.5189	OK
YAL056C-A	YAL056C-A	I:37463-39046	351	1.58378	OK	2.07057	OK	0	OK	0	OK
YAL056W	GPB2	I:39258-41901	2643	71.193	OK	73.6371	OK	92.2591	OK	87.6809	OK
YAL058W	CNE1	I:37463-39046	1509	35.4619	OK	34.3593	OK	38.0006	OK	35.7029	OK
YAL059C-A	YAL059C-A	I:36495-37147	423	0.535007	OK	0	OK	0	OK	0	OK
YAL059W	ECM1	I:36495-37147	639	82.2737	OK	90.2811	OK	52.7871	OK	70.0931	OK
YAL060W	BDH1	I:35154-36303	1149	412.946	OK	369.336	OK	928.253	OK	811.904	OK
YAL061W	YAL061W	I:33447-34701	1254	88.9206	OK	124.001	OK	157.262	OK	98.9398	OK
YAL062W	GDH3	I:31566-32940	1374	120.16	OK	101.666	OK	168.59	OK	163.998	OK
YAL063C	YAL063C	I:23999-27968	3969	0.343275	OK	0.489583	OK	0.167311	OK	0.258796	OK
YAL063C-A	YAL063C-A	I:22394-22685	291	3.81096	OK	2.21435	OK	13.6212	OK	1.75578	OK
YAL064C-A	YAL064C-A	I:13362-13743	381	0	OK	0	OK	0	OK	0	OK
YAL064W	YAL064W	I:21565-21850	285	1.34581	OK	0	OK	1.80384	OK	1.86011	OK
YAL064W-B	YAL064W-B	I:12045-12426	381	6.60735	OK	7.48643	OK	14.1697	OK	26.4839	OK
YAL065C	YAL065C	I:11564-11951	387	0	OK	0	OK	0	OK	0	OK
YAL066W	YAL066W	I:10090-10399	309	3.24586	OK	0	OK	0	OK	0	OK
YAL067C	SEO1	I:7234-9016	1782	18.9077	OK	17.7122	OK	26.8394	OK	39.5087	OK
YAL067W-A	YAL067W-A	I:2479-2707	228	0	OK	0	OK	0	OK	0	OK
YAL068C	PAU8	I:1806-2169	363	0	OK	0	OK	0	OK	0	OK
YAL068W-A	YAL068W-A	I:334-792	255	0	OK	0	OK	0	OK	0	OK
YAL069W	YAL069W	I:334-792	315	0	OK	0	OK	0	OK	0	OK
YAR002C-A	ERP1	I:154064-154724	660	572.077	OK	481.112	OK	546.022	OK	652.69	OK
YAR002W	NUP60	I:152256-153876	1620	25.1346	OK	29.715	OK	18.5678	OK	17.1979	OK
YAR003W	SWD1	I:155004-156285	1281	43.619	OK	37.827	OK	52.4715	OK	42.6538	OK
YAR007C	RFA1	I:156753-158619	1866	61.9148	OK	56.2426	OK	48.7879	OK	53.6314	OK
YAR008W	SEN34	I:158965-159793	828	25.3976	OK	31.3182	OK	20.4248	OK	22.3622	OK
YAR009C	YAR009C	I:160596-164187	3591	0.34689	OK	0.060468	OK	0.0464949	OK	0.191782	OK
YAR010C	YAR010C	I:164543-165866	1323	0	OK	0	OK	0	OK	0	OK
YAR014C	BUD14	I:166741-168871	2130	33.1198	OK	39.7112	OK	29.9215	OK	33.0469	OK
YAR015W	ADE1	I:169374-170295	921	548.236	OK	556.896	OK	699.704	OK	715.876	OK
YAR018C	KIN3	I:170395-171703	1308	30.9572	OK	38.386	OK	27.9472	OK	22.7906	OK
YAR019C	CDC15	I:172210-175330	2925	5.69944	OK	5.79539	OK	5.20852	OK	5.19199	OK
YAR019W-A	YAR019W-A	I:172210-175330	333	0	OK	0	OK	0	OK	0	OK
YAR020C	PAU7	I:176855-177023	168	22.9798	OK	6.67619	OK	30.8007	OK	52.936	OK
YAR023C	YAR023C	I:179280-179820	540	9.42513	OK	11.8657	OK	21.0547	OK	22.6766	OK
YAR027W	UIP3	I:183769-184477	708	91.2837	OK	96.2033	OK	104.872	OK	93.0168	OK
YAR028W	YAR028W	I:184891-185596	705	23.8945	OK	18.9882	OK	30.4567	OK	29.1404	OK
YAR029W	YAR029W	I:186320-187732	225	44.2933	OK	24.128	OK	25.9734	OK	3.82625	OK
YAR030C	YAR030C	I:186320-187732	342	4.20634	OK	2.93291	OK	6.7655	OK	10.4649	OK
YAR031W	PRM9	I:186320-187732	897	0.338832	OK	1.03361	OK	0.681224	OK	0.936636	OK
YAR033W	YAR033W	I:188106-188811	705	2.81111	OK	4.69601	OK	2.51189	OK	5.18051	OK
YAR035C-A	YAR035C-A	I:192336-192417	81	0	OK	0	OK	0	OK	0	OK
YAR035W	YAT1	I:190192-192256	2064	2.46315	OK	1.76149	OK	3.13215	OK	2.7061	OK
YAR042W	SWH1	I:192618-196185	3567	15.4419	OK	19.6096	OK	10.6297	OK	10.575	OK
YAR047C	YAR047C	I:201466-201787	321	5.88939	OK	4.27753	OK	26.3125	OK	27.1334	OK
YAR050W	FLO1	I:203402-208016	4614	0.0532865	OK	0.0696647	OK	0.214266	OK	0.2946	OK
YAR053W	YAR053W	I:208366-208663	297	0	OK	0	OK	1.61065	OK	0	OK
YAR060C	YAR060C	I:217156-217492	336	0	OK	0	OK	0	OK	0	OK
YAR064W	YAR064W	I:220197-220497	300	0	OK	0	OK	0	OK	0	OK
YAR066W	YAR066W	I:221048-221660	612	0	OK	0	OK	0	OK	0	OK
YAR068W	YAR068W	I:222405-222891	486	0	OK	0	OK	0	OK	0	OK
YAR069C	YAR069C	I:224010-224304	294	0	OK	0	OK	0	OK	0	OK
YAR070C	YAR070C	I:224562-224862	300	0	OK	0	OK	0	OK	0	OK
YAR071W	YAR071W	I:225459-226863	1404	1.56602	OK	1.10898	OK	1.70543	OK	1.3528	OK
YAR073W	YAR073W	I:227741-229317	1212	0.349522	OK	0	OK	0.156159	OK	0.322061	OK
YAR075W	YAR075W	I:227741-229317	474	0	OK	0	OK	0	OK	0.600141	OK
YBL001C	ECM15	II:237152-237467	315	630.12	OK	600.346	OK	1265.48	OK	1097.19	OK
YBL002W	HTB2	II:236491-236887	396	166.453	OK	110.003	OK	128.305	OK	142.42	OK
YBL003C	HTA2	II:235393-235792	399	362.655	OK	255.9	OK	878.002	OK	892.945	OK
YBL004W	UTP20	II:227635-235117	7482	62.8687	OK	49.5319	OK	61.695	OK	75.5359	OK
YBL005W	PDR3	II:217469-220400	2931	12.3647	OK	8.93682	OK	12.1842	OK	11.2543	OK
YBL005W-A	YBL005W-A	II:221329-226598	1323	0	OK	0	OK	0	OK	0	OK
YBL005W-B	YBL005W-B	II:221329-226598	5269	0.0927929	OK	0.20219	OK	0.248747	OK	0.128254	OK
YBL006C	LDB7	II:216586-217129	543	145.318	OK	161.033	OK	118.72	OK	130.554	OK
YBL006W-A	YBL006W-A	II:216586-217129	150	11.6509	OK	0	OK	0	OK	64.4134	OK
YBL007C	SLA1	II:212631-216366	3735	43.4233	OK	46.721	OK	41.2988	OK	39.092	OK
YBL008W	HIR1	II:209652-212175	2523	23.5571	OK	26.4484	OK	20.2348	OK	20.656	OK
YBL008W-A	YBL008W-A	II:209408-209648	240	0	OK	0	OK	0	OK	0	OK
YBL009W	YBL009W	II:207193-209224	2031	21.8614	OK	16.4199	OK	13.0134	OK	14.2192	OK
YBL010C	YBL010C	II:206106-206949	843	24.2509	OK	30.1034	OK	14.2822	OK	16.5053	OK
YBL011W	SCT1	II:203405-205817	2280	73.3386	OK	62.6377	OK	81.9154	OK	79.5435	OK
YBL012C	YBL012C	II:203405-205817	402	1.1828	OK	0	OK	0	OK	0	OK
YBL013W	FMT1	II:202055-203261	1206	7.61829	OK	6.02698	OK	8.95432	OK	7.12775	OK
YBL014C	RRN6	II:199063-201748	2685	40.7712	OK	37.3923	OK	31.2904	OK	38.0916	OK
YBL015W	ACH1	II:194121-195702	1581	630.97	OK	513.805	OK	1111.99	OK	866.084	OK
YBL016W	FUS3	II:192450-193512	1062	89.7804	OK	91.2522	OK	50.8126	OK	50.1279	OK
YBL017C	PEP1	II:186843-191583	4740	103.535	OK	99.1339	OK	119.434	OK	109.34	OK
YBL018C	POP8	II:185997-186474	477	55.8281	OK	50.9041	OK	86.9162	OK	75.3823	OK
YBL019W	APN2	II:184352-185915	1563	20.9161	OK	24.0303	OK	20.7363	OK	19.233	OK
YBL020W	RFT1	II:182400-184125	1725	97.5395	OK	77.9452	OK	116.658	OK	150.612	OK
YBL021C	HAP3	II:181659-182094	435	67.9797	OK	87.5475	OK	33.3184	OK	49.7839	OK
YBL022C	PIM1	II:177873-181275	3402	57.643	OK	62.7601	OK	55.9884	OK	59.8678	OK
YBL023C	MCM2	II:174919-177526	2607	46.5432	OK	52.71	OK	40.3003	OK	44.3957	OK
YBL024W	NCL1	II:172533-174588	2055	106.748	OK	107.033	OK	83.1927	OK	86.6653	OK
YBL025W	RRN10	II:171480-171918	438	55.0909	OK	62.857	OK	42.2904	OK	38.072	OK
YBL026W	LSM2	II:170622-171038	416	67.9683	OK	70.3167	OK	87.3972	OK	80.1949	OK
YBL027W	RPL19B	II:168422-169376	954	349.736	OK	385.188	OK	560.671	OK	766.195	OK
YBL028C	YBL028C	II:167517-167838	321	252.262	OK	247.241	OK	210.5	OK	280.831	OK
YBL029C-A	YBL029C-A	II:164487-164772	285	539.669	OK	505.551	OK	283.202	OK	187.871	OK
YBL029W	YBL029W	II:166133-167264	1131	5.70062	OK	8.72249	OK	5.26363	OK	4.55238	OK
YBL030C	PET9	II:163040-163997	957	1140.15	OK	829.416	OK	2940.79	OK	3728.22	OK
YBL031W	SHE1	II:161698-162715	1017	9.38793	OK	10.574	OK	5.0332	OK	6.38797	OK
YBL032W	HEK2	II:160183-161329	1146	117.309	OK	97.0283	OK	114.124	OK	121.82	OK
YBL033C	RIB1	II:158655-159693	1038	67.3004	OK	82.4638	OK	54.1609	OK	62.0778	OK
YBL034C	STU1	II:153847-158389	4542	6.71718	OK	6.79879	OK	4.79207	OK	5.12875	OK
YBL035C	POL12	II:151492-153610	2118	13.0732	OK	10.0569	OK	8.22651	OK	9.84047	OK
YBL036C	YBL036C	II:150446-151220	774	134.269	OK	160.461	OK	92.4668	OK	97.3439	OK
YBL037W	APL3	II:147208-150286	3078	31.9269	OK	27.0428	OK	33.8068	OK	30.8499	OK
YBL038W	MRPL16	II:146186-146885	699	190.387	OK	227.31	OK	162.389	OK	189.412	OK
YBL039C	URA7	II:143988-145728	1740	158.838	OK	141.105	OK	124.847	OK	159.183	OK
YBL039C-A	YBL039C-A	II:143988-145728	84	0	OK	0	OK	0	OK	0	OK
YBL039W-B	YBL039W-B	II:143392-143572	180	89.5275	OK	124.848	OK	263.994	OK	296.978	OK
YBL040C	ERD2	II:142111-142868	757	175.961	OK	134.863	OK	190.612	OK	198.319	OK
YBL041W	PRE7	II:141246-141972	726	117.595	OK	109.156	OK	179.014	OK	179.316	OK
YBL042C	FUI1	II:138340-140260	1920	160.666	OK	113.481	OK	181.581	OK	204.466	OK
YBL043W	ECM13	II:136687-137461	774	32.9493	OK	26.7434	OK	46.3714	OK	35.8636	OK
YBL044W	YBL044W	II:135997-136366	369	1.41575	OK	1.23393	OK	0	OK	0	OK
YBL045C	COR1	II:134142-135516	1374	949.635	OK	808.166	OK	978.976	OK	833.311	OK
YBL046W	PSY4	II:132423-133749	1326	16.4342	OK	19.159	OK	11.645	OK	17.0721	OK
YBL047C	EDE1	II:127894-132040	4146	53.4419	OK	54.346	OK	41.428	OK	46.593	OK
YBL048W	YBL048W	II:127298-127610	312	40.098	OK	36.7878	OK	124.462	OK	105.009	OK
YBL049W	MOH1	II:126827-127244	417	68.2009	OK	59.4421	OK	185.036	OK	101.106	OK
YBL050W	SEC17	II:125124-126119	995	120.536	OK	131.45	OK	149.422	OK	152.237	OK
YBL051C	PIN4	II:122752-124759	2007	18.243	OK	16.468	OK	6.98623	OK	6.75393	OK
YBL052C	SAS3	II:119334-121874	2496	29.4728	OK	29.5743	OK	24.0456	OK	27.5587	OK
YBL053W	YBL053W	II:119334-121874	375	2.05058	OK	4.17021	OK	0	OK	0	OK
YBL054W	YBL054W	II:117588-119166	1578	12.3101	OK	10.3566	OK	6.7603	OK	6.85305	OK
YBL055C	YBL055C	II:115572-116829	1257	37.8091	OK	30.3288	OK	47.2387	OK	53.4912	OK
YBL056W	PTC3	II:113761-115168	1407	227.287	OK	210.521	OK	301.632	OK	280.41	OK
YBL057C	PTH2	II:112800-113427	627	85.9912	OK	88.2448	OK	108.565	OK	99.6831	OK
YBL058W	SHP1	II:111436-112708	1272	138.777	OK	162.55	OK	141.79	OK	153.357	OK
YBL059C-A	YBL059C-A	II:110124-110539	415	122.143	OK	153.878	OK	126.505	OK	121.243	OK
YBL059W	YBL059W	II:110593-111244	651	29.1396	OK	31.3462	OK	15.8339	OK	22.4961	OK
YBL060W	YBL060W	II:107931-109995	2064	15.3473	OK	19.3214	OK	15.9147	OK	12.8322	OK
YBL061C	SKT5	II:105307-107406	2091	20.7307	OK	24.6337	OK	17.8565	OK	19.102	OK
YBL062W	YBL062W	II:105307-107406	381	0	OK	0	OK	0	OK	0.913237	OK
YBL063W	KIP1	II:101885-105221	3336	11.1413	OK	10.7567	OK	8.34642	OK	9.59193	OK
YBL064C	PRX1	II:100370-101156	786	406.208	OK	384.276	OK	831.551	OK	648.138	OK
YBL065W	YBL065W	II:96668-100307	345	0	OK	0.718341	OK	1.10469	OK	3.41746	OK
YBL066C	SEF1	II:96668-100307	3447	9.45577	OK	8.33613	OK	7.47809	OK	6.1591	OK
YBL067C	UBP13	II:93638-95882	2244	50.9067	OK	52.0983	OK	42.3749	OK	45.1296	OK
YBL068W	PRS4	II:92413-93394	981	89.6118	OK	67.9617	OK	80.4109	OK	79.9954	OK
YBL068W-A	YBL068W-A	II:90604-92030	237	109.34	OK	93.1598	OK	56.2484	OK	22.908	OK
YBL069W	AST1	II:90604-92030	1290	27.0656	OK	24.4426	OK	30.304	OK	25.6968	OK
YBL070C	YBL070C	II:90604-92030	321	0	OK	0	OK	0	OK	1.35667	OK
YBL071C	YBL071C	II:89977-90531	309	2.16391	OK	0	OK	0	OK	0	OK
YBL071C-B	YBL071C-B	II:89457-89556	99	0	OK	0	OK	0	OK	0	OK
YBL071W-A	YBL071W-A	II:89977-90531	249	74.1385	OK	62.8708	OK	45.6568	OK	38.7727	OK
YBL072C	RPS8A	II:89132-89440	308	52.3743	OK	57.06	OK	73.1241	OK	64.8487	OK
YBL073W	YBL073W	II:86721-87957	312	0	OK	0	OK	0	OK	0	OK
YBL074C	AAR2	II:86721-87957	1068	16.5811	OK	13.7409	OK	18.5809	OK	16.3429	OK
YBL075C	SSA3	II:84498-86448	1950	28.7958	OK	34.5386	OK	27.414	OK	21.4809	OK
YBL076C	ILS1	II:80896-84261	3219	421.83	OK	327.307	OK	482.87	OK	589.119	OK
YBL077W	YBL077W	II:80896-84261	432	3.59776	OK	1.79183	OK	0	OK	0.710379	OK
YBL078C	ATG8	II:80377-80731	354	152.993	OK	221.338	OK	155.097	OK	115.927	OK
YBL079W	NUP170	II:75258-79767	4509	74.619	OK	66.0827	OK	65.6643	OK	57.7918	OK
YBL080C	PET112	II:73069-74695	1626	25.2764	OK	30.6696	OK	25.686	OK	25.0031	OK
YBL081W	YBL081W	II:71865-72972	1107	5.07175	OK	4.42041	OK	2.44026	OK	4.31381	OK
YBL082C	ALG3	II:69712-71127	1377	53.368	OK	38.5727	OK	45.3368	OK	81.2922	OK
YBL083C	YBL083C	II:69712-71127	426	0	OK	0	OK	37.6227	OK	58.7937	OK
YBL084C	CDC27	II:67168-69445	2277	12.1841	OK	10.7675	OK	15.4953	OK	11.4357	OK
YBL085W	BOI1	II:63875-66818	2943	13.0397	OK	14.0194	OK	8.27888	OK	10.0786	OK
YBL086C	YBL086C	II:61201-62602	1401	32.5762	OK	47.8056	OK	22.2261	OK	24.8182	OK
YBL087C	RPL23A	II:59821-60739	918	215.578	OK	172.127	OK	343.827	OK	420.919	OK
YBL088C	TEL1	II:51018-59382	8364	17.6689	OK	15.3746	OK	22.0996	OK	16.9773	OK
YBL089W	AVT5	II:49573-50953	1380	34.7556	OK	31.2496	OK	46.1826	OK	57.4242	OK
YBL090W	MRP21	II:48824-49358	534	68.5948	OK	70.0078	OK	85.7473	OK	105.124	OK
YBL091C	MAP2	II:47362-48628	1266	113.573	OK	134.264	OK	101.237	OK	130.532	OK
YBL091C-A	SCS22	II:46564-47180	616	6.55007	OK	8.19098	OK	10.6878	OK	13.383	OK
YBL092W	RPL32	II:45644-45977	333	83.3875	OK	52.3597	OK	143.014	OK	117.733	OK
YBL093C	ROX3	II:44255-44918	663	71.5862	OK	96.7086	OK	81.2145	OK	88.6954	OK
YBL094C	YBL094C	II:43173-44097	333	0	OK	0.781488	OK	2.4036	OK	0	OK
YBL095W	YBL095W	II:43173-44097	813	97.729	OK	96.7703	OK	149.075	OK	135.876	OK
YBL096C	YBL096C	II:43173-44097	309	2.16391	OK	1.886	OK	0	OK	1.49542	OK
YBL097W	BRN1	II:40830-43095	2265	16.359	OK	21.0643	OK	13.0643	OK	14.8112	OK
YBL098W	BNA4	II:39144-40527	1383	60.2691	OK	52.8763	OK	101.343	OK	80.272	OK
YBL099W	ATP1	II:36988-38690	1638	440.767	OK	360.173	OK	775.112	OK	821.484	OK
YBL100C	YBL100C	II:36988-38690	315	1.02961	OK	0	OK	0	OK	0	OK
YBL100W-A	YBL100W-A	II:29934-35248	1317	0	OK	0	OK	0.000146253	OK	0.250761	OK
YBL100W-B	YBL100W-B	II:29934-35248	5314	0.160958	OK	0.280573	OK	0.154066	OK	0.040701	OK
YBL100W-C	YBL100W-C	II:28426-28546	120	0	OK	0	OK	73.6923	OK	0	OK
YBL101C	ECM21	II:24945-28299	3354	6.37802	OK	5.884	OK	5.49916	OK	5.67073	OK
YBL102W	SFT2	II:24097-24745	648	235.218	OK	179.211	OK	317.043	OK	343.372	OK
YBL103C	RTG3	II:22075-23536	1461	33.5449	OK	38.8468	OK	21.7919	OK	28.4126	OK
YBL104C	YBL104C	II:18176-21293	3117	25.8127	OK	27.9814	OK	24.1103	OK	24.9739	OK
YBL105C	PKC1	II:14240-17696	3456	42.8848	OK	54.7591	OK	41.5	OK	35.0047	OK
YBL106C	SRO77	II:10846-13879	3033	12.1682	OK	12.0533	OK	9.74114	OK	9.06924	OK
YBL107C	YBL107C	II:9960-10551	591	27.5868	OK	33.0274	OK	29.2555	OK	32.6822	OK
YBL107W-A	YBL107W-A	II:9267-9372	105	0	OK	0	OK	0	OK	0	OK
YBL108C-A	YBL108C-A	II:7604-7733	129	0	OK	0	OK	0	OK	0	OK
YBL108W	YBL108W	II:8176-8482	306	0	OK	0	OK	0	OK	0	OK
YBL109W	YBL109W	II:5789-6125	336	0	OK	2.29431	OK	7.05654	OK	8.48947	OK
YBL111C	YBL111C	II:2906-5009	2103	0	OK	0	OK	0	OK	0	OK
YBL112C	YBL112C	II:279-2899	318	0	OK	0	OK	0	OK	0	OK
YBL113C	YBL113C	II:279-2899	2379	3.56489	OK	5.08428	OK	2.31668	OK	2.3143	OK
YBL113W-A	YBL113W-A	II:279-2899	483	0	OK	0	OK	0	OK	0	OK
YBR001C	NTH2	II:238940-241283	2343	42.8393	OK	47.438	OK	49.248	OK	36.1336	OK
YBR002C	RER2	II:241707-242568	861	11.7936	OK	14.484	OK	11.9753	OK	10.867	OK
YBR003W	COQ1	II:242808-244230	1422	59.2082	OK	57.7397	OK	70.1823	OK	66.6407	OK
YBR004C	GPI18	II:244365-245667	1302	17.7559	OK	13.2381	OK	21.2182	OK	22.1759	OK
YBR005W	RCR1	II:245905-246547	642	40.9895	OK	40.3953	OK	38.0628	OK	40.3611	OK
YBR006W	UGA2	II:247009-248503	1494	33.3246	OK	30.632	OK	56.3819	OK	46.3114	OK
YBR007C	DSF2	II:248805-251016	2211	6.08746	OK	5.86685	OK	4.70726	OK	4.44961	OK
YBR008C	FLR1	II:252562-254209	1647	17.8268	OK	13.0542	OK	15.3838	OK	17.4388	OK
YBR009C	HHF1	II:255372-255684	312	948.635	OK	893.024	OK	1053.68	OK	1077.8	OK
YBR010W	HHT1	II:256330-256741	411	2895.51	OK	3193.4	OK	2368.62	OK	2364.3	OK
YBR011C	IPP1	II:257111-257975	864	484.72	OK	457.817	OK	285.147	OK	248.068	OK
YBR012C	YBR012C	II:259146-259566	420	3.25443	OK	2.83647	OK	3.63502	OK	0.749686	OK
YBR012W-A	YBR012W-A	II:259868-265140	1323	0	OK	0	OK	0	OK	0	OK
YBR012W-B	YBR012W-B	II:259868-265140	5272	0.185476	OK	0.121242	OK	0.0932251	OK	0.064089	OK
YBR013C	YBR013C	II:265491-265881	390	84.3097	OK	64.1598	OK	69.9947	OK	65.2214	OK
YBR014C	YBR014C	II:266724-267336	612	149.538	OK	180.963	OK	150.323	OK	136.332	OK
YBR015C	MNN2	II:267709-269503	1794	140.664	OK	104.506	OK	131.996	OK	128.456	OK
YBR016W	YBR016W	II:270246-270633	387	71.6091	OK	89.1608	OK	38.5635	OK	17.674	OK
YBR017C	KAP104	II:270946-273703	2757	85.1336	OK	75.3633	OK	70.8084	OK	70.4734	OK
YBR018C	GAL7	II:274426-275527	1101	0.785485	OK	0.570507	OK	0.701877	OK	1.08566	OK
YBR019C	GAL10	II:276252-278352	2100	0.185877	OK	0.216007	OK	0.166092	OK	0.51382	OK
YBR020W	GAL1	II:279020-280607	1587	6.79447	OK	4.44141	OK	8.08236	OK	8.4519	OK
YBR021W	FUR4	II:281442-283344	1902	28.9869	OK	19.4757	OK	48.2175	OK	66.6463	OK
YBR022W	POA1	II:283737-284271	534	71.0827	OK	62.2636	OK	61.4522	OK	61.8957	OK
YBR023C	CHS3	II:284427-287925	3498	72.1924	OK	54.7139	OK	74.7229	OK	104.76	OK
YBR024W	SCO2	II:289444-290350	906	50.3411	OK	62.5342	OK	58.9557	OK	61.4885	OK
YBR025C	YBR025C	II:290680-291865	1185	223.981	OK	174.139	OK	326.043	OK	314.374	OK
YBR026C	ETR1	II:292876-294019	1143	227.989	OK	246.016	OK	314.131	OK	240.096	OK
YBR027C	YBR027C	II:294023-294356	333	0.89664	OK	3.12595	OK	3.6054	OK	3.71788	OK
YBR028C	YBR028C	II:294424-296002	1578	71.98	OK	75.6258	OK	50.645	OK	45.7264	OK
YBR029C	CDS1	II:296368-297742	1374	91.3497	OK	66.1442	OK	79.1146	OK	111.83	OK
YBR030W	YBR030W	II:298291-299950	1659	38.3467	OK	41.1619	OK	32.4616	OK	40.0576	OK
YBR031W	RPL4A	II:300165-301254	1089	107.61	OK	79.6811	OK	108.842	OK	151.668	OK
YBR032W	YBR032W	II:301518-301821	303	2.27823	OK	0	OK	0	OK	3.14886	OK
YBR033W	EDS1	II:301943-304703	2760	12.3644	OK	15.2633	OK	14.2929	OK	11.4988	OK
YBR034C	HMT1	II:304929-305976	1047	140.269	OK	119.827	OK	161.496	OK	142.661	OK
YBR035C	PDX3	II:306268-306955	687	220.624	OK	219.821	OK	296.036	OK	289.824	OK
YBR036C	CSG2	II:309080-310313	1233	316.143	OK	251.867	OK	326.293	OK	432.383	OK
YBR037C	SCO1	II:310564-311452	888	113.113	OK	109.806	OK	113.65	OK	99.6396	OK
YBR038W	CHS2	II:311897-314789	2892	22.3345	OK	17.9805	OK	18.2778	OK	24.5267	OK
YBR039W	ATP3	II:315574-316510	936	1677.92	OK	1561.41	OK	1661.21	OK	1386.48	OK
YBR040W	FIG1	II:316967-317864	897	0.338832	OK	0.885952	OK	1.13537	OK	0.468318	OK
YBR041W	FAT1	II:318265-320275	2010	76.0382	OK	59.6966	OK	62.3358	OK	72.3718	OK
YBR042C	YBR042C	II:320415-321609	1194	29.4188	OK	23.0559	OK	43.724	OK	44.4323	OK
YBR043C	QDR3	II:321875-323945	2070	36.7026	OK	31.6598	OK	40.3339	OK	34.1091	OK
YBR044C	TCM62	II:324340-326059	1719	28.0674	OK	32.9099	OK	21.4079	OK	24.3262	OK
YBR045C	GIP1	II:328172-330092	1920	4.03889	OK	4.95213	OK	5.04645	OK	3.78465	OK
YBR046C	ZTA1	II:330506-331511	1005	102.174	OK	114.35	OK	97.8482	OK	74.7639	OK
YBR047W	FMP23	II:331832-332360	528	5.06775	OK	5.67889	OK	6.79249	OK	10.5066	OK
YBR048W	RPS11B	II:332830-333812	982	152.733	OK	119.306	OK	200.668	OK	189.823	OK
YBR049C	REB1	II:334385-336818	2433	36.1031	OK	37.3464	OK	28.2571	OK	36.3505	OK
YBR050C	REG2	II:337182-338338	1017	20.6535	OK	24.0433	OK	19.552	OK	14.9718	OK
YBR051W	YBR051W	II:337182-338338	351	0.79189	OK	0	OK	0	OK	0	OK
YBR052C	RFS1	II:338719-339352	633	268.32	OK	254.839	OK	434.794	OK	415.468	OK
YBR053C	YBR053C	II:339674-340751	1077	163.43	OK	163.544	OK	214.364	OK	156.726	OK
YBR054W	YRO2	II:343100-344135	1035	139.891	OK	168.109	OK	677.654	OK	363.264	OK
YBR055C	PRP6	II:344601-347301	2700	40.0555	OK	43.3212	OK	33.689	OK	38.7735	OK
YBR056C-B	YBR056C-B	II:351254-351455	159	9.37786	OK	0	OK	0	OK	12.9616	OK
YBR056W	YBR056W	II:347878-349384	1506	122.688	OK	117.625	OK	202.29	OK	142.517	OK
YBR056W-A	YBR056W-A	II:351254-351455	201	68.8165	OK	81.1476	OK	75.9602	OK	179.04	OK
YBR057C	MUM2	II:352192-353293	1101	52.4966	OK	55.111	OK	42.9899	OK	49.0357	OK
YBR058C	UBP14	II:353671-356017	2346	51.1707	OK	49.3314	OK	55.795	OK	51.6229	OK
YBR058C-A	YBR058C-A	II:356323-356566	243	631.305	OK	508.773	OK	933.096	OK	708.208	OK
YBR059C	AKL1	II:356860-360187	3327	18.3589	OK	20.9851	OK	14.1189	OK	15.9113	OK
YBR060C	ORC2	II:360651-362514	1863	11.7539	OK	12.8981	OK	10.0599	OK	9.68872	OK
YBR061C	TRM7	II:364786-365719	933	25.286	OK	21.4771	OK	26.5521	OK	24.264	OK
YBR062C	YBR062C	II:365975-366600	625	48.2162	OK	53.6839	OK	57.1548	OK	65.1013	OK
YBR063C	YBR063C	II:366969-368191	1215	33.4546	OK	33.9166	OK	43.9062	OK	40.9411	OK
YBR064W	YBR064W	II:366969-368191	429	0	OK	0	OK	0	OK	0	OK
YBR065C	ECM2	II:368583-369678	1095	57.9899	OK	73.4014	OK	48.932	OK	41.5327	OK
YBR066C	NRG2	II:370036-370699	663	98.431	OK	128.128	OK	46.6041	OK	63.9596	OK
YBR067C	TIP1	II:372102-372735	633	297.86	OK	259.13	OK	280.453	OK	308.104	OK
YBR068C	BAP2	II:373860-375690	1830	6.06844	OK	4.9113	OK	7.74643	OK	10.8838	OK
YBR069C	TAT1	II:376573-378433	1860	5.53293	OK	3.83316	OK	9.22245	OK	12.5495	OK
YBR070C	ALG14	II:379220-379934	714	26.0047	OK	26.0748	OK	47.5017	OK	62.6609	OK
YBR071W	YBR071W	II:380410-381046	636	10.8648	OK	13.2573	OK	13.4703	OK	11.638	OK
YBR072C-A	YBR072C-A	II:382859-383021	162	0	OK	0	OK	0	OK	0	OK
YBR072W	HSP26	II:382029-382674	645	896.175	OK	1193.42	OK	2468.33	OK	1043.36	OK
YBR073W	RDH54	II:383111-385988	2877	36.7884	OK	43.8627	OK	24.7428	OK	29.6457	OK
YBR074W	YBR074W	II:386285-389216	2931	65.227	OK	52.7197	OK	71.4885	OK	74.2548	OK
YBR076C-A	YBR076C-A	II:391350-391617	267	38.9518	OK	26.8766	OK	67.4361	OK	65.0535	OK
YBR076W	ECM8	II:390226-391291	1065	0	OK	0.118869	OK	0.548401	OK	0	OK
YBR077C	SLM4	II:391804-392293	489	78.5785	OK	73.1483	OK	113.593	OK	94.9604	OK
YBR078W	ECM33	II:393122-394742	1620	119.535	OK	108.521	OK	113.853	OK	160.056	OK
YBR079C	RPG1	II:395382-398277	2895	60.3801	OK	61.9104	OK	67.7048	OK	85.2649	OK
YBR080C	SEC18	II:398613-400890	2277	60.7506	OK	50.1332	OK	57.4997	OK	47.5445	OK
YBR081C	SPT7	II:401252-405251	3999	31.7033	OK	35.2682	OK	26.5581	OK	25.8034	OK
YBR082C	UBC4	II:406627-407169	542	139.848	OK	124.61	OK	80.9309	OK	73.3835	OK
YBR083W	TEC1	II:409168-410629	1461	8.50304	OK	8.71406	OK	4.00771	OK	6.45741	OK
YBR084C-A	RPL19A	II:414185-415261	1076	166.446	OK	180.985	OK	214.249	OK	258.345	OK
YBR084W	MIS1	II:411053-413981	2928	97.6033	OK	85.7451	OK	90.9332	OK	102.593	OK
YBR085C-A	YBR085C-A	II:418906-419164	258	2119.5	OK	2657.36	OK	1534.88	OK	1093.27	OK
YBR085W	AAC3	II:415982-416906	924	3.91365	OK	2.55827	OK	5.68274	OK	7.21235	OK
YBR086C	IST2	II:420200-423041	2841	40.9884	OK	33.7441	OK	31.2909	OK	34.0529	OK
YBR087W	RFC5	II:423764-424829	1065	51.5531	OK	46.9531	OK	42.0441	OK	49.7649	OK
YBR088C	POL30	II:424989-425782	777	107.14	OK	84.0959	OK	105.163	OK	132.794	OK
YBR089C-A	YBR089C-A	II:426332-427058	357	0	OK	0	OK	9.65248	OK	0.00629825	OK
YBR089W	YBR089W	II:424989-425782	600	0	OK	0.258224	OK	0.397106	OK	0.409495	OK
YBR090C	YBR090C	II:426332-427058	726	122.541	OK	124.833	OK	111.069	OK	104.728	OK
YBR091C	MRS5	II:427154-427484	330	35.7473	OK	38.3464	OK	34.3994	OK	32.9388	OK
YBR092C	PHO3	II:427697-429101	1404	14.6814	OK	11.6869	OK	14.8241	OK	15.1513	OK
YBR093C	PHO5	II:429547-430951	1404	11.843	OK	10.578	OK	17.7102	OK	16.0983	OK
YBR094W	YBR094W	II:432035-434297	2262	54.0578	OK	50.9463	OK	48.2783	OK	41.658	OK
YBR095C	RXT2	II:434405-435698	1293	37.4227	OK	43.3322	OK	40.3296	OK	47.5502	OK
YBR096W	YBR096W	II:436020-436713	693	85.2002	OK	66.7278	OK	92.3226	OK	104.159	OK
YBR097W	VPS15	II:436950-441315	4365	24.1147	OK	22.8882	OK	30.7322	OK	23.8854	OK
YBR098W	MMS4	II:441514-443590	2076	3.82793	OK	4.70367	OK	4.87839	OK	3.38264	OK
YBR099C	YBR099C	II:441514-443590	384	5.84893	OK	3.96493	OK	12.1948	OK	10.7788	OK
YBR101C	FES1	II:443820-444693	873	107.399	OK	107.524	OK	108.904	OK	103.084	OK
YBR102C	EXO84	II:445061-447323	2262	19.865	OK	24.7766	OK	19.8163	OK	16.8841	OK
YBR103C-A	YBR103C-A	II:449319-449463	144	0	OK	0	OK	0	OK	0	OK
YBR103W	SIF2	II:447708-449316	1608	49.5274	OK	66.1356	OK	43.7323	OK	53.7691	OK
YBR104W	YMC2	II:449666-450656	990	51.6879	OK	51.5599	OK	48.055	OK	53.4772	OK
YBR105C	VID24	II:450880-451969	1089	89.299	OK	68.1163	OK	51.2198	OK	39.7967	OK
YBR106W	PHO88	II:452657-453224	567	552.603	OK	385.308	OK	987.133	OK	962.544	OK
YBR107C	IML3	II:453792-454530	738	14.7266	OK	18.1993	OK	15.3195	OK	14.5823	OK
YBR108W	YBR108W	II:454821-457665	2844	1.64657	OK	2.6375	OK	0.894715	OK	0.799611	OK
YBR109C	CMD1	II:457918-458362	444	21.9753	OK	16.5993	OK	43.8541	OK	43.8723	OK
YBR109W-A	YBR109W-A	II:458607-458832	225	11.0733	OK	28.9536	OK	37.1049	OK	42.0888	OK
YBR110W	ALG1	II:458871-460221	1350	152.908	OK	125.768	OK	143.409	OK	121.819	OK
YBR111C	YSA1	II:461177-461873	696	69.6534	OK	67.9847	OK	104.23	OK	97.2607	OK
YBR111W-A	YBR111W-A	II:462138-462579	441	27.1977	OK	29.3078	OK	51.6985	OK	41.6923	OK
YBR112C	CYC8	II:462869-466048	2901	4.96603	OK	4.89777	OK	3.03614	OK	2.89003	OK
YBR113W	YBR113W	II:462869-466048	483	0.420233	OK	0	OK	0	OK	0	OK
YBR114W	RAD16	II:467247-469620	2373	34.1226	OK	36.1605	OK	39.6376	OK	37.2809	OK
YBR115C	LYS2	II:469747-473926	4179	168.276	OK	121.856	OK	141.833	OK	189.932	OK
YBR116C	YBR116C	II:474198-476437	528	25.6385	OK	21.6583	OK	256.292	OK	93.2528	OK
YBR117C	TKL2	II:474198-476437	2046	167.292	OK	182.003	OK	414.897	OK	201.997	OK
YBR118W	TEF2	II:477670-479047	1377	304.588	OK	220.615	OK	777.314	OK	842.667	OK
YBR119W	MUD1	II:479337-480323	986	6.00602	OK	6.67423	OK	4.83006	OK	6.0184	OK
YBR120C	CBP6	II:480434-480923	489	36.6151	OK	57.0127	OK	48.5251	OK	54.0194	OK
YBR121C	GRS1	II:481363-483367	2004	332.25	OK	272.516	OK	379.11	OK	381.406	OK
YBR121C-A	YBR121C-A	II:481363-483367	159	0	OK	0	OK	0	OK	73.4058	OK
YBR122C	MRPL36	II:483969-484503	534	485.139	OK	498.418	OK	327.745	OK	327.163	OK
YBR123C	TFC1	II:484741-486866	1950	22.1351	OK	25.6841	OK	20.0195	OK	25.3866	OK
YBR124W	YBR124W	II:484741-486866	360	0.74766	OK	0	OK	0	OK	0	OK
YBR125C	PTC4	II:487198-488380	1182	78.0512	OK	68.5506	OK	62.608	OK	67.7146	OK
YBR126C	TPS1	II:488904-490392	1488	667.501	OK	662.381	OK	946.294	OK	715.236	OK
YBR126W-A	YBR126W-A	II:490849-491070	207	834.97	OK	831.82	OK	1395.67	OK	968.63	OK
YBR126W-B	YBR126W-B	II:490849-491070	144	1274.98	OK	1565.61	OK	2339.45	OK	1380.23	OK
YBR127C	VMA2	II:491268-492822	1554	455.129	OK	361.795	OK	459.706	OK	453.123	OK
YBR128C	ATG14	II:493080-494115	1035	8.61953	OK	11.3304	OK	10.9849	OK	7.81213	OK
YBR129C	OPY1	II:494352-495339	987	76.629	OK	89.399	OK	70.9514	OK	61.3508	OK
YBR130C	SHE3	II:495591-496869	1278	8.20139	OK	7.43404	OK	5.56959	OK	6.95248	OK
YBR131C-A	YBR131C-A	II:497162-499277	90	0	OK	0	OK	0	OK	0	OK
YBR131W	CCZ1	II:497162-499277	2115	18.6262	OK	22.1277	OK	13.2655	OK	13.0846	OK
YBR132C	AGP2	II:499651-501442	1791	32.1238	OK	32.127	OK	54.4657	OK	56.5741	OK
YBR133C	HSL7	II:501803-504644	2484	55.3912	OK	42.3944	OK	48.5514	OK	47.2174	OK
YBR134W	YBR134W	II:501803-504644	402	0	OK	0.515448	OK	0	OK	0	OK
YBR135W	CKS1	II:504853-505306	453	30.5977	OK	23.7962	OK	13.2498	OK	13.0125	OK
YBR136W	MEC1	II:505667-512774	7107	16.4262	OK	15.1326	OK	16.3357	OK	12.9869	OK
YBR137W	YBR137W	II:513043-513583	540	104.375	OK	97.3593	OK	152.53	OK	124.48	OK
YBR138C	YBR138C	II:513761-515336	1575	7.28229	OK	9.33389	OK	6.08609	OK	4.97341	OK
YBR139W	YBR139W	II:515663-517190	1527	249.03	OK	224.863	OK	298.918	OK	290.329	OK
YBR140C	IRA1	II:517349-526628	9279	44.0759	OK	40.2775	OK	47.466	OK	47.5152	OK
YBR141C	YBR141C	II:527024-528038	1014	16.091	OK	15.0353	OK	15.7384	OK	13.825	OK
YBR141W-A	YBR141W-A	II:527024-528038	96	0	OK	0	OK	0	OK	94.9229	OK
YBR142W	MAK5	II:528316-530638	2322	46.1482	OK	48.9717	OK	38.8075	OK	46.3047	OK
YBR143C	SUP45	II:530868-532182	1314	376.462	OK	304.599	OK	426.587	OK	407.137	OK
YBR144C	YBR144C	II:533234-533549	315	1.02961	OK	0	OK	0	OK	0	OK
YBR145W	ADH5	II:533761-534817	1056	144.439	OK	102.585	OK	194.336	OK	274.691	OK
YBR146W	MRPS9	II:535259-536096	837	81.7871	OK	74.193	OK	59.6584	OK	58.1873	OK
YBR147W	YBR147W	II:536574-537465	891	289.324	OK	200.483	OK	332.36	OK	391.387	OK
YBR148W	YSW1	II:537875-539705	1830	3.61216	OK	5.79281	OK	5.22884	OK	6.39048	OK
YBR149W	ARA1	II:539986-541021	1035	438.889	OK	433.019	OK	492.047	OK	387.677	OK
YBR150C	TBS1	II:541208-544493	3285	27.6849	OK	26.2898	OK	28.2137	OK	23.0327	OK
YBR151W	APD1	II:545027-545978	951	436.174	OK	456.052	OK	305.688	OK	263.085	OK
YBR152W	SPP381	II:546375-547251	876	21.6635	OK	23.1448	OK	16.3915	OK	13.5223	OK
YBR153W	RIB7	II:547459-548194	735	50.8393	OK	51.2457	OK	53.6246	OK	57.7417	OK
YBR154C	RPB5	II:548361-549009	648	227.025	OK	268.586	OK	199.79	OK	242.552	OK
YBR155W	CNS1	II:549770-550928	1158	24.9888	OK	25.7493	OK	26.3987	OK	27.0522	OK
YBR156C	SLI15	II:551103-553200	2097	3.16491	OK	2.70437	OK	1.49719	OK	1.37236	OK
YBR157C	ICS2	II:553542-554310	768	31.2183	OK	35.1903	OK	38.2166	OK	31.9298	OK
YBR158W	AMN1	II:556548-558198	1650	286.181	OK	207.231	OK	231.04	OK	244.087	OK
YBR159W	IFA38	II:558684-559728	1044	177.395	OK	156.075	OK	225.028	OK	204.419	OK
YBR160W	CDC28	II:560077-560974	897	62.3452	OK	72.6481	OK	71.3015	OK	62.2863	OK
YBR161W	CSH1	II:561633-562764	1131	34.077	OK	34.2275	OK	40.7507	OK	32.392	OK
YBR162C	TOS1	II:563202-564570	1368	85.5644	OK	62.9672	OK	101.837	OK	162.333	OK
YBR162W-A	YSY6	II:565230-565428	198	1006.36	OK	1189.32	OK	531.545	OK	748.519	OK
YBR163W	DEM1	II:565722-567480	1758	26.3806	OK	23.322	OK	24.5182	OK	21.9399	OK
YBR164C	ARL1	II:567874-568426	552	118.646	OK	128.968	OK	135.082	OK	152.341	OK
YBR165W	UBS1	II:568851-569685	834	52.9207	OK	54.732	OK	47.4542	OK	40.9506	OK
YBR166C	TYR1	II:569841-571200	1359	57.1482	OK	53.2654	OK	53.2914	OK	55.6567	OK
YBR167C	POP7	II:571467-571890	423	27.8204	OK	28.4442	OK	24.381	OK	29.5784	OK
YBR168W	PEX32	II:572370-573612	1242	49.3299	OK	50.2919	OK	49.589	OK	38.7821	OK
YBR169C	SSE2	II:573914-575996	2082	91.2642	OK	102.06	OK	134.23	OK	83.5177	OK
YBR170C	NPL4	II:576343-578086	1743	20.6842	OK	21.0214	OK	21.4834	OK	21.4152	OK
YBR171W	SEC66	II:578363-578984	621	63.8723	OK	75.5339	OK	32.8111	OK	34.6125	OK
YBR172C	SMY2	II:579149-581372	2223	70.4045	OK	71.8603	OK	53.8119	OK	60.316	OK
YBR173C	UMP1	II:581725-582172	447	45.3386	OK	38.6752	OK	23.9197	OK	24.666	OK
YBR174C	YBR174C	II:582337-583355	315	1.02961	OK	0	OK	0	OK	1.42307	OK
YBR175W	SWD3	II:582337-583355	948	46.5548	OK	40.1633	OK	47.8041	OK	49.5136	OK
YBR176W	ECM31	II:583719-584658	939	17.4121	OK	18.9351	OK	29.7613	OK	36.6512	OK
YBR177C	EHT1	II:584806-586445	1356	118.876	OK	95.523	OK	136.513	OK	131.754	OK
YBR178W	YBR178W	II:584806-586445	375	0	OK	0	OK	0.916156	OK	0	OK
YBR179C	FZO1	II:586546-589114	2568	31.2093	OK	36.0805	OK	33.5713	OK	26.9943	OK
YBR180W	DTR1	II:589740-591459	1719	0.387671	OK	0.270307	OK	0.207844	OK	0.214328	OK
YBR181C	RPS6B	II:591711-592774	1063	243.738	OK	226.733	OK	215.29	OK	289.459	OK
YBR182C	SMP1	II:593505-594864	1359	9.76197	OK	8.33102	OK	11.4488	OK	10.2599	OK
YBR182C-A	YBR182C-A	II:595360-595555	195	4.49695	OK	11.7583	OK	12.0548	OK	18.6464	OK
YBR183W	YPC1	II:596114-597065	951	69.945	OK	68.6338	OK	137.781	OK	125.134	OK
YBR184W	YBR184W	II:597362-598934	1572	1.71723	OK	1.87087	OK	1.381	OK	1.18674	OK
YBR185C	MBA1	II:599122-599959	837	19.2877	OK	18.912	OK	27.3434	OK	22.5572	OK
YBR186W	PCH2	II:600552-602360	1808	0.805571	OK	0.893601	OK	0.883421	OK	0.708542	OK
YBR187W	YBR187W	II:602633-603476	843	125.664	OK	94.9538	OK	204.137	OK	262.053	OK
YBR188C	NTC20	II:603684-604107	423	21.4003	OK	21.4497	OK	21.5127	OK	19.9654	OK
YBR189W	RPS9B	II:604507-605508	1001	299.663	OK	261.82	OK	463.852	OK	518.845	OK
YBR190W	YBR190W	II:605965-607140	312	2.11042	OK	0.919695	OK	0	OK	0	OK
YBR191W	RPL21A	II:605965-607140	871	649.315	OK	526.5	OK	607.724	OK	623.278	OK
YBR191W-A	YBR191W-A	II:607148-607223	75	0	OK	0	OK	1155.67	OK	2383.45	OK
YBR192W	RIM2	II:607651-608785	1134	51.8978	OK	54.5875	OK	51.9589	OK	48.344	OK
YBR193C	MED8	II:609081-609753	672	20.0604	OK	23.8221	OK	17.477	OK	14.903	OK
YBR194W	SOY1	II:610037-610409	372	15.9964	OK	25.4594	OK	19.5762	OK	16.3418	OK
YBR195C	MSI1	II:610613-611882	1269	18.9674	OK	11.918	OK	18.7714	OK	16.3087	OK
YBR196C	PGI1	II:612235-613900	1665	1297.96	OK	997.213	OK	2091.75	OK	2866.42	OK
YBR196C-A	YBR196C-A	II:614023-614173	150	23.3018	OK	40.6185	OK	109.313	OK	96.6201	OK
YBR196C-B	YBR196C-B	II:614525-614630	105	141.356	OK	82.1348	OK	63.1549	OK	65.1252	OK
YBR197C	YBR197C	II:615202-615856	654	39.1157	OK	32.5012	OK	25.1655	OK	30.2757	OK
YBR198C	TAF5	II:616126-618523	2397	37.6063	OK	39.5935	OK	29.6543	OK	34.8739	OK
YBR199W	KTR4	II:618908-620303	1395	158.376	OK	168.721	OK	180.687	OK	168.059	OK
YBR200W	BEM1	II:620871-622527	1656	83.9708	OK	97.5823	OK	64.732	OK	58.4775	OK
YBR200W-A	YBR200W-A	II:622982-623147	165	0	OK	0	OK	0	OK	0	OK
YBR201C-A	YBR201C-A	II:624492-624696	204	61.5499	OK	36.8811	OK	41.2488	OK	58.4865	OK
YBR201W	DER1	II:623575-624211	636	56.497	OK	53.2659	OK	46.236	OK	38.6683	OK
YBR202W	CDC47	II:625771-628309	2538	62.3146	OK	55.7595	OK	57.2109	OK	49.882	OK
YBR203W	COS111	II:629167-631942	2775	84.7205	OK	72.8445	OK	89.851	OK	85.0119	OK
YBR204C	YBR204C	II:632253-633381	1128	43.2111	OK	40.7632	OK	70.1823	OK	56.5624	OK
YBR205W	KTR3	II:633621-634924	1215	87.2775	OK	79.6015	OK	111.006	OK	106.048	OK
YBR206W	YBR206W	II:633621-634924	324	119.546	OK	105.118	OK	135.008	OK	110.658	OK
YBR207W	FTH1	II:635145-636543	1398	157.388	OK	123.029	OK	171.531	OK	185.448	OK
YBR208C	DUR1,2	II:636702-642210	5508	127.579	OK	109.998	OK	140.713	OK	132.763	OK
YBR209W	YBR209W	II:642582-642900	318	0	OK	0	OK	1.34714	OK	0	OK
YBR210W	ERV15	II:645549-645978	429	66.1409	OK	56.2849	OK	69.804	OK	54.7061	OK
YBR211C	AME1	II:646157-647132	975	72.0336	OK	75.7904	OK	54.9086	OK	50.5175	OK
YBR212W	NGR1	II:647885-649904	2019	7.18426	OK	6.65649	OK	6.3328	OK	6.53037	OK
YBR213W	MET8	II:650367-651192	825	8.88481	OK	8.56757	OK	6.58775	OK	6.79328	OK
YBR214W	SDS24	II:651414-652998	1584	15.0654	OK	10.7567	OK	8.8985	OK	10.3525	OK
YBR215W	HPC2	II:653355-655317	1962	3.07376	OK	3.96027	OK	3.13469	OK	2.40127	OK
YBR216C	YBP1	II:655575-657600	2025	45.3505	OK	41.7753	OK	54.8188	OK	48.8611	OK
YBR217W	ATG12	II:657831-658392	561	41.7298	OK	36.9434	OK	31.2691	OK	35.4237	OK
YBR218C	PYC2	II:658706-662249	3543	239.451	OK	180.392	OK	253.974	OK	272.256	OK
YBR219C	YBR219C	II:662498-664677	805	62.6573	OK	49.1449	OK	39.1221	OK	52.0596	OK
YBR220C	YBR220C	II:662498-664677	1683	60.7735	OK	48.7534	OK	80.7493	OK	92.7746	OK
YBR221C	PDB1	II:665152-666253	1101	156.573	OK	125.169	OK	228.636	OK	287.519	OK
YBR221W-A	YBR221W-A	II:666537-666642	105	0	OK	0	OK	0	OK	0	OK
YBR222C	PCS60	II:666719-668351	1632	42.444	OK	36.1327	OK	50.7152	OK	59.3462	OK
YBR223C	TDP1	II:668662-673565	1635	5.33542	OK	4.43558	OK	6.16108	OK	3.0632	OK
YBR223W-A	YBR223W-A	II:668662-673565	120	0	OK	0	OK	0	OK	0	OK
YBR224W	YBR224W	II:668662-673565	516	1.12763	OK	2.62083	OK	1.0076	OK	1.03904	OK
YBR225W	YBR225W	II:668662-673565	2703	19.9332	OK	19.9137	OK	13.9887	OK	11.3712	OK
YBR226C	YBR226C	II:668662-673565	411	0.56586	OK	0	OK	0.758444	OK	3.91053	OK
YBR227C	MCX1	II:673571-675134	1563	20.6568	OK	24.4823	OK	15.2916	OK	18.2773	OK
YBR228W	SLX1	II:675312-676227	915	17.3388	OK	25.1867	OK	19.0345	OK	19.8566	OK
YBR229C	ROT2	II:676356-679221	2865	74.2177	OK	65.5327	OK	91.6061	OK	94.281	OK
YBR230C	OM14	II:679548-680050	502	149.922	OK	125.867	OK	246.304	OK	221.9	OK
YBR230W-A	YBR230W-A	II:680361-680562	201	335.987	OK	388.097	OK	466.612	OK	346.89	OK
YBR231C	SWC5	II:682178-683090	912	13.7639	OK	18.6448	OK	20.8932	OK	16.961	OK
YBR232C	YBR232C	II:683372-684669	360	0.74766	OK	0	OK	0	OK	0	OK
YBR233W	PBP2	II:683372-684669	1242	6.22281	OK	6.01531	OK	2.57802	OK	2.18931	OK
YBR233W-A	DAD3	II:684976-685261	285	231.479	OK	287.378	OK	104.623	OK	115.327	OK
YBR234C	ARC40	II:685437-686592	1155	101.258	OK	85.6709	OK	105.431	OK	108.721	OK
YBR235W	YBR235W	II:686900-690263	3363	55.3419	OK	48.7208	OK	67.2477	OK	68.6774	OK
YBR236C	ABD1	II:690382-691693	1311	30.9794	OK	34.0285	OK	43.6559	OK	45.3111	OK
YBR237W	PRP5	II:691968-694518	2550	14.0217	OK	18.3751	OK	13.357	OK	13.9122	OK
YBR238C	YBR238C	II:695106-697302	2196	7.78456	OK	6.93902	OK	5.37506	OK	5.62426	OK
YBR239C	YBR239C	II:698353-699943	1590	6.01705	OK	4.28408	OK	3.86205	OK	3.04547	OK
YBR240C	THI2	II:700489-701842	1353	11.7551	OK	9.79995	OK	14.3857	OK	12.0089	OK
YBR241C	YBR241C	II:702588-704055	1467	62.0285	OK	55.0351	OK	81.8926	OK	74.9359	OK
YBR242W	YBR242W	II:704669-705386	717	36.1483	OK	37.6874	OK	32.8116	OK	32.8866	OK
YBR243C	ALG7	II:705446-706793	1347	40.0741	OK	29.0167	OK	43.9344	OK	61.4955	OK
YBR244W	GPX2	II:707527-708016	489	18.9247	OK	15.7771	OK	28.1225	OK	27.294	OK
YBR245C	ISW1	II:708149-711539	3390	24.892	OK	30.5983	OK	22.2919	OK	26.3004	OK
YBR246W	YBR246W	II:711590-712754	1164	77.0671	OK	59.3865	OK	63.7811	OK	64.5874	OK
YBR247C	ENP1	II:713003-714455	1452	54.3976	OK	54.4658	OK	43.2673	OK	56.8446	OK
YBR248C	HIS7	II:714806-716465	1659	149.189	OK	151.771	OK	136.88	OK	164.582	OK
YBR249C	ARO4	II:716881-717994	1113	293.901	OK	220.576	OK	375.052	OK	416.394	OK
YBR250W	YBR250W	II:719032-720604	1572	1.88896	OK	2.02054	OK	2.07151	OK	1.89878	OK
YBR251W	MRPS5	II:721389-722313	924	68.1627	OK	74.7585	OK	79.777	OK	100.297	OK
YBR252W	DUT1	II:722610-723054	444	119.155	OK	109.811	OK	113.89	OK	108.668	OK
YBR253W	SRB6	II:723269-723635	366	23.0618	OK	30.1501	OK	18.3532	OK	24.9023	OK
YBR254C	TRS20	II:723735-724263	528	79.6361	OK	64.9918	OK	74.2322	OK	77.0484	OK
YBR255C-A	YBR255C-A	II:726617-727074	457	13.436	OK	14.1333	OK	14.2828	OK	12.1669	OK
YBR255W	YBR255W	II:724455-726540	2085	10.8668	OK	20.1944	OK	14.4815	OK	14.0701	OK
YBR256C	RIB5	II:727385-728102	717	264.477	OK	250.85	OK	454.763	OK	480.651	OK
YBR257W	POP4	II:728884-729724	840	19.7505	OK	23.1666	OK	21.5243	OK	23.7265	OK
YBR258C	SHG1	II:729733-730162	429	65.0993	OK	82.1579	OK	26.5255	OK	38.1503	OK
YBR259W	YBR259W	II:730386-732453	2067	23.583	OK	20.3894	OK	21.8052	OK	21.5268	OK
YBR260C	RGD1	II:732638-734639	2001	41.3799	OK	41.4784	OK	31.8935	OK	31.1718	OK
YBR261C	YBR261C	II:734831-735530	699	38.4094	OK	47.5286	OK	27.0119	OK	39.3242	OK
YBR262C	FMP51	II:735719-736040	321	217.907	OK	287.45	OK	217.078	OK	302.538	OK
YBR263W	SHM1	II:736263-737736	1473	143.833	OK	113.422	OK	190.428	OK	187.158	OK
YBR264C	YPT10	II:737769-738369	600	34.3677	OK	44.1563	OK	38.1222	OK	50.7774	OK
YBR265W	TSC10	II:738581-739544	963	86.0114	OK	69.5721	OK	101.185	OK	116.743	OK
YBR266C	SLM6	II:739840-741022	453	0	OK	0.820558	OK	0	OK	0	OK
YBR267W	REI1	II:739840-741022	1182	54.5157	OK	52.538	OK	35.569	OK	48.9603	OK
YBR268W	MRPL37	II:741298-741616	318	313.584	OK	409.092	OK	214.196	OK	259.775	OK
YBR269C	FMP21	II:742159-742576	417	237.053	OK	189.352	OK	283.82	OK	250.864	OK
YBR270C	BIT2	II:742760-744398	1638	16.7919	OK	21.1321	OK	15.6999	OK	10.9818	OK
YBR271W	YBR271W	II:744851-746111	1260	30.584	OK	32.5691	OK	29.5149	OK	37.814	OK
YBR272C	HSM3	II:746360-747803	1443	41.995	OK	38.6673	OK	58.9556	OK	56.6022	OK
YBR273C	UBX7	II:748060-749371	1311	38.6182	OK	52.1523	OK	41.8073	OK	47.2174	OK
YBR274W	CHK1	II:749593-751177	1584	34.3866	OK	27.4482	OK	50.1967	OK	51.1745	OK
YBR275C	RIF1	II:751355-757106	5751	13.1333	OK	14.7698	OK	10.9025	OK	12.6772	OK
YBR276C	PPS1	II:757619-760043	2424	59.5867	OK	53.2717	OK	65.6804	OK	59.3913	OK
YBR277C	YBR277C	II:760214-760899	402	0	OK	1.0309	OK	0.792675	OK	0.817404	OK
YBR278W	DPB3	II:760214-760899	606	39.6927	OK	35.6127	OK	36.7717	OK	44.7766	OK
YBR279W	PAF1	II:761256-762594	1338	68.5628	OK	77.4501	OK	38.1749	OK	47.8116	OK
YBR280C	YBR280C	II:762783-764697	1914	36.4775	OK	39.6961	OK	48.2476	OK	37.2197	OK
YBR281C	YBR281C	II:764969-767606	2637	36.1189	OK	32.1115	OK	34.4964	OK	29.2323	OK
YBR282W	MRPL27	II:768239-768680	441	71.2086	OK	97.4052	OK	64.2918	OK	79.2837	OK
YBR283C	SSH1	II:768942-770415	1473	499.436	OK	359.708	OK	448.343	OK	596.399	OK
YBR284W	YBR284W	II:771238-773632	2394	3.3259	OK	2.52473	OK	5.24874	OK	3.41061	OK
YBR285W	YBR285W	II:773921-774356	435	20.2925	OK	26.0874	OK	16.9992	OK	10.5177	OK
YBR286W	APE3	II:774699-776313	1614	486.003	OK	420.538	OK	443.837	OK	429.59	OK
YBR287W	ZSP1	II:776570-777854	1284	71.6627	OK	57.3413	OK	109.753	OK	147.897	OK
YBR288C	APM3	II:778011-779463	1452	36.8925	OK	35.2715	OK	43.898	OK	40.7148	OK
YBR289W	SNF5	II:779666-782384	2718	6.12187	OK	6.80195	OK	5.38673	OK	5.4902	OK
YBR290W	BSD2	II:782590-783556	966	65.6416	OK	80.9824	OK	52.0456	OK	59.8455	OK
YBR291C	CTP1	II:783672-784572	900	90.7534	OK	74.0995	OK	79.8122	OK	120.306	OK
YBR292C	YBR292C	II:784701-785073	372	3.47749	OK	1.81853	OK	3.7288	OK	2.88385	OK
YBR293W	VBA2	II:787005-788430	1425	27.9923	OK	24.565	OK	51.9595	OK	64.3498	OK
YBR294W	SUL1	II:789234-791814	2580	567.732	OK	523.004	OK	613.692	OK	695.233	OK
YBR295W	PCA1	II:792848-796499	3651	21.8828	OK	18.2109	OK	30.244	OK	38.3955	OK
YBR296C	PHO89	II:796797-798522	1725	4.6337	OK	3.23089	OK	7.65989	OK	8.32583	OK
YBR296C-A	YBR296C-A	II:800122-800242	120	0	OK	0	OK	0	OK	0	OK
YBR297W	MAL33	II:800522-801929	1407	72.443	OK	64.0754	OK	95.2659	OK	97.8332	OK
YBR298C	MAL31	II:802630-804475	1845	71.2253	OK	51.5341	OK	80.5943	OK	90.0344	OK
YBR298C-A	YBR298C-A	II:805034-805256	222	0	OK	0	OK	0	OK	0	OK
YBR299W	MAL32	II:805350-807105	1755	3.18088	OK	1.91426	OK	2.74079	OK	5.02453	OK
YBR300C	YBR300C	II:808599-809419	498	0	OK	0	OK	0	OK	0	OK
YBR301W	DAN3	II:808599-809419	363	0.733937	OK	0.63968	OK	0	OK	0	OK
YBR302C	YBR302C	II:810339-811479	1140	0	OK	0	OK	0	OK	0	OK
YCL001W	RER1	III:111915-112482	567	269.192	OK	207.582	OK	252.089	OK	235.388	OK
YCL001W-A	YCL001W-A	III:113079-113541	462	1.36306	OK	1.18801	OK	1.82696	OK	3.76791	OK
YCL001W-B	YCL001W-B	III:113769-114024	255	7.45036	OK	3.24677	OK	7.48949	OK	0	OK
YCL002C	YCL002C	III:110807-111675	868	49.1527	OK	40.991	OK	68.9619	OK	92.6185	OK
YCL004W	PGS1	III:109104-110670	1566	6.64047	OK	10.2224	OK	7.05101	OK	6.55581	OK
YCL005W	LDB16	III:108020-108791	771	74.9419	OK	66.0391	OK	54.6633	OK	65.8112	OK
YCL005W-A	YCL005W-A	III:106973-107417	395	92.5447	OK	83.3304	OK	101.04	OK	93.1802	OK
YCL007C	YCL007C	III:106973-107417	393	0.619299	OK	1.07953	OK	2.49021	OK	0	OK
YCL008C	STP22	III:105695-106853	1158	6.89346	OK	3.21866	OK	3.79482	OK	3.91321	OK
YCL009C	ILV6	III:104618-105548	930	310.668	OK	198.321	OK	206.574	OK	263.312	OK
YCL010C	SGF29	III:103570-104350	780	34.033	OK	43.5165	OK	47.5278	OK	46.1938	OK
YCL011C	GBP2	III:102074-103358	1284	159.746	OK	192.591	OK	129.867	OK	129.259	OK
YCL012C	YCL012C	III:101316-101788	472	20.1222	OK	19.4443	OK	19.3485	OK	15.7198	OK
YCL014W	BUD3	III:96280-101191	4911	16.9994	OK	15.8823	OK	15.4576	OK	16.4919	OK
YCL016C	DCC1	III:94620-95763	1143	12.2561	OK	11.1181	OK	14.7511	OK	16.2484	OK
YCL017C	NFS1	III:92776-94270	1494	115.908	OK	86.4203	OK	162.067	OK	180.841	OK
YCL018W	YCL018W	III:91323-92418	1095	178.582	OK	125.093	OK	207.387	OK	244.46	OK
YCL019W	YCL019W	III:85101-90415	5314	0.0689818	OK	0.100205	OK	0.0405189	OK	0	OK
YCL020W	YCL020W	III:85101-90415	1317	0	OK	0	OK	0.096924	OK	0.145848	OK
YCL021W-A	YCL021W-A	III:83619-83997	378	38.9728	OK	38.0672	OK	36.0253	OK	35.2918	OK
YCL022C	YCL022C	III:78948-82275	516	0.375876	OK	0	OK	0	OK	0	OK
YCL023C	YCL023C	III:78948-82275	348	0.807739	OK	0	OK	0	OK	0	OK
YCL024W	KCC4	III:78948-82275	3114	6.66169	OK	6.61549	OK	4.49151	OK	7.03116	OK
YCL025C	AGP1	III:76017-77919	1902	18.8173	OK	12.9034	OK	22.8106	OK	27.2514	OK
YCL026C-A	FRM2	III:74703-75285	582	0.931073	OK	0.2705	OK	0.831968	OK	0.428962	OK
YCL026C-B	YCL026C-B	III:73404-73986	582	7.75894	OK	4.86899	OK	7.07173	OK	7.72131	OK
YCL027W	FUS1	III:71802-73341	1539	2.63949	OK	2.53057	OK	3.0661	OK	2.79694	OK
YCL028W	RNQ1	III:70149-71367	1218	190.637	OK	178.166	OK	142.04	OK	125.181	OK
YCL029C	BIK1	III:68598-69921	1323	15.5336	OK	18.7529	OK	10.5508	OK	16.8277	OK
YCL030C	HIS4	III:65933-68333	2400	419.203	OK	287.267	OK	558.933	OK	744.439	OK
YCL031C	RRP7	III:64674-65568	894	139.865	OK	150.821	OK	109.013	OK	120.175	OK
YCL032W	STE50	III:63440-64481	1041	35.6341	OK	41.9401	OK	31.9665	OK	33.1576	OK
YCL033C	YCL033C	III:62775-63282	507	66.567	OK	72.1852	OK	123.977	OK	87.1914	OK
YCL034W	LSB5	III:61657-62722	1065	108.289	OK	112.093	OK	128.143	OK	118.38	OK
YCL035C	GRX1	III:60840-61173	333	419.628	OK	486.085	OK	444.666	OK	323.456	OK
YCL036W	GFD2	III:59025-60726	1701	11.7699	OK	14.7036	OK	12.936	OK	15.2917	OK
YCL037C	SRO9	III:57373-58678	1305	10.7738	OK	8.18156	OK	4.43226	OK	6.48721	OK
YCL038C	ATG22	III:54940-56527	1587	26.2437	OK	23.6135	OK	64.0897	OK	76.4193	OK
YCL039W	GID7	III:52644-54882	2238	7.39284	OK	7.80256	OK	7.81874	OK	4.39056	OK
YCL040W	GLK1	III:48652-52340	1503	2948.54	OK	2654.06	OK	4126.89	OK	4298.6	OK
YCL041C	YCL041C	III:48652-52340	495	0	OK	1.47871	OK	1.8394	OK	0.603489	OK
YCL042W	YCL042W	III:48652-52340	360	561.284	OK	455.816	OK	91.1366	OK	118.055	OK
YCL043C	PDI1	III:48652-52340	1569	111.349	OK	94.8582	OK	79.3047	OK	96.4461	OK
YCL044C	MGR1	III:47110-48364	1254	5.03324	OK	4.28935	OK	2.84841	OK	3.86484	OK
YCL045C	YCL045C	III:44622-46963	2283	39.4417	OK	29.2052	OK	37.1874	OK	33.8958	OK
YCL046W	YCL046W	III:44622-46963	324	0	OK	0	OK	0	OK	0	OK
YCL047C	YCL047C	III:43660-44437	777	97.9214	OK	90.7021	OK	68.3696	OK	74.1834	OK
YCL048W	SPS22	III:42164-43556	1392	0.395456	OK	0.689339	OK	0.927578	OK	1.09316	OK
YCL048W-A	YCL048W-A	III:41487-41727	240	200.104	OK	233.193	OK	349.572	OK	164.701	OK
YCL049C	YCL049C	III:39785-40724	939	59.2649	OK	53.4637	OK	66.8024	OK	61.1589	OK
YCL050C	APA1	III:37835-38801	966	19.261	OK	19.0705	OK	13.631	OK	13.8433	OK
YCL051W	LRE1	III:35864-37616	1752	8.4229	OK	8.59777	OK	7.01781	OK	9.75388	OK
YCL052C	PBN1	III:34142-35393	1251	119.91	OK	124.161	OK	115.616	OK	88.2155	OK
YCL054W	SPB1	III:31448-33974	2526	43.6634	OK	44.2736	OK	35.06	OK	46.5733	OK
YCL055W	KAR4	III:27928-28936	1008	44.1057	OK	39.9688	OK	63.4229	OK	67.8239	OK
YCL056C	YCL056C	III:26924-27359	435	62.9066	OK	67.2082	OK	25.1588	OK	42.7721	OK
YCL057C-A	YCL057C-A	III:24031-24325	294	129.695	OK	102.273	OK	182.113	OK	157.065	OK
YCL057W	PRD1	III:24767-26906	2139	98.7154	OK	86.6198	OK	127.185	OK	116.133	OK
YCL058C	FYV5	III:23522-23981	459	9.65339	OK	12.0195	OK	13.5549	OK	12.0717	OK
YCL058W-A	YCL058W-A	III:23522-23981	342	16.8254	OK	21.2636	OK	19.1689	OK	20.9297	OK
YCL059C	KRR1	III:22428-23379	951	50.4547	OK	51.5096	OK	61.7274	OK	94.2849	OK
YCL061C	MRC1	III:18815-22106	3291	14.2723	OK	14.6618	OK	9.4373	OK	11.8885	OK
YCL063W	VAC17	III:17289-18561	1272	32.6598	OK	23.6733	OK	18.5713	OK	22.6464	OK
YCL064C	CHA1	III:15797-16880	1083	3.20623	OK	1.86298	OK	1.96966	OK	2.4004	OK
YCL065W	YCL065W	III:13281-14119	369	0	OK	0	OK	0	OK	0	OK
YCL066W	YCL066W	III:13281-14119	528	0	OK	0	OK	0	OK	0	OK
YCL067C	YCL067C	III:12385-13018	633	0	OK	0	OK	0	OK	0	OK
YCL068C	YCL068C	III:11502-12285	783	0	OK	0	OK	0	OK	0	OK
YCL069W	VBA3	III:9705-11082	1377	0	OK	0	OK	0	OK	0	OK
YCL073C	YCL073C	III:6478-8326	1848	0	OK	0	OK	0.0957706	OK	0	OK
YCL076W	YCL076W	III:1391-2135	744	0	OK	0	OK	0	OK	0	OK
YCR001W	YCR001W	III:115684-115999	315	1.02961	OK	0	OK	0	OK	0	OK
YCR002C	CDC10	III:117379-118348	969	116.188	OK	107.42	OK	134.541	OK	112.858	OK
YCR003W	MRPL32	III:118619-119171	552	147.971	OK	192.129	OK	107.523	OK	115.537	OK
YCR004C	YCP4	III:119574-120318	744	481.019	OK	458.459	OK	704.743	OK	539.564	OK
YCR005C	CIT2	III:120945-122328	1383	176.823	OK	208.032	OK	358.374	OK	263.947	OK
YCR006C	YCR006C	III:122529-123003	474	40.3813	OK	34.4384	OK	62.8543	OK	55.8131	OK
YCR007C	YCR007C	III:126010-126730	720	17.9692	OK	15.265	OK	16.7679	OK	16.3478	OK
YCR008W	SAT4	III:128469-130281	1812	112.5	OK	108.557	OK	90.1786	OK	79.0584	OK
YCR009C	RVS161	III:130744-131542	798	344.85	OK	397.362	OK	245.279	OK	237.635	OK
YCR010C	ADY2	III:132272-133124	852	12.6819	OK	9.31626	OK	22.0974	OK	18.5299	OK
YCR011C	ADP1	III:133723-136873	3150	132.523	OK	122.143	OK	147.264	OK	122.865	OK
YCR012W	PGK1	III:137745-139049	1251	3236.78	OK	2593.5	OK	8351.55	OK	10421.5	OK
YCR013C	YCR013C	III:137745-139049	648	0.52858	OK	0.460696	OK	2.47966	OK	2.19173	OK
YCR014C	POL4	III:139184-140933	1749	29.5754	OK	37.7711	OK	25.5781	OK	27.6371	OK
YCR015C	YCR015C	III:141216-142170	954	29.4317	OK	37.6591	OK	40.4975	OK	39.3808	OK
YCR016W	YCR016W	III:143633-144506	873	52.2954	OK	54.4505	OK	43.2792	OK	53.8464	OK
YCR017C	CWH43	III:144772-147634	2862	97.2416	OK	74.6213	OK	110.49	OK	159.512	OK
YCR018C	YCR018C	III:148237-148903	666	94.2366	OK	65.3088	OK	52.0896	OK	35.4587	OK
YCR018C-A	YCR018C-A	III:151607-151862	255	11.1755	OK	9.7403	OK	14.979	OK	15.4463	OK
YCR019W	MAK32	III:152836-153928	1092	38.4819	OK	37.1127	OK	31.1953	OK	30.3408	OK
YCR020C	PET18	III:154011-154659	648	5.81438	OK	4.37661	OK	5.6678	OK	8.03636	OK
YCR020C-A	MAK31	III:154829-155096	267	339.206	OK	195.209	OK	326.304	OK	300.592	OK
YCR020W-B	HTL1	III:155319-155556	237	117	OK	99.9348	OK	178.774	OK	194.055	OK
YCR021C	HSP30	III:156108-157107	999	23.927	OK	34.8856	OK	85.1245	OK	48.1771	OK
YCR022C	YCR022C	III:157420-157765	345	0	OK	0	OK	1.10469	OK	0	OK
YCR023C	YCR023C	III:158537-160373	1836	36.3488	OK	26.411	OK	74.7677	OK	84.9596	OK
YCR024C	SLM5	III:160743-162222	1479	18.7007	OK	17.7442	OK	14.1995	OK	10.8227	OK
YCR024C-A	PMP1	III:162944-163067	123	823.066	OK	1108.65	OK	4011.59	OK	5619.07	OK
YCR024C-B	YCR024C-B	III:162598-162865	267	772.545	OK	664.842	OK	1435.74	OK	1489.5	OK
YCR025C	YCR025C	III:163445-163856	411	3.96102	OK	7.39784	OK	3.03377	OK	6.25684	OK
YCR026C	NPP1	III:164110-166339	2229	83.3649	OK	92.277	OK	73.014	OK	73.608	OK
YCR027C	RHB1	III:167369-167999	630	108.248	OK	89.5448	OK	92.2957	OK	102.028	OK
YCR028C	FEN2	III:170885-172424	1539	73.9938	OK	56.1325	OK	91.8652	OK	120.633	OK
YCR028C-A	RIM1	III:172949-173440	491	54.3365	OK	43.0853	OK	67.9009	OK	57.0318	OK
YCR030C	SYP1	III:173825-176438	2613	11.5093	OK	9.43613	OK	11.1776	OK	10.313	OK
YCR031C	RPS14A	III:177499-178220	721	44.2686	OK	31.856	OK	81.5474	OK	95.0736	OK
YCR032W	BPH1	III:179519-186023	6504	28.6481	OK	29.7319	OK	35.5232	OK	27.3511	OK
YCR033W	SNT1	III:186488-190169	3681	18.0445	OK	21.2935	OK	15.5803	OK	16.3933	OK
YCR034W	FEN1	III:190591-191635	1044	24.743	OK	18.3975	OK	38.9723	OK	48.6895	OK
YCR035C	RRP43	III:191833-193018	1185	59.9756	OK	68.9671	OK	70.2789	OK	65.3567	OK
YCR036W	RBK1	III:193296-194298	1002	126.101	OK	135.171	OK	103.146	OK	84.8067	OK
YCR037C	PHO87	III:194413-197185	2772	60.8925	OK	56.9401	OK	64.5696	OK	72.5279	OK
YCR038C	YCR038C	III:197620-200178	1929	8.10374	OK	7.35977	OK	5.38524	OK	4.42377	OK
YCR038W-A	YCR038W-A	III:197620-200178	126	0	OK	0	OK	30.42	OK	0	OK
YCR039C	YCR039C	III:197620-200178	633	0	OK	0	OK	0	OK	0	OK
YCR040W	YCR040W	III:200441-205397	528	0	OK	0	OK	0	OK	0	OK
YCR041W	YCR041W	III:200441-205397	333	5.37984	OK	1.56298	OK	16.8252	OK	14.8715	OK
YCR042C	YCR042C	III:200441-205397	4224	27.4447	OK	30.3141	OK	26.7173	OK	31.7925	OK
YCR043C	YCR043C	III:206260-206644	384	76.0361	OK	61.7397	OK	102.785	OK	114.974	OK
YCR044C	PER1	III:206876-207950	1074	70.3215	OK	57.8788	OK	86.2944	OK	117.716	OK
YCR045C	YCR045C	III:208134-209610	1476	0.831048	OK	0.16096	OK	1.23765	OK	0.255252	OK
YCR045W-A	YCR045W-A	III:208134-209610	351	37.2188	OK	25.537	OK	15.921	OK	37.2134	OK
YCR046C	IMG1	III:209913-210423	510	135.664	OK	149.638	OK	86.8083	OK	58.7949	OK
YCR047C	BUD23	III:210717-211545	828	23.3282	OK	33.9417	OK	16.3903	OK	19.7619	OK
YCR047W-A	YCR047W-A	III:210717-211545	207	0	OK	0	OK	0	OK	0	OK
YCR048W	ARE1	III:211870-213772	1833	14.9989	OK	9.17602	OK	11.5016	OK	12.3588	OK
YCR049C	YCR049C	III:211870-213772	447	0.482326	OK	0.420383	OK	0	OK	0	OK
YCR050C	YCR050C	III:211870-213772	309	0	OK	0	OK	0	OK	0	OK
YCR051W	YCR051W	III:214070-214739	669	40.6317	OK	55.2099	OK	35.5175	OK	33.835	OK
YCR052W	RSC6	III:214993-216445	1452	20.1403	OK	23.5417	OK	12.9928	OK	12.8778	OK
YCR053W	THR4	III:216696-218241	1545	97.3121	OK	68.9358	OK	117.987	OK	112.467	OK
YCR054C	CTR86	III:218375-220067	1692	20.6034	OK	14.9989	OK	20.1033	OK	17.0208	OK
YCR057C	PWP2	III:220456-223228	2772	95.4333	OK	74.4447	OK	74.9326	OK	87.8302	OK
YCR059C	YIH1	III:223453-224230	777	69.2415	OK	36.9593	OK	49.9729	OK	67.9543	OK
YCR060W	TAH1	III:224398-224734	336	27.2012	OK	29.826	OK	31.7544	OK	32.7451	OK
YCR061W	YCR061W	III:225562-227458	1896	1.59681	OK	1.02867	OK	1.39582	OK	1.53532	OK
YCR063W	BUD31	III:228094-228791	474	11.2894	OK	3.78444	OK	1.16397	OK	4.20099	OK
YCR064C	YCR064C	III:228094-228791	411	2.26344	OK	0.986378	OK	3.79222	OK	7.03895	OK
YCR065W	HCM1	III:229309-231004	1695	22.6103	OK	17.99	OK	18.9013	OK	19.1643	OK
YCR066W	RAD18	III:231499-232963	1464	7.45741	OK	10.3182	OK	6.24715	OK	8.76118	OK
YCR067C	SED4	III:233124-236322	3198	17.6586	OK	14.8436	OK	15.4634	OK	20.3933	OK
YCR068W	ATG15	III:237213-238776	1563	25.1512	OK	21.9211	OK	23.6325	OK	20.547	OK
YCR069W	CPR4	III:239054-240011	957	86.2284	OK	70.8055	OK	73.7758	OK	73.9222	OK
YCR071C	IMG2	III:240102-240543	441	40.0548	OK	68.0975	OK	35.1285	OK	24.6053	OK
YCR072C	RSA4	III:240804-242352	1548	70.8767	OK	58.4228	OK	63.2544	OK	59.5506	OK
YCR073C	SSK22	III:242587-246583	3996	11.3714	OK	13.6107	OK	11.9606	OK	13.5329	OK
YCR073W-A	SOL2	III:246962-247910	948	74.3299	OK	55.1558	OK	75.302	OK	64.564	OK
YCR075C	ERS1	III:248032-248815	783	50.4812	OK	40.4641	OK	74.9987	OK	89.6678	OK
YCR075W-A	YCR075W-A	III:248974-249202	228	26.5102	OK	27.7267	OK	117.257	OK	106.259	OK
YCR076C	YCR076C	III:249292-250045	753	69.9131	OK	70.6243	OK	63.6177	OK	59.6923	OK
YCR077C	PAT1	III:250237-252628	2391	30.9948	OK	24.0179	OK	27.7916	OK	25.1692	OK
YCR079W	AUP1	III:252844-254173	1329	111.601	OK	97.6322	OK	91.3727	OK	93.3576	OK
YCR081C-A	YCR081C-A	III:254370-258654	237	2.34	OK	2.03949	OK	0	OK	0	OK
YCR081W	SRB8	III:254370-258654	4284	17.2499	OK	17.4441	OK	16.1343	OK	12.2991	OK
YCR082W	AHC2	III:258882-259269	387	251.91	OK	278.628	OK	251.948	OK	215.623	OK
YCR083W	TRX3	III:259577-259961	384	226.808	OK	193.715	OK	331.003	OK	216.475	OK
YCR084C	TUP1	III:260310-262452	2142	31.0357	OK	22.5064	OK	15.4369	OK	17.4265	OK
YCR085W	YCR085W	III:262915-263269	354	0	OK	0	OK	1.04092	OK	0	OK
YCR086W	CSM1	III:263391-263964	573	11.4449	OK	12.7459	OK	7.24391	OK	10.1063	OK
YCR087C-A	YCR087C-A	III:263975-264491	462	47.2527	OK	58.6083	OK	14.6157	OK	30.7713	OK
YCR087W	YCR087W	III:263975-264491	516	1.12763	OK	0.655207	OK	1.5114	OK	1.03904	OK
YCR088W	ABP1	III:265067-266846	1779	15.1401	OK	15.4708	OK	10.0964	OK	8.14357	OK
YCR089W	FIG2	III:267433-272263	4830	0.40639	OK	0.376336	OK	0.102131	OK	0.491482	OK
YCR090C	YCR090C	III:272314-272863	549	134.296	OK	127.124	OK	91.14	OK	89.7541	OK
YCR091W	KIN82	III:274403-276566	2163	4.07776	OK	4.91297	OK	4.50106	OK	3.31534	OK
YCR092C	MSH3	III:276763-279820	3057	17.4605	OK	15.1104	OK	14.8476	OK	14.457	OK
YCR093W	CDC39	III:280116-286443	6327	44.8091	OK	40.2252	OK	38.7106	OK	30.7941	OK
YCR094W	CDC50	III:286761-287937	1176	44.0991	OK	42.9636	OK	37.5698	OK	32.0623	OK
YCR095C	OCA4	III:288169-289258	1089	32.7739	OK	43.8304	OK	34.3244	OK	33.9281	OK
YCR095W-A	YCR095W-A	III:289638-289797	159	0	OK	8.1735	OK	0	OK	12.9616	OK
YCR096C	YCR096C	III:293178-293538	360	0	OK	0	OK	0	OK	0	OK
YCR097W	YCR097W	III:293834-294321	487	122.635	OK	129.273	OK	161.595	OK	139.15	OK
YCR097W-A	YCR097W-A	III:294438-294705	267	0	OK	0	OK	0	OK	0	OK
YCR098C	GIT1	III:297048-298605	1557	0.868132	OK	0.680977	OK	2.09446	OK	2.63976	OK
YCR099C	YCR099C	III:300831-302221	468	13.3216	OK	16.255	OK	22.0216	OK	19.6399	OK
YCR100C	YCR100C	III:300831-302221	951	15.718	OK	14.7953	OK	17.6966	OK	10.2106	OK
YCR101C	YCR101C	III:302481-303030	549	20.0594	OK	17.1869	OK	15.9495	OK	13.1577	OK
YCR102C	YCR102C	III:304360-305467	1107	1.82063	OK	3.06028	OK	3.31178	OK	2.87587	OK
YCR102W-A	YCR102W-A	III:306734-306932	198	0	OK	0	OK	0	OK	0	OK
YCR104W	YCR104W	III:307800-308175	375	0	OK	0	OK	0	OK	0	OK
YCR105W	ADH7	III:309069-310155	1086	1.19825	OK	1.27645	OK	2.49832	OK	2.57626	OK
YCR106W	RDS1	III:310957-313456	2499	17.0975	OK	13.3848	OK	19.8288	OK	19.4569	OK
YCR107W	AAD3	III:313889-314981	1092	12.8273	OK	12.563	OK	23.5738	OK	20.4709	OK
YCR108C	YCR108C	III:315996-316188	192	0	OK	0	OK	0	OK	0	OK
YDL001W	RMD1	IV:447983-449276	1293	20.4908	OK	30.0788	OK	15.4669	OK	13.2664	OK
YDL002C	NHP10	IV:446966-447578	612	63.2661	OK	84.2154	OK	85.1833	OK	100.56	OK
YDL003W	MCD1	IV:444682-446383	1701	55.0831	OK	59.5667	OK	35.0219	OK	48.1527	OK
YDL004W	ATP16	IV:443028-443511	483	561.011	OK	450.871	OK	1161.43	OK	990.889	OK
YDL005C	MED2	IV:441013-442309	1296	19.3591	OK	22.1222	OK	11.5323	OK	15.0138	OK
YDL006W	PTC1	IV:439908-440754	846	73.5102	OK	71.0821	OK	59.5582	OK	61.669	OK
YDL007C-A	YDL007C-A	IV:436566-436824	258	0	OK	0	OK	0	OK	0	OK
YDL007W	RPT2	IV:438046-439360	1314	180.613	OK	232.207	OK	149.192	OK	166.716	OK
YDL008W	APC11	IV:433496-433994	498	57.4328	OK	64.3092	OK	70.5644	OK	76.0734	OK
YDL009C	YDL009C	IV:432307-433248	324	0.959014	OK	0.835851	OK	3.8562	OK	3.97651	OK
YDL010W	YDL010W	IV:432307-433248	696	6.44055	OK	8.93989	OK	12.1495	OK	13.1879	OK
YDL011C	YDL011C	IV:432307-433248	324	0	OK	0	OK	0	OK	0	OK
YDL012C	YDL012C	IV:431107-431517	410	31.8411	OK	22.3006	OK	4.57262	OK	4.71527	OK
YDL013W	HEX3	IV:429066-430926	1860	7.80285	OK	10.8812	OK	7.60615	OK	8.62779	OK
YDL014W	NOP1	IV:427363-428347	984	13.6987	OK	9.31538	OK	9.28133	OK	14.7724	OK
YDL015C	TSC13	IV:426001-426934	933	386.537	OK	285.94	OK	499.31	OK	622.851	OK
YDL016C	YDL016C	IV:424208-425872	303	21.6432	OK	8.9354	OK	174.055	OK	223.569	OK
YDL017W	CDC7	IV:424208-425872	1524	12.1016	OK	11.4781	OK	13.3578	OK	12.0528	OK
YDL018C	ERP3	IV:422832-423510	678	54.4688	OK	48.984	OK	61.06	OK	54.0677	OK
YDL019C	OSH2	IV:417662-421514	3852	59.1653	OK	70.0097	OK	60.3071	OK	64.0137	OK
YDL020C	RPN4	IV:415112-416708	1596	90.12	OK	117.305	OK	64.6934	OK	59.1308	OK
YDL021W	GPM2	IV:413952-414888	936	63.0363	OK	101.773	OK	81.9101	OK	72.9374	OK
YDL022C-A	YDL022C-A	IV:408450-410056	249	4.00749	OK	10.4785	OK	15.8928	OK	2.76948	OK
YDL022W	GPD1	IV:411760-413000	1176	221.341	OK	200.708	OK	261.045	OK	206.234	OK
YDL023C	YDL023C	IV:411760-413000	321	3.92626	OK	0.855506	OK	0	OK	0	OK
YDL024C	DIA3	IV:408450-410056	1407	7.42003	OK	6.97767	OK	12.7042	OK	7.15195	OK
YDL025C	YDL025C	IV:405343-407206	1863	55.0877	OK	61.3431	OK	61.1188	OK	59.3067	OK
YDL025W-A	YDL025W-A	IV:405343-407206	105	0	OK	0	OK	63.1549	OK	0	OK
YDL026W	YDL026W	IV:403694-405060	312	1.05521	OK	0	OK	0	OK	0	OK
YDL027C	YDL027C	IV:403694-405060	1263	52.6774	OK	53.0649	OK	48.0117	OK	36.3275	OK
YDL028C	MPS1	IV:400996-403291	2295	19.6639	OK	25.7078	OK	16.6421	OK	13.3563	OK
YDL029W	ARP2	IV:399339-400638	1299	190.165	OK	177.334	OK	323.745	OK	291.596	OK
YDL030W	PRP9	IV:397536-399129	1593	28.8364	OK	33.9038	OK	19.7219	OK	20.2204	OK
YDL031W	DBP10	IV:394216-397204	2988	17.3867	OK	18.317	OK	13.6317	OK	22.6312	OK
YDL032W	YDL032W	IV:392658-394001	312	1.05521	OK	0	OK	0	OK	0	OK
YDL033C	SLM3	IV:392658-394001	1254	49.3257	OK	38.8966	OK	35.6801	OK	27.8268	OK
YDL034W	YDL034W	IV:389171-392127	345	0.824188	OK	0	OK	0	OK	0	OK
YDL035C	GPR1	IV:389171-392127	2886	55.1509	OK	64.4089	OK	49.3783	OK	47.6494	OK
YDL036C	PUS9	IV:387512-388901	1389	37.8616	OK	39.3917	OK	29.2262	OK	32.3299	OK
YDL037C	BSC1	IV:384600-385587	987	1.64955	OK	1.0456	OK	1.00498	OK	1.65813	OK
YDL039C	PRM7	IV:381984-384081	2097	1.11703	OK	1.18992	OK	0.748597	OK	0.514634	OK
YDL040C	NAT1	IV:378873-381438	2565	23.0884	OK	22.0314	OK	16.807	OK	17.744	OK
YDL041W	YDL041W	IV:376756-378455	354	0	OK	0	OK	1.04092	OK	0	OK
YDL042C	SIR2	IV:376756-378455	1689	10.5203	OK	9.65178	OK	6.89132	OK	7.32497	OK
YDL043C	PRP11	IV:375679-376480	801	29.6911	OK	33.9327	OK	25.8279	OK	38.3199	OK
YDL044C	MTF2	IV:373966-375289	1323	9.34115	OK	9.87958	OK	10.2695	OK	11.7504	OK
YDL045C	FAD1	IV:372687-373608	921	70.2489	OK	74.3574	OK	67.8195	OK	63.5982	OK
YDL045W-A	MRP10	IV:372247-372535	288	31.3717	OK	37.5963	OK	50.8088	OK	21.6803	OK
YDL046W	NPC2	IV:371239-371761	522	123.547	OK	132.753	OK	95.4026	OK	101.437	OK
YDL047W	SIT4	IV:369770-370706	936	93.8327	OK	70.1788	OK	124.692	OK	101.979	OK
YDL048C	STP4	IV:366738-368211	1473	40.5399	OK	30.816	OK	24.4393	OK	22.7711	OK
YDL049C	KNH1	IV:365067-365874	807	176.765	OK	154.912	OK	222.052	OK	219.293	OK
YDL050C	YDL050C	IV:363951-364817	372	0.695498	OK	0	OK	1.8644	OK	2.88385	OK
YDL051W	LHP1	IV:363951-364817	828	83.5299	OK	75.754	OK	69.0914	OK	88.4085	OK
YDL052C	SLC1	IV:362671-363583	912	95.1865	OK	78.9151	OK	63.3464	OK	58.6758	OK
YDL053C	PBP4	IV:361698-362256	558	88.4734	OK	100.504	OK	95.045	OK	97.5522	OK
YDL054C	MCH1	IV:359824-361285	1461	29.8073	OK	25.8979	OK	41.0791	OK	60.8288	OK
YDL055C	PSA1	IV:355673-356759	1086	2217.96	OK	1637.1	OK	3129.14	OK	3534.81	OK
YDL056W	MBP1	IV:352876-355378	2502	29.8048	OK	36.5818	OK	23.2976	OK	26.0029	OK
YDL057W	YDL057W	IV:351433-352420	987	36.8899	OK	42.8697	OK	33.1643	OK	28.6027	OK
YDL058W	USO1	IV:345664-351037	5373	15.3438	OK	13.3732	OK	18.1284	OK	16.4633	OK
YDL059C	RAD59	IV:344236-344953	717	33.8604	OK	42.4731	OK	34.6515	OK	40.4759	OK
YDL060W	TSR1	IV:341618-343985	2367	65.2842	OK	66.0836	OK	46.3722	OK	71.6908	OK
YDL061C	RPS29B	IV:340810-341219	409	63.9908	OK	59.2585	OK	94.9588	OK	75.0204	OK
YDL062W	YDL062W	IV:338271-340282	426	0.527806	OK	0	OK	0	OK	0	OK
YDL063C	YDL063C	IV:338271-340282	1863	39.2978	OK	34.436	OK	39.1958	OK	40.9079	OK
YDL064W	UBC9	IV:337486-338070	584	65.1414	OK	56.5065	OK	65.7939	OK	59.7391	OK
YDL065C	PEX19	IV:336248-337277	1029	12.8098	OK	15.3824	OK	11.4463	OK	14.7542	OK
YDL066W	IDP1	IV:334834-336121	1287	455.68	OK	362.282	OK	502.769	OK	506.763	OK
YDL067C	COX9	IV:334216-334396	180	4738.99	OK	4135.58	OK	6663.84	OK	6451.02	OK
YDL068W	YDL068W	IV:333120-333829	330	0	OK	0	OK	0	OK	1.26688	OK
YDL069C	CBS1	IV:333120-333829	690	16.4206	OK	10.5234	OK	23.6275	OK	20.3595	OK
YDL070W	BDF2	IV:330665-332940	1917	134.34	OK	163.348	OK	128.404	OK	126.913	OK
YDL071C	IRC1	IV:330665-332940	375	0	OK	0	OK	1.83231	OK	0.944738	OK
YDL072C	YET3	IV:329835-330447	612	182.896	OK	139.858	OK	195.806	OK	215.031	OK
YDL073W	YDL073W	IV:326612-329567	2955	17.9369	OK	19.6533	OK	16.5428	OK	22.4894	OK
YDL074C	BRE1	IV:324046-326149	2103	41.9418	OK	45.182	OK	53.0654	OK	58.2265	OK
YDL075W	RPL31A	IV:322225-322988	763	144.257	OK	137.627	OK	233.6	OK	297.772	OK
YDL076C	RXT3	IV:320667-321552	885	81.8894	OK	83.3933	OK	66.0867	OK	62.668	OK
YDL077C	VAM6	IV:316970-320120	3150	8.41481	OK	7.22985	OK	7.53694	OK	7.16574	OK
YDL078C	MDH3	IV:315356-316388	1032	388.432	OK	359.312	OK	537.167	OK	455.528	OK
YDL079C	MRK1	IV:312950-314748	1798	105.013	OK	118.053	OK	73.5862	OK	91.3639	OK
YDL080C	THI3	IV:310641-312471	1830	43.2015	OK	39.7311	OK	33.3096	OK	34.0493	OK
YDL081C	RPP1A	IV:309801-310122	321	2040.67	OK	1358.54	OK	3264.07	OK	4076.8	OK
YDL082W	RPL13A	IV:308423-309388	965	265.688	OK	218.119	OK	245.68	OK	245.241	OK
YDL083C	RPS16B	IV:306925-307789	864	133.765	OK	97.5167	OK	272.034	OK	304.615	OK
YDL084W	SUB2	IV:305236-306577	1341	538.689	OK	408.827	OK	869.892	OK	790.095	OK
YDL085C-A	YDL085C-A	IV:302463-302670	207	384.248	OK	430.586	OK	196.199	OK	293.364	OK
YDL085W	NDE2	IV:303210-304848	1638	58.8945	OK	68.2508	OK	80.4755	OK	37.2476	OK
YDL086C-A	YDL086C-A	IV:301412-302234	435	1.52193	OK	1.32648	OK	2.71987	OK	4.90827	OK
YDL086W	YDL086W	IV:301412-302234	822	122.141	OK	107.283	OK	147.67	OK	150.439	OK
YDL087C	LUC7	IV:300213-300999	786	14.9252	OK	13.0084	OK	12.9761	OK	10.5932	OK
YDL088C	ASM4	IV:298416-300003	1587	44.0791	OK	39.4546	OK	32.2156	OK	28.6425	OK
YDL089W	YDL089W	IV:296819-298274	1455	19.8103	OK	19.1483	OK	23.9099	OK	19.8544	OK
YDL090C	RAM1	IV:295033-296329	1296	38.3955	OK	30.2774	OK	35.8943	OK	29.5815	OK
YDL091C	UBX3	IV:293391-294759	1368	33.1966	OK	43.4438	OK	30.4294	OK	29.2868	OK
YDL092W	SRP14	IV:292780-293221	441	245.768	OK	318.075	OK	145.154	OK	165.402	OK
YDL093W	PMT5	IV:289571-292140	2232	22.9972	OK	17.3174	OK	23.3703	OK	29.784	OK
YDL094C	YDL094C	IV:289571-292140	510	1.14969	OK	1.33606	OK	2.56829	OK	3.1781	OK
YDL095W	PMT1	IV:286997-289512	2454	129.228	OK	107.126	OK	117.992	OK	155.881	OK
YDL096C	OPI6	IV:286997-289512	327	4.68687	OK	1.63398	OK	1.2564	OK	0	OK
YDL097C	RPN6	IV:285390-286695	1305	137.393	OK	146.896	OK	165.566	OK	168.815	OK
YDL098C	SNU23	IV:284580-285165	585	3.69502	OK	4.0256	OK	3.71443	OK	3.83031	OK
YDL099W	BUG1	IV:283418-284444	1026	25.9986	OK	27.5154	OK	21.0613	OK	22.1133	OK
YDL100C	GET3	IV:282111-283176	1065	252.174	OK	216.935	OK	241.114	OK	256.742	OK
YDL101C	DUN1	IV:280306-281848	1542	10.9732	OK	13.2366	OK	11.178	OK	14.924	OK
YDL102W	CDC2	IV:276871-280165	3294	15.171	OK	13.7528	OK	15.4418	OK	15.4505	OK
YDL103C	QRI1	IV:275147-276581	1434	36.8591	OK	35.9539	OK	36.6048	OK	36.427	OK
YDL104C	QRI7	IV:273652-274876	1224	23.8334	OK	21.5754	OK	18.8274	OK	21.1653	OK
YDL105W	NSE4	IV:272388-273597	1209	9.23153	OK	9.47182	OK	7.98786	OK	6.94498	OK
YDL106C	PHO2	IV:270221-271901	1680	9.47025	OK	12.4157	OK	7.46666	OK	7.58961	OK
YDL107W	MSS2	IV:268920-269976	1056	21.9139	OK	30.0308	OK	19.3966	OK	22.0972	OK
YDL108W	KIN28	IV:267697-268699	1002	34.2842	OK	33.985	OK	27.8081	OK	25.2183	OK
YDL109C	YDL109C	IV:265257-267201	1944	11.342	OK	10.2973	OK	9.77277	OK	8.95792	OK
YDL110C	TMA17	IV:264511-264964	453	256.079	OK	394.278	OK	280.138	OK	251.792	OK
YDL111C	RRP42	IV:263312-264110	798	123.118	OK	97.489	OK	95.3567	OK	100.244	OK
YDL112W	TRM3	IV:258914-263225	4311	70.4916	OK	54.9307	OK	56.0223	OK	57.9678	OK
YDL113C	ATG20	IV:256632-258555	1923	54.5324	OK	70.0427	OK	64.4819	OK	66.8714	OK
YDL114W	YDL114W	IV:255603-256530	927	0.811963	OK	0.707686	OK	0.870644	OK	0.448903	OK
YDL114W-A	YDL114W-A	IV:253994-255126	114	33.721	OK	0	OK	0	OK	0	OK
YDL115C	IWR1	IV:253994-255126	1132	23.6637	OK	36.7274	OK	24.7633	OK	27.9845	OK
YDL116W	NUP84	IV:251565-253746	2181	88.2405	OK	77.0635	OK	89.6	OK	87.4676	OK
YDL117W	CYK3	IV:248580-251238	2658	38.7302	OK	36.7605	OK	32.5329	OK	31.8936	OK
YDL118W	YDL118W	IV:246688-247682	381	0	OK	0	OK	0	OK	0	OK
YDL119C	YDL119C	IV:246688-247682	924	28.7001	OK	27.5725	OK	24.6981	OK	22.0878	OK
YDL120W	YFH1	IV:245922-246447	525	41.2855	OK	38.2124	OK	50.4394	OK	62.1127	OK
YDL121C	YDL121C	IV:245132-245582	450	213.454	OK	221.339	OK	157.1	OK	192.952	OK
YDL122W	UBP1	IV:242551-244981	2430	76.0506	OK	85.1431	OK	65.3619	OK	74.185	OK
YDL123W	SNA4	IV:241417-241840	423	13.9102	OK	12.59	OK	13.6247	OK	10.3525	OK
YDL124W	YDL124W	IV:240258-241197	939	399.199	OK	409.331	OK	356.28	OK	248.168	OK
YDL125C	HNT1	IV:239018-239606	588	183.921	OK	140.862	OK	271.086	OK	302.768	OK
YDL126C	CDC48	IV:236156-238664	2508	221.399	OK	223.764	OK	250.48	OK	256.744	OK
YDL127W	PCL2	IV:234926-235853	927	5.68374	OK	5.37841	OK	4.35322	OK	2.24451	OK
YDL128W	VCX1	IV:232651-233887	1236	353.233	OK	275.237	OK	388.188	OK	504.266	OK
YDL129W	YDL129W	IV:231023-231899	876	39.8328	OK	31.9764	OK	31.6122	OK	27.769	OK
YDL130W	RPP1B	IV:229905-230527	622	41.5442	OK	30.5818	OK	56.0594	OK	68.2837	OK
YDL130W-A	STF1	IV:229170-229431	261	166.685	OK	236.078	OK	148.943	OK	127.191	OK
YDL131W	LYS21	IV:227392-228715	1323	126.788	OK	110.871	OK	115.356	OK	119.244	OK
YDL132W	CDC53	IV:224303-226751	2448	53.9237	OK	64.8396	OK	47.2249	OK	44.9355	OK
YDL133C-A	RPL41B	IV:221723-221801	78	12400.9	OK	12661.2	OK	8073.26	OK	5876.56	OK
YDL133W	YDL133W	IV:222426-223740	1314	51.8456	OK	52.9336	OK	49.6361	OK	43.8725	OK
YDL134C	PPH21	IV:219661-220771	1110	167.073	OK	143.357	OK	231.926	OK	193.837	OK
YDL135C	RDI1	IV:218679-219288	609	91.8349	OK	120.693	OK	76.8825	OK	86.4884	OK
YDL136W	RPL35B	IV:217599-218367	768	10.198	OK	9.06967	OK	18.9688	OK	16.3964	OK
YDL137W	ARF2	IV:216157-216489	332	237.543	OK	171.612	OK	139.219	OK	127.333	OK
YDL138W	RGT2	IV:213350-215642	2292	44.5043	OK	39.6224	OK	34.614	OK	33.7498	OK
YDL139C	SCM3	IV:211374-212046	672	4.76435	OK	8.74206	OK	6.38583	OK	6.58505	OK
YDL140C	RPO21	IV:205359-210561	5202	58.4673	OK	47.2089	OK	52.9056	OK	53.8413	OK
YDL141W	BPL1	IV:203038-205111	2073	13.0736	OK	10.2989	OK	13.732	OK	14.5079	OK
YDL142C	CRD1	IV:201718-202570	852	67.3951	OK	58.7398	OK	67.0206	OK	62.1002	OK
YDL143W	CCT4	IV:199995-201582	1587	157.972	OK	141.903	OK	169.73	OK	161.643	OK
YDL144C	YDL144C	IV:198661-199732	1071	121.897	OK	109.901	OK	89.6789	OK	87.9839	OK
YDL145C	COP1	IV:194570-198176	3606	251.975	OK	208.086	OK	217.794	OK	218.861	OK
YDL146W	LDB17	IV:192749-194225	1476	27.1476	OK	20.3614	OK	39.481	OK	41.2232	OK
YDL147W	RPN5	IV:190923-192261	1338	193.26	OK	246.884	OK	176.021	OK	181.942	OK
YDL148C	NOP14	IV:188153-190586	2433	43.0602	OK	42.0319	OK	35.8159	OK	50.5556	OK
YDL149W	ATG9	IV:184924-187918	2994	20.2128	OK	22.1313	OK	25.1729	OK	19.2068	OK
YDL150W	RPC53	IV:183317-184611	1269	28.1202	OK	30.9484	OK	25.7183	OK	30.0262	OK
YDL151C	BUD30	IV:183317-184611	582	0.620716	OK	0	OK	0	OK	0	OK
YDL152W	YDL152W	IV:181185-183187	366	0	OK	0.628128	OK	0	OK	0	OK
YDL153C	SAS10	IV:181185-183187	1833	38.6511	OK	39.7837	OK	35.7613	OK	47.043	OK
YDL154W	MSH5	IV:178333-181039	2706	3.89734	OK	4.58366	OK	6.41955	OK	5.90592	OK
YDL155W	CLB3	IV:176772-178056	1284	56.1122	OK	58.0995	OK	52.3259	OK	43.1366	OK
YDL156W	YDL156W	IV:174917-176486	1569	7.83058	OK	7.27492	OK	6.11283	OK	6.77928	OK
YDL157C	YDL157C	IV:174231-174588	357	130.281	OK	142.103	OK	228.743	OK	250.621	OK
YDL158C	YDL158C	IV:172480-174174	309	36.7864	OK	31.1191	OK	100.063	OK	86.7346	OK
YDL159C-B	YDL159C-B	IV:172480-174174	177	0	OK	0	OK	0	OK	0	OK
YDL159W	STE7	IV:172480-174174	1548	25.6939	OK	29.021	OK	27.9959	OK	26.6951	OK
YDL159W-A	YDL159W-A	IV:172181-172313	132	0	OK	0	OK	0	OK	0	OK
YDL160C	DHH1	IV:170409-171930	1521	56.1866	OK	49.9035	OK	64.3115	OK	56.5797	OK
YDL160C-A	YDL160C-A	IV:169365-169608	243	15.134	OK	37.6869	OK	75.3432	OK	80.6819	OK
YDL161W	ENT1	IV:167358-169078	1365	17.501	OK	25.5693	OK	9.2202	OK	13.0034	OK
YDL162C	YDL162C	IV:167358-169078	357	0	OK	0	OK	0	OK	0	OK
YDL163W	YDL163W	IV:164986-167258	303	0	OK	0	OK	0	OK	0	OK
YDL164C	CDC9	IV:164986-167258	2268	31.9875	OK	28.9709	OK	20.9793	OK	22.6565	OK
YDL165W	CDC36	IV:164289-164865	576	144.117	OK	148.147	OK	196.97	OK	173.476	OK
YDL166C	FAP7	IV:163448-164042	594	33.6923	OK	34.3469	OK	36.2885	OK	52.3889	OK
YDL167C	NRP1	IV:160994-163154	2160	98.3166	OK	96.1593	OK	58.04	OK	65.0804	OK
YDL168W	SFA1	IV:159603-160764	1161	117.681	OK	101.498	OK	148.85	OK	129.749	OK
YDL169C	UGX2	IV:158063-158735	672	31.3444	OK	61.413	OK	24.535	OK	24.2607	OK
YDL170W	UGA3	IV:156317-157904	1587	69.7283	OK	58.1825	OK	82.7588	OK	74.6584	OK
YDL171C	GLT1	IV:149202-155640	6438	335.673	OK	292.712	OK	421.267	OK	478.958	OK
YDL172C	YDL172C	IV:148190-149086	480	0.42479	OK	0.370236	OK	0	OK	0.587125	OK
YDL173W	YDL173W	IV:148190-149086	888	69.5155	OK	72.7055	OK	55.9045	OK	61.9189	OK
YDL174C	DLD1	IV:145825-147589	1764	508.34	OK	479.02	OK	448.512	OK	437.839	OK
YDL175C	AIR2	IV:144483-145518	1035	6.07606	OK	9.97568	OK	10.2273	OK	10.1558	OK
YDL176W	YDL176W	IV:142096-144223	2127	15.3334	OK	16.1329	OK	14.9841	OK	15.4516	OK
YDL177C	YDL177C	IV:141208-141721	513	20.1144	OK	27.1238	OK	23.908	OK	23.6048	OK
YDL178W	DLD2	IV:139521-141114	1593	160.165	OK	156.989	OK	147.801	OK	130.673	OK
YDL179W	PCL9	IV:138290-139205	915	14.8618	OK	13.5288	OK	11.0666	OK	8.67298	OK
YDL180W	YDL180W	IV:135895-137539	1644	28.876	OK	23.5324	OK	28.8637	OK	28.1857	OK
YDL181W	INH1	IV:135178-135436	258	363.138	OK	322.769	OK	448.175	OK	377.677	OK
YDL182W	LYS20	IV:133436-134723	1287	13.3386	OK	10.3968	OK	20.4945	OK	24.1316	OK
YDL183C	YDL183C	IV:130870-131833	963	11.1382	OK	10.5167	OK	9.74525	OK	6.20062	OK
YDL184C	RPL41A	IV:130406-130484	78	7440.56	OK	5095.35	OK	8310.71	OK	9794.27	OK
YDL185C-A	YDL185C-A	IV:126607-130002	228	10.6041	OK	6.93167	OK	3.55326	OK	0	OK
YDL185W	TFP1	IV:126607-130002	3216	586.196	OK	449.344	OK	1008.58	OK	1270.85	OK
YDL186W	YDL186W	IV:125508-126449	834	0.372681	OK	0	OK	0.499518	OK	0	OK
YDL187C	YDL187C	IV:125508-126449	330	5.49959	OK	3.19553	OK	6.14275	OK	0	OK
YDL188C	PPH22	IV:123864-124998	1134	93.5676	OK	88.4845	OK	106.626	OK	90.5796	OK
YDL189W	RBS1	IV:122077-122176	99	0	OK	0	OK	0	OK	0	OK
YDL190C	UFD2	IV:118706-121592	2886	78.6743	OK	75.7864	OK	72.5703	OK	69.8696	OK
YDL191W	RPL35A	IV:117663-118517	854	8.4888	OK	8.02828	OK	18.8824	OK	17.4744	OK
YDL192W	ARF1	IV:116320-116866	546	423.906	OK	385.308	OK	1031.54	OK	1126.77	OK
YDL193W	NUS1	IV:114671-115799	1128	16.1406	OK	15.7293	OK	20.2711	OK	22.3088	OK
YDL194W	SNF3	IV:111579-114234	2655	72.1388	OK	65.6315	OK	79.0226	OK	68.8341	OK
YDL195W	SEC31	IV:107207-111029	3822	27.1163	OK	22.3318	OK	19.3259	OK	22.7117	OK
YDL196W	YDL196W	IV:106740-107070	330	0	OK	0	OK	0	OK	0	OK
YDL197C	ASF2	IV:104916-106494	1578	30.8608	OK	39.1168	OK	23.6038	OK	25.9943	OK
YDL198C	GGC1	IV:103648-104551	903	326.017	OK	241.401	OK	264.074	OK	403.71	OK
YDL199C	YDL199C	IV:101289-103353	2064	13.4526	OK	13.3763	OK	15.4914	OK	14.8399	OK
YDL200C	MGT1	IV:100500-101067	567	44.2729	OK	66.7529	OK	64.1052	OK	65.2118	OK
YDL201W	TRM8	IV:99560-100421	861	9.1132	OK	14.3282	OK	10.7777	OK	12.3489	OK
YDL202W	MRPL11	IV:98474-99224	750	93.729	OK	104.176	OK	75.4923	OK	92.7039	OK
YDL203C	ACK1	IV:96081-97953	1872	42.1141	OK	38.8538	OK	25.8637	OK	29.1041	OK
YDL204W	RTN2	IV:94604-95786	1182	195.248	OK	266.458	OK	216.955	OK	98.5845	OK
YDL205C	HEM3	IV:92761-93745	984	305.888	OK	273.164	OK	217.506	OK	212.64	OK
YDL206W	YDL206W	IV:90175-92464	2289	36.2857	OK	36.2909	OK	49.6923	OK	38.2373	OK
YDL207W	GLE1	IV:88247-89864	1617	32.8358	OK	37.8927	OK	28.3007	OK	33.5497	OK
YDL208W	NHP2	IV:87511-87982	471	234.027	OK	232.29	OK	293.077	OK	446.048	OK
YDL209C	CWC2	IV:86206-87226	1020	9.06565	OK	10.2843	OK	10.2223	OK	10.1434	OK
YDL210W	UGA4	IV:84269-85985	1716	13.44	OK	17.6725	OK	34.987	OK	40.0514	OK
YDL211C	YDL211C	IV:79293-80412	1119	6.03201	OK	3.46761	OK	3.44039	OK	2.6608	OK
YDL212W	SHR3	IV:78425-79058	633	449.115	OK	364.022	OK	644.125	OK	756.463	OK
YDL213C	NOP6	IV:77288-77966	678	39.8612	OK	39.0578	OK	24.8886	OK	33.8779	OK
YDL214C	PRR2	IV:74445-76545	2100	23.4205	OK	35.9652	OK	39.6959	OK	25.3485	OK
YDL215C	GDH2	IV:70639-73918	3279	87.4579	OK	79.8225	OK	183.542	OK	132.023	OK
YDL216C	RRI1	IV:68996-70319	1323	17.7377	OK	23.0523	OK	15.1932	OK	11.4602	OK
YDL217C	TIM22	IV:67982-68606	624	49.4483	OK	56.0029	OK	51.2995	OK	42.4744	OK
YDL218W	YDL218W	IV:66492-67446	954	7.35792	OK	8.18677	OK	9.44243	OK	8.43875	OK
YDL219W	DTD1	IV:65241-65765	524	40.3148	OK	47.5951	OK	41.7546	OK	47.6163	OK
YDL220C	CDC13	IV:62010-65018	2775	4.70669	OK	3.66413	OK	3.73613	OK	2.08424	OK
YDL221W	YDL221W	IV:62010-65018	552	6.06715	OK	3.23153	OK	2.25889	OK	4.19286	OK
YDL222C	FMP45	IV:60871-61801	930	35.7406	OK	46.2325	OK	79.335	OK	33.0817	OK
YDL223C	HBT1	IV:57264-60405	3141	12.2409	OK	22.2441	OK	20.9107	OK	10.671	OK
YDL224C	WHI4	IV:54396-56346	1950	20.4531	OK	15.8326	OK	13.166	OK	17.2034	OK
YDL225W	SHS1	IV:52444-54100	1656	37.8597	OK	43.3621	OK	33.7214	OK	37.0096	OK
YDL226C	GCS1	IV:51114-52173	1059	71.5543	OK	75.2927	OK	74.0011	OK	68.1472	OK
YDL227C	HO	IV:46270-48031	1761	52.3578	OK	52.4064	OK	46.3128	OK	72.0536	OK
YDL228C	YDL228C	IV:44064-45918	642	2.14324	OK	1.16749	OK	0	OK	0.370286	OK
YDL229W	SSB1	IV:44064-45918	1842	806.211	OK	549.662	OK	1028.3	OK	1467.17	OK
YDL230W	PTP1	IV:42699-43707	1008	36.6574	OK	37.1684	OK	32.4945	OK	30.0767	OK
YDL231C	BRE4	IV:38866-42244	3378	88.6543	OK	72.3649	OK	92.5806	OK	93.4736	OK
YDL232W	OST4	IV:38486-38597	111	75.0941	OK	130.9	OK	150.977	OK	155.687	OK
YDL233W	YDL233W	IV:36796-38173	1377	10.213	OK	9.42501	OK	10.7364	OK	10.1026	OK
YDL234C	GYP7	IV:34236-36477	2241	64.4191	OK	68.2598	OK	54.1095	OK	53.9642	OK
YDL235C	YPD1	IV:33414-33918	504	247.036	OK	253.125	OK	165.032	OK	160.996	OK
YDL236W	PHO13	IV:32295-33234	939	170.926	OK	140.203	OK	252.864	OK	257.441	OK
YDL237W	YDL237W	IV:30656-31829	1173	204.695	OK	171.224	OK	225.791	OK	210.725	OK
YDL238C	GUD1	IV:28984-30454	1470	24.4929	OK	20.5387	OK	42.155	OK	35.1352	OK
YDL239C	ADY3	IV:26402-28775	2373	17.4404	OK	21.2431	OK	26.6429	OK	23.3567	OK
YDL240C-A	YDL240C-A	IV:22470-22608	138	0	OK	0	OK	0	OK	0	OK
YDL240W	LRG1	IV:22822-25876	3054	41.8008	OK	36.0372	OK	40.2799	OK	38.1748	OK
YDL241W	YDL241W	IV:20634-21006	372	9.73697	OK	4.84942	OK	3.7288	OK	10.5741	OK
YDL242W	YDL242W	IV:18958-19312	354	0.776612	OK	0	OK	4.16369	OK	1.0734	OK
YDL243C	AAD4	IV:17576-18566	990	15.9844	OK	16.2752	OK	16.619	OK	15.8986	OK
YDL244W	YDL244W	IV:16203-17226	1023	0.143372	OK	0.374879	OK	0	OK	0.792651	OK
YDL245C	YDL245C	IV:11656-13360	1704	0	OK	0	OK	0	OK	0	OK
YDL246C	YDL246C	IV:8682-9756	1074	0	OK	0	OK	0	OK	0	OK
YDL247W	YDL247W	IV:5984-7814	1830	0	OK	0	OK	0.0968303	OK	0	OK
YDL247W-A	YDL247W-A	IV:3761-3836	75	0	OK	0	OK	0	OK	0	OK
YDL248W	YDL248W	IV:1801-2953	1152	1.85814	OK	1.07967	OK	8.13575	OK	6.5062	OK
YDR001C	NTH1	IV:450219-452475	2256	213.142	OK	218.003	OK	239.718	OK	191.332	OK
YDR002W	YRB1	IV:453044-453650	606	185.914	OK	200.957	OK	432.655	OK	597.425	OK
YDR003W	RCR2	IV:454121-454754	633	71.935	OK	61.5047	OK	94.2175	OK	82.4132	OK
YDR003W-A	YDR003W-A	IV:454781-454904	123	249.414	OK	173.906	OK	735.457	OK	654.984	OK
YDR004W	RAD57	IV:455200-456583	1383	40.5447	OK	38.3765	OK	37.2527	OK	36.9003	OK
YDR005C	MAF1	IV:456835-458103	1268	58.832	OK	53.8739	OK	63.4684	OK	51.2603	OK
YDR006C	SOK1	IV:458541-461247	2706	45.0777	OK	39.6978	OK	33.1047	OK	25.8952	OK
YDR007W	TRP1	IV:461841-462602	675	92.4384	OK	88.3847	OK	142.934	OK	142.572	OK
YDR008C	YDR008C	IV:461841-462602	351	0	OK	0.69019	OK	0	OK	1.09451	OK
YDR009W	GAL3	IV:463433-464996	1563	18.4096	OK	12.8815	OK	19.5779	OK	15.8881	OK
YDR010C	YDR010C	IV:465050-465383	333	4.4832	OK	3.12595	OK	7.2108	OK	6.19647	OK
YDR011W	SNQ2	IV:465918-470424	4506	54.7333	OK	48.0374	OK	74.8253	OK	82.6334	OK
YDR012W	YDR012W	IV:471852-472941	1089	48.9619	OK	35.735	OK	47.1294	OK	65.8388	OK
YDR013W	PSF1	IV:473156-473783	627	21.0817	OK	18.8578	OK	31.6028	OK	28.3713	OK
YDR014W	RAD61	IV:474045-475989	1944	12.3547	OK	14.0631	OK	8.05349	OK	8.67798	OK
YDR014W-A	YDR014W-A	IV:477796-478285	489	0	OK	0	OK	0	OK	0	OK
YDR015C	YDR015C	IV:477796-478285	240	0	OK	0	OK	0	OK	0	OK
YDR016C	DAD1	IV:478473-478758	285	119.777	OK	100.876	OK	189.403	OK	158.11	OK
YDR017C	KCS1	IV:479114-482267	3153	11.9919	OK	13.5075	OK	11.374	OK	12.3896	OK
YDR018C	YDR018C	IV:482669-483860	1191	17.0148	OK	16.5926	OK	23.6029	OK	18.2545	OK
YDR019C	GCV1	IV:484162-485365	1203	302.942	OK	314.754	OK	250.213	OK	260.944	OK
YDR020C	YDR020C	IV:485745-486444	699	29.3998	OK	24.5909	OK	16.2072	OK	15.7297	OK
YDR021W	FAL1	IV:486803-488003	1200	21.8133	OK	18.8064	OK	15.6459	OK	17.1118	OK
YDR022C	CIS1	IV:488071-488662	591	28.1931	OK	33.0274	OK	26.8175	OK	22.6261	OK
YDR023W	SES1	IV:489507-490896	1389	333.222	OK	344.073	OK	440.917	OK	471.112	OK
YDR024W	FYV1	IV:491016-491502	486	0.831545	OK	1.4495	OK	0	OK	0.574661	OK
YDR025W	RPS11A	IV:491514-492324	810	77.2913	OK	63.1442	OK	140.465	OK	129.051	OK
YDR026C	YDR026C	IV:492555-494268	1713	23.2748	OK	25.1028	OK	23.7884	OK	28.7265	OK
YDR027C	VPS54	IV:494648-497318	2670	32.539	OK	35.6266	OK	24.2012	OK	26.4048	OK
YDR028C	REG1	IV:497834-500879	3045	49.9145	OK	61.2735	OK	53.156	OK	53.8427	OK
YDR029W	YDR029W	IV:501099-501414	315	1.02961	OK	0	OK	0	OK	0	OK
YDR030C	RAD28	IV:501752-503273	1521	8.91851	OK	16.0127	OK	10.9975	OK	9.98466	OK
YDR031W	YDR031W	IV:503497-503863	366	125.399	OK	126.882	OK	198.021	OK	159.375	OK
YDR032C	PST2	IV:504098-504695	597	562.433	OK	484.738	OK	1086.36	OK	1098.8	OK
YDR033W	MRH1	IV:508146-509109	963	280.31	OK	256.581	OK	441.024	OK	484.931	OK
YDR034C	LYS14	IV:509736-512109	2373	142.286	OK	138.741	OK	108.241	OK	114.987	OK
YDR034C-A	YDR034C-A	IV:520515-520692	177	6.33974	OK	11.0511	OK	25.4922	OK	26.2875	OK
YDR034C-C	YDR034C-C	IV:514042-519356	1317	0.00847477	OK	0	OK	0	OK	0	OK
YDR034C-D	YDR034C-D	IV:514042-519356	5314	0.0901291	OK	0.0801637	OK	0.0308196	OK	0	OK
YDR034W-B	YDR034W-B	IV:521313-521469	156	30.1925	OK	0	OK	26.9787	OK	13.9102	OK
YDR035W	ARO3	IV:521815-522928	1113	284.729	OK	241.068	OK	314.275	OK	341.043	OK
YDR036C	EHD3	IV:523210-524713	1503	15.4619	OK	13.6338	OK	15.634	OK	11.7476	OK
YDR037W	KRS1	IV:525439-527215	1776	348.363	OK	304.275	OK	284.641	OK	306.948	OK
YDR038C	YDR038C	IV:527421-530697	3276	4.62767	OK	3.70002	OK	7.38165	OK	8.82774	OK
YDR039C	YDR039C	IV:531306-534582	3276	0	OK	0	OK	0	OK	0	OK
YDR040C	YDR040C	IV:535191-538467	3276	4.47469	OK	2.93335	OK	5.02363	OK	7.24192	OK
YDR041W	RSM10	IV:539802-540414	612	122.506	OK	127.075	OK	143.771	OK	157.001	OK
YDR042C	YDR042C	IV:540600-541203	603	3.23454	OK	1.28143	OK	3.54713	OK	1.21926	OK
YDR043C	NRG1	IV:542673-543369	696	34.1111	OK	35.5516	OK	29.0948	OK	16.1552	OK
YDR044W	HEM13	IV:546641-547628	987	68.6812	OK	53.7178	OK	64.5196	OK	72.1286	OK
YDR045C	RPC11	IV:547977-548310	333	69.0413	OK	84.4007	OK	133.4	OK	123.929	OK
YDR046C	BAP3	IV:548761-550576	1815	0.51041	OK	0.190654	OK	0.195463	OK	0.907025	OK
YDR047W	HEM12	IV:551859-552948	1089	16.4533	OK	13.9933	OK	26.4992	OK	21.4572	OK
YDR048C	YDR048C	IV:553083-555152	315	0	OK	0	OK	0	OK	0	OK
YDR049W	YDR049W	IV:553083-555152	1899	16.3556	OK	19.5102	OK	14.2122	OK	17.625	OK
YDR050C	TPI1	IV:555725-556472	747	1513.56	OK	1195.78	OK	4801.1	OK	4843.92	OK
YDR051C	YDR051C	IV:557055-558060	1005	54.6787	OK	68.9934	OK	37.5281	OK	44.5747	OK
YDR052C	DBF4	IV:558510-560644	2115	20.9622	OK	22.7171	OK	11.9472	OK	13.0846	OK
YDR053W	YDR053W	IV:558510-560644	396	0	OK	0	OK	0	OK	0	OK
YDR054C	CDC34	IV:561439-562327	888	85.1351	OK	107.413	OK	78.9105	OK	84.4564	OK
YDR055W	PST1	IV:563526-564861	1335	33.9569	OK	24.9801	OK	32.8478	OK	31.5762	OK
YDR056C	YDR056C	IV:565022-565640	618	163.245	OK	168.464	OK	147.389	OK	182.932	OK
YDR057W	YOS9	IV:565926-567555	1629	38.4943	OK	44.3988	OK	29.3883	OK	32.128	OK
YDR058C	TGL2	IV:567722-568703	981	28.1076	OK	39.5126	OK	32.8125	OK	30.2855	OK
YDR059C	UBC5	IV:569233-569770	537	36.2784	OK	35.6101	OK	33.9905	OK	29.6959	OK
YDR060W	MAK21	IV:570648-573726	3078	87.0733	OK	86.6865	OK	63.7234	OK	93.4538	OK
YDR061W	YDR061W	IV:574163-575783	1620	41.3103	OK	53.646	OK	46.6974	OK	50.9059	OK
YDR062W	LCB2	IV:576473-578159	1686	185.944	OK	152.392	OK	200.678	OK	217.674	OK
YDR063W	YDR063W	IV:578662-579112	450	171.525	OK	181.888	OK	191.585	OK	153.44	OK
YDR064W	RPS13	IV:579457-580452	995	219.103	OK	176.474	OK	359.131	OK	375.669	OK
YDR065W	YDR065W	IV:580686-581784	1098	28.1096	OK	29.7658	OK	19.3663	OK	17.0657	OK
YDR066C	YDR066C	IV:581907-582498	591	10.6103	OK	7.13392	OK	16.6594	OK	7.96105	OK
YDR067C	OCA6	IV:582790-583465	675	40.8623	OK	40.8263	OK	36.7354	OK	41.6696	OK
YDR068W	DOS2	IV:583712-584645	933	46.8677	OK	55.3071	OK	33.2441	OK	37.843	OK
YDR069C	DOA4	IV:584938-587719	2781	8.43409	OK	7.66881	OK	7.33266	OK	7.37239	OK
YDR070C	FMP16	IV:588097-588379	282	646.06	OK	936.467	OK	743.294	OK	352.582	OK
YDR071C	PAA1	IV:588826-589402	576	166.192	OK	190.2	OK	202.465	OK	170.425	OK
YDR072C	IPT1	IV:589760-591344	1584	78.136	OK	55.0448	OK	85.4485	OK	112.584	OK
YDR073W	SNF11	IV:592438-592948	510	70.1312	OK	65.4667	OK	59.0707	OK	65.1511	OK
YDR074W	TPS2	IV:593892-596583	2691	140.111	OK	142.992	OK	193.684	OK	131.04	OK
YDR075W	PPH3	IV:597155-598082	927	147.94	OK	146.774	OK	89.4586	OK	72.9467	OK
YDR076W	RAD55	IV:598467-599688	1221	11.5477	OK	14.2918	OK	13.7752	OK	14.205	OK
YDR077W	SED1	IV:600792-601809	1017	293.915	OK	273.54	OK	131.057	OK	159.899	OK
YDR078C	SHU2	IV:602197-602869	672	9.27794	OK	5.68234	OK	17.1409	OK	13.1701	OK
YDR079C-A	YDR079C-A	IV:603592-603811	219	27.2415	OK	52.7621	OK	174.45	OK	188.259	OK
YDR079W	PET100	IV:603063-603399	336	73.7065	OK	97.1258	OK	101.144	OK	94.597	OK
YDR080W	VPS41	IV:604007-606986	2979	27.3924	OK	27.8597	OK	24.628	OK	24.226	OK
YDR081C	PDC2	IV:607303-610081	2778	28.116	OK	25.3008	OK	23.7978	OK	21.6383	OK
YDR082W	STN1	IV:610440-611925	1485	20.0802	OK	19.4193	OK	21.261	OK	21.0372	OK
YDR083W	RRP8	IV:612072-613251	1179	73.8346	OK	69.7062	OK	35.8399	OK	51.275	OK
YDR084C	TVP23	IV:613404-614004	600	69.328	OK	54.4853	OK	113.175	OK	116.297	OK
YDR085C	AFR1	IV:614287-616150	1863	37.8108	OK	50.9752	OK	39.7652	OK	37.189	OK
YDR086C	SSS1	IV:616927-617170	243	103.776	OK	97.986	OK	318.76	OK	322.728	OK
YDR087C	RRP1	IV:617469-618306	837	63.6122	OK	70.9602	OK	52.2011	OK	82.0262	OK
YDR088C	SLU7	IV:618496-619645	1149	15.6579	OK	17.6545	OK	13.4916	OK	14.256	OK
YDR089W	YDR089W	IV:622111-624721	2610	52.1494	OK	43.8348	OK	56.7428	OK	46.23	OK
YDR090C	YDR090C	IV:625065-625998	933	61.3628	OK	48.9903	OK	69.5105	OK	71.9017	OK
YDR091C	RLI1	IV:626707-628534	1827	37.6359	OK	29.5853	OK	45.0123	OK	61.722	OK
YDR092W	UBC13	IV:629875-630605	730	62.0326	OK	69.2356	OK	46.3576	OK	40.7104	OK
YDR093W	DNF2	IV:631281-636527	4839	58.9888	OK	50.992	OK	55.9876	OK	57.1522	OK
YDR094W	YDR094W	IV:631281-636527	336	156.214	OK	134.669	OK	77.8819	OK	130.781	OK
YDR095C	YDR095C	IV:631281-636527	411	0	OK	0.493189	OK	0	OK	0	OK
YDR096W	GIS1	IV:637138-639823	2685	9.3286	OK	6.6035	OK	6.4104	OK	5.03961	OK
YDR097C	MSH6	IV:640108-643837	3729	25.965	OK	27.0171	OK	18.8082	OK	24.8311	OK
YDR098C	GRX3	IV:644177-645035	858	61.0331	OK	63.6773	OK	62.0755	OK	55.0802	OK
YDR098C-A	YDR098C-A	IV:645857-651126	1323	0	OK	0	OK	0	OK	0	OK
YDR098C-B	YDR098C-B	IV:645857-651126	5269	0	OK	0	OK	0	OK	0	OK
YDR099W	BMH2	IV:652780-653523	743	2.61316	OK	2.65716	OK	4.67002	OK	5.71866	OK
YDR100W	TVP15	IV:655012-655444	432	116.67	OK	116.021	OK	226.644	OK	224.48	OK
YDR101C	ARX1	IV:655685-657467	1782	153.272	OK	113.734	OK	143.476	OK	159.064	OK
YDR102C	YDR102C	IV:657647-657980	333	1.79328	OK	0	OK	2.4036	OK	2.47859	OK
YDR103W	STE5	IV:658349-661103	2754	18.2907	OK	15.1386	OK	18.217	OK	11.9716	OK
YDR104C	SPO71	IV:661172-664910	3738	13.1323	OK	16.2849	OK	14.4824	OK	12.9124	OK
YDR105C	TMS1	IV:665348-666770	1422	105.88	OK	86.7356	OK	125.242	OK	149.142	OK
YDR106W	YDR106W	IV:667003-667858	855	3.96738	OK	3.77222	OK	2.90052	OK	2.74176	OK
YDR107C	YDR107C	IV:669015-671034	2019	51.8432	OK	44.2826	OK	75.6466	OK	95.093	OK
YDR108W	GSG1	IV:671268-673365	2097	13.094	OK	11.1961	OK	11.3121	OK	10.1211	OK
YDR109C	YDR109C	IV:673519-675667	2148	16.0138	OK	16.5907	OK	14.4983	OK	14.9506	OK
YDR110W	FOB1	IV:676101-677802	1701	37.9775	OK	42.5379	OK	36.915	OK	38.8258	OK
YDR111C	ALT2	IV:678240-679852	1524	22.0677	OK	19.3111	OK	25.4038	OK	23.7366	OK
YDR112W	IRC2	IV:678240-679852	309	0	OK	0.943002	OK	0	OK	0	OK
YDR113C	PDS1	IV:680495-681617	1122	11.2571	OK	11.3723	OK	6.00103	OK	10.2548	OK
YDR114C	YDR114C	IV:681923-682492	303	0	OK	0	OK	1.5268	OK	1.57443	OK
YDR115W	YDR115W	IV:681923-682492	318	248.254	OK	205.86	OK	423.003	OK	448.702	OK
YDR116C	MRPL1	IV:682723-683581	858	38.4149	OK	30.8217	OK	35.128	OK	30.0212	OK
YDR117C	TMA64	IV:683945-685643	1698	20.049	OK	22.9563	OK	18.0203	OK	17.7132	OK
YDR118W	APC4	IV:685881-687884	1959	16.6608	OK	18.079	OK	16.767	OK	15.2365	OK
YDR118W-A	YDR118W-A	IV:685881-687884	117	93.9311	OK	108.693	OK	208.129	OK	138.931	OK
YDR119W	YDR119W	IV:688226-690533	2307	84.9104	OK	65.5827	OK	104.225	OK	132.029	OK
YDR119W-A	YDR119W-A	IV:691013-691214	201	1999.73	OK	1982.82	OK	6261.29	OK	5208.94	OK
YDR120C	TRM1	IV:691548-693261	1713	55.9686	OK	59.5003	OK	46.0117	OK	57.3454	OK
YDR121W	DPB4	IV:693584-694175	591	24.2522	OK	21.9302	OK	11.7835	OK	21.7881	OK
YDR122W	KIN1	IV:694699-697894	3195	42.6589	OK	45.0889	OK	48.5428	OK	39.5245	OK
YDR123C	INO2	IV:698553-699468	915	40.4571	OK	34.6856	OK	14.1652	OK	15.5201	OK
YDR124W	YDR124W	IV:700314-701289	975	7.30997	OK	9.82223	OK	9.79782	OK	6.10419	OK
YDR125C	ECM18	IV:701396-702758	1362	14.1993	OK	12.9062	OK	14.4099	OK	15.7005	OK
YDR126W	SWF1	IV:703233-704244	1011	5.0926	OK	5.07265	OK	5.46064	OK	6.43542	OK
YDR127W	ARO1	IV:704483-709250	4767	263.242	OK	204.77	OK	326.465	OK	372.241	OK
YDR128W	YDR128W	IV:709548-712995	3447	18.9115	OK	21.6297	OK	20.0063	OK	18.2269	OK
YDR129C	SAC6	IV:713339-715379	2040	368.798	OK	334.373	OK	432.396	OK	370.009	OK
YDR130C	FIN1	IV:715746-716622	876	28.477	OK	33.6514	OK	25.5239	OK	36.4619	OK
YDR131C	YDR131C	IV:716789-718460	1671	30.5066	OK	26.5888	OK	27.6887	OK	21.4698	OK
YDR132C	YDR132C	IV:718815-720303	1488	12.8981	OK	13.3146	OK	11.28	OK	8.47107	OK
YDR133C	YDR133C	IV:720961-721297	336	372.043	OK	303.614	OK	322.249	OK	343.217	OK
YDR135C	YCF1	IV:723003-727551	4548	77.222	OK	70.1336	OK	83.6004	OK	84.4889	OK
YDR136C	VPS61	IV:727710-730250	573	0.953743	OK	0	OK	1.27834	OK	0.878812	OK
YDR137W	RGP1	IV:727710-730250	1992	46.3186	OK	55.8882	OK	35.5763	OK	36.2322	OK
YDR138W	HPR1	IV:730577-732836	2259	19.2651	OK	22.2717	OK	12.3362	OK	12.8791	OK
YDR139C	RUB1	IV:733617-733924	307	61.6249	OK	65.22	OK	150.447	OK	193.165	OK
YDR140W	MTQ2	IV:734137-734803	666	71.122	OK	59.9956	OK	42.8973	OK	41.427	OK
YDR141C	DOP1	IV:734900-739997	5097	21.8283	OK	19.5692	OK	21.0498	OK	17.5577	OK
YDR142C	PEX7	IV:740472-741600	1128	77.1445	OK	68.1233	OK	86.7058	OK	77.6416	OK
YDR143C	SAN1	IV:742041-743874	1833	23.3637	OK	19.9861	OK	15.4643	OK	10.6644	OK
YDR144C	MKC7	IV:744310-746101	1791	9.25224	OK	5.80609	OK	6.54779	OK	8.18432	OK
YDR145W	TAF12	IV:746737-748357	1620	36.748	OK	37.0895	OK	23.7934	OK	24.1918	OK
YDR146C	SWI5	IV:748612-750742	2130	19.5791	OK	25.1983	OK	12.0177	OK	12.8984	OK
YDR147W	EKI1	IV:751630-753235	1605	34.4583	OK	37.1941	OK	25.0594	OK	26.5365	OK
YDR148C	KGD2	IV:753674-755066	1392	597.238	OK	541.303	OK	791.622	OK	589.624	OK
YDR149C	YDR149C	IV:755554-763874	708	0.232867	OK	0	OK	0	OK	0	OK
YDR150W	NUM1	IV:755554-763874	8247	27.4221	OK	31.4894	OK	25.6912	OK	25.6244	OK
YDR151C	CTH1	IV:764177-765155	978	35.8015	OK	37.5501	OK	43.5128	OK	32.4995	OK
YDR152W	GIR2	IV:765705-766503	798	107.309	OK	127.804	OK	90.5889	OK	119.364	OK
YDR153C	ENT5	IV:766735-767971	1236	28.4499	OK	42.7485	OK	23.032	OK	26.2671	OK
YDR154C	YDR154C	IV:768402-769000	351	1594.14	OK	1195.88	OK	3296.93	OK	3443.93	OK
YDR155C	CPR1	IV:768402-769000	489	1551.38	OK	1335.79	OK	3139.13	OK	3423.39	OK
YDR156W	RPA14	IV:769524-770332	414	34.585	OK	17.0164	OK	10.4674	OK	19.2749	OK
YDR157W	YDR157W	IV:769524-770332	402	4.1398	OK	3.09269	OK	4.75605	OK	8.99145	OK
YDR158W	HOM2	IV:770356-771454	1098	1104.15	OK	788.337	OK	1646.67	OK	1920.8	OK
YDR159W	SAC3	IV:771876-775782	3906	27.6754	OK	28.8237	OK	22.2481	OK	20.9243	OK
YDR160W	SSY1	IV:776162-778721	2559	37.1153	OK	36.7401	OK	42.9937	OK	44.335	OK
YDR161W	YDR161W	IV:779042-780206	1164	56.7605	OK	57.7872	OK	46.893	OK	66.9545	OK
YDR162C	NBP2	IV:780389-781100	711	62.271	OK	73.441	OK	36.9228	OK	42.874	OK
YDR163W	CWC15	IV:781422-781950	528	34.0263	OK	42.2762	OK	19.8923	OK	21.5135	OK
YDR164C	SEC1	IV:782040-784215	2175	34.9864	OK	35.1166	OK	32.1145	OK	31.2217	OK
YDR165W	TRM82	IV:784870-786205	1335	26.8955	OK	24.618	OK	28.3939	OK	26.6962	OK
YDR166C	SEC5	IV:786305-789221	2916	33.1838	OK	34.5479	OK	27.9871	OK	28.1417	OK
YDR167W	TAF10	IV:789448-790069	621	82.4432	OK	79.2125	OK	73.542	OK	99.5596	OK
YDR168W	CDC37	IV:790327-791848	1521	93.8227	OK	122.349	OK	60.3667	OK	59.4149	OK
YDR169C	STB3	IV:792347-793889	1542	5.70609	OK	5.27932	OK	3.41222	OK	3.51867	OK
YDR169C-A	YDR169C-A	IV:794573-794723	150	0	OK	20.3093	OK	0	OK	0	OK
YDR170C	SEC7	IV:796192-802222	6030	43.4628	OK	44.0862	OK	40.9811	OK	38.9703	OK
YDR170W-A	YDR170W-A	IV:803194-804517	1323	0.209914	OK	0.182955	OK	0.422032	OK	0.435199	OK
YDR171W	HSP42	IV:806620-807748	1128	47.1509	OK	82.3018	OK	43.9491	OK	32.3214	OK
YDR172W	SUP35	IV:808323-810381	2058	164.995	OK	185.003	OK	171.636	OK	217.364	OK
YDR173C	ARG82	IV:810564-811632	1068	11.2806	OK	12.3194	OK	13.6625	OK	9.95601	OK
YDR174W	HMO1	IV:812109-812850	741	107.757	OK	92.7749	OK	162.301	OK	143.196	OK
YDR175C	RSM24	IV:813192-814152	960	58.8625	OK	63.3504	OK	73.0669	OK	60.7494	OK
YDR176W	NGG1	IV:814451-816560	2109	31.5115	OK	33.2155	OK	23.8869	OK	27.0186	OK
YDR177W	UBC1	IV:816877-817525	648	180.51	OK	225.05	OK	206.52	OK	224.287	OK
YDR178W	SDH4	IV:817949-818495	546	623.169	OK	498.001	OK	527.724	OK	626.669	OK
YDR179C	CSN9	IV:818707-819196	489	14.8106	OK	10.04	OK	17.0941	OK	19.9019	OK
YDR179W-A	YDR179W-A	IV:819432-820824	1392	20.4649	OK	15.5101	OK	26.3697	OK	20.3601	OK
YDR180W	SCC2	IV:821294-825776	4482	19.4454	OK	15.1767	OK	18.7376	OK	17.7658	OK
YDR181C	SAS4	IV:825909-827355	1446	21.2778	OK	25.3038	OK	19.6467	OK	22.6123	OK
YDR182W	CDC1	IV:827581-829057	1476	135.276	OK	133.516	OK	110.027	OK	99.5483	OK
YDR182W-A	YDR182W-A	IV:829150-829354	204	7.69374	OK	13.4113	OK	5.1561	OK	31.9017	OK
YDR183C-A	YDR183C-A	IV:830396-831513	258	39.5497	OK	34.4705	OK	9.63817	OK	12.4236	OK
YDR183W	PLP1	IV:829584-830277	693	14.64	OK	20.7086	OK	15.4407	OK	21.2299	OK
YDR184C	ATC1	IV:830396-831513	885	17.7571	OK	13.2227	OK	7.16324	OK	6.67188	OK
YDR185C	YDR185C	IV:831933-832473	540	48.522	OK	48.6797	OK	49.5956	OK	41.9758	OK
YDR186C	YDR186C	IV:832858-835492	2634	42.9804	OK	50.3547	OK	28.3829	OK	30.6716	OK
YDR187C	YDR187C	IV:836227-838061	519	1.11691	OK	0.32449	OK	0	OK	0	OK
YDR188W	CCT6	IV:836227-838061	1641	211.709	OK	196.204	OK	285.623	OK	304.589	OK
YDR189W	SLY1	IV:838391-840392	2001	35.4312	OK	35.0971	OK	20.941	OK	21.4136	OK
YDR190C	RVB1	IV:840603-841995	1392	109.443	OK	127.183	OK	121.778	OK	150.31	OK
YDR191W	HST4	IV:842336-843449	1113	17.6986	OK	16.8894	OK	25.1074	OK	20.3554	OK
YDR192C	NUP42	IV:843568-844952	1293	12.7259	OK	10.3396	OK	9.10669	OK	5.81335	OK
YDR193W	YDR193W	IV:843568-844952	399	0	OK	0	OK	0	OK	0	OK
YDR194C	MSS116	IV:845951-847946	1995	115.832	OK	125.766	OK	109.276	OK	129.003	OK
YDR194W-A	YDR194W-A	IV:848070-848223	153	0	OK	9.42954	OK	0	OK	0	OK
YDR195W	REF2	IV:848598-850200	1602	17.3081	OK	22.0421	OK	12.7255	OK	16.3741	OK
YDR196C	YDR196C	IV:850273-850999	726	28.5555	OK	41.9377	OK	58.1645	OK	47.2374	OK
YDR197W	CBS2	IV:851227-852397	1170	34.7688	OK	33.9061	OK	26.8857	OK	23.1878	OK
YDR198C	RKM2	IV:852532-853972	1440	45.9929	OK	45.8838	OK	33.243	OK	31.916	OK
YDR199W	YDR199W	IV:854174-856093	366	0	OK	1.25626	OK	0	OK	0	OK
YDR200C	VPS64	IV:854174-856093	1815	6.92699	OK	9.2785	OK	5.47297	OK	7.86089	OK
YDR201W	SPC19	IV:856316-856814	498	43.8723	OK	51.4474	OK	50.2504	OK	60.6382	OK
YDR202C	RAV2	IV:856897-857999	1056	33.7668	OK	31.9528	OK	32.6972	OK	32.1933	OK
YDR203W	YDR203W	IV:856897-857999	318	1.00508	OK	0	OK	0	OK	1.38917	OK
YDR204W	COQ4	IV:858136-859144	1008	106.467	OK	111.633	OK	120.19	OK	97.0931	OK
YDR205W	MSC2	IV:859345-861520	2175	8.99991	OK	7.74019	OK	8.78755	OK	13.0983	OK
YDR206W	EBS1	IV:862053-864708	2655	91.3598	OK	70.6865	OK	79.0226	OK	70.8216	OK
YDR207C	UME6	IV:865011-867522	2511	2.74989	OK	2.88495	OK	1.3651	OK	1.61884	OK
YDR208W	MSS4	IV:868223-870563	2340	60.3343	OK	56.3727	OK	50.5703	OK	40.3653	OK
YDR209C	YDR209C	IV:871035-871449	414	0	OK	0	OK	0	OK	0	OK
YDR210C-C	YDR210C-C	IV:878658-883927	1323	0.31487	OK	0.640343	OK	0.281355	OK	0.248666	OK
YDR210C-D	YDR210C-D	IV:878658-883927	5269	0	OK	0	OK	0	OK	0.0412287	OK
YDR210W	YDR210W	IV:871035-871449	228	119.296	OK	131.702	OK	209.642	OK	219.847	OK
YDR210W-A	YDR210W-A	IV:872111-877425	1317	0	OK	0	OK	0	OK	0	OK
YDR210W-B	YDR210W-B	IV:872111-877425	5314	0.11497	OK	0.0200409	OK	0	OK	0.0317811	OK
YDR211W	GCD6	IV:884726-886865	2139	81.1093	OK	79.3177	OK	81.3726	OK	96.7497	OK
YDR212W	TCP1	IV:887231-888911	1680	168.554	OK	128.527	OK	257.813	OK	271.686	OK
YDR213W	UPC2	IV:889750-892492	2742	8.88769	OK	9.96526	OK	8.25189	OK	7.48565	OK
YDR214W	AHA1	IV:892874-893927	1053	92.1146	OK	82.4545	OK	69.7037	OK	61.7465	OK
YDR215C	YDR215C	IV:894088-894502	414	0.557823	OK	0	OK	0	OK	0	OK
YDR216W	ADR1	IV:895034-899006	3972	31.5562	OK	29.9767	OK	40.7078	OK	32.5823	OK
YDR217C	RAD9	IV:899550-903480	3930	5.23455	OK	6.34874	OK	5.7481	OK	4.79424	OK
YDR218C	SPR28	IV:903780-905052	1272	0	OK	0.0958433	OK	0	OK	0.151989	OK
YDR219C	MFB1	IV:905454-906852	1398	29.8054	OK	36.9516	OK	24.9188	OK	26.9199	OK
YDR220C	YDR220C	IV:906999-907293	294	0	OK	0	OK	0	OK	0	OK
YDR221W	GTB1	IV:907329-909438	2109	50.2581	OK	56.9715	OK	36.7809	OK	43.2128	OK
YDR222W	YDR222W	IV:910053-911301	1248	13.4991	OK	10.3928	OK	14.0223	OK	12.7495	OK
YDR223W	CRF1	IV:912098-913502	1404	8.71096	OK	10.4927	OK	11.8068	OK	10.146	OK
YDR224C	HTB1	IV:914316-914712	396	232.302	OK	180.149	OK	246.803	OK	243.547	OK
YDR225W	HTA1	IV:915529-915928	399	407.086	OK	294.625	OK	1286.02	OK	1138.59	OK
YDR226W	ADK1	IV:916485-917154	669	810.867	OK	677.476	OK	1498.16	OK	1347.12	OK
YDR227W	SIR4	IV:917570-921647	4077	11.4066	OK	11.4753	OK	12.0765	OK	13.5853	OK
YDR228C	PCF11	IV:921925-923806	1881	15.8306	OK	18.7427	OK	9.95199	OK	10.8434	OK
YDR229W	IVY1	IV:924784-926146	1362	50.002	OK	66.3872	OK	38.4717	OK	38.8308	OK
YDR230W	YDR230W	IV:926222-926910	348	0.807739	OK	0.704004	OK	1.08264	OK	0	OK
YDR231C	COX20	IV:926222-926910	618	80.4889	OK	97.8176	OK	142.83	OK	116.732	OK
YDR232W	HEM1	IV:927451-929098	1647	127.311	OK	96.1332	OK	148.383	OK	194.527	OK
YDR233C	RTN1	IV:929469-930357	888	67.6274	OK	62.2335	OK	61.1959	OK	72.1201	OK
YDR234W	LYS4	IV:931128-933210	2082	285.427	OK	197.032	OK	193.255	OK	258.421	OK
YDR235W	PRP42	IV:933503-935138	1635	41.5342	OK	39.9203	OK	35.5362	OK	33.2414	OK
YDR236C	FMN1	IV:935235-935892	657	103.878	OK	96.4073	OK	109.718	OK	94.523	OK
YDR237W	MRPL7	IV:936614-937493	879	97.9224	OK	80.4956	OK	111.9	OK	108.66	OK
YDR238C	SEC26	IV:937894-940816	2922	186.387	OK	159.7	OK	175.2	OK	172.361	OK
YDR239C	YDR239C	IV:941056-943420	2364	15.8814	OK	15.501	OK	14.9443	OK	13.2305	OK
YDR240C	SNU56	IV:943673-945438	1479	27.9128	OK	26.255	OK	22.2253	OK	16.807	OK
YDR241W	BUD26	IV:943673-945438	288	3.92147	OK	1.13928	OK	3.50406	OK	0	OK
YDR242W	AMD2	IV:946806-948456	1650	11.3725	OK	11.7528	OK	15.6785	OK	16.2799	OK
YDR243C	PRP28	IV:948517-950284	1767	10.3713	OK	9.89084	OK	11.4834	OK	10.1797	OK
YDR244W	PEX5	IV:950562-952401	1839	35.0607	OK	46.6511	OK	38.519	OK	42.5012	OK
YDR245W	MNN10	IV:952799-953981	1182	101.947	OK	100.157	OK	102.683	OK	118.003	OK
YDR246W	TRS23	IV:954287-954947	660	68.4537	OK	83.2134	OK	32.4233	OK	36.636	OK
YDR246W-A	YDR246W-A	IV:955132-955333	201	8.09606	OK	3.52816	OK	10.8515	OK	0	OK
YDR247W	VHS1	IV:956012-957398	1386	9.34037	OK	10.4791	OK	12.3861	OK	9.20168	OK
YDR248C	YDR248C	IV:957757-958339	582	25.7597	OK	31.378	OK	32.8627	OK	37.7486	OK
YDR249C	YDR249C	IV:958680-959802	1122	11.5129	OK	9.14243	OK	18.5175	OK	27.0515	OK
YDR250C	YDR250C	IV:960085-960361	276	0	OK	0	OK	0	OK	0	OK
YDR251W	PAM1	IV:960613-963106	2493	30.6405	OK	31.3577	OK	32.8824	OK	36.533	OK
YDR252W	BTT1	IV:963411-963861	450	20.0113	OK	19.5177	OK	15.3268	OK	16.4635	OK
YDR253C	MET32	IV:963989-964565	576	23.0209	OK	31.0586	OK	28.3197	OK	22.6652	OK
YDR254W	CHL4	IV:965112-966489	1377	22.3285	OK	23.1262	OK	16.7756	OK	20.3436	OK
YDR255C	RMD5	IV:966556-967822	1266	21.675	OK	26.4093	OK	21.4924	OK	19.2588	OK
YDR256C	CTA1	IV:968132-969680	1548	9.70076	OK	11.2732	OK	11.4795	OK	6.52278	OK
YDR257C	SET7	IV:969989-971474	1485	7.15183	OK	8.47096	OK	9.34008	OK	11.9126	OK
YDR258C	HSP78	IV:971807-974243	2436	171.22	OK	209.877	OK	233.231	OK	204.497	OK
YDR259C	YAP6	IV:974630-975782	1152	1.85814	OK	1.94341	OK	0.664143	OK	1.19851	OK
YDR260C	SWM1	IV:976716-977229	513	67.1746	OK	92.9485	OK	33.0643	OK	51.406	OK
YDR261C	EXG2	IV:977520-979209	1689	29.5833	OK	24.0605	OK	27.4593	OK	23.9428	OK
YDR261C-C	YDR261C-C	IV:987533-992349	1323	0	OK	0	OK	0	OK	0	OK
YDR261C-D	YDR261C-D	IV:987533-992349	4816	0.687865	OK	0.599525	OK	0.921971	OK	0.563398	OK
YDR261W-A	YDR261W-A	IV:981461-986775	1317	0.532501	OK	0.530416	OK	0.0975929	OK	0.18577	OK
YDR261W-B	YDR261W-B	IV:981461-986775	5314	0.20588	OK	0.205074	OK	0.31775	OK	0.24555	OK
YDR262W	YDR262W	IV:993133-993952	819	134.571	OK	137.419	OK	125.108	OK	108.96	OK
YDR263C	DIN7	IV:994241-995534	1293	11.6474	OK	12.5955	OK	10.1185	OK	12.0739	OK
YDR264C	AKR1	IV:996028-998323	2295	136.074	OK	105.916	OK	173.951	OK	174.331	OK
YDR265W	PEX10	IV:998863-999877	1014	45.8087	OK	42.1999	OK	49.9353	OK	49.4896	OK
YDR266C	YDR266C	IV:1000103-1002023	1920	26.1501	OK	19.6892	OK	16.0569	OK	15.8955	OK
YDR267C	CIA1	IV:1002509-1003502	993	13.5426	OK	17.2511	OK	22.3404	OK	19.9521	OK
YDR268W	MSW1	IV:1004003-1005143	1140	37.2626	OK	33.5706	OK	35.8187	OK	29.653	OK
YDR269C	YDR269C	IV:1005664-1008766	324	0	OK	0	OK	1.2854	OK	1.3255	OK
YDR270W	CCC2	IV:1005664-1008766	3015	56.8418	OK	52.9661	OK	59.0451	OK	50.9511	OK
YDR271C	YDR271C	IV:1005664-1008766	372	0.695498	OK	0	OK	0	OK	0	OK
YDR272W	GLO2	IV:1009009-1009834	825	127.412	OK	185.356	OK	162.92	OK	166.697	OK
YDR273W	DON1	IV:1010175-1011273	1098	3.9406	OK	6.75456	OK	6.51413	OK	6.17271	OK
YDR274C	YDR274C	IV:1011588-1011960	372	0.695498	OK	0	OK	0	OK	0	OK
YDR275W	BSC2	IV:1012251-1012959	708	67.7642	OK	77.7339	OK	107.993	OK	121.34	OK
YDR276C	PMP3	IV:1013475-1013643	168	559.175	OK	600.857	OK	2248.45	OK	1842.17	OK
YDR277C	MTH1	IV:1014400-1015702	1302	32.7307	OK	34.7733	OK	20.358	OK	22.1759	OK
YDR278C	YDR278C	IV:1017000-1017318	318	0	OK	0	OK	0	OK	0	OK
YDR279W	RNH202	IV:1019367-1020420	1053	30.7049	OK	30.7396	OK	31.3296	OK	33.454	OK
YDR280W	RRP45	IV:1020746-1021664	918	99.8137	OK	126.981	OK	84.414	OK	82.7292	OK
YDR281C	PHM6	IV:1022006-1022321	315	60.7468	OK	62.8165	OK	46.9207	OK	48.3845	OK
YDR282C	YDR282C	IV:1023510-1024755	1245	23.0145	OK	31.2682	OK	29.9399	OK	25.4164	OK
YDR283C	GCN2	IV:1025069-1030049	4980	38.2065	OK	40.6331	OK	40.6248	OK	39.2399	OK
YDR284C	DPP1	IV:1030549-1031419	870	154.948	OK	115.229	OK	243.36	OK	259.48	OK
YDR285W	ZIP1	IV:1032435-1035063	2628	1.93866	OK	2.57677	OK	4.02761	OK	4.01929	OK
YDR286C	YDR286C	IV:1035230-1035575	345	29.6708	OK	21.5502	OK	68.4908	OK	68.3492	OK
YDR287W	YDR287W	IV:1035994-1036873	879	63.3104	OK	77.1606	OK	59.913	OK	48.0795	OK
YDR288W	NSE3	IV:1037194-1038106	912	53.0656	OK	66.6298	OK	46.8986	OK	64.4059	OK
YDR289C	RTT103	IV:1038279-1039699	1230	19.6879	OK	20.5514	OK	19.1776	OK	21.8326	OK
YDR290W	YDR290W	IV:1038279-1039699	330	0	OK	0	OK	0	OK	0	OK
YDR291W	HRQ1	IV:1039727-1042961	3234	16.5958	OK	19.5676	OK	19.2296	OK	16.1852	OK
YDR292C	SRP101	IV:1043145-1045011	1866	91.7414	OK	94.4359	OK	68.8714	OK	80.3982	OK
YDR293C	SSD1	IV:1045639-1049392	3753	30.6229	OK	31.6819	OK	23.8283	OK	20.4993	OK
YDR294C	DPL1	IV:1050458-1052228	1770	85.8866	OK	69.7571	OK	102.147	OK	85.3248	OK
YDR295C	HDA2	IV:1052622-1054647	2025	14.8373	OK	16.6426	OK	15.2178	OK	17.565	OK
YDR296W	MHR1	IV:1055211-1055892	681	67.9043	OK	94.1363	OK	78.4837	OK	105.756	OK
YDR297W	SUR2	IV:1056550-1057600	1050	140.605	OK	120.37	OK	133.948	OK	129.494	OK
YDR298C	ATP5	IV:1058175-1058814	639	1449.64	OK	1341.99	OK	1928.54	OK	1950.68	OK
YDR299W	BFR2	IV:1059626-1061231	1605	24.649	OK	26.2332	OK	24.9471	OK	25.9571	OK
YDR300C	PRO1	IV:1061504-1062791	1287	70.9221	OK	68.1465	OK	69.9138	OK	81.0881	OK
YDR301W	CFT1	IV:1063351-1067425	4074	34.3982	OK	34.823	OK	28.4037	OK	32.521	OK
YDR302W	GPI11	IV:1067730-1068390	660	142.054	OK	121.119	OK	142.455	OK	133.739	OK
YDR303C	RSC3	IV:1068728-1071386	2658	27.8149	OK	21.6557	OK	25.7953	OK	22.6961	OK
YDR304C	CPR5	IV:1071879-1072557	678	627.133	OK	620.608	OK	602.967	OK	564.289	OK
YDR305C	HNT2	IV:1072745-1073488	743	42.8994	OK	49.537	OK	35.6089	OK	35.5159	OK
YDR306C	YDR306C	IV:1073734-1075171	1437	44.3901	OK	49.0673	OK	68.0521	OK	61.2223	OK
YDR307W	YDR307W	IV:1075864-1077853	1989	37.7094	OK	33.6122	OK	33.4309	OK	32.018	OK
YDR308C	SRB7	IV:1078026-1078449	423	116.631	OK	132.895	OK	103.978	OK	119.793	OK
YDR309C	GIC2	IV:1079047-1080199	1152	13.5025	OK	9.39314	OK	8.63386	OK	4.79404	OK
YDR310C	SUM1	IV:1081127-1084316	3189	9.72184	OK	10.2915	OK	7.91328	OK	9.62899	OK
YDR311W	TFB1	IV:1085064-1086993	1929	38.7481	OK	45.7612	OK	35.0497	OK	37.4609	OK
YDR312W	SSF2	IV:1087580-1088942	1362	37.324	OK	36.8621	OK	34.2574	OK	41.2139	OK
YDR313C	PIB1	IV:1089218-1090079	861	107.75	OK	93.1335	OK	135.56	OK	117.067	OK
YDR314C	RAD34	IV:1090432-1092511	2079	13.0318	OK	15.8359	OK	17.383	OK	14.7212	OK
YDR315C	IPK1	IV:1092740-1093586	846	30.1721	OK	24.3847	OK	26.7154	OK	18.9556	OK
YDR316W	OMS1	IV:1093762-1095178	1416	34.6929	OK	38.5147	OK	22.0811	OK	25.9845	OK
YDR316W-A	YDR316W-A	IV:1096063-1101332	1323	0	OK	0	OK	0	OK	0	OK
YDR316W-B	YDR316W-B	IV:1096063-1101332	5269	0	OK	0	OK	0	OK	0	OK
YDR317W	HIM1	IV:1102183-1103428	1245	2.14351	OK	2.8515	OK	4.38514	OK	3.89823	OK
YDR318W	MCM21	IV:1103757-1104947	1190	12.7442	OK	16.6094	OK	17.5605	OK	13.8282	OK
YDR319C	YDR319C	IV:1105002-1105827	825	65.5963	OK	56.6777	OK	90.4549	OK	102.16	OK
YDR320C	SWA2	IV:1106094-1108101	2007	6.84114	OK	9.82402	OK	6.98623	OK	5.49319	OK
YDR320C-A	DAD4	IV:1108279-1108621	219	1749.51	OK	1567.03	OK	1042.64	OK	1012.42	OK
YDR320W-B	YDR320W-B	IV:1108279-1108621	138	15.9739	OK	27.8448	OK	64.2311	OK	132.47	OK
YDR321W	ASP1	IV:1108701-1109847	1146	104.22	OK	70.734	OK	148.879	OK	207.456	OK
YDR322C-A	YDR322C-A	IV:1112002-1112293	291	2065.54	OK	2114.71	OK	2073.84	OK	1755.78	OK
YDR322W	MRPL35	IV:1110588-1111692	1104	48.016	OK	39.6887	OK	46.6942	OK	44.0031	OK
YDR323C	PEP7	IV:1112479-1114027	1548	10.6621	OK	12.6443	OK	14.9936	OK	12.2	OK
YDR324C	UTP4	IV:1114432-1116763	2331	75.226	OK	85.9758	OK	59.3716	OK	67.9418	OK
YDR325W	YCG1	IV:1117125-1120233	3108	26.4186	OK	26.164	OK	25.4864	OK	23.1501	OK
YDR326C	YDR326C	IV:1120608-1124925	4317	31.7949	OK	29.4794	OK	28.2192	OK	30.6394	OK
YDR327W	YDR327W	IV:1125301-1126018	327	0	OK	0	OK	0	OK	0	OK
YDR328C	SKP1	IV:1125301-1126018	585	271.892	OK	355.326	OK	286.424	OK	303.871	OK
YDR329C	PEX3	IV:1126269-1127595	1326	59.7702	OK	75.3586	OK	68.3268	OK	72.918	OK
YDR330W	UBX5	IV:1127871-1129374	1503	32.8226	OK	45.0781	OK	37.0853	OK	30.6188	OK
YDR331W	GPI8	IV:1129587-1130823	1236	50.9821	OK	40.0706	OK	71.2313	OK	62.2861	OK
YDR332W	IRC3	IV:1131000-1133070	2070	13.7871	OK	15.6379	OK	13.1634	OK	13.661	OK
YDR333C	YDR333C	IV:1133259-1135431	2172	43.4564	OK	37.9795	OK	48.4052	OK	48.5953	OK
YDR334W	SWR1	IV:1135931-1140476	4545	48.3952	OK	54.7066	OK	45.4569	OK	50.4665	OK
YDR335W	MSN5	IV:1141167-1144842	3675	107.608	OK	99.7773	OK	113.017	OK	98.3429	OK
YDR336W	YDR336W	IV:1145091-1146036	945	23.7677	OK	26.9299	OK	35.6795	OK	36.1356	OK
YDR337W	MRPS28	IV:1146318-1147179	861	68.2597	OK	86.1252	OK	84.0663	OK	99.7788	OK
YDR338C	YDR338C	IV:1147378-1149466	2088	32.9226	OK	26.738	OK	42.2888	OK	46.9692	OK
YDR339C	FCF1	IV:1149950-1150520	570	93.9111	OK	92.1865	OK	64.8694	OK	72.6523	OK
YDR340W	YDR340W	IV:1150841-1151183	303	3.41734	OK	2.97847	OK	3.05359	OK	1.57443	OK
YDR341C	YDR341C	IV:1151802-1153626	1824	268.29	OK	221.258	OK	252.108	OK	254.762	OK
YDR342C	YDR342C	IV:1154215-1155928	1713	273.149	OK	205.164	OK	376.232	OK	540.101	OK
YDR343C	YDR343C	IV:1159607-1161320	1713	207.995	OK	174.43	OK	399.185	OK	593.681	OK
YDR344C	YDR344C	IV:1162005-1162449	444	11.7201	OK	9.78934	OK	5.89085	OK	10.1244	OK
YDR345C	HXT3	IV:1162956-1164660	1704	2.74082	OK	2.18407	OK	5.35299	OK	6.60235	OK
YDR346C	SVF1	IV:1167213-1168659	1446	171.924	OK	194.765	OK	160.976	OK	178.807	OK
YDR347W	MRP1	IV:1169177-1170143	966	199.082	OK	174.992	OK	194.551	OK	187.843	OK
YDR348C	YDR348C	IV:1170325-1171825	1500	41.8708	OK	47.3152	OK	38.7502	OK	38.957	OK
YDR349C	YPS7	IV:1172385-1174176	1791	80.7536	OK	61.4155	OK	73.8115	OK	89.6184	OK
YDR350C	TCM10	IV:1176119-1178174	2055	50.0102	OK	46.9617	OK	65.4143	OK	56.7535	OK
YDR351W	SBE2	IV:1178665-1181260	2595	35.6722	OK	40.6409	OK	34.0485	OK	31.9867	OK
YDR352W	YDR352W	IV:1181800-1182754	954	40.2337	OK	28.1079	OK	67.7757	OK	84.6038	OK
YDR353W	TRR1	IV:1183298-1184258	960	212.62	OK	174.349	OK	225.446	OK	231.835	OK
YDR354C-A	YDR354C-A	IV:1184746-1185889	144	0	OK	0	OK	0	OK	0	OK
YDR354W	TRP4	IV:1184746-1185889	1143	140.82	OK	99.6272	OK	117.171	OK	150.212	OK
YDR355C	YDR355C	IV:1186066-1188941	303	1.13911	OK	0	OK	0	OK	0	OK
YDR356W	SPC110	IV:1186066-1188941	2835	13.2176	OK	12.6099	OK	13.8856	OK	16.7258	OK
YDR357C	YDR357C	IV:1189198-1189567	369	270.409	OK	350.437	OK	194.503	OK	175.132	OK
YDR358W	GGA1	IV:1190058-1191732	1674	28.207	OK	36.8419	OK	38.7708	OK	38.6551	OK
YDR359C	VID21	IV:1191935-1195032	2949	17.8905	OK	23.0909	OK	9.75233	OK	9.58333	OK
YDR360W	OPI7	IV:1191935-1195032	435	0	OK	0	OK	0	OK	0	OK
YDR361C	BCP1	IV:1195411-1196263	852	78.4464	OK	73.8984	OK	85.9612	OK	105.921	OK
YDR362C	TFC6	IV:1196678-1198697	2019	27.1837	OK	29.7286	OK	29.4952	OK	32.5624	OK
YDR363W	ESC2	IV:1199182-1200553	1371	21.5374	OK	25.0871	OK	19.4248	OK	24.0648	OK
YDR363W-A	SEM1	IV:1202127-1202397	270	1179.59	OK	1622.23	OK	433.681	OK	581.809	OK
YDR364C	CDC40	IV:1202842-1204210	1368	39.6543	OK	46.1701	OK	32.5933	OK	29.2868	OK
YDR365C	ESF1	IV:1204496-1206383	1887	107.907	OK	98.1247	OK	87.4712	OK	118.563	OK
YDR365W-A	YDR365W-A	IV:1206996-1212265	1323	0	OK	0	OK	0	OK	0	OK
YDR365W-B	YDR365W-B	IV:1206996-1212265	5269	0	OK	0	OK	0	OK	0.0961904	OK
YDR366C	YDR366C	IV:1212437-1212836	399	0	OK	0	OK	3.21907	OK	1.65975	OK
YDR367W	YDR367W	IV:1212847-1213614	767	55.0416	OK	46.5191	OK	93.8946	OK	96.5357	OK
YDR368W	YPR1	IV:1213903-1214842	939	150.319	OK	153.987	OK	211.327	OK	151.02	OK
YDR369C	XRS2	IV:1215015-1217580	2565	14.3805	OK	17.4343	OK	16.5402	OK	14.2364	OK
YDR370C	YDR370C	IV:1217781-1219110	1329	27.7697	OK	25.7502	OK	21.8287	OK	25.5399	OK
YDR371C-A	YDR371C-A	IV:1219412-1220948	105	47.1187	OK	41.0674	OK	0	OK	0	OK
YDR371W	CTS2	IV:1219412-1220948	1536	18.4299	OK	20.2132	OK	15.365	OK	11.4567	OK
YDR372C	VPS74	IV:1221111-1222149	1038	127.843	OK	131.304	OK	142.29	OK	152.762	OK
YDR373W	FRQ1	IV:1222758-1223331	573	224.448	OK	207.814	OK	286.348	OK	239.037	OK
YDR374C	YDR374C	IV:1223473-1224394	921	0.327501	OK	0.285441	OK	0.438961	OK	0.452656	OK
YDR374W-A	YDR374W-A	IV:1224756-1225026	270	105.236	OK	113.624	OK	128.42	OK	147.623	OK
YDR375C	BCS1	IV:1225165-1226536	1371	44.1819	OK	38.8587	OK	52.2041	OK	49.9379	OK
YDR376W	ARH1	IV:1226821-1228303	1482	70.1238	OK	69.0481	OK	81.9174	OK	73.2947	OK
YDR377W	ATP17	IV:1228610-1228916	306	2492.83	OK	2361.32	OK	2822.05	OK	2538.85	OK
YDR378C	LSM6	IV:1229348-1229609	261	352.47	OK	296.61	OK	642.316	OK	604.759	OK
YDR379C-A	YDR379C-A	IV:1233277-1233517	240	496.886	OK	456.588	OK	388.748	OK	242.39	OK
YDR379W	RGA2	IV:1230166-1233196	3030	17.8767	OK	21.4508	OK	14.4322	OK	15.0548	OK
YDR380W	ARO10	IV:1234217-1236125	1908	0.344688	OK	0.0600842	OK	0.277199	OK	0.666976	OK
YDR381C-A	YDR381C-A	IV:1238311-1238850	539	86.1292	OK	120.841	OK	74.1458	OK	79.8464	OK
YDR381W	YRA1	IV:1236557-1238004	1447	254.089	OK	252.423	OK	346.643	OK	328.203	OK
YDR382W	RPP2B	IV:1239491-1239824	333	1811.21	OK	1076.11	OK	2973.25	OK	3798.43	OK
YDR383C	NKP1	IV:1239959-1240676	717	16.7014	OK	20.9374	OK	27.9052	OK	35.7326	OK
YDR384C	ATO3	IV:1241203-1242031	828	69.6083	OK	58.5371	OK	130.114	OK	133.133	OK
YDR385W	EFT2	IV:1243229-1245758	2529	21.6267	OK	14.6654	OK	62.3086	OK	83.4584	OK
YDR386W	MUS81	IV:1246083-1247982	1899	4.22751	OK	6.70475	OK	7.80276	OK	5.45992	OK
YDR387C	YDR387C	IV:1248153-1249821	1668	50.066	OK	43.2166	OK	73.8803	OK	79.623	OK
YDR388W	RVS167	IV:1250185-1251634	1449	95.0005	OK	102.698	OK	59.6832	OK	59.3286	OK
YDR389W	SAC7	IV:1252536-1254501	1965	43.9599	OK	38.4888	OK	32.6346	OK	27.291	OK
YDR390C	UBA2	IV:1254936-1256847	1911	40.12	OK	41.8651	OK	21.768	OK	23.5885	OK
YDR391C	YDR391C	IV:1257357-1258056	699	24.6579	OK	23.1443	OK	23.8341	OK	19.0067	OK
YDR392W	SPT3	IV:1258695-1259709	1014	12.7569	OK	19.0784	OK	17.6814	OK	14.8268	OK
YDR393W	SHE9	IV:1259900-1261271	1371	40.4582	OK	44.1217	OK	24.5508	OK	32.1328	OK
YDR394W	RPT3	IV:1261680-1262967	1287	166.136	OK	161.434	OK	165.555	OK	166.523	OK
YDR395W	SXM1	IV:1263323-1266158	2835	116.458	OK	87.9579	OK	91.5132	OK	92.8253	OK
YDR396W	YDR396W	IV:1266294-1266898	501	0.394819	OK	0	OK	2.11676	OK	2.1828	OK
YDR397C	NCB2	IV:1266294-1266898	533	55.6127	OK	59.9668	OK	92.219	OK	90.6615	OK
YDR398W	UTP5	IV:1267470-1269402	1932	81.7126	OK	85.4978	OK	71.4355	OK	87.1004	OK
YDR399W	HPT1	IV:1270067-1270733	666	632.986	OK	510.737	OK	937.273	OK	847.85	OK
YDR400W	URH1	IV:1271062-1272085	1023	30.9685	OK	21.1182	OK	33.245	OK	39.4344	OK
YDR401W	YDR401W	IV:1272222-1273703	564	1.62924	OK	1.42	OK	2.62048	OK	2.70223	OK
YDR402C	DIT2	IV:1272222-1273703	1470	0.834984	OK	0.889472	OK	0.994809	OK	1.28231	OK
YDR403W	DIT1	IV:1274601-1276212	1611	1.25224	OK	1.30971	OK	1.23085	OK	0.923088	OK
YDR404C	RPB7	IV:1276653-1277169	516	62.3954	OK	65.1931	OK	82.6233	OK	106.501	OK
YDR405W	MRP20	IV:1277645-1278437	792	17.9673	OK	22.7937	OK	14.9845	OK	13.2445	OK
YDR406W	PDR15	IV:1279209-1284044	4590	51.7564	OK	57.064	OK	104.631	OK	74.8676	OK
YDR406W-A	YDR406W-A	IV:1279209-1284044	246	24.967	OK	41.7077	OK	131.068	OK	71.892	OK
YDR407C	TRS120	IV:1284068-1287938	3870	23.3	OK	24.0228	OK	21.049	OK	19.3136	OK
YDR408C	ADE8	IV:1288214-1288859	645	128.253	OK	125.001	OK	133.385	OK	147.844	OK
YDR409W	SIZ1	IV:1289405-1292120	2715	4.86592	OK	5.09736	OK	3.57454	OK	4.46207	OK
YDR410C	STE14	IV:1292371-1293091	720	54.8174	OK	51.9405	OK	85.0588	OK	112.234	OK
YDR411C	DFM1	IV:1293368-1294394	1026	143.421	OK	121.142	OK	86.7344	OK	92.7968	OK
YDR412W	RRP17	IV:1294692-1295411	708	93.6124	OK	105.336	OK	64.2967	OK	84.6485	OK
YDR413C	YDR413C	IV:1294692-1295411	576	0.63071	OK	1.09942	OK	0	OK	0	OK
YDR414C	ERD1	IV:1295597-1296686	1089	4.64408	OK	3.35377	OK	3.20124	OK	4.76827	OK
YDR415C	YDR415C	IV:1297036-1298161	1125	63.37	OK	62.5663	OK	49.2191	OK	45.2915	OK
YDR416W	SYF1	IV:1298431-1301011	2580	27.4422	OK	27.581	OK	31.1485	OK	30.8901	OK
YDR417C	YDR417C	IV:1301554-1302113	372	1.391	OK	0.606177	OK	0	OK	1.92257	OK
YDR418W	RPL12B	IV:1301554-1302113	498	305.112	OK	224.213	OK	374.74	OK	363.278	OK
YDR419W	RAD30	IV:1303173-1305072	1899	23.979	OK	27.1814	OK	22.6652	OK	22.7018	OK
YDR420W	HKR1	IV:1306266-1311675	5409	13.3866	OK	12.7495	OK	9.8941	OK	8.82993	OK
YDR421W	ARO80	IV:1312039-1314892	2853	15.8776	OK	18.7863	OK	18.6063	OK	19.432	OK
YDR422C	SIP1	IV:1315325-1317773	2448	29.2654	OK	24.5031	OK	26.8754	OK	22.6487	OK
YDR423C	CAD1	IV:1318045-1319275	1230	76.2333	OK	83.7022	OK	53.8508	OK	47.304	OK
YDR424C	DYN2	IV:1319386-1319841	455	136.362	OK	167.691	OK	133.322	OK	123.927	OK
YDR425W	SNX41	IV:1320063-1322006	1878	3.36828	OK	3.05803	OK	1.59893	OK	1.55183	OK
YDR426C	YDR426C	IV:1320063-1322006	378	0	OK	0.58565	OK	0.900633	OK	0.92873	OK
YDR427W	RPN9	IV:1322204-1323386	1182	184.801	OK	176.766	OK	217.76	OK	195.011	OK
YDR428C	YDR428C	IV:1323453-1324239	786	18.7574	OK	14.5905	OK	40.28	OK	32.616	OK
YDR429C	TIF35	IV:1324476-1325301	825	231.194	OK	236.432	OK	277.446	OK	409.948	OK
YDR430C	CYM1	IV:1325500-1328701	2970	48.9315	OK	45.3869	OK	51.5227	OK	39.921	OK
YDR431W	YDR431W	IV:1325500-1328701	312	0	OK	0	OK	0	OK	0	OK
YDR432W	NPL3	IV:1328782-1330040	1245	50.5399	OK	35.871	OK	16.0326	OK	18.406	OK
YDR433W	YDR433W	IV:1328782-1330040	441	0.00763064	OK	13.0114	OK	39.0871	OK	28.6783	OK
YDR434W	GPI17	IV:1331236-1332841	1605	71.5157	OK	61.089	OK	101.586	OK	97.1074	OK
YDR435C	PPM1	IV:1332982-1333969	987	47.387	OK	38.2952	OK	68.5395	OK	61.7653	OK
YDR436W	PPZ2	IV:1334820-1336953	2133	10.9619	OK	9.7664	OK	9.8767	OK	7.5755	OK
YDR437W	GPI19	IV:1337351-1337774	423	70.6209	OK	57.3546	OK	20.0785	OK	34.0152	OK
YDR438W	YDR438W	IV:1338273-1339386	1113	28.6796	OK	21.7311	OK	46.2322	OK	49.8172	OK
YDR439W	LRS4	IV:1339675-1340719	1044	19.4309	OK	24.4895	OK	15.1767	OK	19.7077	OK
YDR440W	DOT1	IV:1342492-1344241	1749	16.4223	OK	21.1386	OK	14.1648	OK	18.81	OK
YDR441C	APT2	IV:1344516-1345062	546	104.262	OK	77.1214	OK	151.238	OK	206.678	OK
YDR442W	YDR442W	IV:1345646-1349938	393	0	OK	0	OK	0	OK	0	OK
YDR443C	SSN2	IV:1345646-1349938	4263	11.8972	OK	11.1514	OK	8.53568	OK	9.12204	OK
YDR444W	YDR444W	IV:1350289-1352589	2064	40.9262	OK	47.23	OK	37.0779	OK	40.7661	OK
YDR445C	YDR445C	IV:1350289-1352589	408	1.14826	OK	0	OK	0	OK	0	OK
YDR446W	ECM11	IV:1353724-1354633	909	0	OK	0	OK	0	OK	0	OK
YDR447C	RPS17B	IV:1354828-1355553	725	273.262	OK	229.136	OK	590.006	OK	625.539	OK
YDR448W	ADA2	IV:1356064-1357369	1305	38.2951	OK	42.3024	OK	33.5994	OK	31.8463	OK
YDR449C	UTP6	IV:1357579-1358902	1323	9.34115	OK	10.154	OK	9.84742	OK	10.0096	OK
YDR450W	RPS18A	IV:1359922-1360798	876	237.075	OK	178.307	OK	470.436	OK	545.721	OK
YDR451C	YHP1	IV:1361119-1362181	1062	30.5199	OK	31.3717	OK	24.7643	OK	25.9152	OK
YDR452W	PPN1	IV:1362877-1364902	2025	109.344	OK	129.543	OK	97.7054	OK	102.359	OK
YDR453C	TSA2	IV:1365071-1365662	591	27.5868	OK	25.6293	OK	34.5377	OK	23.4641	OK
YDR454C	GUK1	IV:1366263-1366827	564	208.543	OK	142	OK	286.942	OK	273.826	OK
YDR455C	YDR455C	IV:1367372-1369386	309	0	OK	0.943002	OK	0	OK	0	OK
YDR456W	NHX1	IV:1367372-1369386	1902	115.602	OK	88.5152	OK	147.62	OK	199.843	OK
YDR457W	TOM1	IV:1369789-1379596	9807	39.1931	OK	37.4552	OK	34.5566	OK	31.7618	OK
YDR458C	YDR458C	IV:1380054-1382046	1992	25.0974	OK	32.4106	OK	31.4375	OK	37.4127	OK
YDR459C	PFA5	IV:1382318-1383443	1125	31.1113	OK	27.5603	OK	46.6557	OK	48.2874	OK
YDR460W	TFB3	IV:1383810-1384776	966	51.1573	OK	59.4946	OK	39.6538	OK	42.3817	OK
YDR461C-A	YDR461C-A	IV:1385523-1385766	243	198.904	OK	267.577	OK	220.234	OK	197.222	OK
YDR461W	MFA1	IV:1385175-1385286	111	938.676	OK	687.225	OK	805.211	OK	622.749	OK
YDR462W	MRPL28	IV:1386072-1386516	444	49.8106	OK	57.8848	OK	28.7997	OK	33.748	OK
YDR463W	STP1	IV:1386815-1388375	1560	63.9265	OK	65.2292	OK	43.6542	OK	38.1919	OK
YDR464C-A	YDR464C-A	IV:1388871-1393179	189	0	OK	0	OK	0	OK	0	OK
YDR464W	SPP41	IV:1388871-1393179	4308	13.5704	OK	14.248	OK	8.90258	OK	12.7416	OK
YDR465C	RMT2	IV:1393335-1394574	1239	65.3586	OK	72.3928	OK	57.6412	OK	65.2423	OK
YDR466W	PKH3	IV:1395120-1397909	2697	12.2055	OK	13.1845	OK	8.96928	OK	7.68587	OK
YDR467C	YDR467C	IV:1395120-1397909	327	4.68687	OK	3.26796	OK	3.76919	OK	6.47797	OK
YDR468C	TLG1	IV:1398025-1398700	675	103.651	OK	128.342	OK	66.4577	OK	69.9086	OK
YDR469W	SDC1	IV:1399014-1399542	528	27.1487	OK	38.1748	OK	33.9625	OK	38.5242	OK
YDR470C	UGO1	IV:1399705-1401214	1509	40.8622	OK	36.2419	OK	47.7721	OK	38.3153	OK
YDR471W	RPL27B	IV:1401769-1402564	795	228.815	OK	182.117	OK	226.556	OK	236.369	OK
YDR472W	TRS31	IV:1403321-1404173	852	51.4522	OK	48.1603	OK	45.4089	OK	36.8094	OK
YDR473C	PRP3	IV:1404444-1405854	1410	14.9006	OK	20.9658	OK	11.7481	OK	11.8454	OK
YDR475C	JIP4	IV:1407463-1410094	2631	44.3889	OK	58.644	OK	37.696	OK	34.7908	OK
YDR476C	YDR476C	IV:1410452-1411127	675	38.1215	OK	32.7914	OK	36.4015	OK	48.5572	OK
YDR477W	SNF1	IV:1412372-1414274	1902	65.8604	OK	60.0553	OK	51.4629	OK	43.0285	OK
YDR478W	SNM1	IV:1414574-1415171	597	10.1501	OK	11.1883	OK	11.2037	OK	10.3154	OK
YDR479C	PEX29	IV:1415209-1416874	1665	43.2544	OK	42.8148	OK	44.2899	OK	39.3376	OK
YDR480W	DIG2	IV:1417398-1418370	972	4.12791	OK	6.39604	OK	1.63934	OK	2.32442	OK
YDR481C	PHO8	IV:1418549-1420250	1701	145.947	OK	115.509	OK	157.02	OK	154.002	OK
YDR482C	CWC21	IV:1420430-1420838	408	71.192	OK	102.581	OK	60.0231	OK	59.5151	OK
YDR483W	KRE2	IV:1421156-1422485	1329	136.447	OK	113.555	OK	154.9	OK	147.612	OK
YDR484W	VPS52	IV:1422762-1424688	1926	22.921	OK	20.8097	OK	21.487	OK	19.8002	OK
YDR485C	VPS72	IV:1424819-1427207	2388	22.4846	OK	22.6444	OK	17.5919	OK	16.6538	OK
YDR486C	VPS60	IV:1427430-1428120	690	97.7994	OK	127.122	OK	56.3176	OK	58.4084	OK
YDR487C	RIB3	IV:1428353-1428980	627	559.22	OK	482.324	OK	515.683	OK	523.336	OK
YDR488C	PAC11	IV:1429187-1430789	1602	11.7628	OK	10.838	OK	12.3877	OK	11.9612	OK
YDR489W	SLD5	IV:1431011-1431896	885	13.4471	OK	9.76678	OK	19.179	OK	13.1055	OK
YDR490C	PKH1	IV:1431967-1434268	2301	33.165	OK	35.7904	OK	28.3083	OK	25.4747	OK
YDR491C	YDR491C	IV:1434499-1435874	492	0	OK	0.709687	OK	0	OK	0	OK
YDR492W	IZH1	IV:1434499-1435874	951	90.5355	OK	76.0315	OK	68.8903	OK	99.4988	OK
YDR493W	FMP36	IV:1436216-1436588	372	28.5154	OK	29.7027	OK	39.1524	OK	30.7611	OK
YDR494W	RSM28	IV:1436929-1438015	1086	104.115	OK	127.528	OK	73.5219	OK	89.617	OK
YDR495C	VPS3	IV:1438114-1441150	3036	15.0178	OK	16.6326	OK	13.79	OK	14.2775	OK
YDR496C	PUF6	IV:1441432-1443403	1971	55.8437	OK	61.4773	OK	47.1373	OK	58.3478	OK
YDR497C	ITR1	IV:1443712-1445467	1755	737.737	OK	579.161	OK	857.664	OK	1329.72	OK
YDR498C	SEC20	IV:1445842-1446994	1152	26.8811	OK	29.583	OK	26.2336	OK	28.7642	OK
YDR499W	LCD1	IV:1447829-1450073	2244	18.1974	OK	22.8871	OK	15.5915	OK	15.8391	OK
YDR500C	RPL37B	IV:1450197-1450853	656	287.398	OK	233.97	OK	381.034	OK	377.492	OK
YDR501W	PLM2	IV:1451352-1452918	1566	2.32847	OK	2.25493	OK	1.73386	OK	1.90715	OK
YDR502C	SAM2	IV:1453309-1454464	1155	125.214	OK	93.0972	OK	188.85	OK	231.607	OK
YDR503C	LPP1	IV:1455041-1455866	825	24.9531	OK	17.7942	OK	26.8578	OK	29.2634	OK
YDR504C	SPG3	IV:1456310-1456694	384	87.0841	OK	75.3337	OK	74.9111	OK	38.6241	OK
YDR505C	PSP1	IV:1456694-1459220	2526	126.74	OK	125.853	OK	133.865	OK	100.979	OK
YDR506C	YDR506C	IV:1459727-1461554	1827	29.2402	OK	30.8469	OK	25.3194	OK	24.1086	OK
YDR507C	GIN4	IV:1462357-1465786	3429	22.6966	OK	21.4964	OK	20.8016	OK	26.8887	OK
YDR508C	GNP1	IV:1466452-1468573	1992	2.4966	OK	1.08799	OK	2.81793	OK	2.90584	OK
YDR509W	YDR509W	IV:1466452-1468573	348	0	OK	0	OK	0	OK	0	OK
YDR510C-A	YDR510C-A	IV:1469399-1469811	117	0	OK	0	OK	0	OK	0	OK
YDR510W	SMT3	IV:1469399-1469811	306	109.88	OK	135.43	OK	60.9931	OK	56.7597	OK
YDR511W	ACN9	IV:1470016-1470418	402	13.6022	OK	22.6797	OK	32.4997	OK	22.0699	OK
YDR512C	EMI1	IV:1470499-1471448	564	66.7989	OK	72.9882	OK	60.7077	OK	50.4416	OK
YDR513W	GRX2	IV:1470499-1471448	432	195.307	OK	190.83	OK	574.532	OK	372.949	OK
YDR514C	YDR514C	IV:1471547-1472999	1452	16.7522	OK	25.5103	OK	16.2725	OK	22.5037	OK
YDR515W	SLF1	IV:1473428-1474772	1344	30.9073	OK	39.3295	OK	23.3368	OK	27.0551	OK
YDR516C	EMI2	IV:1474973-1476476	1503	423.709	OK	386.868	OK	440.902	OK	438.911	OK
YDR517W	GRH1	IV:1477238-1478357	1119	163.249	OK	126.847	OK	184.061	OK	208.606	OK
YDR518W	EUG1	IV:1478607-1480161	1554	9.39665	OK	7.73488	OK	10.1457	OK	9.25968	OK
YDR519W	FPR2	IV:1480424-1480832	408	169.942	OK	140.611	OK	218.546	OK	243.615	OK
YDR520C	YDR520C	IV:1481084-1483476	2319	21.6071	OK	19.51	OK	22.5582	OK	16.8131	OK
YDR521W	YDR521W	IV:1481084-1483476	336	0	OK	0	OK	0	OK	0	OK
YDR522C	SPS2	IV:1483794-1485303	1509	0	OK	0	OK	0.120637	OK	0	OK
YDR523C	SPS1	IV:1485565-1487038	1473	2.96182	OK	2.09742	OK	1.98492	OK	2.94234	OK
YDR524C	AGE1	IV:1487541-1488990	1449	43.0191	OK	34.1231	OK	38.44	OK	31.555	OK
YDR524C-A	YDR524C-A	IV:1489870-1490234	120	0	OK	0	OK	0	OK	0	OK
YDR524C-B	YDR524C-B	IV:1489597-1489798	201	3562.27	OK	2226.27	OK	3890.25	OK	5041.09	OK
YDR524W-C	YDR524W-C	IV:1489402-1489492	90	181.996	OK	79.3113	OK	121.968	OK	0	OK
YDR525W	API2	IV:1489870-1490234	330	0.916598	OK	0	OK	0	OK	0	OK
YDR525W-A	SNA2	IV:1490595-1490835	240	40.4704	OK	33.3133	OK	93.4201	OK	105.657	OK
YDR526C	YDR526C	IV:1491074-1492413	471	0.878149	OK	1.14806	OK	0.588508	OK	0.606868	OK
YDR527W	RBA50	IV:1491074-1492413	1320	71.8781	OK	94.9337	OK	48.8052	OK	57.0188	OK
YDR528W	HLR1	IV:1494585-1495857	1272	4.28866	OK	3.92957	OK	1.76869	OK	1.06393	OK
YDR529C	QCR7	IV:1496164-1496548	384	3061.59	OK	3029.78	OK	3141.04	OK	2703.69	OK
YDR530C	APA2	IV:1496790-1497768	978	83.7391	OK	74.5714	OK	88.0422	OK	82.8213	OK
YDR531W	YDR531W	IV:1498231-1499335	1104	101.642	OK	81.5382	OK	135.186	OK	121.189	OK
YDR532C	YDR532C	IV:1499395-1500553	1158	16.7413	OK	22.7452	OK	12.7044	OK	17.5244	OK
YDR533C	HSP31	IV:1501446-1502160	714	257.746	OK	276.995	OK	438.619	OK	238.239	OK
YDR534C	FIT1	IV:1503313-1504900	1587	1.18903	OK	0.888283	OK	1.82138	OK	0.9391	OK
YDR535C	YDR535C	IV:1506605-1507362	757	4.24514	OK	2.95996	OK	6.82789	OK	5.86743	OK
YDR536W	STL1	IV:1508004-1509714	1710	154.669	OK	147.313	OK	296.169	OK	242.02	OK
YDR537C	YDR537C	IV:1510855-1511630	606	0.875575	OK	0.763128	OK	0.391189	OK	0.403393	OK
YDR538W	PAD1	IV:1510855-1511630	729	10.0604	OK	8.18378	OK	17.0801	OK	15.4499	OK
YDR539W	YDR539W	IV:1512093-1513605	1512	45.0788	OK	37.2546	OK	70.6514	OK	58.3341	OK
YDR540C	IRC4	IV:1517135-1517675	540	2.44355	OK	6.08496	OK	5.14671	OK	2.4124	OK
YDR541C	YDR541C	IV:1519663-1520698	1035	12.7173	OK	9.72937	OK	14.9622	OK	10.937	OK
YDR542W	YDR542W	IV:1523248-1523611	363	0	OK	0	OK	0	OK	0	OK
YDR543C	YDR543C	IV:1524633-1524933	300	0	OK	0	OK	0	OK	0	OK
YDR544C	YDR544C	IV:1525094-1525523	429	0	OK	1.36173	OK	1.39608	OK	5.03872	OK
YDR545C-A	YDR545C-A	IV:1526320-1531711	480	0	OK	0	OK	0	OK	0	OK
YDR545W	YDR545W	IV:1526320-1531711	5391	0	OK	0	OK	0	OK	0	OK
YEL001C	YEL001C	V:150300-150978	678	417.676	OK	359.504	OK	279.084	OK	311.06	OK
YEL002C	WBP1	V:148721-150014	1293	152.711	OK	116.931	OK	201.504	OK	230.149	OK
YEL003W	GIM4	V:148175-148599	424	98.5282	OK	103.514	OK	114.929	OK	147.223	OK
YEL004W	YEA4	V:146950-147979	1029	19.784	OK	13.0254	OK	28.8064	OK	33.0494	OK
YEL005C	VAB2	V:145906-146755	849	18.5652	OK	16.4982	OK	13.6616	OK	11.3205	OK
YEL006W	YEA6	V:144326-145334	1008	68.2031	OK	55.6254	OK	92.3939	OK	83.3669	OK
YEL007W	YEL007W	V:141891-143892	2001	5.42581	OK	4.50109	OK	3.41716	OK	5.24047	OK
YEL008C-A	YEL008C-A	V:140511-140892	93	0	OK	0	OK	0	OK	0	OK
YEL008W	YEL008W	V:140511-140892	381	3.30368	OK	4.03116	OK	3.54243	OK	1.82647	OK
YEL009C	GCN4	V:138917-139763	846	354.385	OK	275.085	OK	496.318	OK	514.33	OK
YEL009C-A	YEL009C-A	V:136278-136778	408	0.574129	OK	0.500396	OK	0	OK	0.793534	OK
YEL010W	YEL010W	V:136278-136778	351	0	OK	0	OK	0	OK	1.09451	OK
YEL011W	GLC3	V:133119-135234	2115	492.95	OK	388.923	OK	780.768	OK	691.188	OK
YEL012W	UBC8	V:131771-132551	780	38.1089	OK	58.4365	OK	41.5185	OK	40.8421	OK
YEL013W	VAC8	V:128824-130561	1737	180.22	OK	167.694	OK	273.804	OK	266.884	OK
YEL014C	YEL014C	V:128302-128608	306	0	OK	0	OK	0	OK	0	OK
YEL015W	EDC3	V:126628-128284	1656	85.9123	OK	107.453	OK	64.2983	OK	69.435	OK
YEL016C	NPP2	V:124736-126218	1482	48.3422	OK	49.0226	OK	34.3684	OK	34.8054	OK
YEL017C-A	PMP2	V:122797-122929	132	1345.22	OK	1271.54	OK	7339.15	OK	8432.3	OK
YEL017W	GTT3	V:123656-124670	1014	49.5778	OK	42.5789	OK	39.2488	OK	46.0834	OK
YEL018C-A	YEL018C-A	V:121454-122310	534	0	OK	0	OK	0.476374	OK	0	OK
YEL018W	EAF5	V:121454-122310	840	16.7972	OK	23.6492	OK	16.5762	OK	22.1958	OK
YEL019C	MMS21	V:120497-121301	804	9.39109	OK	8.52607	OK	7.60478	OK	5.13788	OK
YEL020C	YEL020C	V:118616-120299	1683	46.0639	OK	43.4707	OK	52.48	OK	45.3356	OK
YEL020C-B	YEL020C-B	V:117182-117474	198	8.52851	OK	0	OK	5.71554	OK	5.89385	OK
YEL020W-A	YEL020W-A	V:117182-117474	264	924.652	OK	1003.36	OK	1165.12	OK	1178.27	OK
YEL021W	YEL021W	V:116166-116970	804	210.517	OK	270.106	OK	171.239	OK	207.679	OK
YEL022W	YEL022W	V:111420-115800	4380	22.7339	OK	21.6044	OK	21.2694	OK	20.5719	OK
YEL023C	YEL023C	V:108503-110552	2049	4.58431	OK	4.21754	OK	4.09635	OK	4.66416	OK
YEL024W	RIP1	V:107259-107907	648	222.268	OK	192.801	OK	321.648	OK	332.778	OK
YEL025C	YEL025C	V:102580-106147	3567	35.9846	OK	35.3826	OK	46.9672	OK	40.6581	OK
YEL026W	SNU13	V:101942-102323	381	56.8232	OK	32.8251	OK	71.7342	OK	87.6707	OK
YEL027W	CUP5	V:100768-101251	483	260.124	OK	276.529	OK	484.398	OK	611.029	OK
YEL028W	YEL028W	V:98667-99129	462	14.0849	OK	13.4641	OK	20.0965	OK	18.8396	OK
YEL029C	BUD16	V:96857-97796	939	71.0859	OK	66.6904	OK	64.2331	OK	60.0549	OK
YEL030C-A	YEL030C-A	V:94582-96578	315	0	OK	0	OK	0	OK	0	OK
YEL030W	ECM10	V:94582-96578	1935	9.02574	OK	8.75381	OK	8.82301	OK	8.2541	OK
YEL031W	SPF1	V:90257-93905	3648	68.7076	OK	49.685	OK	87.6559	OK	118.116	OK
YEL032C-A	YEL032C-A	V:86936-89852	162	0	OK	7.62854	OK	11.7314	OK	0	OK
YEL032W	MCM3	V:86936-89852	2916	108.562	OK	96.6964	OK	104.052	OK	97.1787	OK
YEL033W	YEL033W	V:85612-86598	420	310.255	OK	234.009	OK	419.482	OK	399.583	OK
YEL034C-A	YEL034C-A	V:85612-86598	603	3.52859	OK	8.20114	OK	0	OK	5.28347	OK
YEL034W	HYP2	V:85612-86598	474	735.547	OK	542.688	OK	1196.56	OK	1219.49	OK
YEL035C	UTR5	V:85044-85545	501	4.73783	OK	7.22639	OK	7.40866	OK	8.7312	OK
YEL036C	ANP1	V:83049-84552	1503	42.9496	OK	42.1622	OK	35.2673	OK	43.6161	OK
YEL037C	RAD23	V:81406-82603	1197	58.1869	OK	61.6404	OK	37.2513	OK	34	OK
YEL038W	UTR4	V:80461-81145	684	85.0841	OK	63.7154	OK	128.788	OK	143.958	OK
YEL039C	CYC7	V:79635-79977	342	37.8571	OK	55.7253	OK	56.3792	OK	31.3946	OK
YEL040W	UTR2	V:78052-79456	1404	62.8364	OK	47.089	OK	51.1628	OK	81.5736	OK
YEL041W	YEF1	V:75943-77431	1488	12.1663	OK	14.4308	OK	16.1844	OK	13.402	OK
YEL042W	GDA1	V:73770-75327	1557	122.667	OK	96.6987	OK	112.519	OK	140.027	OK
YEL043W	YEL043W	V:70477-73348	2871	8.63411	OK	8.02439	OK	5.43205	OK	5.6624	OK
YEL044W	IES6	V:69756-70257	501	157.533	OK	179.627	OK	135.473	OK	120.6	OK
YEL045C	YEL045C	V:68839-69265	426	0	OK	0	OK	0	OK	0	OK
YEL046C	GLY1	V:67628-68792	1164	154.623	OK	114.828	OK	226.103	OK	300.619	OK
YEL047C	YEL047C	V:65384-66797	1413	82.187	OK	64.2656	OK	132.294	OK	151.863	OK
YEL048C	YEL048C	V:64708-65167	459	12.4115	OK	7.21169	OK	17.2517	OK	15.8839	OK
YEL049W	PAU2	V:63727-64090	363	1.46787	OK	0.63968	OK	2.95117	OK	0	OK
YEL050C	RML2	V:59548-60851	1182	152.5	OK	178.755	OK	137.609	OK	143.727	OK
YEL050W-A	YEL050W-A	V:59548-60851	192	4.74765	OK	4.13793	OK	0	OK	0	OK
YEL051W	VMA8	V:58377-59148	771	200.811	OK	232.58	OK	310.776	OK	358.528	OK
YEL052W	AFG1	V:56570-58100	1530	103.373	OK	88.3214	OK	129.65	OK	128.43	OK
YEL053C	MAK10	V:53900-56102	2202	34.3374	OK	27.6215	OK	22.3026	OK	19.2601	OK
YEL053W-A	YEL053W-A	V:52720-53255	348	0.807739	OK	0.704004	OK	0	OK	1.11642	OK
YEL054C	RPL12A	V:52720-53255	498	985.93	OK	781.792	OK	1056.86	OK	1187.96	OK
YEL055C	POL5	V:48470-51539	3069	50.8498	OK	48.2509	OK	42.5974	OK	55.2622	OK
YEL056W	HAT2	V:47167-48373	1206	66.2205	OK	55.8773	OK	52.9405	OK	46.4924	OK
YEL057C	YEL057C	V:45019-45721	702	17.2038	OK	12.3242	OK	12.635	OK	8.14325	OK
YEL058W	PCM1	V:43251-44925	1674	131.446	OK	98.6862	OK	171.684	OK	190.735	OK
YEL059C-A	YEL059C-A	V:42399-42624	225	80.2815	OK	94.0993	OK	37.1049	OK	30.61	OK
YEL059W	YEL059W	V:42651-42960	309	2.16391	OK	5.65801	OK	23.2029	OK	23.9268	OK
YEL060C	PRB1	V:40045-41953	1908	124.708	OK	134.108	OK	126.957	OK	112.433	OK
YEL061C	CIN8	V:36534-39537	3003	23.7996	OK	24.9137	OK	23.7418	OK	31.6183	OK
YEL062W	NPR2	V:34406-36254	1848	17.6488	OK	16.5655	OK	15.9937	OK	11.6535	OK
YEL063C	CAN1	V:31693-33466	1773	346.783	OK	279.865	OK	419.248	OK	442.883	OK
YEL064C	AVT2	V:29796-31239	1443	41.7106	OK	32.388	OK	45.3603	OK	52.5404	OK
YEL065W	SIT1	V:27656-29543	1887	88.7824	OK	64.0578	OK	113.385	OK	152.231	OK
YEL066W	HPA3	V:26188-27206	540	81.3354	OK	58.4156	OK	131.475	OK	124.48	OK
YEL067C	YEL067C	V:26188-27206	588	19.5531	OK	13.5803	OK	6.14243	OK	5.91179	OK
YEL068C	YEL068C	V:25645-25978	333	26.0026	OK	35.9484	OK	32.4486	OK	54.5289	OK
YEL069C	YEL069C	V:21536-23231	1695	0.630253	OK	0.617976	OK	2.95663	OK	3.81109	OK
YEL070W	YEL070W	V:19588-21097	1509	4.32023	OK	2.58871	OK	2.77464	OK	3.73201	OK
YEL071W	DLD3	V:16354-17845	1491	99.6591	OK	95.769	OK	145.075	OK	128.914	OK
YEL072W	RMD6	V:13719-14415	696	15.028	OK	16.2165	OK	20.782	OK	11.2097	OK
YEL073C	YEL073C	V:7229-7553	324	66.1719	OK	55.1662	OK	87.4073	OK	82.1812	OK
YEL074W	YEL074W	V:6125-6464	339	0	OK	0.748694	OK	0	OK	0	OK
YEL075C	YEL075C	V:4184-5713	369	0	OK	0	OK	0	OK	0	OK
YEL075W-A	YEL075W-A	V:4184-5713	612	0	OK	0	OK	0	OK	0	OK
YEL076C	YEL076C	V:4184-5713	651	0	OK	0	OK	0	OK	0	OK
YEL076C-A	YEL076C-A	V:4184-5713	930	0	OK	0	OK	0	OK	0	OK
YEL077C	YEL077C	V:263-4097	3834	1.35942	OK	1.80547	OK	1.56179	OK	1.43157	OK
YEL077W-A	YEL077W-A	V:263-4097	483	0	OK	0	OK	0	OK	0	OK
YER001W	MNN1	V:153519-155808	2289	85.6996	OK	78.1802	OK	76.6531	OK	70.2445	OK
YER002W	NOP16	V:156802-157498	696	102.095	OK	97.715	OK	57.2303	OK	63.9613	OK
YER003C	PMI40	V:157735-159118	1383	117.55	OK	87.5193	OK	132.053	OK	138.789	OK
YER004W	FMP52	V:159579-160275	696	176.519	OK	136.385	OK	225.404	OK	280.902	OK
YER005W	YND1	V:160549-162442	1893	58.5608	OK	50.9794	OK	69.1692	OK	60.8491	OK
YER006C-A	YER006C-A	V:164343-166083	318	0	OK	0	OK	0	OK	0	OK
YER006W	NUG1	V:162722-164285	1563	67.5883	OK	67.1192	OK	73.5619	OK	90.0725	OK
YER007C-A	TMA20	V:166236-166885	649	96.7767	OK	85.0375	OK	111.334	OK	102.051	OK
YER007W	PAC2	V:164343-166083	1557	14.2374	OK	16.0408	OK	16.4066	OK	17.3984	OK
YER008C	SEC3	V:167807-171818	4011	11.4192	OK	13.0998	OK	11.0448	OK	11.6453	OK
YER009W	NTF2	V:172114-172492	378	294.984	OK	192.679	OK	478.236	OK	526.59	OK
YER010C	YER010C	V:172633-173338	705	102.84	OK	69.2151	OK	68.1351	OK	64.4326	OK
YER011W	TIR1	V:175247-176012	765	0.209233	OK	0	OK	0.560886	OK	0	OK
YER012W	PRE1	V:177834-178431	597	85.0814	OK	93.1487	OK	78.8261	OK	81.2853	OK
YER013W	PRP22	V:178840-182278	3438	10.0634	OK	10.0375	OK	10.031	OK	8.43584	OK
YER014C-A	BUD25	V:182599-186775	970	0.153284	OK	0	OK	0	OK	0	OK
YER014W	HEM14	V:182599-186775	1620	31.356	OK	36.9449	OK	26.3507	OK	28.2046	OK
YER015W	YER015W	V:182599-186775	2235	26.4916	OK	31.71	OK	39.2289	OK	25.6627	OK
YER016W	BIM1	V:188276-189311	1035	46.2063	OK	67.2435	OK	42.4244	OK	56.2474	OK
YER017C	AFG3	V:189502-191788	2286	72.6759	OK	64.9653	OK	72.4526	OK	62.9367	OK
YER018C	SPC25	V:191958-192624	666	12.7004	OK	6.42019	OK	7.83047	OK	11.9366	OK
YER019C-A	SBH2	V:194272-194539	267	2403.65	OK	2188.32	OK	2010.03	OK	1987.5	OK
YER019W	ISC1	V:192796-194230	1434	56.8166	OK	39.4494	OK	48.5077	OK	70.4783	OK
YER020W	GPA2	V:195167-196517	1350	31.0531	OK	50.1998	OK	27.3356	OK	27.3385	OK
YER021W	RPN3	V:196947-198519	1572	367.317	OK	335.559	OK	355.148	OK	322.556	OK
YER022W	SRB4	V:198811-200875	2064	36.3789	OK	44.0923	OK	33.5224	OK	37.9727	OK
YER023C-A	YER023C-A	V:201075-201936	213	3.32173	OK	2.89513	OK	0	OK	0	OK
YER023W	PRO3	V:201075-201936	861	240.16	OK	172.718	OK	284.053	OK	264.019	OK
YER024W	YAT2	V:202191-204963	2772	53.3896	OK	49.4836	OK	61.8102	OK	58.3005	OK
YER025W	GCD11	V:205250-206834	1584	305.054	OK	302.376	OK	248.702	OK	252.343	OK
YER026C	YER026C	V:207643-208474	831	510.58	OK	354.603	OK	566.15	OK	768.583	OK
YER027C	GAL83	V:208978-210232	1254	75.6104	OK	83.0575	OK	50.6717	OK	52.2526	OK
YER028C	MIG3	V:210691-211876	1185	0.71827	OK	1.35639	OK	0.641816	OK	0.33092	OK
YER029C	YER029C	V:212586-213177	591	63.3588	OK	77.9447	OK	36.5693	OK	51.1183	OK
YER030W	CHZ1	V:213436-213898	462	218.998	OK	284.33	OK	190.004	OK	243.03	OK
YER031C	YPT31	V:214075-214747	672	119.109	OK	126.76	OK	119.986	OK	132.394	OK
YER032W	FIR1	V:215062-217693	2631	1.01654	OK	1.51884	OK	1.3625	OK	1.00358	OK
YER033C	ZRG8	V:218056-221287	3231	5.27866	OK	7.57769	OK	4.83817	OK	4.88182	OK
YER034W	YER034W	V:221845-222403	558	1.98817	OK	3.75447	OK	2.66481	OK	2.74795	OK
YER035W	EDC2	V:222638-223076	438	381.129	OK	428.65	OK	261.126	OK	163.364	OK
YER036C	ARB1	V:223366-225199	1833	414.129	OK	328.011	OK	512.353	OK	488.47	OK
YER037W	PHM8	V:225888-226854	966	10.0157	OK	16.5188	OK	17.9681	OK	10.6487	OK
YER038C	KRE29	V:226857-228252	1395	10.9463	OK	9.02479	OK	11.7638	OK	11.8582	OK
YER038W-A	FMP49	V:228450-229205	381	2.64294	OK	1.15176	OK	2.65682	OK	0.913237	OK
YER039C	HVG1	V:228450-229205	750	17.198	OK	16.3009	OK	34.2885	OK	41.3008	OK
YER039C-A	YER039C-A	V:229262-229481	219	99.8853	OK	102.886	OK	81.1394	OK	83.6708	OK
YER040W	GLN3	V:229794-231987	2193	15.8288	OK	11.8399	OK	10.8455	OK	12.0002	OK
YER041W	YEN1	V:232460-234740	2280	16.1843	OK	18.3474	OK	19.0377	OK	19.2406	OK
YER042W	MXR1	V:234936-235491	555	60.1538	OK	62.9142	OK	97.6475	OK	79.9085	OK
YER043C	SAH1	V:235769-237119	1350	471.74	OK	336.303	OK	569.103	OK	767.745	OK
YER044C	ERG28	V:237569-238016	447	131.193	OK	113.503	OK	257.945	OK	211.327	OK
YER044C-A	MEI4	V:238459-239774	1315	0.845697	OK	0.737087	OK	2.26704	OK	1.31499	OK
YER045C	ACA1	V:240031-241501	1470	7.05098	OK	8.08611	OK	5.72015	OK	4.87276	OK
YER046W	SPO73	V:243179-243611	432	86.8601	OK	85.1121	OK	117.8	OK	112.95	OK
YER046W-A	YER046W-A	V:243699-246503	330	3.66639	OK	3.19553	OK	1.22855	OK	1.26688	OK
YER047C	SAP1	V:243699-246503	2694	16.7025	OK	22.9465	OK	16.1894	OK	13.1078	OK
YER048C	CAJ1	V:246981-248157	1176	67.0548	OK	90.35	OK	71.2531	OK	77.1498	OK
YER048W-A	ISD11	V:250717-251002	285	409.126	OK	333.124	OK	405.863	OK	345.981	OK
YER049W	TPA1	V:251727-253662	1935	91.954	OK	79.2575	OK	94.9611	OK	108.898	OK
YER050C	RSM18	V:253970-254387	417	204.053	OK	259.819	OK	158.497	OK	168.763	OK
YER051W	JHD1	V:254655-256134	1479	28.4655	OK	29.4667	OK	29.6337	OK	24.5739	OK
YER052C	HOM3	V:256374-257958	1584	158.74	OK	115.95	OK	153.67	OK	194.816	OK
YER053C	PIC2	V:258736-259639	903	150.159	OK	137.17	OK	238.185	OK	169.47	OK
YER053C-A	YER053C-A	V:260932-261046	114	168.605	OK	382.074	OK	1943.49	OK	1258.4	OK
YER054C	GIP2	V:262051-263698	1647	31.0952	OK	52.7846	OK	34.5862	OK	20.9266	OK
YER055C	HIS1	V:264891-265785	894	433.037	OK	320.476	OK	346.881	OK	452.479	OK
YER056C	FCY2	V:266511-268113	1602	626.201	OK	478.776	OK	851.371	OK	1117.74	OK
YER056C-A	RPL34A	V:269422-270185	763	77.483	OK	86.7486	OK	46.7199	OK	54.5625	OK
YER057C	HMF1	V:270736-271126	390	212.662	OK	185.899	OK	161.072	OK	171.315	OK
YER058W	PET117	V:271767-272091	324	27.8114	OK	22.568	OK	21.8518	OK	21.2081	OK
YER059W	PCL6	V:272623-273886	1263	12.3099	OK	17.0117	OK	12.7833	OK	12.2624	OK
YER060W	FCY21	V:274566-276153	1587	15.3725	OK	11.3256	OK	28.0037	OK	46.0159	OK
YER060W-A	FCY22	V:276571-278164	1593	0.761078	OK	0.515928	OK	1.58682	OK	2.68825	OK
YER061C	CEM1	V:278297-279626	1329	30.6928	OK	25.2042	OK	38.62	OK	27.9929	OK
YER062C	HOR2	V:279929-280682	753	152.44	OK	136.031	OK	241.862	OK	199.171	OK
YER063W	THO1	V:281709-282366	657	195.321	OK	209.522	OK	223.603	OK	228.789	OK
YER064C	YER064C	V:282704-284222	1518	4.20126	OK	2.96053	OK	4.31319	OK	3.83001	OK
YER065C	ICL1	V:285240-286914	1674	419.51	OK	485.631	OK	561.427	OK	511.241	OK
YER066C-A	YER066C-A	V:291702-292563	501	0.394819	OK	0.688227	OK	1.05838	OK	0.5457	OK
YER066W	YER066W	V:290241-290799	558	18.5562	OK	14.1515	OK	32.4219	OK	28.3955	OK
YER067C-A	YER067C-A	V:291702-292563	324	1.91803	OK	0	OK	0	OK	1.3255	OK
YER067W	YER067W	V:291702-292563	486	160.488	OK	134.804	OK	94.7368	OK	119.529	OK
YER068C-A	YER068C-A	V:295300-298001	432	1.5419	OK	0	OK	0	OK	0	OK
YER068W	MOT2	V:293049-294813	1764	23.7943	OK	20.0166	OK	12.3129	OK	9.05444	OK
YER069W	ARG5,6	V:295300-298001	2592	118.811	OK	80.4406	OK	111.901	OK	147.623	OK
YER070W	RNR1	V:298949-301616	2667	46.3637	OK	28.3946	OK	39.4467	OK	66.1254	OK
YER071C	YER071C	V:301946-302327	381	70.0379	OK	51.2533	OK	112.472	OK	84.931	OK
YER072W	VTC1	V:302805-303195	390	205.741	OK	158.48	OK	252.993	OK	287.844	OK
YER073W	ALD5	V:304029-305592	1563	118.669	OK	88.4376	OK	119.552	OK	139.887	OK
YER074W	RPS24A	V:306322-307196	874	160.157	OK	141.574	OK	352.998	OK	422.863	OK
YER074W-A	YOS1	V:307652-308123	471	72.8864	OK	70.7969	OK	102.4	OK	93.4577	OK
YER075C	PTP3	V:308412-311199	2787	21.4229	OK	19.9798	OK	15.4238	OK	10.4986	OK
YER076C	YER076C	V:312589-313737	909	19.4846	OK	13.0633	OK	25.6695	OK	19.565	OK
YER076W-A	YER076W-A	V:312589-313737	348	0	OK	2.81602	OK	1.08264	OK	4.46567	OK
YER077C	YER077C	V:314533-316600	2067	21.8805	OK	29.2377	OK	15.2975	OK	16.9077	OK
YER078C	YER078C	V:316806-318342	1536	50.0869	OK	46.6518	OK	55.3141	OK	51.6771	OK
YER078W-A	YER078W-A	V:318645-318810	165	0	OK	0	OK	0	OK	0	OK
YER079C-A	YER079C-A	V:319901-321846	339	1.71803	OK	0.748694	OK	0	OK	0	OK
YER079W	YER079W	V:318919-319552	633	19.1462	OK	24.3158	OK	15.764	OK	12.0974	OK
YER080W	FMP29	V:319901-321846	1884	52.2318	OK	56.7372	OK	36.9253	OK	33.6317	OK
YER081W	SER3	V:322211-324095	1410	341.077	OK	306.489	OK	516.571	OK	373.074	OK
YER082C	UTP7	V:324271-325936	1665	12.0598	OK	15.8366	OK	8.94418	OK	11.7791	OK
YER083C	GET2	V:326173-327031	858	65.5208	OK	50.3786	OK	57.9852	OK	60.2905	OK
YER084W	YER084W	V:327064-327451	387	0	OK	0	OK	0.856967	OK	0	OK
YER084W-A	YER084W-A	V:327597-328140	513	0	OK	0	OK	0	OK	0	OK
YER085C	YER085C	V:327597-328140	522	0.368798	OK	0.964305	OK	1.97726	OK	1.01947	OK
YER086W	ILV1	V:328476-330207	1731	34.3086	OK	23.1979	OK	41.3453	OK	55.5002	OK
YER087C-A	YER087C-A	V:330575-332368	552	0	OK	0.293776	OK	0.451779	OK	0	OK
YER087C-B	YER087C-B	V:332581-332830	249	98.1835	OK	97.799	OK	83.2565	OK	85.8539	OK
YER087W	YER087W	V:330575-332368	1731	22.1544	OK	25.6115	OK	24.9515	OK	24.5604	OK
YER088C	DOT6	V:333175-335188	2013	13.1823	OK	13.4137	OK	10.2705	OK	9.78316	OK
YER088C-A	YER088C-A	V:335695-337340	324	161.746	OK	134.678	OK	73.6589	OK	95.0481	OK
YER088W-B	YER088W-B	V:335695-337340	147	0	OK	0	OK	16.8479	OK	0	OK
YER089C	PTC2	V:335695-337340	1395	101.805	OK	77.6883	OK	96.9781	OK	109.762	OK
YER090C-A	YER090C-A	V:337948-339472	90	0	OK	0	OK	0	OK	0	OK
YER090W	TRP2	V:337948-339472	1524	216.405	OK	180.703	OK	202.753	OK	201.207	OK
YER091C	MET6	V:339863-342167	2304	1526.93	OK	1172.96	OK	1920.56	OK	2657.88	OK
YER091C-A	YER091C-A	V:342389-342611	222	0	OK	0	OK	0	OK	3.9991	OK
YER092W	IES5	V:342854-343232	378	135.733	OK	154.611	OK	120.685	OK	114.234	OK
YER093C	TSC11	V:343319-347612	4293	25.4588	OK	28.6757	OK	21.7219	OK	19.5003	OK
YER093C-A	YER093C-A	V:347911-348400	489	22.6273	OK	15.06	OK	9.37418	OK	13.0784	OK
YER094C	PUP3	V:348728-349346	618	318.838	OK	306.298	OK	458.12	OK	457.919	OK
YER095W	RAD51	V:349979-351182	1203	61.0116	OK	48.463	OK	80.2005	OK	130.147	OK
YER096W	SHC1	V:351697-353236	1539	8.79831	OK	7.89843	OK	10.1417	OK	7.9044	OK
YER097W	YER097W	V:355139-357730	330	4.58299	OK	5.59218	OK	2.4571	OK	6.33439	OK
YER098W	UBP9	V:355139-357730	2265	23.4271	OK	26.6284	OK	18.1067	OK	20.0109	OK
YER099C	YER099C	V:358104-359061	957	171.365	OK	159.278	OK	136.266	OK	134.482	OK
YER100W	YER100W	V:359561-360314	753	157.572	OK	188.953	OK	103.737	OK	109.337	OK
YER101C	AST2	V:360501-361794	1293	26.6381	OK	29.7968	OK	28.4765	OK	18.7816	OK
YER102W	YER102W	V:362732-363092	360	57.5699	OK	61.9059	OK	47.0995	OK	36.1683	OK
YER103W	SSA4	V:364588-366517	1929	35.7518	OK	44.8115	OK	47.8282	OK	36.9902	OK
YER104W	RTT105	V:366801-367428	627	17.1982	OK	19.0996	OK	23.795	OK	22.237	OK
YER105C	YER105C	V:367837-372013	4176	59.9898	OK	51.0996	OK	63.0407	OK	60.4283	OK
YER106W	MAM1	V:372325-373234	909	0.832676	OK	0.435443	OK	1.56249	OK	0.920708	OK
YER107C	GLE2	V:373447-374714	1098	59.7657	OK	44.9922	OK	79.578	OK	80.4267	OK
YER107W-A	YER107W-A	V:373447-374714	321	0.981564	OK	0	OK	0	OK	0	OK
YER109C	FLO8	V:375214-377614	2400	14.3372	OK	15.9463	OK	8.46108	OK	8.35535	OK
YER110C	KAP123	V:378761-382103	3342	103.712	OK	76.5887	OK	99.4136	OK	162.285	OK
YER111C	SWI4	V:382594-385876	3282	7.71048	OK	10.2134	OK	5.62777	OK	5.85611	OK
YER112W	LSM4	V:387231-387795	564	147.283	OK	186.588	OK	90.8432	OK	96.3796	OK
YER113C	YER113C	V:387931-390052	2121	48.3503	OK	38.135	OK	56.6741	OK	54.8849	OK
YER114C	BOI2	V:390589-393712	3123	27.7318	OK	31.3618	OK	21.7949	OK	22.3636	OK
YER115C	SPR6	V:394291-394867	576	31.2201	OK	29.6843	OK	52.4126	OK	38.3564	OK
YER116C	SLX8	V:395347-396172	825	41.7775	OK	54.2063	OK	35.7259	OK	42.0661	OK
YER117W	RPL23B	V:396768-397653	885	437.375	OK	353.708	OK	731.113	OK	807.535	OK
YER118C	SHO1	V:397951-399055	1104	11.0906	OK	9.66631	OK	8.21958	OK	9.37772	OK
YER119C	AVT6	V:399495-400842	1347	51.5826	OK	30.0019	OK	49.9943	OK	38.63	OK
YER119C-A	YER119C-A	V:400866-401869	372	2.08649	OK	0	OK	0	OK	0	OK
YER120W	SCS2	V:400866-401869	735	306.583	OK	267.402	OK	213.61	OK	187.584	OK
YER121W	YER121W	V:402374-402719	345	46.9787	OK	61.7773	OK	45.2923	OK	36.4529	OK
YER122C	GLO3	V:402870-404352	1482	294.648	OK	332.825	OK	149.792	OK	182.284	OK
YER123W	YCK3	V:404812-406387	1575	77.1922	OK	77.7327	OK	59.0236	OK	51.984	OK
YER124C	DSE1	V:407341-409063	1722	647.137	OK	515.199	OK	817.494	OK	873.8	OK
YER125W	RSP5	V:410188-412618	2430	240.238	OK	201.795	OK	265.904	OK	283.026	OK
YER126C	NSA2	V:413393-414179	786	163.774	OK	170.516	OK	141.926	OK	181.479	OK
YER127W	LCP5	V:414480-415554	1074	14.9821	OK	21.4105	OK	14.8347	OK	16.0437	OK
YER128W	YER128W	V:415858-416470	612	5.75146	OK	5.76475	OK	5.39623	OK	6.35952	OK
YER129W	SAK1	V:417280-420709	3429	44.3732	OK	44.0406	OK	30.3723	OK	30.4638	OK
YER130C	YER130C	V:421114-422446	1332	48.9363	OK	52.6339	OK	39.7734	OK	34.1066	OK
YER131W	RPS26B	V:423590-423951	361	46.811	OK	41.4469	OK	53.7793	OK	41.0794	OK
YER132C	PMD1	V:425187-430449	5262	7.31755	OK	7.73433	OK	5.72911	OK	4.46299	OK
YER133W	GLC7	V:432494-433958	1464	180.003	OK	208.965	OK	256.508	OK	200.992	OK
YER133W-A	YER133W-A	V:437190-437803	342	0	OK	0	OK	3.38275	OK	1.16276	OK
YER134C	YER134C	V:437190-437803	537	79.9534	OK	87.7973	OK	95.8343	OK	90.0614	OK
YER135C	YER135C	V:437951-438344	393	0.619299	OK	0.539764	OK	0.830069	OK	0.855965	OK
YER136W	GDI1	V:439615-440971	1356	239.893	OK	224.99	OK	251.299	OK	199.392	OK
YER137C	YER137C	V:441372-441880	447	8.19954	OK	5.46497	OK	3.2324	OK	9.99972	OK
YER137C-A	YER137C-A	V:443755-449024	1323	0	OK	0	OK	0	OK	0	OK
YER137W-A	YER137W-A	V:441372-441880	306	1.1099	OK	0	OK	0	OK	0	OK
YER138C	YER138C	V:443755-449024	5269	0	OK	0	OK	0	OK	0	OK
YER138W-A	YER138W-A	V:449473-449578	105	0	OK	0	OK	63.1549	OK	0	OK
YER139C	YER139C	V:450562-451243	681	59.0472	OK	54.2517	OK	38.2525	OK	32.3049	OK
YER140W	YER140W	V:451564-453235	1671	27.1437	OK	27.3564	OK	30.6937	OK	28.7739	OK
YER141W	COX15	V:453458-454919	1461	299.195	OK	273.638	OK	419.557	OK	411.854	OK
YER142C	MAG1	V:455145-456036	891	22.2163	OK	25.321	OK	27.2577	OK	24.0926	OK
YER143W	DDI1	V:456318-457605	1287	61.4875	OK	62.6645	OK	53.6345	OK	45.5652	OK
YER144C	UBP5	V:457805-460223	2418	39.1599	OK	34.4545	OK	29.302	OK	26.6958	OK
YER145C	FTR1	V:460525-461740	1215	205.839	OK	151.663	OK	259.701	OK	305.533	OK
YER145C-A	YER145C-A	V:462385-462866	438	0.500826	OK	0.436507	OK	0	OK	2.76887	OK
YER146W	LSM5	V:462385-462866	282	463.056	OK	465.213	OK	399.521	OK	486.717	OK
YER147C	SCC4	V:462967-464842	1875	6.46746	OK	9.06801	OK	10.6473	OK	9.32767	OK
YER147C-A	YER147C-A	V:465202-466025	411	1.69758	OK	1.47957	OK	0	OK	0.782105	OK
YER148W	SPT15	V:465202-466025	723	173.227	OK	184.29	OK	146.402	OK	170.349	OK
YER148W-A	YER148W-A	V:466184-467470	579	1.25135	OK	0.27266	OK	0	OK	0.432388	OK
YER149C	PEA2	V:466184-467470	1263	20.8492	OK	27.7406	OK	19.9182	OK	21.6125	OK
YER150W	SPI1	V:468369-468816	447	232.963	OK	277.453	OK	199.762	OK	138.663	OK
YER151C	UBP3	V:469685-472424	2739	31.5608	OK	34.6167	OK	17.4551	OK	20.0494	OK
YER152C	YER152C	V:472656-474805	1332	92.5625	OK	58.2603	OK	96.0143	OK	106.925	OK
YER152W-A	YER152W-A	V:472656-474805	567	0.32316	OK	0	OK	0	OK	0	OK
YER153C	PET122	V:472656-474805	765	11.2986	OK	6.38268	OK	9.81551	OK	8.38658	OK
YER154W	OXA1	V:475019-476228	1209	21.0339	OK	17.9252	OK	16.4456	OK	14.3745	OK
YER155C	BEM2	V:476344-482848	6504	44.3523	OK	43.2404	OK	47.5976	OK	45.5767	OK
YER156C	YER156C	V:483324-484341	1017	89.9797	OK	76.9134	OK	111.892	OK	113.386	OK
YER157W	COG3	V:484787-487193	2406	43.588	OK	37.3392	OK	42.1902	OK	36.4274	OK
YER158C	YER158C	V:488856-490578	1722	6.34524	OK	5.86756	OK	7.26016	OK	7.80752	OK
YER158W-A	YER158W-A	V:491486-491958	216	6.3387	OK	8.28697	OK	0	OK	4.38053	OK
YER159C	BUR6	V:491486-491958	429	216.651	OK	293.226	OK	110.29	OK	106.533	OK
YER159C-A	YER159C-A	V:492855-498124	1323	0	OK	0	OK	0	OK	0	OK
YER160C	YER160C	V:492855-498124	5269	0	OK	0	OK	0	OK	0	OK
YER161C	SPT2	V:499346-500348	1002	31.1942	OK	43.4752	OK	22.2859	OK	25.8284	OK
YER162C	RAD4	V:500629-502894	2265	20.4631	OK	26.5787	OK	18.1067	OK	19.3806	OK
YER163C	YER163C	V:503083-503782	699	50.7384	OK	64.0602	OK	52.7527	OK	67.5066	OK
YER164W	CHD1	V:505391-509798	4407	25.4113	OK	28.5071	OK	26.6033	OK	27.8583	OK
YER165C-A	YER165C-A	V:512626-517459	357	0.761877	OK	1.32806	OK	0	OK	0	OK
YER165W	PAB1	V:510372-512106	1734	270.476	OK	218.007	OK	340.61	OK	304.228	OK
YER166W	DNF1	V:512626-517459	4716	74.3471	OK	73.9231	OK	70.1565	OK	68.0262	OK
YER167W	BCK2	V:518215-520771	2556	33.2166	OK	39.8344	OK	27.784	OK	27.8914	OK
YER168C	CCA1	V:521028-522669	1641	54.2759	OK	46.8067	OK	60.5868	OK	51.1791	OK
YER169W	RPH1	V:523368-525759	2391	48.7215	OK	47.8016	OK	39.1675	OK	29.9209	OK
YER170W	ADK2	V:525973-526651	678	67.3432	OK	69.6998	OK	52.7638	OK	52.0145	OK
YER171W	RAD3	V:527081-529418	2337	30.9531	OK	30.3381	OK	28.7165	OK	26.1868	OK
YER172C	BRR2	V:529529-536021	6492	14.6504	OK	13.9415	OK	14.9277	OK	14.5669	OK
YER172C-A	YER172C-A	V:536274-538279	381	0	OK	0	OK	0	OK	0	OK
YER173W	RAD24	V:536274-538279	1980	11.972	OK	13.8935	OK	10.6386	OK	11.1533	OK
YER174C	GRX4	V:538433-539168	735	121.351	OK	109.619	OK	165.91	OK	143.285	OK
YER175C	TMT1	V:539463-540363	900	107.959	OK	98.0642	OK	120.057	OK	124.269	OK
YER175W-A	YER175W-A	V:540649-540814	165	49.0912	OK	57.0488	OK	21.9329	OK	11.3086	OK
YER176W	ECM32	V:541689-545055	3366	19.9161	OK	21.115	OK	14.891	OK	18.0261	OK
YER177W	BMH1	V:545610-546414	804	2654.16	OK	2366.15	OK	2207.22	OK	1962.4	OK
YER178W	PDA1	V:546816-548079	1263	116.112	OK	88.5381	OK	213.154	OK	246.015	OK
YER179W	DMC1	V:548420-549517	1097	1.4465	OK	3.20914	OK	2.46756	OK	4.36208	OK
YER180C	ISC10	V:549723-550527	804	16.0431	OK	21.6562	OK	15.734	OK	12.7095	OK
YER180C-A	YER180C-A	V:550864-551122	258	17.9771	OK	15.6684	OK	57.829	OK	29.8166	OK
YER181C	YER181C	V:551472-551796	324	2.87704	OK	0	OK	6.42701	OK	9.27852	OK
YER182W	FMP10	V:552524-553259	735	115.825	OK	142.756	OK	120.878	OK	116.094	OK
YER183C	FAU1	V:553333-553969	636	50.5214	OK	41.9025	OK	56.4297	OK	56.6886	OK
YER184C	YER184C	V:556295-558680	2385	17.3445	OK	17.2296	OK	22.5255	OK	18.3146	OK
YER185W	YER185W	V:559453-560365	912	5.80405	OK	4.76959	OK	6.89031	OK	7.33448	OK
YER186C	YER186C	V:561704-562625	921	83.0214	OK	64.9378	OK	98.3274	OK	108.637	OK
YER187W	YER187W	V:566229-566655	426	11.0839	OK	7.36035	OK	15.5636	OK	15.3197	OK
YER188C-A	YER188C-A	V:569607-569907	300	1.16968	OK	1.01946	OK	0	OK	0	OK
YER188W	YER188W	V:568039-568759	720	6.36882	OK	5.94739	OK	8.53637	OK	9.74583	OK
YER189W	YER189W	V:571154-576525	369	0	OK	0	OK	0	OK	0	OK
YER190C-A	YER190C-A	V:571154-576525	576	0	OK	0	OK	0	OK	0	OK
YER190C-B	YER190C-B	V:571154-576525	483	0	OK	0	OK	0	OK	0	OK
YER190W	YER190W	V:571154-576525	5046	0.0727994	OK	0.02115	OK	0.0975758	OK	0.0670799	OK
YFL001W	DEG1	VI:147130-148459	1329	46.0392	OK	45.677	OK	35.4017	OK	37.2276	OK
YFL002C	SPB4	VI:145113-146934	1821	50.1252	OK	53.1852	OK	39.6292	OK	52.9144	OK
YFL002W-A	YFL002W-A	VI:138203-143517	5314	0	OK	0	OK	0	OK	0	OK
YFL002W-B	YFL002W-B	VI:138203-143517	1317	0	OK	0	OK	0	OK	0	OK
YFL003C	MSH4	VI:134520-137157	2637	1.25547	OK	1.34675	OK	1.35915	OK	1.66851	OK
YFL004W	VTC2	VI:131809-134296	2487	111.1	OK	107.237	OK	102.217	OK	106.473	OK
YFL005W	SEC4	VI:130333-130981	648	867.399	OK	868.412	OK	665.966	OK	587.385	OK
YFL007W	BLM10	VI:123478-129910	6432	51.657	OK	44.7269	OK	51.1065	OK	45.4255	OK
YFL008W	SMC1	VI:119428-123106	3678	4.70104	OK	4.45103	OK	4.07977	OK	5.04846	OK
YFL009W	CDC4	VI:116144-118484	2340	59.2343	OK	49.7096	OK	51.0126	OK	51.5399	OK
YFL010C	WWM1	VI:114989-115743	636	392.492	OK	353.212	OK	212.249	OK	149.418	OK
YFL010W-A	AUA1	VI:114989-115743	285	0	OK	2.34594	OK	0	OK	0	OK
YFL011W	HXT10	VI:112344-113985	1641	0.817408	OK	0.712431	OK	2.08164	OK	1.92063	OK
YFL012W	YFL012W	VI:110646-111093	447	0.964652	OK	0	OK	0	OK	2.66659	OK
YFL012W-A	YFL012W-A	VI:107798-110184	375	0	OK	0	OK	0	OK	0	OK
YFL013C	IES1	VI:107798-110184	2079	3.75916	OK	5.46064	OK	4.03083	OK	5.8019	OK
YFL013W-A	YFL013W-A	VI:107798-110184	804	0	OK	0.341043	OK	0	OK	0.811245	OK
YFL014W	HSP12	VI:107255-107585	330	16192.6	OK	23658.9	OK	31882.1	OK	18980.4	OK
YFL015C	YFL015C	VI:106414-106963	495	0.805883	OK	0	OK	0.540078	OK	0	OK
YFL015W-A	YFL015W-A	VI:106414-106963	318	0	OK	0	OK	0	OK	0	OK
YFL016C	MDJ1	VI:104700-106236	1536	66.4005	OK	81.0835	OK	68.3153	OK	76.7843	OK
YFL017C	GNA1	VI:103982-104462	480	90.0555	OK	98.1125	OK	80.28	OK	79.8489	OK
YFL017W-A	YFL017W-A	VI:103698-103932	234	155.991	OK	140.207	OK	205.814	OK	185.284	OK
YFL018C	LPD1	VI:101627-103127	1500	469.37	OK	565.017	OK	632.637	OK	629.325	OK
YFL019C	YFL019C	VI:100251-100605	354	3.88306	OK	1.35375	OK	0	OK	2.14679	OK
YFL020C	PAU5	VI:99230-99599	369	1.41575	OK	3.08483	OK	1.89759	OK	1.95679	OK
YFL021C-A	YFL021C-A	VI:95760-97498	855	0	OK	0.157176	OK	0	OK	0	OK
YFL021W	GAT1	VI:95760-97498	1533	6.62851	OK	6.7016	OK	4.61991	OK	5.13051	OK
YFL022C	FRS2	VI:93498-95010	1512	14.7269	OK	10.879	OK	10.9528	OK	12.0392	OK
YFL023W	BUD27	VI:90985-93376	2391	6.49978	OK	8.3805	OK	6.11992	OK	7.0533	OK
YFL024C	EPL1	VI:87846-90345	2499	24.7248	OK	30.7403	OK	19.8288	OK	16.8391	OK
YFL025C	BST1	VI:84144-87234	3090	22.5124	OK	18.0955	OK	25.3179	OK	28.7523	OK
YFL026W	STE2	VI:82579-83875	1296	521.727	OK	409.917	OK	502.808	OK	625.523	OK
YFL027C	GYP8	VI:80418-81912	1494	54.7215	OK	55.8677	OK	58.0904	OK	53.4846	OK
YFL028C	CAF16	VI:79343-80213	870	108.94	OK	107.24	OK	150.741	OK	182.001	OK
YFL029C	CAK1	VI:78054-79161	1107	45.5157	OK	50.5513	OK	36.7782	OK	32.5333	OK
YFL030W	AGX1	VI:76830-77988	1158	600.839	OK	596.846	OK	1060.07	OK	1037.68	OK
YFL031C-A	YFL031C-A	VI:74871-76147	102	53.1431	OK	0	OK	0	OK	73.4519	OK
YFL031W	HAC1	VI:74871-76147	969	2113.94	OK	1485.28	OK	2549.09	OK	2517.66	OK
YFL032W	YFL032W	VI:74871-76147	321	7.85252	OK	8.55506	OK	5.26251	OK	10.8534	OK
YFL033C	RIM15	VI:69114-74427	5313	14.65	OK	14.6528	OK	11.9295	OK	11.5706	OK
YFL034C-A	RPL22B	VI:64242-64932	690	26.5628	OK	22.941	OK	47.5787	OK	47.0605	OK
YFL034C-B	YFL034C-B	VI:63015-63993	978	6.67485	OK	5.42097	OK	4.47328	OK	2.09674	OK
YFL034W	YFL034W	VI:65476-68698	3222	27.7177	OK	31.6226	OK	24.1586	OK	25.9885	OK
YFL036W	RPO41	VI:58781-62837	4056	84.3384	OK	81.456	OK	96.4842	OK	92.7068	OK
YFL037W	TUB2	VI:56335-57709	1374	232.691	OK	174.46	OK	326.281	OK	363.654	OK
YFL038C	YPT1	VI:55365-55986	621	554.029	OK	663.374	OK	880.619	OK	1105.27	OK
YFL039C	ACT1	VI:53259-54696	1437	182.704	OK	124.702	OK	266.08	OK	369.177	OK
YFL040W	YFL040W	VI:51349-52972	1623	0.331109	OK	0.288586	OK	0.443797	OK	0.457643	OK
YFL041W	FET5	VI:49138-51007	1869	125.653	OK	99.7385	OK	179.197	OK	174.061	OK
YFL041W-A	YFL041W-A	VI:48733-48925	192	18.9906	OK	16.5517	OK	89.0883	OK	104.992	OK
[truncated: 5,033 more rows]

## Sheet: YAR diff. analysis
Systematic name	SGD name	locus	sample_1	sample_2	status	value_1	value_2	log2(fold_change)	test_stat	p_value	q_value	significant
YDL016C	YDL016C	IV:424208-425872	q1	q2	OK	15.2893	198.812	3.70081	3.68213	0.00175	0.0147818	yes
YLR264W	RPS28B	XII:673130-673334	q1	q2	OK	250.613	2121.04	3.08124	56.3065	5e-05	0.00085994	yes			Legend
YGL188C	YGL188C	VII:149342-149516	q1	q2	OK	300.901	2423.1	3.00949	75.5592	5e-05	0.00085994	yes			UP	increased mRNA levels in jhd2Δ			744 genes
YOR391C	YOR391C	XV:1078544-1079258	q1	q2	OK	0.73157	5.44122	2.89486	3.66069	0.0102	0.0489018	yes			DN	decreased mRNA levels in jhd2Δ			449 genes
YEL017C-A	PMP2	V:122797-122929	q1	q2	OK	1308.38	7885.72	2.59147	152.107	5e-05	0.00085994	yes
YEL059W	YEL059W	V:42651-42960	q1	q2	OK	3.91096	23.5648	2.59104	7.42017	0.01025	0.049018	yes				Total significantly altered mRNAs			1193
YER053C-A	YER053C-A	V:260932-261046	q1	q2	OK	275.34	1600.95	2.53964	117.234	0.00035	0.00421624	yes
YEL069C	YEL069C	V:21536-23231	q1	q2	OK	0.624114	3.38386	2.43879	3.9631	0.00025	0.00322964	yes
YAR047C	YAR047C	I:201466-201787	q1	q2	OK	5.08346	26.723	2.3942	7.45608	0.0039	0.0256851	yes
YOR133W	EFT1	XV:575097-577626	q1	q2	OK	8.21344	41.7513	2.34576	7.83308	5e-05	0.00085994	yes
YCR024C-A	PMP1	III:162944-163067	q1	q2	OK	965.859	4815.33	2.31775	145.168	5e-05	0.00085994	yes
YDL248W	YDL248W	IV:1801-2953	q1	q2	OK	1.46891	7.32097	2.31729	4.60193	0.0002	0.00273861	yes
YNL067W	RPL9B	XIV:499680-500256	q1	q2	OK	113.189	531.166	2.23043	11.0435	5e-05	0.00085994	yes
YGR027C	RPS25A	VII:534473-534785	q1	q2	OK	12.7014	57.9647	2.19019	10.0858	0.00015	0.00215201	yes
YDR079C-A	YDR079C-A	IV:603592-603811	q1	q2	OK	40.0018	181.354	2.18068	20.848	5e-05	0.00085994	yes
YGL030W	RPL30	VII:439090-439638	q1	q2	OK	391.984	1658.35	2.08089	10.3405	5e-05	0.00085994	yes
YCR075W-A	YCR075W-A	III:248974-249202	q1	q2	OK	27.1184	111.758	2.04304	16.3361	0.0006	0.00647637	yes
YPL234C	TFP3	XVI:104945-105440	q1	q2	OK	102.211	421.208	2.04298	11.0635	5e-05	0.00085994	yes
YOR182C	RPS30B	XV:678190-678793	q1	q2	OK	16.9093	69.0502	2.02983	8.0637	5e-05	0.00085994	yes
YDR385W	EFT2	IV:1243229-1245758	q1	q2	OK	18.1461	72.8835	2.00594	6.96599	5e-05	0.00085994	yes
YJR135W-A	YJR135W-A	X:676970-677234	q1	q2	OK	59.351	237.573	2.00102	17.6235	5e-05	0.00085994	yes
YGL147C	RPL9A	VII:227753-228329	q1	q2	OK	231.811	912.452	1.9768	9.73397	5e-05	0.00085994	yes
YOR369C	RPS12	XV:1028193-1028625	q1	q2	OK	1672.01	6283.41	1.90997	10.4731	5e-05	0.00085994	yes
YNL015W	PBI2	XIV:605383-605611	q1	q2	OK	185.001	683.71	1.88585	26.2369	5e-05	0.00085994	yes
YNL259C	ATX1	XIV:157643-157865	q1	q2	OK	145.692	536.803	1.88147	26.0411	5e-05	0.00085994	yes
YGL076C	RPL7A	VII:364334-365996	q1	q2	OK	18.3606	67.5602	1.87956	6.73173	5e-05	0.00085994	yes
YMR095C	SNO1	XIII:457284-457959	q1	q2	OK	2.61277	9.51754	1.86501	4.06758	0.00115	0.0108358	yes
YPL119C-A	YPL119C-A	XVI:324023-324287	q1	q2	OK	42.2924	153.685	1.86151	14.6764	5e-05	0.00085994	yes
RPR1	RPR1	V:117666-118035	q1	q2	OK	4832.92	17263.6	1.83677	11.0459	5e-05	0.00085994	yes
YDR050C	TPI1	IV:555725-556472	q1	q2	OK	1354.67	4822.51	1.83184	6.94542	5e-05	0.00085994	yes
YDR276C	PMP3	IV:1013475-1013643	q1	q2	OK	580.016	2045.31	1.81815	54.8984	5e-05	0.00085994	yes
Q0250	Q0250	MT:73757-75984	q1	q2	OK	371.308	1307.83	1.81649	7.55283	5e-05	0.00085994	yes
YNL336W	COS1	XIV:8329-9475	q1	q2	OK	9.10744	32.0601	1.81566	6.05625	5e-05	0.00085994	yes
YJL052W	TDH1	X:338270-339269	q1	q2	OK	1175.42	4077.44	1.79449	6.11877	5e-05	0.00085994	yes
YNL178W	RPS3	XIV:302679-303402	q1	q2	OK	371.79	1289.03	1.79372	7.7367	5e-05	0.00085994	yes
YPR132W	RPS23B	XVI:794964-795767	q1	q2	OK	208.431	721.485	1.7914	7.65114	5e-05	0.00085994	yes
YDR225W	HTA1	IV:915529-915928	q1	q2	OK	350.855	1212.3	1.7888	11.7996	5e-05	0.00085994	yes
YNR053C	NOG2	XIV:721119-723112	q1	q2	OK	196.952	668.715	1.76355	5.81007	5e-05	0.00085994	yes
YOR096W	RPS7A	XV:505793-506767	q1	q2	OK	268.812	911.915	1.7623	6.87943	5e-05	0.00085994	yes
YBL030C	PET9	II:163040-163997	q1	q2	OK	984.782	3334.51	1.7596	6.1272	5e-05	0.00085994	yes
YBR054W	YRO2	II:343100-344135	q1	q2	OK	154	520.459	1.75686	6.76316	5e-05	0.00085994	yes
YER060W-A	FCY22	V:276571-278164	q1	q2	OK	0.638503	2.13754	1.74319	2.62977	0.0059	0.0336218	yes
YLL050C	COF1	XII:39803-40414	q1	q2	OK	278.417	919.315	1.72331	8.28101	5e-05	0.00085994	yes
YDR003W-A	YDR003W-A	IV:454781-454904	q1	q2	OK	211.66	695.221	1.71572	62.5656	0.00445	0.027619	yes
YLR325C	RPL38	XII:781142-781379	q1	q2	OK	1565.54	5103.71	1.70489	26.0556	5e-05	0.00085994	yes
YNL162W	RPL42A	XIV:331321-332154	q1	q2	OK	121.174	390.944	1.68988	7.23009	5e-05	0.00085994	yes
YCR012W	PGK1	III:137745-139049	q1	q2	OK	2915.14	9386.54	1.68703	5.12852	5e-05	0.00085994	yes
YNL147W	LSM7	XIV:350939-351383	q1	q2	OK	10.8421	34.5567	1.67232	6.17815	0.0002	0.00273861	yes
YKR057W	RPS21A	XI:551656-552242	q1	q2	OK	110.762	352.691	1.67095	8.2381	5e-05	0.00085994	yes
YDR086C	SSS1	IV:616927-617170	q1	q2	OK	100.881	320.744	1.66876	18.5493	5e-05	0.00085994	yes
YMR116C	ASC1	XIII:499455-500688	q1	q2	OK	703.562	2219.09	1.65722	5.41273	5e-05	0.00085994	yes
YLR245C	YLR245C	XII:626501-626930	q1	q2	OK	10.4948	32.9162	1.64912	6.03064	0.0003	0.00372391	yes
YGR254W	ENO1	VII:1000926-1002240	q1	q2	OK	1525.38	4772.56	1.6456	5.11773	5e-05	0.00085994	yes
YHR048W	YHR048W	VIII:204606-206151	q1	q2	OK	0.781482	2.44149	1.64348	2.7393	0.00565	0.0327196	yes
YKL065W-A	YKL065W-A	XI:315953-316175	q1	q2	OK	25.815	80.2877	1.63697	12.8867	0.00575	0.0330307	yes
YGL008C	PMA1	VII:479909-482666	q1	q2	OK	1763.63	5472.4	1.63363	4.57148	5e-05	0.00085994	yes
YHR087W	YHR087W	VIII:280819-281155	q1	q2	OK	143.579	443.69	1.62771	12.3743	5e-05	0.00085994	yes
YBR118W	TEF2	II:477670-479047	q1	q2	OK	262.602	809.991	1.62503	5.71247	5e-05	0.00085994	yes
YCR098C	GIT1	III:297048-298605	q1	q2	OK	0.774554	2.36711	1.61169	2.67508	0.0057	0.032909	yes
YLR004C	YLR004C	XII:157933-159505	q1	q2	OK	2.59754	7.7877	1.58405	3.96629	5e-05	0.00085994	yes
YBL048W	YBL048W	II:127298-127610	q1	q2	OK	38.4429	114.736	1.57752	10.2124	5e-05	0.00085994	yes
YOL086C	ADH1	XV:159547-160594	q1	q2	OK	3271.37	9737.64	1.57368	4.96286	5e-05	0.00085994	yes
YDL160C-A	YDL160C-A	IV:169365-169608	q1	q2	OK	26.4105	78.0125	1.5626	11.2233	0.003	0.0215201	yes
YGR144W	THI4	VII:780398-781379	q1	q2	OK	6.12511	18.0863	1.56209	4.67666	5e-05	0.00085994	yes
YGR105W	VMA21	VII:698598-698832	q1	q2	OK	128.633	374.611	1.54213	19.06	5e-05	0.00085994	yes
YAL064W-B	YAL064W-B	I:12045-12426	q1	q2	OK	7.04689	20.3268	1.52832	4.91859	0.00535	0.0315584	yes
YDR119W-A	YDR119W-A	IV:691013-691214	q1	q2	OK	1991.28	5735.11	1.52613	34.4666	5e-05	0.00085994	yes
YML078W	CPR3	XIII:111001-111550	q1	q2	OK	176.841	508.577	1.52401	7.90203	5e-05	0.00085994	yes
YBL003C	HTA2	II:235393-235792	q1	q2	OK	309.277	885.474	1.51755	10.0856	5e-05	0.00085994	yes
YKL056C	TMA19	XI:334411-334915	q1	q2	OK	1823.28	5217.99	1.51696	7.17519	5e-05	0.00085994	yes
YJL166W	QCR8	X:106433-106718	q1	q2	OK	805.732	2299.98	1.51325	16.1233	5e-05	0.00085994	yes
YPR080W	YPR080W	XVI:700593-701970	q1	q2	OK	241.908	687.731	1.50739	5.33237	5e-05	0.00085994	yes
YOL147C	PEX11	XV:47932-48643	q1	q2	OK	20.3511	57.5736	1.5003	5.82138	5e-05	0.00085994	yes
Q0105	Q0105	MT:36539-43647	q1	q2	OK	100.175	282.988	1.49822	3.97649	5e-05	0.00085994	yes
YCL038C	ATG22	III:54940-56527	q1	q2	OK	24.9286	70.2545	1.49479	5.49958	5e-05	0.00085994	yes
YGL123W	RPS2	VII:277616-278381	q1	q2	OK	1273.64	3587.19	1.4939	5.63838	5e-05	0.00085994	yes
YPL148C	PPT2	XVI:272293-272815	q1	q2	OK	19.0474	53.1452	1.48035	6.12558	5e-05	0.00085994	yes
YER060W	FCY21	V:274566-276153	q1	q2	OK	13.349	37.0098	1.47117	5.07299	5e-05	0.00085994	yes
YHR184W	SSP1	VIII:472743-474459	q1	q2	OK	1.24587	3.44101	1.46568	2.92153	0.0014	0.0123174	yes
YMR244W	YMR244W	XIII:757249-758317	q1	q2	OK	1.30488	3.60055	1.4643	2.65318	0.00855	0.042938	yes
YMR316C-B	YMR316C-B	XIII:907320-910786	q1	q2	OK	21.9966	60.4528	1.45853	7.90086	0.00085	0.00862078	yes
YPL218W	SAR1	XVI:138697-139409	q1	q2	OK	180.389	494.894	1.45601	6.62965	5e-05	0.00085994	yes
YIL123W	SIM1	IX:127661-128148	q1	q2	OK	8.21589	22.3679	1.44494	4.68908	0.0008	0.00821583	yes
YML056C	IMD4	XIII:162193-164176	q1	q2	OK	32.8767	89.1917	1.43984	5.16419	5e-05	0.00085994	yes
YDR139C	RUB1	IV:733617-733924	q1	q2	OK	63.4225	171.806	1.43771	10.6552	5e-05	0.00085994	yes
YPR168W	NUT2	XVI:878075-878549	q1	q2	OK	17.6832	47.8488	1.43611	5.95221	5e-05	0.00085994	yes
YLR342W-A	YLR342W-A	XII:815809-815983	q1	q2	OK	89.98	243.452	1.43596	23.4474	0.00415	0.0267153	yes
YDR525W-A	SNA2	IV:1490595-1490835	q1	q2	OK	36.8918	99.5387	1.43196	11.7286	0.0014	0.0123174	yes
YOL012C	HTZ1	XV:303578-303983	q1	q2	OK	16.0655	43.1212	1.42443	6.03993	0.0003	0.00372391	yes
YGR201C	YGR201C	VII:902519-903197	q1	q2	OK	43.5572	116.849	1.42367	6.2552	5e-05	0.00085994	yes
YIL002W-A	YIL002W-A	IX:350300-350510	q1	q2	OK	65.8442	176.099	1.41926	16.3183	0.0014	0.0123174	yes
YDR286C	YDR286C	IV:1035230-1035575	q1	q2	OK	25.6105	68.42	1.41768	7.44084	5e-05	0.00085994	yes
YLL014W	YLL014W	XII:121321-121648	q1	q2	OK	94.6755	252.667	1.41617	10.592	5e-05	0.00085994	yes
YDL192W	ARF1	IV:116320-116866	q1	q2	OK	404.607	1079.16	1.41531	7.25258	5e-05	0.00085994	yes
YDR002W	YRB1	IV:453044-453650	q1	q2	OK	193.435	515.04	1.41283	6.92191	5e-05	0.00085994	yes
YLR075W	RPL10	XII:282926-283607	q1	q2	OK	1665.28	4430.36	1.41165	5.62379	5e-05	0.00085994	yes
YGR192C	TDH3	VII:882811-883810	q1	q2	OK	1655.44	4386.6	1.40588	4.68604	5e-05	0.00085994	yes
YLR010C	TEN1	XII:167319-167802	q1	q2	OK	5.63464	14.8203	1.39518	3.93276	0.00445	0.027619	yes
YJR085C	YJR085C	X:585119-585437	q1	q2	OK	353.55	929.634	1.39475	12.2493	5e-05	0.00085994	yes
YBL039W-B	YBL039W-B	II:143392-143572	q1	q2	OK	107.188	280.486	1.38779	23.1661	0.00135	0.0120634	yes
YLR307W	CDA1	XII:745619-746525	q1	q2	OK	3.81831	9.9857	1.38693	3.54695	0.00115	0.0108358	yes
YDR343C	YDR343C	IV:1159607-1161320	q1	q2	OK	191.212	496.433	1.37642	4.70166	5e-05	0.00085994	yes
Q0130	Q0130	MT:46722-46953	q1	q2	OK	13145.7	34030.3	1.37223	19.4883	5e-05	0.00085994	yes
YGR282C	BGL2	VII:1057782-1058724	q1	q2	OK	220.06	566.947	1.36532	5.46527	5e-05	0.00085994	yes
YJR077C	MIR1	X:577254-578190	q1	q2	OK	218.343	562.517	1.3653	5.47305	5e-05	0.00085994	yes
YIL018W	RPL2B	IX:316767-317932	q1	q2	OK	436.261	1121.99	1.36279	4.7703	5e-05	0.00085994	yes
YER074W	RPS24A	V:306322-307196	q1	q2	OK	150.865	387.931	1.36254	5.79379	5e-05	0.00085994	yes
YHR143W-A	RPC10	VIII:387232-387445	q1	q2	OK	87.6759	223.65	1.35099	16.8684	0.0003	0.00372391	yes
YOR031W	CRS5	XV:389212-389422	q1	q2	OK	38.9086	99.1798	1.34996	12.9511	0.00745	0.0389199	yes
YCR023C	YCR023C	III:158537-160373	q1	q2	OK	31.3799	79.8636	1.3477	4.91857	5e-05	0.00085994	yes
YJR009C	TDH2	X:453682-454681	q1	q2	OK	998.822	2532.8	1.34243	4.67123	5e-05	0.00085994	yes
YKL006W	RPL14A	XI:431905-432720	q1	q2	OK	47.0913	119.373	1.34194	5.63629	5e-05	0.00085994	yes
YHR174W	YHR174W	VIII:451326-452640	q1	q2	OK	999.02	2529.13	1.34005	4.24386	5e-05	0.00085994	yes
YPL090C	RPS6A	XVI:377290-378395	q1	q2	OK	113.277	285.578	1.33403	5.32264	5e-05	0.00085994	yes
YNL280C	ERG24	XIV:109094-110411	q1	q2	OK	67.5458	170.054	1.33205	5.14689	5e-05	0.00085994	yes
YJR010C-A	SPC1	X:458076-458361	q1	q2	OK	41.0598	103.127	1.32862	9.3033	0.00035	0.00421624	yes
YMR203W	TOM40	XIII:668491-669655	q1	q2	OK	61.474	153.328	1.31857	5.19108	5e-05	0.00085994	yes
YGL225W	VRG4	VII:76893-77907	q1	q2	OK	102.874	256.503	1.3181	5.36424	5e-05	0.00085994	yes
YDL083C	RPS16B	IV:306925-307789	q1	q2	OK	115.641	288.325	1.31804	5.62933	5e-05	0.00085994	yes
YGR209C	TRX2	VII:912912-913227	q1	q2	OK	464.805	1158.5	1.31756	11.8193	5e-05	0.00085994	yes
YOR063W	RPL3	XV:444685-445849	q1	q2	OK	1096.1	2716.43	1.30934	4.29766	5e-05	0.00085994	yes
YJR063W	RPA12	X:555194-555572	q1	q2	OK	10.7327	26.4977	1.30385	4.8826	0.00345	0.0235078	yes
YPL087W	YDC1	XVI:383454-384408	q1	q2	OK	115.84	285.741	1.30257	5.43518	5e-05	0.00085994	yes
YDR513W	GRX2	IV:1470499-1471448	q1	q2	OK	193.069	473.74	1.29498	3.59328	5e-05	0.00085994	yes
YKR093W	PTR2	XI:615729-617535	q1	q2	OK	1.12141	2.7487	1.29344	2.47696	0.00415	0.0267153	yes
YIL124W	AYR1	IX:126203-127097	q1	q2	OK	81.5401	199.858	1.2934	5.44793	5e-05	0.00085994	yes
YDR450W	RPS18A	IV:1359922-1360798	q1	q2	OK	207.691	508.078	1.29061	5.37541	5e-05	0.00085994	yes
YDR345C	HXT3	IV:1162956-1164660	q1	q2	OK	2.46244	5.97767	1.27949	3.14337	0.0002	0.00273861	yes
YOR161C	PNS1	XV:636938-638558	q1	q2	OK	82.0357	198.548	1.27516	4.15534	5e-05	0.00085994	yes
YDR447C	RPS17B	IV:1354828-1355553	q1	q2	OK	251.199	607.772	1.2747	5.72086	5e-05	0.00085994	yes
YDR154C	YDR154C	IV:768402-769000	q1	q2	OK	1395.01	3370.43	1.27266	2.12691	0.00365	0.0244046	yes
YDL210W	UGA4	IV:84269-85985	q1	q2	OK	15.5563	37.5192	1.27014	4.47273	5e-05	0.00085994	yes
YPL274W	SAM3	XVI:22937-24701	q1	q2	OK	48.9136	117.706	1.26688	4.67235	5e-05	0.00085994	yes
YKL163W	PIR3	XI:144400-145378	q1	q2	OK	3.51004	8.43806	1.26543	3.14402	0.0012	0.0111778	yes
YGL103W	RPL28	VII:310966-311933	q1	q2	OK	618.367	1485.35	1.26427	4.68607	5e-05	0.00085994	yes
YMR071C	TVP18	XIII:410761-411265	q1	q2	OK	92.311	220.954	1.25917	6.65406	5e-05	0.00085994	yes
YIR028W	DAL4	IX:408467-410375	q1	q2	OK	10.1133	24.0231	1.24816	4.13695	5e-05	0.00085994	yes
YGL198W	YIP4	VII:123571-124298	q1	q2	OK	113.809	270.03	1.24651	4.03417	5e-05	0.00085994	yes
YFL045C	SEC53	VI:43627-44392	q1	q2	OK	425.696	1009.39	1.24559	5.23645	5e-05	0.00085994	yes
Q0045	Q0045	MT:13817-26701	q1	q2	OK	226.841	537.703	1.24513	2.39172	0.0014	0.0123174	yes
YBR021W	FUR4	II:281442-283344	q1	q2	OK	24.2313	57.4319	1.24498	4.45844	5e-05	0.00085994	yes
YJR105W	ADO1	X:623580-624603	q1	q2	OK	323.4	765.022	1.24218	4.65498	5e-05	0.00085994	yes
YKL053C-A	MDM35	XI:339181-339442	q1	q2	OK	161.39	381.039	1.23939	13.4404	5e-05	0.00085994	yes
YLL052C	AQY2	XII:35502-36361	q1	q2	OK	20.6868	48.8223	1.23883	2.08981	0.00365	0.0244046	yes
YDR382W	RPP2B	IV:1239491-1239824	q1	q2	OK	1443.66	3385.84	1.22978	9.70766	5e-05	0.00085994	yes
YFL056C	AAD6	VI:14792-15431	q1	q2	OK	15.1111	35.4146	1.22874	4.59149	5e-05	0.00085994	yes
YPL211W	NIP7	XVI:153494-154040	q1	q2	OK	95.2414	222.513	1.22423	6.20709	5e-05	0.00085994	yes
YML022W	APT1	XIII:228936-229500	q1	q2	OK	230.739	538.963	1.22392	6.17125	5e-05	0.00085994	yes
YBR069C	TAT1	II:376573-378433	q1	q2	OK	4.68304	10.886	1.21695	3.57502	5e-05	0.00085994	yes
YKL008C	LAC1	XI:427294-428551	q1	q2	OK	59.4052	138.052	1.21655	4.73371	5e-05	0.00085994	yes
YPL028W	ERG10	XVI:498095-499292	q1	q2	OK	293.17	680.531	1.21492	4.46384	5e-05	0.00085994	yes
YCR031C	RPS14A	III:177499-178220	q1	q2	OK	38.0623	88.3105	1.21422	5.15239	5e-05	0.00085994	yes
YJL171C	YJL171C	X:99703-100894	q1	q2	OK	203.743	471.649	1.21096	4.57147	5e-05	0.00085994	yes
YML081C-A	ATP18	XIII:103982-104162	q1	q2	OK	288.133	666.591	1.21007	27.1244	5e-05	0.00085994	yes
YFR044C	YFR044C	VI:239991-241437	q1	q2	OK	47.2704	108.937	1.20449	4.55967	5e-05	0.00085994	yes
YNR034W	SOL1	XIV:690320-691286	q1	q2	OK	14.4293	33.2022	1.20228	4.28636	5e-05	0.00085994	yes
YLR262C-A	TMA7	XII:669467-669662	q1	q2	OK	956.455	2200.79	1.20226	28.0277	5e-05	0.00085994	yes
YKL219W	YKL219W	XI:14484-15708	q1	q2	OK	9.87864	22.7211	1.20165	3.98164	5e-05	0.00085994	yes
YOR192C	YOR192C	XV:698767-700567	q1	q2	OK	5.32596	12.2138	1.19739	3.62785	5e-05	0.00085994	yes
YOL039W	RPP2A	XV:254296-254617	q1	q2	OK	864.742	1972.64	1.18979	10.4228	5e-05	0.00085994	yes
YGR232W	NAS6	VII:953959-954646	q1	q2	OK	80.3951	183.064	1.18717	5.41059	5e-05	0.00085994	yes
YKL137W	YKL137W	XI:185956-186292	q1	q2	OK	151.858	345.56	1.18621	9.13109	5e-05	0.00085994	yes
YBR109C	CMD1	II:457918-458362	q1	q2	OK	19.2873	43.8632	1.18536	5.0637	0.00025	0.00322964	yes
YDR155C	CPR1	IV:768402-769000	q1	q2	OK	1443.58	3281.26	1.1846	2.75331	0.0003	0.00372391	yes
YMR303C	ADH2	XIII:873290-874337	q1	q2	OK	117.847	267.218	1.1811	4.81123	5e-05	0.00085994	yes
YCR021C	HSP30	III:156108-157107	q1	q2	OK	29.4063	66.6508	1.1805	4.50568	5e-05	0.00085994	yes
YJR139C	HOM6	X:689444-690524	q1	q2	OK	475.357	1076.48	1.17924	4.2642	5e-05	0.00085994	yes
YNR056C	BIO5	XIV:731617-733303	q1	q2	OK	3.8325	8.66948	1.17766	3.23765	0.0001	0.00152267	yes
YLR359W	ADE13	XII:844281-845730	q1	q2	OK	485.73	1096.81	1.17509	3.92732	5e-05	0.00085994	yes
YOR228C	YOR228C	XV:766868-767777	q1	q2	OK	67.7375	152.859	1.17417	4.94053	5e-05	0.00085994	yes
YER039C	HVG1	V:228450-229205	q1	q2	OK	16.7494	37.7947	1.17407	3.16629	0.0001	0.00152267	yes
YLR311C	YLR311C	XII:757264-757612	q1	q2	OK	22.6243	50.7988	1.16692	5.74024	0.0014	0.0123174	yes
YER178W	PDA1	V:546816-548079	q1	q2	OK	102.325	229.585	1.16587	4.53351	5e-05	0.00085994	yes
YBL049W	MOH1	II:126827-127244	q1	q2	OK	63.8215	143.071	1.16462	6.52645	5e-05	0.00085994	yes
YNR064C	YNR064C	XIV:749135-750008	q1	q2	OK	4.09422	9.17679	1.1644	2.98732	0.0027	0.0199444	yes
YPL058C	PDR12	XVI:445841-450377	q1	q2	OK	11.2794	25.2368	1.16185	3.97353	5e-05	0.00085994	yes
YHR021C	RPS27B	VIII:147870-148669	q1	q2	OK	209.793	467.979	1.15748	5.00276	5e-05	0.00085994	yes
YDR352W	YDR352W	IV:1181800-1182754	q1	q2	OK	34.1708	76.1897	1.15683	4.56407	5e-05	0.00085994	yes
YLR170C	APS1	XII:500334-501122	q1	q2	OK	29.6055	65.9573	1.15566	3.57449	5e-05	0.00085994	yes
YKL026C	GPX1	XI:389379-389883	q1	q2	OK	47.6949	106.204	1.15494	5.56749	5e-05	0.00085994	yes
YJL196C	ELO1	X:67849-68782	q1	q2	OK	88.4358	196.734	1.15354	4.78892	5e-05	0.00085994	yes
YAL060W	BDH1	I:35154-36303	q1	q2	OK	391.141	870.078	1.15346	4.22492	5e-05	0.00085994	yes
YJL190C	RPS22A	X:74909-75302	q1	q2	OK	319.787	709.715	1.15013	7.73296	5e-05	0.00085994	yes
YPL079W	RPL21B	XVI:406635-407539	q1	q2	OK	40.4317	89.5582	1.14734	4.66125	5e-05	0.00085994	yes
YBR293W	VBA2	II:787005-788430	q1	q2	OK	26.2787	58.1546	1.146	4.23701	5e-05	0.00085994	yes
YIL013C	PDR11	IX:328206-332442	q1	q2	OK	1.72733	3.81174	1.14191	3.06815	0.00015	0.00215201	yes
YDR249C	YDR249C	IV:958680-959802	q1	q2	OK	10.3277	22.7845	1.14153	3.78965	5e-05	0.00085994	yes
Q0275	Q0275	MT:79212-80022	q1	q2	OK	980.144	2159.02	1.13931	4.38579	5e-05	0.00085994	yes
YPL198W	RPL7B	XVI:173151-174756	q1	q2	OK	10.7312	23.6304	1.13883	3.50417	5e-05	0.00085994	yes
YDL185W	TFP1	IV:126607-130002	q1	q2	OK	517.77	1139.71	1.13829	2.99928	5e-05	0.00085994	yes
YDL191W	RPL35A	IV:117663-118517	q1	q2	OK	8.25854	18.1784	1.13827	3.58082	0.00035	0.00421624	yes
YHL036W	MUP3	VIII:26240-27881	q1	q2	OK	39.7912	87.5159	1.1371	4.25749	5e-05	0.00085994	yes
YLR372W	SUR4	XII:867353-868391	q1	q2	OK	132.421	289.932	1.13059	4.48945	5e-05	0.00085994	yes
YGR132C	PHB1	VII:755588-756452	q1	q2	OK	212.46	464.683	1.12906	4.77714	5e-05	0.00085994	yes
YDR428C	YDR428C	IV:1323453-1324239	q1	q2	OK	16.6739	36.448	1.12824	4.17136	5e-05	0.00085994	yes
YMR142C	RPL13B	XIII:550205-551207	q1	q2	OK	273.212	595.377	1.12378	3.53246	5e-05	0.00085994	yes
YHR122W	YHR122W	VIII:353624-354320	q1	q2	OK	56.6654	123.48	1.12373	4.96584	5e-05	0.00085994	yes
YGL077C	HNM1	VII:362224-363916	q1	q2	OK	160.646	348.887	1.11887	3.86564	5e-05	0.00085994	yes
YOL158C	ENB1	XV:19490-21311	q1	q2	OK	13.5441	29.3711	1.11674	3.85396	5e-05	0.00085994	yes
YML001W	YPT7	XIII:267173-267800	q1	q2	OK	210.465	455.453	1.11372	5.41868	5e-05	0.00085994	yes
YOR204W	DED1	XV:721945-724725	q1	q2	OK	340.307	735.525	1.11194	2.99848	5e-05	0.00085994	yes
YBR196C	PGI1	II:612235-613900	q1	q2	OK	1147.58	2479.09	1.11121	3.31024	5e-05	0.00085994	yes
YJR094W-A	RPL43B	X:608304-608858	q1	q2	OK	314.259	678.804	1.11104	5.74753	5e-05	0.00085994	yes
YDL081C	RPP1A	IV:309801-310122	q1	q2	OK	1699.61	3670.43	1.11075	9.29959	5e-05	0.00085994	yes
YHR096C	HXT5	VIII:294668-296447	q1	q2	OK	207.935	444.666	1.09659	3.64777	5e-05	0.00085994	yes
YIL156W-B	YIL156W-B	IX:46948-47973	q1	q2	OK	128.525	274.724	1.09594	2.1636	0.0041	0.0266034	yes
YFL059W	YFL059W	VI:11362-12259	q1	q2	OK	3.88961	8.2845	1.09079	2.73341	0.00635	0.0352024	yes
YGL054C	ERV14	VII:400870-401287	q1	q2	OK	184.922	393.86	1.09077	6.84139	5e-05	0.00085994	yes
YDL004W	ATP16	IV:443028-443511	q1	q2	OK	505.941	1076.16	1.08885	6.06002	5e-05	0.00085994	yes
YLR304C	ACO1	XII:735211-737548	q1	q2	OK	1102.2	2343.6	1.08834	3.09396	5e-05	0.00085994	yes
YLR167W	RPS31	XII:498946-499405	q1	q2	OK	3426.9	7269.4	1.08493	5.42224	5e-05	0.00085994	yes
YIL016W	SNL1	IX:321453-321933	q1	q2	OK	25.1895	53.3138	1.08169	4.76457	0.00025	0.00322964	yes
YBR070C	ALG14	II:379220-379934	q1	q2	OK	26.0398	55.0813	1.08084	4.35715	5e-05	0.00085994	yes
YBR187W	YBR187W	II:602633-603476	q1	q2	OK	110.309	233.095	1.07937	4.639	5e-05	0.00085994	yes
YPL264C	YPL264C	XVI:43282-44344	q1	q2	OK	17.3933	36.701	1.07729	3.90265	5e-05	0.00085994	yes
YNR061C	YNR061C	XIV:742880-743540	q1	q2	OK	67.5593	142.468	1.07641	4.88178	5e-05	0.00085994	yes
YJL116C	NCA3	X:193859-194873	q1	q2	OK	4.15146	8.74641	1.07507	2.78142	0.0025	0.0189073	yes
YNR055C	HOL1	XIV:728425-730186	q1	q2	OK	70.78	149.084	1.07471	3.96946	5e-05	0.00085994	yes
YHL040C	ARN1	VIII:19087-20971	q1	q2	OK	38.2961	80.4012	1.07002	3.87542	5e-05	0.00085994	yes
YLL049W	LDB18	XII:40665-41205	q1	q2	OK	31.9682	66.9787	1.06707	4.77387	5e-05	0.00085994	yes
YHR051W	COX6	VIII:209704-210151	q1	q2	OK	811.258	1699.53	1.0669	6.16991	5e-05	0.00085994	yes
YGL012W	ERG4	VII:472854-474276	q1	q2	OK	218.772	457.867	1.0655	3.76467	5e-05	0.00085994	yes
YPL092W	SSU1	XVI:373792-375169	q1	q2	OK	35.6122	74.4794	1.06447	4.00855	5e-05	0.00085994	yes
YDR032C	PST2	IV:504098-504695	q1	q2	OK	523.585	1092.58	1.06124	5.10051	5e-05	0.00085994	yes
YNL220W	ADE12	XIV:234412-235714	q1	q2	OK	276.304	576.37	1.06074	3.8534	5e-05	0.00085994	yes
YPL036W	PMA2	XVI:482842-485686	q1	q2	OK	30.3184	63.1471	1.05852	3.65141	5e-05	0.00085994	yes
YBR106W	PHO88	II:452657-453224	q1	q2	OK	468.956	974.839	1.05571	5.25043	5e-05	0.00085994	yes
YMR143W	RPS16A	XIII:551927-552903	q1	q2	OK	232.405	480.915	1.04914	4.23511	5e-05	0.00085994	yes
YFL039C	ACT1	VI:53259-54696	q1	q2	OK	153.703	317.628	1.04719	3.82671	5e-05	0.00085994	yes
YLR249W	YEF3	XII:636779-639914	q1	q2	OK	1485.21	3066.31	1.04584	2.81318	0.00015	0.00215201	yes
YOR079C	ATX2	XV:473474-474416	q1	q2	OK	32.3782	66.8424	1.04574	4.11635	5e-05	0.00085994	yes
YKL096W	CWP1	XI:261131-261851	q1	q2	OK	30.8427	63.5734	1.04349	4.32319	5e-05	0.00085994	yes
YER009W	NTF2	V:172114-172492	q1	q2	OK	243.831	502.413	1.04299	7.24562	5e-05	0.00085994	yes
YDR384C	ATO3	IV:1241203-1242031	q1	q2	OK	64.0727	131.623	1.03863	4.43497	5e-05	0.00085994	yes
YOR270C	VPH1	XV:828051-830574	q1	q2	OK	296.431	608.95	1.03863	3.20145	5e-05	0.00085994	yes
YAR023C	YAR023C	I:179280-179820	q1	q2	OK	10.6454	21.8657	1.03844	3.51383	0.00395	0.0258653	yes
YML024W	RPS17A	XIII:225888-226697	q1	q2	OK	502.362	1030.8	1.03697	4.22672	5e-05	0.00085994	yes
YOR034C-A	YOR034C-A	XV:397425-397668	q1	q2	OK	59.0589	120.664	1.03076	9.44429	0.00505	0.0302894	yes
YPL134C	ODC1	XVI:298570-299503	q1	q2	OK	181.34	370.223	1.0297	4.28552	5e-05	0.00085994	yes
YEL027W	CUP5	V:100768-101251	q1	q2	OK	268.327	547.713	1.02943	5.84042	5e-05	0.00085994	yes
YOR210W	RPB10	XV:738319-738532	q1	q2	OK	118.547	241.598	1.02715	13.6949	0.0022	0.0173748	yes
YOR327C	SNC2	XV:930733-931081	q1	q2	OK	128.257	261.299	1.02666	7.42253	5e-05	0.00085994	yes
YDR321W	ASP1	IV:1108701-1109847	q1	q2	OK	87.4768	178.168	1.02626	4.05176	5e-05	0.00085994	yes
YCR024C-B	YCR024C-B	III:162598-162865	q1	q2	OK	718.694	1462.62	1.0251	12.3796	5e-05	0.00085994	yes
YOL127W	RPL25	XV:80347-81190	q1	q2	OK	302.209	614.68	1.02429	4.287	5e-05	0.00085994	yes
YBR296C	PHO89	II:796797-798522	q1	q2	OK	3.9323	7.99286	1.02334	2.83689	0.0009	0.009	yes
YGR183C	QCR9	VII:859062-859476	q1	q2	OK	341.203	693.447	1.02315	6.61545	5e-05	0.00085994	yes
YCR034W	FEN1	III:190591-191635	q1	q2	OK	21.5703	43.8309	1.0229	3.80756	5e-05	0.00085994	yes
YIL069C	RPS24B	IX:231552-232369	q1	q2	OK	25.4156	51.523	1.0195	3.99487	5e-05	0.00085994	yes
YDR078C	SHU2	IV:602197-602869	q1	q2	OK	7.48014	15.1555	1.01871	3.04152	0.00415	0.0267153	yes
YMR088C	VBA1	XIII:443413-445102	q1	q2	OK	95.6752	193.841	1.01866	3.72621	5e-05	0.00085994	yes
YJR101W	YJR101W	X:618233-619034	q1	q2	OK	51.6139	104.359	1.01572	4.30859	5e-05	0.00085994	yes
YHR007C	ERG11	VIII:120090-121683	q1	q2	OK	176.049	355.533	1.014	3.61058	5e-05	0.00085994	yes
YGR182C	YGR182C	VII:858286-858904	q1	q2	OK	328.983	664.142	1.01348	3.20479	5e-05	0.00085994	yes
YGR175C	ERG1	VII:846932-848423	q1	q2	OK	426.896	859.965	1.01039	3.40277	0.0001	0.00152267	yes
YPL095C	EEB1	XVI:368070-369441	q1	q2	OK	22.7033	45.7325	1.01032	3.67568	5e-05	0.00085994	yes
YOR099W	KTR1	XV:511824-513006	q1	q2	OK	234.963	472.984	1.00936	3.79016	5e-05	0.00085994	yes
YPL162C	YPL162C	XVI:243205-244027	q1	q2	OK	13.5897	27.3452	1.00877	3.5442	0.00035	0.00421624	yes
YNL010W	YNL010W	XIV:613634-614360	q1	q2	OK	160.01	321.512	1.00671	4.58845	5e-05	0.00085994	yes
YOR020C	HSP10	XV:370523-370844	q1	q2	OK	391.935	787.344	1.00638	8.77256	5e-05	0.00085994	yes
YML126C	ERG13	XIII:19059-20535	q1	q2	OK	70.4599	141.365	1.00455	3.82674	5e-05	0.00085994	yes
YGR024C	THG1	VII:531882-532596	q1	q2	OK	68.5172	137.258	1.00236	4.45994	5e-05	0.00085994	yes
YNL333W	SNZ2	XIV:13266-14163	q1	q2	OK	4.01551	8.03971	1.00156	2.51793	0.0074	0.0387296	yes
YBR287W	ZSP1	II:776570-777854	q1	q2	OK	64.502	128.825	0.997997	3.86355	5e-05	0.00085994	yes
YLL061W	MMP1	XII:17955-19707	q1	q2	OK	117.083	233.659	0.99687	3.53428	5e-05	0.00085994	yes
YBL099W	ATP1	II:36988-38690	q1	q2	OK	400.47	798.298	0.995234	2.88307	5e-05	0.00085994	yes
YPL249C-A	YPL249C-A	XVI:75698-76239	q1	q2	OK	112.191	222.936	0.990674	5.08116	5e-05	0.00085994	yes
YPR102C	YPR102C	XVI:731223-731748	q1	q2	OK	282.855	560.351	0.986267	5.30427	5e-05	0.00085994	yes
YOL120C	RPL18A	XV:93394-94402	q1	q2	OK	333.726	660.637	0.985197	3.7923	5e-05	0.00085994	yes
YGL026C	TRP5	VII:446411-448535	q1	q2	OK	344.009	680.774	0.984728	3.08054	5e-05	0.00085994	yes
YDR441C	APT2	IV:1344516-1345062	q1	q2	OK	90.6915	178.958	0.98058	4.91036	5e-05	0.00085994	yes
YBL087C	RPL23A	II:59821-60739	q1	q2	OK	193.852	382.373	0.980022	4.0711	5e-05	0.00085994	yes
YOL092W	YOL092W	XV:144203-145130	q1	q2	OK	37.3774	73.5638	0.97683	3.88638	5e-05	0.00085994	yes
YJR143C	YJR143C	X:698325-700614	q1	q2	OK	129.031	253.242	0.972797	3.2376	0.0001	0.00152267	yes
YMR241W	YHM2	XIII:751960-752905	q1	q2	OK	248.404	486.645	0.970182	3.96169	5e-05	0.00085994	yes
YLL041C	SDH2	XII:53130-53931	q1	q2	OK	502.025	983.036	0.969485	3.99554	0.0001	0.00152267	yes
YGL255W	ZRT1	VII:20977-22108	q1	q2	OK	46.886	91.755	0.968629	3.75691	5e-05	0.00085994	yes
YPR028W	YOP1	XVI:623526-624202	q1	q2	OK	322.805	631.084	0.967168	4.45603	5e-05	0.00085994	yes
YEL046C	GLY1	V:67628-68792	q1	q2	OK	134.726	263.361	0.967016	3.79115	5e-05	0.00085994	yes
YHR216W	YHR216W	VIII:554395-555967	q1	q2	OK	16.7502	32.7422	0.966972	3.39293	5e-05	0.00085994	yes
YNL069C	RPL16B	XIV:493955-495001	q1	q2	OK	457.297	891.511	0.963121	3.57236	5e-05	0.00085994	yes
YGR260W	TNA1	VII:1012480-1014089	q1	q2	OK	199.24	388.406	0.963059	2.95457	5e-05	0.00085994	yes
YLL039C	UBI4	XII:64061-65207	q1	q2	OK	259.763	506.302	0.962803	3.66165	5e-05	0.00085994	yes
YDR038C	YDR038C	IV:527421-530697	q1	q2	OK	4.16385	8.1047	0.960841	2.93199	5e-05	0.00085994	yes
YGR295C	COS6	VII:1081583-1082729	q1	q2	OK	48.9992	95.3655	0.960708	3.77283	5e-05	0.00085994	yes
YER117W	RPL23B	V:396768-397653	q1	q2	OK	395.542	769.324	0.959762	3.86725	5e-05	0.00085994	yes
YMR035W	IMP2	XIII:341141-341675	q1	q2	OK	38.0295	73.8809	0.958083	4.38857	0.0002	0.00273861	yes
YEL047C	YEL047C	V:65384-66797	q1	q2	OK	73.2263	142.078	0.956254	3.66809	5e-05	0.00085994	yes
YJR048W	CYC1	X:526334-526664	q1	q2	OK	663.857	1287.32	0.955423	8.09749	5e-05	0.00085994	yes
YDR100W	TVP15	IV:655012-655444	q1	q2	OK	116.346	225.562	0.955104	5.66309	5e-05	0.00085994	yes
YGL104C	VPS73	VII:308712-310173	q1	q2	OK	32.7647	63.5172	0.955007	3.57872	5e-05	0.00085994	yes
YKR053C	YSR3	XI:534066-535281	q1	q2	OK	9.12943	17.6928	0.954568	3.07092	0.0002	0.00273861	yes
YIR037W	HYR1	IX:423127-423619	q1	q2	OK	166.032	321.644	0.954006	5.26834	5e-05	0.00085994	yes
YNL302C	RPS19B	XIV:61957-62943	q1	q2	OK	231.104	447.586	0.953622	3.83365	5e-05	0.00085994	yes
YLR050C	YLR050C	XII:245586-246072	q1	q2	OK	31.6332	61.2289	0.952772	4.33928	0.00085	0.00862078	yes
YLL053C	YLL053C	XII:35502-36361	q1	q2	OK	33.3885	64.5961	0.952095	2.55729	0.00415	0.0267153	yes
YKL100C	YKL100C	XI:253696-255460	q1	q2	OK	88.0795	169.935	0.948105	3.27299	5e-05	0.00085994	yes
YMR122W-A	YMR122W-A	XIII:511314-511569	q1	q2	OK	244.308	471.28	0.947882	11.2324	0.0001	0.00152267	yes
YHR020W	YHR020W	VIII:143995-146062	q1	q2	OK	109.078	210.379	0.947625	3.29518	0.0001	0.00152267	yes
YLR038C	COX12	XII:224920-225172	q1	q2	OK	1896.44	3654.1	0.946221	12.7785	5e-05	0.00085994	yes
YDR502C	SAM2	IV:1453309-1454464	q1	q2	OK	109.156	210.228	0.945569	3.75825	5e-05	0.00085994	yes
YKR104W	YKR104W	XI:656835-657756	q1	q2	OK	5.44512	10.4662	0.942708	2.61461	0.0062	0.0347419	yes
YIL066C	RNR3	IX:238098-240708	q1	q2	OK	1.97109	3.78869	0.942703	2.34167	0.00345	0.0235078	yes
YJL023C	PET130	X:397354-398417	q1	q2	OK	10.2606	19.7169	0.942315	2.70856	0.0007	0.00732051	yes
YER095W	RAD51	V:349979-351182	q1	q2	OK	54.7373	105.174	0.942177	3.64869	5e-05	0.00085994	yes
YDR378C	LSM6	IV:1229348-1229609	q1	q2	OK	324.54	623.538	0.942081	11.1609	5e-05	0.00085994	yes
YBL092W	RPL32	II:45644-45977	q1	q2	OK	67.8736	130.374	0.941728	6.37195	0.00045	0.00519091	yes
YBL001C	ECM15	II:237152-237467	q1	q2	OK	615.233	1181.33	0.941213	8.55877	5e-05	0.00085994	yes
YDR115W	YDR115W	IV:681923-682492	q1	q2	OK	227.057	435.852	0.940785	2.93365	5e-05	0.00085994	yes
YDR025W	RPS11A	IV:491514-492324	q1	q2	OK	70.2178	134.758	0.940464	4.0535	5e-05	0.00085994	yes
YER044C	ERG28	V:237569-238016	q1	q2	OK	122.348	234.636	0.939436	5.42439	5e-05	0.00085994	yes
YLR220W	CCC1	XII:576824-577793	q1	q2	OK	205.495	393.881	0.938659	3.83599	5e-05	0.00085994	yes
YDR342C	YDR342C	IV:1154215-1155928	q1	q2	OK	239.156	458.166	0.937918	3.17827	0.00025	0.00322964	yes
YFL034C-A	RPL22B	VI:64242-64932	q1	q2	OK	24.7519	47.3196	0.934899	3.75972	0.0005	0.00563116	yes
YDR226W	ADK1	IV:916485-917154	q1	q2	OK	744.171	1422.64	0.934866	4.08497	5e-05	0.00085994	yes
YAL054C	ACS1	I:42880-45022	q1	q2	OK	9.16208	17.4993	0.933552	3.09863	0.00015	0.00215201	yes
YKL141W	SDH3	XI:179666-180263	q1	q2	OK	155.598	296.746	0.931411	4.62866	5e-05	0.00085994	yes
YOL020W	TAT2	XV:286171-287950	q1	q2	OK	15.5517	29.6401	0.930476	3.17502	0.0001	0.00152267	yes
YDR438W	YDR438W	IV:1338273-1339386	q1	q2	OK	25.2053	48.0247	0.93005	3.50073	0.0001	0.00152267	yes
YML058W	SML1	XIII:159382-159697	q1	q2	OK	70.4152	134.031	0.928605	6.69319	0.0013	0.0117453	yes
YGL186C	YGL186C	VII:151036-152776	q1	q2	OK	87.4636	166.112	0.925404	3.40175	5e-05	0.00085994	yes
YLR340W	RPP0	XII:805783-806825	q1	q2	OK	933.691	1773.28	0.925401	2.60426	0.00055	0.00610992	yes
YBR145W	ADH5	II:533761-534817	q1	q2	OK	123.512	234.513	0.925018	3.71915	5e-05	0.00085994	yes
YBR183W	YPC1	II:596114-597065	q1	q2	OK	69.2894	131.457	0.923887	3.85274	5e-05	0.00085994	yes
YLR185W	RPL37A	XII:522662-523288	q1	q2	OK	42.9318	81.4452	0.923782	4.11267	0.00025	0.00322964	yes
YPR149W	NCE102	XVI:829917-830439	q1	q2	OK	184.538	349.178	0.920049	4.9435	5e-05	0.00085994	yes
YMR300C	ADE4	XIII:865558-867091	q1	q2	OK	120.235	227.49	0.919947	3.41586	5e-05	0.00085994	yes
YMR015C	ERG5	XIII:300868-302485	q1	q2	OK	59.896	113.275	0.919294	3.45708	5e-05	0.00085994	yes
YEL034W	HYP2	V:85612-86598	q1	q2	OK	639.118	1208.02	0.918494	4.40674	0.00025	0.00322964	yes
YMR292W	GOT1	XIII:854794-855293	q1	q2	OK	54.3836	102.647	0.916449	4.57623	0.0003	0.00372391	yes
YDL215C	GDH2	IV:70639-73918	q1	q2	OK	83.6402	157.782	0.915668	3.03145	0.0001	0.00152267	yes
YEL004W	YEA4	V:146950-147979	q1	q2	OK	16.4047	30.9279	0.914801	3.2783	0.00035	0.00421624	yes
YDL075W	RPL31A	IV:322225-322988	q1	q2	OK	140.942	265.686	0.914622	4.09419	5e-05	0.00085994	yes
YDR158W	HOM2	IV:770356-771454	q1	q2	OK	946.246	1783.73	0.914613	3.13391	0.00045	0.00519091	yes
YDL182W	LYS20	IV:133436-134723	q1	q2	OK	11.8677	22.313	0.910847	3.08323	0.00025	0.00322964	yes
YJR073C	OPI3	X:572314-572935	q1	q2	OK	705.841	1323.58	0.907036	4.15582	0.0001	0.00152267	yes
YDR367W	YDR367W	IV:1212847-1213614	q1	q2	OK	50.7804	95.2151	0.906921	3.88032	0.0001	0.00152267	yes
YOR285W	YOR285W	XV:849634-850054	q1	q2	OK	896.723	1680.37	0.906049	5.60602	5e-05	0.00085994	yes
YBL064C	PRX1	II:100370-101156	q1	q2	OK	395.242	739.845	0.904487	3.84233	0.00015	0.00215201	yes
YLR029C	RPL15A	XII:201975-202590	q1	q2	OK	1936.8	3624.55	0.904128	3.81219	0.0005	0.00563116	yes
YOR167C	RPS28A	XV:648803-649007	q1	q2	OK	4857.39	9089.63	0.90404	19.4654	5e-05	0.00085994	yes
YLR355C	ILV5	XII:838065-839253	q1	q2	OK	1161.59	2172.11	0.902996	2.91843	0.0007	0.00732051	yes
YNL104C	LEU4	XIV:424894-426808	q1	q2	OK	275.868	515.077	0.90081	2.634	0.0002	0.00273861	yes
YIL148W	RPL40A	IX:68707-69528	q1	q2	OK	299.894	559.467	0.899599	3.82109	5e-05	0.00085994	yes
YJL059W	YHC3	X:324963-326190	q1	q2	OK	4.28396	7.98661	0.898639	2.39031	0.00735	0.038645	yes
YLL033W	YLL033W	XII:73408-74101	q1	q2	OK	10.4236	19.416	0.897398	2.95487	0.00395	0.0258653	yes
YLR441C	RPS1A	XII:1018140-1018908	q1	q2	OK	1027.28	1913.31	0.897241	3.54038	0.0002	0.00273861	yes
YPR011C	YPR011C	XVI:583061-584042	q1	q2	OK	32.9858	61.4237	0.89695	3.53119	5e-05	0.00085994	yes
YDR284C	DPP1	IV:1030549-1031419	q1	q2	OK	135.089	251.42	0.89619	3.84505	5e-05	0.00085994	yes
YLR153C	ACS2	XII:445523-447575	q1	q2	OK	196.39	365.502	0.896154	2.98432	0.0003	0.00372391	yes
YER066W	YER066W	V:290241-290799	q1	q2	OK	16.3538	30.4087	0.894853	3.39231	0.00335	0.023158	yes
YNL270C	ALP1	XIV:135939-137661	q1	q2	OK	4.39832	8.17393	0.894077	2.52651	0.0033	0.0229234	yes
YDR064W	RPS13	IV:579457-580452	q1	q2	OK	197.788	367.4	0.893396	3.63662	5e-05	0.00085994	yes
YGL234W	ADE5,7	VII:56481-58890	q1	q2	OK	311.266	577.301	0.891177	2.76214	0.0003	0.00372391	yes
YDR084C	TVP23	IV:613404-614004	q1	q2	OK	61.9066	114.736	0.890151	4.17016	5e-05	0.00085994	yes
YIL074C	SER33	IX:221080-222490	q1	q2	OK	151.794	281.289	0.889938	3.33358	0.0001	0.00152267	yes
YNR075W	COS10	XIV:779915-781040	q1	q2	OK	7.11987	13.1937	0.889922	2.69485	0.002	0.0163143	yes
YLR287C-A	RPS30A	XII:712536-713158	q1	q2	OK	77.3538	143.273	0.88922	4.17643	5e-05	0.00085994	yes
YLL023C	YLL023C	XII:97996-98836	q1	q2	OK	11.5044	21.288	0.887852	2.98482	0.00235	0.0181576	yes
YLR395C	COX8	XII:909728-909965	q1	q2	OK	1309.57	2422.91	0.88764	13.7006	0.0001	0.00152267	yes
YOR292C	YOR292C	XV:865652-866582	q1	q2	OK	21.8134	40.3539	0.887495	3.34913	0.00025	0.00322964	yes
YDR410C	STE14	IV:1292371-1293091	q1	q2	OK	53.3789	98.6465	0.885997	3.85466	5e-05	0.00085994	yes
YCR010C	ADY2	III:132272-133124	q1	q2	OK	10.9991	20.3136	0.885068	2.94492	0.00255	0.0191334	yes
YCL030C	HIS4	III:65933-68333	q1	q2	OK	353.235	651.686	0.88355	2.70354	0.0005	0.00563116	yes
YNR021W	YNR021W	XIV:668376-669591	q1	q2	OK	86.4995	159.378	0.881685	3.4847	0.0001	0.00152267	yes
YDL229W	SSB1	IV:44064-45918	q1	q2	OK	677.937	1247.74	0.880094	2.66407	0.0007	0.00732051	yes
RPM1	RPM1	MT:85294-85777	q1	q2	OK	67.5478	124.235	0.879086	2.18307	0.0029	0.0210943	yes
YPL265W	DIP5	XVI:41042-42869	q1	q2	OK	3.8931	7.15877	0.878793	2.415	0.0042	0.0267358	yes
YDL136W	RPL35B	IV:217599-218367	q1	q2	OK	9.63382	17.6826	0.876151	2.8287	0.004	0.0261029	yes
YML106W	URA5	XIII:56772-57453	q1	q2	OK	366.888	672.962	0.875187	3.98219	0.0001	0.00152267	yes
YEL038W	UTR4	V:80461-81145	q1	q2	OK	74.3998	136.373	0.874187	3.95353	0.0001	0.00152267	yes
YBR221C	PDB1	II:665152-666253	q1	q2	OK	140.871	258.078	0.873428	3.49216	0.0001	0.00152267	yes
YGL040C	HEM2	VII:419526-420555	q1	q2	OK	93.7175	171.675	0.873285	3.58946	5e-05	0.00085994	yes
YEL066W	HPA3	V:26188-27206	q1	q2	OK	69.8755	127.978	0.873032	2.51529	0.0005	0.00563116	yes
YNL056W	OCA2	XIV:517248-517842	q1	q2	OK	20.3375	37.2452	0.872909	3.46244	0.00165	0.0140619	yes
YHR041C	SRB2	VIII:189130-189864	q1	q2	OK	72.042	131.913	0.872672	3.85036	0.0002	0.00273861	yes
YDL054C	MCH1	IV:359824-361285	q1	q2	OK	27.8526	50.9539	0.871382	3.19836	0.00015	0.00215201	yes
YKR080W	MTD1	XI:590394-591357	q1	q2	OK	130.305	238.351	0.871193	3.646	5e-05	0.00085994	yes
YIR039C	YPS6	IX:430497-432111	q1	q2	OK	17.5829	32.1442	0.870387	3.08787	0.0001	0.00152267	yes
YBR176W	ECM31	II:583719-584658	q1	q2	OK	18.1736	33.2062	0.869614	3.19237	0.0003	0.00372391	yes
YPR160W	GPH1	XVI:861305-864014	q1	q2	OK	712.773	1298.73	0.865584	2.3496	0.00125	0.0114567	yes
YKL060C	FBA1	XI:326407-327487	q1	q2	OK	4918.79	8960.68	0.865305	2.69801	0.0017	0.0143807	yes
YML116W	ATR1	XIII:38195-39824	q1	q2	OK	19.974	36.3788	0.864974	3.1005	5e-05	0.00085994	yes
YML028W	TSA1	XIII:220137-220728	q1	q2	OK	338.942	617.047	0.864344	4.29932	0.0001	0.00152267	yes
YJR141W	YJR141W	X:695905-696949	q1	q2	OK	12.5922	22.9197	0.864058	2.9731	0.00105	0.0100765	yes
YNL209W	YNL209W	XIV:252058-253900	q1	q2	OK	648.157	1178.95	0.863084	2.62219	0.00135	0.0120634	yes
YBR256C	RIB5	II:727385-728102	q1	q2	OK	257.664	467.707	0.860115	3.9382	5e-05	0.00085994	yes
YGR055W	MUP1	VII:599416-601141	q1	q2	OK	57.4162	104.16	0.859265	3.21574	0.0001	0.00152267	yes
YAL067C	SEO1	I:7234-9016	q1	q2	OK	18.31	33.174	0.857425	3.01741	0.00025	0.00322964	yes
YJR123W	RPS5	X:651900-652578	q1	q2	OK	385.562	698.542	0.857384	3.91799	0.0001	0.00152267	yes
YCR075C	ERS1	III:248032-248815	q1	q2	OK	45.4727	82.3333	0.856475	3.60054	5e-05	0.00085994	yes
YPL231W	FAS2	XVI:108651-114315	q1	q2	OK	363.48	656.355	0.852601	2.29741	0.00235	0.0181576	yes
YBL027W	RPL19B	II:168422-169376	q1	q2	OK	367.462	663.433	0.852356	3.35238	0.0004	0.00473859	yes
YLR242C	ARV1	XII:622917-623883	q1	q2	OK	16.8749	30.414	0.849858	3.06689	0.0007	0.00732051	yes
YJL133C-A	YJL133C-A	X:159622-159847	q1	q2	OK	243.615	438.581	0.848241	12.3802	0.00095	0.00935259	yes
YOR152C	YOR152C	XV:617517-618288	q1	q2	OK	11.0928	19.9521	0.846907	2.82281	0.0042	0.0267358	yes
YHR163W	SOL3	VIII:423723-424473	q1	q2	OK	96.6653	173.806	0.846405	3.75497	5e-05	0.00085994	yes
YPR151C	SUE1	XVI:830998-831675	q1	q2	OK	13.3164	23.9418	0.846323	1.99246	0.00685	0.0366918	yes
YOL061W	PRS5	XV:212243-213734	q1	q2	OK	228.627	410.621	0.844813	2.99899	0.0005	0.00563116	yes
YCL002C	YCL002C	III:110807-111675	q1	q2	OK	45.0718	80.7902	0.841954	3.44329	0.0002	0.00273861	yes
YMR056C	AAC1	XIII:387314-388244	q1	q2	OK	91.3982	163.678	0.840627	3.53367	5e-05	0.00085994	yes
YPR069C	SPE3	XVI:684555-685437	q1	q2	OK	259.293	462.921	0.836181	3.48084	0.00015	0.00215201	yes
YKL085W	MDH1	XI:279122-280127	q1	q2	OK	598.467	1068.41	0.836127	3.12028	0.0006	0.00647637	yes
YOL122C	SMF1	XV:89691-91419	q1	q2	OK	36.8435	65.7703	0.836026	3.09445	0.00015	0.00215201	yes
YHR092C	HXT4	VIII:287080-288811	q1	q2	OK	20.9432	37.3441	0.8344	2.96188	0.0002	0.00273861	yes
YDR538W	PAD1	IV:1510855-1511630	q1	q2	OK	9.12207	16.265	0.834338	1.87586	0.00905	0.0446634	yes
YDR212W	TCP1	IV:887231-888911	q1	q2	OK	148.541	264.75	0.83377	3.00522	0.00025	0.00322964	yes
YDR536W	STL1	IV:1508004-1509714	q1	q2	OK	150.991	269.095	0.833652	2.99845	5e-05	0.00085994	yes
YDR285W	ZIP1	IV:1032435-1035063	q1	q2	OK	2.25771	4.02345	0.833569	2.13152	0.007	0.0372854	yes
YER056C	FCY2	V:266511-268113	q1	q2	OK	552.489	984.554	0.833526	2.69197	0.00125	0.0114567	yes
YPL135W	ISU1	XVI:297552-298050	q1	q2	OK	94.9024	169.039	0.83284	2.60516	0.00035	0.00421624	yes
YGR118W	RPS23A	VII:726973-727730	q1	q2	OK	595.192	1058.74	0.830921	3.48719	0.00015	0.00215201	yes
YBR162C	TOS1	II:563202-564570	q1	q2	OK	74.2658	132.085	0.830696	3.16646	0.0001	0.00152267	yes
YEL026W	SNU13	V:101942-102323	q1	q2	OK	44.8242	79.7025	0.830348	4.58855	0.00355	0.0239604	yes
YLR058C	SHM2	XII:257991-259401	q1	q2	OK	481.582	855.909	0.829675	2.82612	0.0004	0.00473859	yes
YDR107C	YDR107C	IV:669015-671034	q1	q2	OK	48.0629	85.3698	0.828803	3.03555	5e-05	0.00085994	yes
YHR039C-A	YHR039C-A	VIII:187172-187679	q1	q2	OK	164.872	292.72	0.828169	4.50941	0.00015	0.00215201	yes
YLR388W	RPS29A	XII:898157-898645	q1	q2	OK	17.2111	30.512	0.82604	3.2211	0.009	0.0445707	yes
YNR034W-A	YNR034W-A	XIV:692560-692857	q1	q2	OK	1804.27	3188.68	0.821545	7.84285	0.0003	0.00372391	yes
YDL125C	HNT1	IV:239018-239606	q1	q2	OK	162.392	286.927	0.821206	4.1199	0.0001	0.00152267	yes
YBR117C	TKL2	II:474198-476437	q1	q2	OK	174.647	308.447	0.820579	2.34076	0.00085	0.00862078	yes
YNR070W	YNR070W	XIV:765374-769376	q1	q2	OK	1.56085	2.75472	0.819575	2.0872	0.0056	0.0324959	yes
YHR183W	GND1	VIII:470938-472429	q1	q2	OK	417.13	735.443	0.818117	2.37446	0.0011	0.0104858	yes
Q0182	Q0182	MT:65769-66179	q1	q2	OK	43.9253	77.3992	0.817265	2.13938	0.0027	0.0199444	yes
YLR251W	SYM1	XII:641463-642262	q1	q2	OK	88.7891	156.341	0.816245	2.2843	0.0014	0.0123174	yes
YOR130C	ORT1	XV:569928-570807	q1	q2	OK	27.0319	47.5744	0.815522	3.1782	0.0007	0.00732051	yes
YDL157C	YDL157C	IV:174231-174588	q1	q2	OK	136.192	239.682	0.81548	5.74683	0.00025	0.00322964	yes
YLR301W	YLR301W	XII:730824-731559	q1	q2	OK	52.9699	93.1185	0.813894	3.52602	0.0005	0.00563116	yes
YJL093C	TOK1	X:254736-256812	q1	q2	OK	51.0911	89.6933	0.811927	2.97244	5e-05	0.00085994	yes
YPR128C	ANT1	XVI:791217-792204	q1	q2	OK	42.3472	74.1904	0.808967	3.21611	0.0003	0.00372391	yes
YDL084W	SUB2	IV:305236-306577	q1	q2	OK	473.758	829.993	0.808949	2.79683	0.001	0.00974403	yes
YML075C	HMG1	XIII:115733-118898	q1	q2	OK	28.2918	49.5624	0.808864	2.83891	0.00015	0.00215201	yes
YFL030W	AGX1	VI:76830-77988	q1	q2	OK	598.843	1048.88	0.808598	2.87867	0.00105	0.0100765	yes
YNL111C	CYB5	XIV:416939-417302	q1	q2	OK	48.8746	85.5668	0.807967	4.68385	0.0042	0.0267358	yes
YBR189W	RPS9B	II:604507-605508	q1	q2	OK	280.742	491.348	0.807503	3.21019	0.00025	0.00322964	yes
YHR133C	NSG1	VIII:370721-371597	q1	q2	OK	67.7044	118.415	0.806524	3.39116	0.00015	0.00215201	yes
YMR191W	SPG5	XIII:645655-646777	q1	q2	OK	196.235	342.982	0.80555	3.16817	0.00015	0.00215201	yes
YPL237W	SUI3	XVI:100473-101353	q1	q2	OK	119.323	208.082	0.802275	2.62875	0.00035	0.00421624	yes
YPR106W	ISR1	XVI:740060-741392	q1	q2	OK	5.57905	9.72719	0.802002	2.32046	0.00685	0.0366918	yes
YOR067C	ALG8	XV:451728-453462	q1	q2	OK	49.9163	87.0088	0.801649	2.97699	0.00015	0.00215201	yes
YGR155W	CYS4	VII:798542-800066	q1	q2	OK	175.683	305.401	0.797726	2.91052	0.00045	0.00519091	yes
YLR083C	EMP70	XII:294090-296094	q1	q2	OK	135.774	235.986	0.7975	2.73406	0.00075	0.00777223	yes
YEL031W	SPF1	V:90257-93905	q1	q2	OK	59.1963	102.886	0.797467	2.66596	0.00045	0.00519091	yes
YEL065W	SIT1	V:27656-29543	q1	q2	OK	76.4201	132.808	0.797318	2.89696	5e-05	0.00085994	yes
YCR107W	AAD3	III:313889-314981	q1	q2	OK	12.6951	22.0223	0.79469	2.72644	0.00205	0.0166035	yes
YDL055C	PSA1	IV:355673-356759	q1	q2	OK	1927.53	3331.98	0.789624	2.56192	0.00285	0.0208367	yes
YBR132C	AGP2	II:499651-501442	q1	q2	OK	32.1254	55.5199	0.789292	2.91369	0.0002	0.00273861	yes
YJR001W	AVT1	X:436801-438610	q1	q2	OK	140.328	242.499	0.789171	2.79971	0.00065	0.00693738	yes
YBL015W	ACH1	II:194121-195702	q1	q2	OK	572.387	989.038	0.789034	2.56401	0.0017	0.0143807	yes
YPR138C	MEP3	XVI:810983-812453	q1	q2	OK	76.631	132.362	0.788492	3.02142	0.0005	0.00563116	yes
YHR142W	CHS7	VIII:383537-384488	q1	q2	OK	64.2192	110.883	0.787967	3.20447	0.00025	0.00322964	yes
YKL152C	GPM1	XI:163599-164385	q1	q2	OK	3396.21	5860.68	0.787141	2.07094	0.0034	0.0233341	yes
YDR033W	MRH1	IV:508146-509109	q1	q2	OK	268.446	462.978	0.786313	3.18912	0.0004	0.00473859	yes
YOL109W	ZEO1	XV:110296-110638	q1	q2	OK	1930.72	3328.87	0.785892	6.0212	0.00045	0.00519091	yes
YDL130W	RPP1B	IV:229905-230527	q1	q2	OK	36.063	62.1716	0.785737	3.40196	0.00145	0.0126405	yes
YDL212W	SHR3	IV:78425-79058	q1	q2	OK	406.568	700.294	0.784462	3.71505	0.00025	0.00322964	yes
YJR145C	RPS4A	X:702026-703068	q1	q2	OK	308.358	530.334	0.782292	3.03084	0.001	0.00974403	yes
YGR034W	RPL26B	VII:555811-556672	q1	q2	OK	177.485	305.2	0.782057	3.36983	0.00025	0.00322964	yes
YJL217W	YJL217W	X:23132-23729	q1	q2	OK	41.5372	71.3093	0.779686	3.48805	0.00115	0.0108358	yes
YDL238C	GUD1	IV:28984-30454	q1	q2	OK	22.5158	38.6451	0.779348	2.82943	0.0003	0.00372391	yes
YOL140W	YOL140W	XV:58758-60030	q1	q2	OK	60.3192	103.501	0.778949	3.05187	0.0003	0.00372391	yes
YOR004W	UTP23	XV:333591-334356	q1	q2	OK	32.1723	55.1888	0.778557	3.17363	0.0012	0.0111778	yes
YOR310C	NOP58	XV:896697-898360	q1	q2	OK	90.0598	154.435	0.778049	2.29165	0.00115	0.0108358	yes
YGL002W	ERP6	VII:494516-495167	q1	q2	OK	86.055	147.559	0.777963	3.62109	0.00065	0.00693738	yes
YNL237W	YTP1	XIV:205187-206567	q1	q2	OK	78.2309	134.135	0.777879	3.01609	0.0004	0.00473859	yes
YHR001W-A	QCR10	VIII:107825-108122	q1	q2	OK	1124.63	1928.13	0.777759	7.79932	0.00025	0.00322964	yes
YIL052C	RPL34B	IX:256225-257063	q1	q2	OK	45.5835	78.1452	0.777647	3.22492	0.0006	0.00647637	yes
YGR172C	YIP1	VII:842844-843591	q1	q2	OK	52.7932	90.4743	0.777155	3.31933	0.00045	0.00519091	yes
YHR141C	YHR141C	VIII:381989-382751	q1	q2	OK	385.842	661.171	0.777014	3.38426	0.00025	0.00322964	yes
YKL182W	FAS1	XI:100670-106826	q1	q2	OK	220.786	378.274	0.776782	2.13761	0.0039	0.0256851	yes
YBR295W	PCA1	II:792848-796499	q1	q2	OK	20.0468	34.3197	0.775665	2.69337	0.0006	0.00647637	yes
YOL002C	IZH2	XV:323410-324364	q1	q2	OK	90.9018	155.537	0.774877	3.24083	0.00035	0.00421624	yes
YPL017C	IRC15	XVI:517650-520233	q1	q2	OK	17.0792	29.2233	0.774876	2.0662	0.00425	0.026934	yes
YMR074C	YMR074C	XIII:413035-413473	q1	q2	OK	92.3848	158.05	0.774655	4.41406	0.0006	0.00647637	yes
YJL091C	GWT1	X:261079-262552	q1	q2	OK	29.4477	50.3716	0.774456	2.85004	0.0005	0.00563116	yes
YHR064C	SSZ1	VIII:225441-227141	q1	q2	OK	169.633	289.934	0.773303	2.43512	0.0005	0.00563116	yes
YHR198C	FMP22	VIII:496314-497280	q1	q2	OK	17.5542	29.8946	0.768073	2.77068	0.00215	0.017146	yes
YDR456W	NHX1	IV:1367372-1369386	q1	q2	OK	102.058	173.732	0.767465	2.45708	0.00045	0.00519091	yes
YML026C	RPS18B	XIII:222986-223828	q1	q2	OK	468.233	796.472	0.766397	3.12444	0.0013	0.0117453	yes
YML012W	ERV25	XIII:246115-246751	q1	q2	OK	288.582	490.522	0.765339	3.70514	0.00035	0.00421624	yes
YDL146W	LDB17	IV:192749-194225	q1	q2	OK	23.7545	40.3521	0.764444	2.78488	0.0006	0.00647637	yes
YMR297W	PRC1	XIII:861921-863520	q1	q2	OK	699.492	1187.56	0.76362	2.41343	0.0035	0.023707	yes
YBR230C	OM14	II:679548-680050	q1	q2	OK	137.895	234.102	0.763573	4.12359	0.0006	0.00647637	yes
YBR068C	BAP2	II:373860-375690	q1	q2	OK	5.48987	9.31511	0.762801	2.26906	0.0054	0.0317549	yes
YER091C	MET6	V:339863-342167	q1	q2	OK	1349.95	2289.22	0.761956	2.13866	0.0056	0.0324959	yes
YGL205W	POX1	VII:108157-110404	q1	q2	OK	9.05669	15.3576	0.761895	2.46671	0.00105	0.0100765	yes
YCL017C	NFS1	III:92776-94270	q1	q2	OK	101.164	171.454	0.761127	2.87829	0.00065	0.00693738	yes
YFL037W	TUB2	VI:56335-57709	q1	q2	OK	203.575	344.967	0.760899	2.80624	0.00085	0.00862078	yes
YJL039C	NUP192	X:368747-373799	q1	q2	OK	70.2402	118.988	0.760446	2.427	0.0017	0.0143807	yes
YDR383C	NKP1	IV:1239959-1240676	q1	q2	OK	18.8194	31.8189	0.757662	2.85155	0.00415	0.0267153	yes
YPL221W	FLC1	XVI:133042-135424	q1	q2	OK	184.015	310.234	0.753536	2.49319	0.00105	0.0100765	yes
YER086W	ILV1	V:328476-330207	q1	q2	OK	28.7532	48.4227	0.751961	2.72253	0.0005	0.00563116	yes
YMR127C	SAS2	XIII:522328-523345	q1	q2	OK	10.3275	17.3647	0.749676	2.44884	0.0062	0.0347419	yes
YBR072W	HSP26	II:382029-382674	q1	q2	OK	1044.8	1755.85	0.748942	3.08505	0.0034	0.0233341	yes
YBR042C	YBR042C	II:320415-321609	q1	q2	OK	26.2373	44.0781	0.748441	2.79649	0.00125	0.0114567	yes
YGR106C	YGR106C	VII:698988-699786	q1	q2	OK	509.38	855.05	0.747266	3.09699	0.00085	0.00862078	yes
YMR006C	PLB2	XIII:277560-279681	q1	q2	OK	21.7662	36.5175	0.746497	2.63182	0.0009	0.009	yes
YDR045C	RPC11	IV:547977-548310	q1	q2	OK	76.721	128.665	0.745922	5.16559	0.0043	0.0271604	yes
YDL029W	ARP2	IV:399339-400638	q1	q2	OK	183.749	307.671	0.743647	2.82753	0.0008	0.00821583	yes
YEL011W	GLC3	V:133119-135234	q1	q2	OK	440.937	735.978	0.739091	2.31258	0.003	0.0215201	yes
YDL015C	TSC13	IV:426001-426934	q1	q2	OK	336.239	561.08	0.73872	2.95767	0.0007	0.00732051	yes
YNL024C-A	YNL024C-A	XIV:586601-586820	q1	q2	OK	393.949	656.832	0.737518	12.1629	0.0026	0.0194065	yes
YKL165C	MCD4	XI:137931-140691	q1	q2	OK	33.5562	55.9349	0.73717	2.57068	0.001	0.00974403	yes
YGR028W	MSP1	VII:542202-543291	q1	q2	OK	55.8378	92.931	0.734919	2.94436	0.0011	0.0104858	yes
YKL217W	JEN1	XI:22233-24084	q1	q2	OK	728.753	1212.82	0.734865	2.26568	0.00395	0.0258653	yes
YOL062C	APM4	XV:210519-211995	q1	q2	OK	96.9427	161.2	0.733646	2.8014	0.00035	0.00421624	yes
YOR321W	PMT3	XV:916029-918291	q1	q2	OK	33.7655	56.1263	0.733127	2.63818	0.00045	0.00519091	yes
YDR497C	ITR1	IV:1443712-1445467	q1	q2	OK	658.449	1093.69	0.732063	2.26175	0.0058	0.033118	yes
YNL135C	FPR1	XIV:371881-372226	q1	q2	OK	715.495	1188.12	0.731664	5.83716	0.00085	0.00862078	yes
YJL134W	LCB3	X:157876-159417	q1	q2	OK	41.6386	69.1214	0.731212	2.33722	0.0009	0.009	yes
YOR375C	GDH1	XV:1041677-1043042	q1	q2	OK	895.702	1486.68	0.731009	2.37612	0.00405	0.0263388	yes
YOL159C	YOL159C	XV:17280-17796	q1	q2	OK	28.9392	48.0331	0.731003	3.21229	0.00605	0.0342035	yes
YGR121C	MEP1	VII:731448-732927	q1	q2	OK	114.747	190.054	0.727947	2.75627	0.0006	0.00647637	yes
YPL206C	YPL206C	XVI:162631-163597	q1	q2	OK	142.369	235.79	0.72787	3.04645	0.0005	0.00563116	yes
YPL144W	YPL144W	XVI:280479-280926	q1	q2	OK	35.2432	58.3636	0.727723	3.50437	0.00795	0.0409319	yes
YDR040C	YDR040C	IV:535191-538467	q1	q2	OK	3.70402	6.13277	0.727447	2.13184	0.00445	0.027619	yes
YER043C	SAH1	V:235769-237119	q1	q2	OK	404.022	668.424	0.726331	2.5223	0.0027	0.0199444	yes
YKL184W	SPE1	XI:96756-98157	q1	q2	OK	91.6912	151.654	0.725928	2.7788	0.0007	0.00732051	yes
YDR406W	PDR15	IV:1279209-1284044	q1	q2	OK	54.4102	89.7493	0.722024	2.3577	0.0018	0.0151147	yes
YKL192C	ACP1	XI:80159-80537	q1	q2	OK	73.5169	121.216	0.721436	4.43496	0.0042	0.0267358	yes
YJL136C	RPS21B	X:156549-157273	q1	q2	OK	61.7768	101.855	0.721381	3.16132	0.0013	0.0117453	yes
YKL081W	TEF4	XI:282890-284455	q1	q2	OK	138.044	227.567	0.721159	2.65481	0.00135	0.0120634	yes
YPR063C	YPR063C	XVI:677811-678320	q1	q2	OK	27.1769	44.7769	0.720374	3.12988	0.00825	0.0418733	yes
YAL003W	EFB1	I:142173-143160	q1	q2	OK	419.748	691.573	0.720359	2.79324	0.00185	0.0153763	yes
YLR300W	EXG1	XII:728954-730301	q1	q2	OK	711.021	1171.17	0.719984	2.39467	0.0039	0.0256851	yes
YDR387C	YDR387C	IV:1248153-1249821	q1	q2	OK	46.6413	76.7516	0.71859	2.69747	0.0007	0.00732051	yes
YIL160C	POT1	IX:40190-41444	q1	q2	OK	15.7741	25.9539	0.718396	2.44192	0.004	0.0261029	yes
YPL154C	PEP4	XVI:259713-260931	q1	q2	OK	1108.53	1823.05	0.717715	2.36989	0.00625	0.0348511	yes
YGR157W	CHO2	VII:802439-805049	q1	q2	OK	210.384	345.632	0.716211	2.30191	0.0036	0.0241551	yes
YPR113W	PIS1	XVI:752256-752919	q1	q2	OK	318.617	522.959	0.714874	3.33081	0.001	0.00974403	yes
YGL001C	ERG26	VII:495452-496502	q1	q2	OK	88.0235	144.415	0.71426	2.91539	0.00095	0.00935259	yes
YDL236W	PHO13	IV:32295-33234	q1	q2	OK	155.564	255.153	0.71385	3.0057	0.0008	0.00821583	yes
YIL120W	QDR1	IX:134416-136108	q1	q2	OK	11.0271	18.0843	0.713679	2.39405	0.0024	0.018469	yes
YBR274W	CHK1	II:749593-751177	q1	q2	OK	30.9174	50.6856	0.713155	2.63482	0.0014	0.0123174	yes
YMR243C	ZRC1	XIII:754837-756166	q1	q2	OK	338.732	554.865	0.711991	2.53628	0.00195	0.0160209	yes
YNL195C	YNL195C	XIV:271522-272308	q1	q2	OK	43.032	70.4507	0.711204	2.9026	0.00245	0.0187025	yes
YMR256C	COX7	XIII:778944-779127	q1	q2	OK	1112.43	1819.01	0.70944	18.8304	0.0022	0.0173748	yes
YOR122C	PFY1	XV:552297-552887	q1	q2	OK	464.314	758.797	0.708611	3.47522	0.0013	0.0117453	yes
YPR004C	YPR004C	XVI:564006-565041	q1	q2	OK	149.508	244.241	0.708084	2.89144	0.00095	0.00935259	yes
YCR028C	FEN2	III:170885-172424	q1	q2	OK	65.0632	106.249	0.707539	2.67118	0.0015	0.0129381	yes
YFL038C	YPT1	VI:55365-55986	q1	q2	OK	608.702	992.943	0.705975	3.29312	0.0015	0.0129381	yes
YJL153C	INO1	X:134331-135933	q1	q2	OK	235.2	383.577	0.705631	2.48898	0.00315	0.0222056	yes
YKL148C	SDH1	XI:169206-171129	q1	q2	OK	273.494	445.95	0.705375	2.35482	0.00265	0.0196769	yes
YGR284C	ERV29	VII:1060657-1061590	q1	q2	OK	167.171	272.482	0.704843	2.96253	0.0019	0.0157004	yes
YLR078C	BOS1	XII:285735-286559	q1	q2	OK	38.014	61.9613	0.704837	2.87674	0.0025	0.0189073	yes
YHL033C	RPL8A	VIII:35254-36025	q1	q2	OK	158.702	258.617	0.704492	3.15031	0.0009	0.009	yes
YML107C	PML39	XIII:55264-56269	q1	q2	OK	22.9801	37.4383	0.704127	2.63926	0.0031	0.0220162	yes
YER071C	YER071C	V:301946-302327	q1	q2	OK	60.6456	98.7016	0.702671	4.12023	0.00885	0.0439422	yes
YBR052C	RFS1	II:338719-339352	q1	q2	OK	261.58	425.131	0.700657	3.41833	0.00125	0.0114567	yes
YHR074W	QNS1	VIII:246192-248337	q1	q2	OK	151.108	245.418	0.699657	2.40359	0.00235	0.0181576	yes
YOR360C	PDE2	XV:1013240-1014821	q1	q2	OK	158.666	257.675	0.699556	2.5571	0.0014	0.0123174	yes
YPL006W	NCR1	XVI:544630-548143	q1	q2	OK	82.8906	134.455	0.697844	2.32441	0.00245	0.0187025	yes
YKL077W	YKL077W	XI:291452-292631	q1	q2	OK	117.054	189.842	0.697625	2.78226	0.0013	0.0117453	yes
YOL011W	PLB3	XV:305348-307409	q1	q2	OK	74.2762	120.457	0.69755	2.53412	0.00115	0.0108358	yes
YHL011C	PRS3	VIII:80653-81616	q1	q2	OK	204.638	331.784	0.697167	2.86668	0.00145	0.0126405	yes
YNL239W	LAP3	XIV:200568-201933	q1	q2	OK	80.0016	129.552	0.695432	2.68553	0.001	0.00974403	yes
YPL081W	RPS9A	XVI:404949-406044	q1	q2	OK	78.3691	126.834	0.694583	2.79203	0.0013	0.0117453	yes
YDR459C	PFA5	IV:1382318-1383443	q1	q2	OK	29.3358	47.4715	0.694403	2.64051	0.0029	0.0210943	yes
YER004W	FMP52	V:159579-160275	q1	q2	OK	156.452	253.153	0.694291	3.22254	0.0013	0.0117453	yes
YMR233W	YMR233W	XIII:739184-739865	q1	q2	OK	19.1691	31.0124	0.694064	2.63595	0.00995	0.0479447	yes
YCR005C	CIT2	III:120945-122328	q1	q2	OK	192.427	311.161	0.693345	2.56283	0.0018	0.0151147	yes
YPR116W	YPR116W	XVI:758647-759481	q1	q2	OK	14.5783	23.5549	0.692206	2.43664	0.00975	0.0471401	yes
YNL037C	IDH1	XIV:557919-559002	q1	q2	OK	49.1669	79.2907	0.689463	2.73624	0.00165	0.0140619	yes
YLL055W	YLL055W	XII:30108-31704	q1	q2	OK	121.477	195.881	0.689297	2.54272	0.0019	0.0157004	yes
YGL115W	SNF4	VII:292032-293001	q1	q2	OK	91.8519	148.058	0.688777	2.8663	0.00135	0.0120634	yes
YHR026W	PPA1	VIII:160843-161485	q1	q2	OK	451.853	727.224	0.686544	3.21628	0.00255	0.0191334	yes
YMR145C	NDE1	XIII:554792-556475	q1	q2	OK	296.078	476.326	0.685971	2.33972	0.0031	0.0220162	yes
YBR025C	YBR025C	II:290680-291865	q1	q2	OK	199.06	320.208	0.685807	2.65336	0.0015	0.0129381	yes
YMR105C	PGM2	XIII:475896-477606	q1	q2	OK	805.391	1295.46	0.685703	2.09609	0.00905	0.0446634	yes
YKR094C	RPL40B	XI:617995-618750	q1	q2	OK	125.385	201.35	0.683334	3.06728	0.00145	0.0126405	yes
YBR006W	UGA2	II:247009-248503	q1	q2	OK	31.9783	51.3466	0.683177	2.53708	0.0022	0.0173748	yes
YEL009C	GCN4	V:138917-139763	q1	q2	OK	314.735	505.324	0.683073	2.87986	0.0024	0.018469	yes
YBL098W	BNA4	II:39144-40527	q1	q2	OK	56.5727	90.8077	0.682708	2.62823	0.00095	0.00935259	yes
YMR008C	PLB1	XIII:280589-282584	q1	q2	OK	93.9711	150.669	0.681092	2.46112	0.00235	0.0181576	yes
YIL114C	POR2	IX:149142-149988	q1	q2	OK	49.1447	78.7694	0.6806	2.81266	0.00295	0.0213492	yes
YGL135W	RPL1B	VII:254640-255294	q1	q2	OK	289.49	463.654	0.679535	3.20345	0.00125	0.0114567	yes
YEL002C	WBP1	V:148721-150014	q1	q2	OK	134.821	215.826	0.678827	2.62337	0.00215	0.017146	yes
YOR045W	TOM6	XV:413851-414037	q1	q2	OK	546.547	874.766	0.678553	16.0418	0.00715	0.0378023	yes
YPR042C	PUF2	XVI:650434-653662	q1	q2	OK	8.0077	12.815	0.678376	2.21373	0.00305	0.0217966	yes
YDR454C	GUK1	IV:1366263-1366827	q1	q2	OK	175.272	280.384	0.677813	3.46503	0.0021	0.0169126	yes
YAL016W	TPD3	I:124754-126786	q1	q2	OK	136.131	217.596	0.67666	2.15015	0.00205	0.0166035	yes
YPL078C	ATP4	XVI:408009-408744	q1	q2	OK	661.11	1056.38	0.676168	2.86119	0.0035	0.023707	yes
YKL067W	YNK1	XI:314811-315273	q1	q2	OK	584.705	933.802	0.675407	3.93144	0.002	0.0163143	yes
YMR307W	GAS1	XIII:887002-888682	q1	q2	OK	573.648	916.028	0.675227	1.99373	0.00665	0.0363016	yes
YPL189C-A	YPL189C-A	XVI:188306-188513	q1	q2	OK	823.378	1314.58	0.67497	13.5264	0.0029	0.0210943	yes
YBL102W	SFT2	II:24097-24745	q1	q2	OK	207.214	330.207	0.672247	3.22889	0.00185	0.0153763	yes
YCR044C	PER1	III:206876-207950	q1	q2	OK	64.1001	102.005	0.670244	2.68761	0.00235	0.0181576	yes
YLR447C	VMA6	XII:1026855-1027893	q1	q2	OK	246.791	392.613	0.669817	2.67078	0.0024	0.018469	yes
YMR221C	FMP42	XIII:713930-715445	q1	q2	OK	36.8497	58.5753	0.668638	2.47963	0.00225	0.0176477	yes
YDR091C	RLI1	IV:626707-628534	q1	q2	OK	33.6106	53.3672	0.667036	2.43412	0.0025	0.0189073	yes
YPL146C	NOP53	XVI:276161-277529	q1	q2	OK	26.6127	42.2218	0.665871	2.45771	0.00305	0.0217966	yes
YLR347C	KAP95	XII:823827-826413	q1	q2	OK	96.1464	152.401	0.66457	2.27574	0.0026	0.0194065	yes
YDL208W	NHP2	IV:87511-87982	q1	q2	OK	233.158	369.562	0.664507	3.79876	0.00255	0.0191334	yes
YIL162W	SUC2	IX:37384-38983	q1	q2	OK	177.502	281.286	0.664204	2.36914	0.00335	0.023158	yes
YHR199C	FMP34	VIII:497489-498422	q1	q2	OK	59.6322	94.4884	0.664044	2.72993	0.0027	0.0199444	yes
YBR220C	YBR220C	II:662498-664677	q1	q2	OK	54.7634	86.7619	0.66385	1.91091	0.0058	0.033118	yes
YPL010W	RET3	XVI:535017-535587	q1	q2	OK	191.273	303.014	0.663754	3.39561	0.00205	0.0166035	yes
YDR397C	NCB2	IV:1266294-1266898	q1	q2	OK	57.7897	91.4403	0.662017	1.97646	0.0046	0.028243	yes
YOR338W	YOR338W	XV:956897-957989	q1	q2	OK	26.1686	41.3916	0.661505	2.48377	0.0046	0.028243	yes
YER145C	FTR1	V:460525-461740	q1	q2	OK	178.751	282.617	0.660898	2.54475	0.00245	0.0187025	yes
YOR117W	RPT5	XV:545028-546333	q1	q2	OK	172.199	272.191	0.660544	2.51899	0.00285	0.0208367	yes
YCR043C	YCR043C	III:206260-206644	q1	q2	OK	68.8879	108.88	0.660411	3.95459	0.00955	0.0465277	yes
YJL001W	PRE3	X:435162-435926	q1	q2	OK	187.144	295.765	0.660307	2.97219	0.00245	0.0187025	yes
YBL041W	PRE7	II:141246-141972	q1	q2	OK	113.375	179.165	0.660183	3.00914	0.00235	0.0181576	yes
YIR021W	MRS1	IX:397214-398385	q1	q2	OK	26.1061	41.2253	0.659145	2.00416	0.00455	0.0281174	yes
YDR007W	TRP1	IV:461841-462602	q1	q2	OK	90.4115	142.753	0.658944	2.43939	0.00215	0.017146	yes
YCL025C	AGP1	III:76017-77919	q1	q2	OK	15.8604	25.031	0.65829	2.2727	0.0042	0.0267358	yes
YPR009W	SUT2	XVI:576551-577358	q1	q2	OK	33.338	52.609	0.658143	2.64656	0.00485	0.0293986	yes
YGR257C	MTM1	VII:1006204-1007305	q1	q2	OK	60.9098	96.1081	0.657983	2.63987	0.002	0.0163143	yes
YJL026W	RNR2	X:392403-393603	q1	q2	OK	233.718	368.69	0.657641	2.07664	0.00295	0.0213492	yes
YKL065C	YET1	XI:316436-317057	q1	q2	OK	274.646	433.098	0.657122	3.22505	0.00285	0.0208367	yes
YOL033W	MSE1	XV:263474-265085	q1	q2	OK	19.7703	31.1725	0.656943	2.34417	0.00315	0.0222056	yes
YEL024W	RIP1	V:107259-107907	q1	q2	OK	207.535	327.213	0.656878	3.16995	0.00195	0.0160209	yes
YDR275W	BSC2	IV:1012251-1012959	q1	q2	OK	72.749	114.667	0.656448	2.92902	0.00255	0.0191334	yes
YDR319C	YDR319C	IV:1105002-1105827	q1	q2	OK	61.137	96.3077	0.655604	2.77305	0.0032	0.0223922	yes
YDR047W	HEM12	IV:551859-552948	q1	q2	OK	15.2233	23.9782	0.655439	2.30421	0.0078	0.0402331	yes
YIL053W	RHR2	IX:255114-255867	q1	q2	OK	73.9729	116.509	0.655371	2.8656	0.0022	0.0173748	yes
YLR237W	THI7	XII:612366-614163	q1	q2	OK	24.03	37.8468	0.655335	2.33897	0.0036	0.0241551	yes
YEL058W	PCM1	V:43251-44925	q1	q2	OK	115.066	181.21	0.655195	2.41148	0.00235	0.0181576	yes
YGR094W	VAS1	VII:672185-675500	q1	q2	OK	226.164	356.143	0.655087	2.00786	0.0084	0.0424085	yes
YLR180W	SAM1	XII:515261-516410	q1	q2	OK	512.703	807.144	0.654701	2.3473	0.00655	0.0360313	yes
YGR062C	COX18	VII:616327-617278	q1	q2	OK	43.2175	67.99	0.653706	2.62214	0.00315	0.0222056	yes
YML018C	YML018C	XIII:234770-235952	q1	q2	OK	92.22	145.076	0.653661	2.61619	0.0021	0.0169126	yes
YNL312W	RFA2	XIV:48286-49216	q1	q2	OK	64.6819	101.71	0.653023	2.69764	0.00215	0.017146	yes
YOR185C	GSP2	XV:681443-682106	q1	q2	OK	80.6195	126.767	0.652973	2.97741	0.0036	0.0241551	yes
YCR017C	CWH43	III:144772-147634	q1	q2	OK	85.9315	135.001	0.651708	2.20134	0.0032	0.0223922	yes
YDR119W	YDR119W	IV:688226-690533	q1	q2	OK	75.2466	118.127	0.65064	2.31183	0.0035	0.023707	yes
YBL089W	AVT5	II:49573-50953	q1	q2	OK	33.0026	51.8034	0.650468	2.43319	0.0026	0.0194065	yes
YKL035W	UGP1	XI:369364-371390	q1	q2	OK	460.419	722.61	0.650269	1.89978	0.00655	0.0360313	yes
YFL041W	FET5	VI:49138-51007	q1	q2	OK	112.696	176.629	0.648293	2.3429	0.0035	0.023707	yes
YDR539W	YDR539W	IV:1512093-1513605	q1	q2	OK	41.1667	64.4928	0.647659	2.43487	0.0023	0.0180151	yes
YIL009W	FAA3	IX:339343-341428	q1	q2	OK	39.5679	61.9683	0.6472	2.36813	0.00205	0.0166035	yes
YGR135W	PRE9	VII:761391-762168	q1	q2	OK	134.516	210.612	0.646813	2.89432	0.00295	0.0213492	yes
YKL208W	CBT1	XI:47156-47972	q1	q2	OK	23.8803	37.3625	0.645766	2.49499	0.00935	0.0457485	yes
YJR096W	YJR096W	X:611194-612043	q1	q2	OK	84.5934	132.241	0.644552	2.72668	0.00385	0.0254733	yes
YCL055W	KAR4	III:27928-28936	q1	q2	OK	42.0372	65.6234	0.642543	2.55009	0.0039	0.0256851	yes
YDR399W	HPT1	IV:1270067-1270733	q1	q2	OK	571.862	892.561	0.642286	2.90757	0.0054	0.0317549	yes
YNR041C	COQ2	XIV:700540-701666	q1	q2	OK	59.866	93.2965	0.640085	2.07173	0.00315	0.0222056	yes
YOR261C	RPN8	XV:815914-816931	q1	q2	OK	186.687	290.544	0.638138	2.60641	0.0034	0.0233341	yes
YHL003C	LAG1	VIII:100647-101883	q1	q2	OK	131.087	203.898	0.637324	2.50873	0.0032	0.0223922	yes
YJR065C	ARP3	X:557808-559158	q1	q2	OK	70.1461	109.05	0.63656	2.46192	0.00345	0.0235078	yes
YEL013W	VAC8	V:128824-130561	q1	q2	OK	173.957	270.344	0.636067	2.26739	0.004	0.0261029	yes
YOL084W	PHM7	XV:162355-165331	q1	q2	OK	21.5438	33.4674	0.635483	2.15074	0.0043	0.0271604	yes
YPR016C	TIF6	XVI:592331-593069	q1	q2	OK	61.9538	96.1951	0.634771	2.73599	0.0049	0.0296074	yes
YLR351C	NIT3	XII:829488-830364	q1	q2	OK	114.055	176.811	0.632485	2.72296	0.00325	0.0226311	yes
YAL005C	SSA1	I:139502-141431	q1	q2	OK	442.97	686.213	0.631447	2.01271	0.0093	0.0455429	yes
YLR421C	RPN13	XII:965089-965560	q1	q2	OK	102.74	159.104	0.630971	3.44988	0.00505	0.0302894	yes
YGR191W	HIP1	VII:880295-882231	q1	q2	OK	56.7418	87.7802	0.629484	2.05656	0.0031	0.0220162	yes
YAL036C	RBG1	I:75042-76152	q1	q2	OK	56.8543	87.9445	0.629324	2.5065	0.0044	0.027488	yes
YKL174C	TPO5	XI:120379-122236	q1	q2	OK	30.6085	47.3422	0.629195	2.29569	0.00445	0.027619	yes
YLR152C	YLR152C	XII:442957-444688	q1	q2	OK	33.283	51.4758	0.629107	2.31558	0.00345	0.0235078	yes
YHR033W	YHR033W	VIII:175547-176819	q1	q2	OK	44.7201	69.1617	0.62905	2.42018	0.0034	0.0233341	yes
YMR250W	GAD1	XIII:770800-772558	q1	q2	OK	168.298	260.159	0.62838	2.17303	0.00665	0.0363016	yes
YIL164C	NIT1	IX:34086-34686	q1	q2	OK	59.8246	92.4549	0.628012	2.9153	0.00745	0.0389199	yes
YLR197W	SIK1	XII:546096-547645	q1	q2	OK	179.344	277.136	0.62787	2.23315	0.00545	0.0320159	yes
YMR096W	SNZ1	XIII:458407-459301	q1	q2	OK	36.6415	56.59	0.627069	2.49774	0.00635	0.0352024	yes
YEL051W	VMA8	V:58377-59148	q1	q2	OK	216.696	334.652	0.626992	2.80559	0.0044	0.027488	yes
YOR374W	ALD4	XV:1039839-1041399	q1	q2	OK	393.415	607.528	0.626901	2.12964	0.0097	0.0470178	yes
YNL065W	AQR1	XIV:503723-505484	q1	q2	OK	100.794	155.561	0.626076	2.29816	0.0046	0.028243	yes
YDR524C-B	YDR524C-B	IV:1489597-1489798	q1	q2	OK	2894.27	4465.67	0.625678	14.1156	0.00435	0.0273552	yes
YOR095C	RKI1	XV:503551-504328	q1	q2	OK	101.65	156.826	0.625558	2.76888	0.0037	0.0246523	yes
YER026C	YER026C	V:207643-208474	q1	q2	OK	432.591	667.367	0.625475	2.56187	0.0051	0.0305572	yes
YOR348C	PUT4	XV:986898-988782	q1	q2	OK	152.935	235.829	0.624824	2.20725	0.0055	0.0321443	yes
YOR002W	ALG6	XV:329416-331051	q1	q2	OK	96.3115	148.397	0.623677	2.31755	0.00355	0.0239604	yes
YFL028C	CAF16	VI:79343-80213	q1	q2	OK	108.09	166.371	0.622175	2.68014	0.0042	0.0267358	yes
YOR142W	LSC1	XV:593056-594046	q1	q2	OK	136.561	210.106	0.621571	2.57221	0.00355	0.0239604	yes
YBR249C	ARO4	II:716881-717994	q1	q2	OK	257.238	395.723	0.621385	2.40621	0.00635	0.0352024	yes
YPL208W	RKM1	XVI:157841-159593	q1	q2	OK	20.2213	31.0962	0.620865	2.20533	0.0052	0.0308649	yes
YGL028C	SCW11	VII:441280-442909	q1	q2	OK	58.6526	90.1596	0.620285	2.30742	0.00405	0.0263388	yes
YOR157C	PUP1	XV:630965-631751	q1	q2	OK	84.1627	129.284	0.619295	2.71391	0.0042	0.0267358	yes
YDR232W	HEM1	IV:927451-929098	q1	q2	OK	111.722	171.455	0.617914	2.27693	0.00535	0.0315584	yes
YPR020W	ATP20	XVI:599869-600217	q1	q2	OK	964.848	1480.19	0.617411	4.83669	0.00365	0.0244046	yes
YLR305C	STT4	XII:738160-743863	q1	q2	OK	25.1799	38.6272	0.617348	2.09895	0.0036	0.0241551	yes
YOL064C	MET22	XV:206102-207176	q1	q2	OK	86.3871	132.367	0.615652	2.50895	0.0031	0.0220162	yes
YPR198W	SGE1	XVI:933897-935665	q1	q2	OK	48.6769	74.584	0.615629	2.02139	0.00415	0.0267153	yes
YDR011W	SNQ2	IV:465918-470424	q1	q2	OK	51.3853	78.7294	0.615546	2.06126	0.0063	0.0350273	yes
YPR156C	TPO3	XVI:837908-839777	q1	q2	OK	35.4625	54.2749	0.613988	2.25734	0.0042	0.0267358	yes
YCL059C	KRR1	III:22428-23379	q1	q2	OK	50.9822	78.0062	0.613596	2.47065	0.00495	0.0297835	yes
YJL183W	MNN11	X:84067-85336	q1	q2	OK	94.5481	144.664	0.613583	2.40428	0.0037	0.0246523	yes
YNL241C	ZWF1	XIV:196425-197943	q1	q2	OK	150.593	230.401	0.613496	2.27441	0.00485	0.0293986	yes
YML046W	PRP39	XIII:181473-183363	q1	q2	OK	30.8697	47.2271	0.613425	2.23801	0.0045	0.0278688	yes
YER062C	HOR2	V:279929-280682	q1	q2	OK	144.236	220.516	0.612458	2.76844	0.00415	0.0267153	yes
YMR150C	IMP1	XIII:561955-562943	q1	q2	OK	76.4328	116.805	0.611841	2.91657	0.0074	0.0387296	yes
YML131W	YML131W	XIII:10197-11295	q1	q2	OK	111.118	169.809	0.611826	2.4712	0.0048	0.0292508	yes
YER107C	GLE2	V:373447-374714	q1	q2	OK	52.379	80.0024	0.611055	2.1714	0.00515	0.0307278	yes
YPR127W	YPR127W	XVI:790082-791120	q1	q2	OK	86.9195	132.746	0.610913	2.48235	0.00525	0.0310326	yes
YOR381W	FRE3	XV:1055544-1057680	q1	q2	OK	14.5821	22.269	0.610838	2.10343	0.00705	0.0374818	yes
YBR243C	ALG7	II:705446-706793	q1	q2	OK	34.5454	52.7149	0.609716	2.27795	0.00595	0.0338055	yes
YDR174W	HMO1	IV:812109-812850	q1	q2	OK	100.266	152.749	0.60733	2.72785	0.0044	0.027488	yes
YBL020W	RFT1	II:182400-184125	q1	q2	OK	87.7424	133.635	0.606954	2.25165	0.00525	0.0310326	yes
YOL075C	YOL075C	XV:189657-193542	q1	q2	OK	15.0054	22.8537	0.606951	2.09441	0.0055	0.0321443	yes
YCL033C	YCL033C	III:62775-63282	q1	q2	OK	69.3761	105.584	0.605886	3.04857	0.0089	0.044152	yes
YIR036C	YIR036C	IX:422073-423036	q1	q2	OK	104.492	158.922	0.604929	2.23714	0.0042	0.0267358	yes
YDR435C	PPM1	IV:1332982-1333969	q1	q2	OK	42.8411	65.1524	0.604822	2.40498	0.0066	0.0362714	yes
YGR067C	YGR067C	VII:622371-624786	q1	q2	OK	18.3775	27.9367	0.604221	2.11179	0.00685	0.0366918	yes
YIL023C	YKE4	IX:309385-310426	q1	q2	OK	76.787	116.712	0.604022	2.43543	0.0049	0.0296074	yes
YPR176C	BET2	XVI:891100-892078	q1	q2	OK	80.2694	121.909	0.602884	2.48164	0.0058	0.033118	yes
YOR311C	HSD1	XV:899055-899928	q1	q2	OK	64.4851	97.8936	0.60225	2.50591	0.00575	0.0330307	yes
YPR058W	YMC1	XVI:673750-674700	q1	q2	OK	112.711	171.093	0.602147	2.54951	0.00425	0.026934	yes
YJL189W	RPL39	X:75932-76510	q1	q2	OK	139.65	211.966	0.602017	2.34798	0.0056	0.0324959	yes
YNL156C	NSG2	XIV:341068-341968	q1	q2	OK	43.8008	66.4637	0.601609	2.44122	0.00525	0.0310326	yes
YPR109W	YPR109W	XVI:744688-745573	q1	q2	OK	52.4317	79.5484	0.601393	2.47454	0.00645	0.035653	yes
YOR011W	AUS1	XV:349678-353863	q1	q2	OK	11.2064	16.9671	0.598409	2.01738	0.00595	0.0338055	yes
YGL048C	RPT6	VII:410068-411286	q1	q2	OK	119.694	181.034	0.596903	2.36784	0.00485	0.0293986	yes
YIL047C	SYG1	IX:265098-267823	q1	q2	OK	96.5618	146.012	0.596558	1.8074	0.00855	0.042938	yes
YKR097W	PCK1	XI:631151-632801	q1	q2	OK	44.845	67.7482	0.595235	2.22511	0.0055	0.0321443	yes
YGL125W	MET13	VII:272519-274322	q1	q2	OK	26.44	39.9278	0.594673	2.13778	0.00765	0.0397105	yes
YGR123C	PPT1	VII:736661-738203	q1	q2	OK	67.6762	102.191	0.594549	2.26693	0.0058	0.033118	yes
YMR189W	GCV2	XIII:637499-640604	q1	q2	OK	109.06	164.64	0.594191	1.95871	0.00995	0.0479447	yes
YBR204C	YBR204C	II:632253-633381	q1	q2	OK	41.9871	63.3724	0.593906	2.30937	0.0063	0.0350273	yes
YLR375W	STP3	XII:871452-872728	q1	q2	OK	57.3758	86.5822	0.593628	1.91682	0.0063	0.0350273	yes
YOL129W	VPS68	XV:77559-78114	q1	q2	OK	355.732	536.509	0.592811	3.08447	0.0064	0.0354109	yes
YPR033C	HTS1	XVI:637378-639019	q1	q2	OK	198.767	299.706	0.592474	2.11327	0.00885	0.0439422	yes
YOR347C	PYK2	XV:984941-986462	q1	q2	OK	64.82	97.6488	0.591163	2.25318	0.00515	0.0307278	yes
YHR190W	ERG9	VIII:484844-486179	q1	q2	OK	129.288	194.614	0.590028	2.27523	0.00675	0.0365678	yes
YML073C	RPL6A	XIII:123226-124172	q1	q2	OK	72.9635	109.636	0.58747	2.43973	0.0074	0.0387296	yes
YNR043W	MVD1	XIV:701894-703085	q1	q2	OK	92.9717	139.516	0.585564	2.32788	0.0068	0.0366302	yes
YGR065C	VHT1	VII:618076-619858	q1	q2	OK	129.571	194.416	0.585401	2.09346	0.00875	0.0436354	yes
YGR199W	PMT6	VII:897501-899781	q1	q2	OK	62.0582	93.1016	0.585184	2.1114	0.00655	0.0360313	yes
YIR038C	GTT1	IX:423808-424513	q1	q2	OK	144.983	217.475	0.584966	2.70302	0.0058	0.033118	yes
YAL062W	GDH3	I:31566-32940	q1	q2	OK	110.913	166.294	0.584307	2.25916	0.0068	0.0366302	yes
YDR434W	GPI17	IV:1331236-1332841	q1	q2	OK	66.3023	99.3468	0.583414	2.21327	0.0068	0.0366302	yes
YGR019W	UGA1	VII:525228-526644	q1	q2	OK	64.6697	96.8745	0.583026	2.23796	0.00625	0.0348511	yes
YDR338C	YDR338C	IV:1147378-1149466	q1	q2	OK	29.8303	44.629	0.5812	2.09973	0.0061	0.034384	yes
YHL047C	ARN2	VIII:8350-10307	q1	q2	OK	38.6114	57.7541	0.580895	2.01842	0.0068	0.0366302	yes
YOR234C	RPL33B	XV:778554-779405	q1	q2	OK	233.914	349.205	0.578095	2.48401	0.00775	0.0400113	yes
YLR178C	TFS1	XII:513161-513821	q1	q2	OK	226.545	337.943	0.576979	2.7083	0.0072	0.0379612	yes
YAL022C	FUN26	I:108876-110430	q1	q2	OK	68.8095	102.458	0.574355	2.16608	0.00785	0.0404544	yes
YDR519W	FPR2	IV:1480424-1480832	q1	q2	OK	155.277	231.08	0.573552	3.59331	0.0105	0.0499625	yes
YCL018W	YCL018W	III:91323-92418	q1	q2	OK	151.837	225.924	0.573307	2.29413	0.0075	0.0391453	yes
YNR036C	YNR036C	XIV:694360-694822	q1	q2	OK	256.941	382.177	0.572806	3.36991	0.0067	0.03647	yes
YDR072C	IPT1	IV:589760-591344	q1	q2	OK	66.5904	99.0162	0.57235	2.14886	0.00775	0.0400113	yes
YPL149W	ATG5	XVI:271309-272194	q1	q2	OK	51.6717	76.8152	0.572016	2.35412	0.01045	0.0498076	yes
YMR261C	TPS3	XIII:790204-793369	q1	q2	OK	73.5114	109.173	0.57057	1.9497	0.00965	0.0468949	yes
YGR207C	YGR207C	VII:910842-911628	q1	q2	OK	96.5484	143.35	0.570215	2.50951	0.0069	0.0368215	yes
YNL101W	AVT4	XIV:434998-437140	q1	q2	OK	90.1579	133.842	0.570011	2.03095	0.00905	0.0446634	yes
YNL048W	YNL048W	XIV:538172-539819	q1	q2	OK	38.1285	56.5815	0.569461	2.12028	0.008	0.0409319	yes
YKL106W	AAT1	XI:237535-238891	q1	q2	OK	39.5871	58.6662	0.5675	2.14704	0.00895	0.0443615	yes
YIL083C	YIL083C	IX:203555-204653	q1	q2	OK	60.4338	89.3995	0.564911	2.25754	0.0087	0.0434619	yes
YDL067C	COX9	IV:334216-334396	q1	q2	OK	4437.29	6557.43	0.563452	17.0553	0.008	0.0409319	yes
YGL097W	SRM1	VII:321781-323230	q1	q2	OK	58.5389	86.4206	0.561979	2.16137	0.00755	0.0393703	yes
YJL210W	PEX2	X:36756-37734	q1	q2	OK	167.578	245.835	0.552853	1.82551	0.0097	0.0470178	yes
YER094C	PUP3	V:348728-349346	q1	q2	OK	312.568	458.019	0.551239	2.71295	0.00975	0.0471401	yes
YBL095W	YBL095W	II:43173-44097	q1	q2	OK	97.2497	142.475	0.550948	1.80084	0.01015	0.0487029	yes
YOR145C	PNO1	XV:605346-606178	q1	q2	OK	209.032	143.28	-0.544891	-2.38769	0.01015	0.0487029	yes
YMR165C	PAH1	XIII:590039-592628	q1	q2	OK	35.8885	24.5147	-0.549873	-1.95234	0.0105	0.0499625	yes
YHR138C	YHR138C	VIII:377354-377699	q1	q2	OK	780.77	533.105	-0.550477	-4.37545	0.00985	0.0475431	yes
YMR098C	YMR098C	XIII:460770-462609	q1	q2	OK	61.3348	41.7966	-0.553319	-2.04626	0.0092	0.0452472	yes
YOL022C	YOL022C	XV:280271-281498	q1	q2	OK	96.3327	65.4725	-0.557135	-2.19858	0.0085	0.0428376	yes
YDL203C	ACK1	IV:96081-97953	q1	q2	OK	40.484	27.4839	-0.558765	-2.02546	0.01045	0.0498076	yes
YBR200W	BEM1	II:620871-622527	q1	q2	OK	90.7766	61.6048	-0.559278	-2.11102	0.00855	0.042938	yes
YDR411C	DFM1	IV:1293368-1294394	q1	q2	OK	132.282	89.7656	-0.559379	-2.3026	0.00875	0.0436354	yes
YNL232W	CSL4	XIV:214922-215801	q1	q2	OK	125.46	85.1026	-0.559955	-2.37898	0.00925	0.0454149	yes
YML017W	PSP2	XIII:236587-238731	q1	q2	OK	43.6749	29.6136	-0.560546	-2.01815	0.00975	0.0471401	yes
YPR139C	VPS66	XVI:813155-814058	q1	q2	OK	90.7117	61.2999	-0.565405	-2.34463	0.0093	0.0455429	yes
YBR073W	RDH54	II:383111-385988	q1	q2	OK	40.3256	27.1943	-0.568393	-2.01176	0.00775	0.0400113	yes
YPL268W	PLC1	XVI:35235-37845	q1	q2	OK	30.3652	20.4313	-0.571635	-2.01636	0.0076	0.0395588	yes
YKL082C	RRP14	XI:280920-282329	q1	q2	OK	46.1339	31.0407	-0.571667	-1.80125	0.0101	0.0485855	yes
YKR086W	PRP16	XI:599856-603072	q1	q2	OK	29.9774	20.1666	-0.571907	-2.00283	0.0062	0.0347419	yes
YOR042W	CUE5	XV:408357-409660	q1	q2	OK	87.5705	58.751	-0.575831	-1.87735	0.00715	0.0378023	yes
YEL053C	MAK10	V:53900-56102	q1	q2	OK	30.9794	20.7813	-0.576023	-2.03156	0.0095	0.0463632	yes
YIR011C	STS1	IX:377286-378246	q1	q2	OK	169.897	113.937	-0.576429	-2.42186	0.00665	0.0363016	yes
YGL197W	MDS3	VII:124697-129161	q1	q2	OK	14.3202	9.60344	-0.576432	-1.92572	0.00835	0.0421934	yes
YJL139C	YUR1	X:151712-152999	q1	q2	OK	65.381	43.8427	-0.576534	-2.21203	0.0081	0.0412587	yes
YJL110C	GZF3	X:209921-211577	q1	q2	OK	100.594	67.4207	-0.577281	-2.18064	0.0077	0.0398613	yes
YDR393W	SHE9	IV:1259900-1261271	q1	q2	OK	42.2899	28.3418	-0.577384	-2.13514	0.00945	0.0461982	yes
YKR006C	MRPL13	XI:450422-451217	q1	q2	OK	200.243	134.082	-0.578637	-2.56987	0.00675	0.0365678	yes
YLR133W	CKI1	XII:408444-410193	q1	q2	OK	60.3753	40.4217	-0.578829	-2.15129	0.0068	0.0366302	yes
YPR185W	ATG13	XVI:907217-909434	q1	q2	OK	28.0647	18.7749	-0.57995	-2.03521	0.0085	0.0428376	yes
YKL172W	EBP2	XI:125758-127042	q1	q2	OK	91.0704	60.9191	-0.580087	-2.26742	0.00705	0.0374818	yes
YMR172W	HOT1	XIII:605980-608211	q1	q2	OK	24.7933	16.5409	-0.583914	-1.91876	0.0087	0.0434619	yes
YKL101W	HSL1	XI:248919-253476	q1	q2	OK	40.7729	27.1772	-0.585214	-2.0144	0.00625	0.0348511	yes
YBR122C	MRPL36	II:483969-484503	q1	q2	OK	491.779	327.454	-0.586717	-3.13731	0.0059	0.0336218	yes
YPR036W-A	YPR036W-A	XVI:645949-646153	q1	q2	OK	2008.5	1337.25	-0.586858	-12.5351	0.0077	0.0398613	yes
YML099C	ARG81	XIII:74228-77040	q1	q2	OK	34.169	22.7223	-0.588579	-1.91803	0.00605	0.0342035	yes
YFL047W	RGD2	VI:40420-42565	q1	q2	OK	39.1354	26.0139	-0.58919	-2.11861	0.00665	0.0363016	yes
YDR229W	IVY1	IV:924784-926146	q1	q2	OK	58.1946	38.6512	-0.590372	-2.23076	0.0072	0.0379612	yes
YHR006W	STP2	VIII:117813-119439	q1	q2	OK	137.687	91.4417	-0.590471	-2.22566	0.0058	0.033118	yes
YDR051C	YDR051C	IV:557055-558060	q1	q2	OK	61.8361	41.0514	-0.591017	-2.32938	0.0083	0.0420151	yes
YHL004W	YHL004W	VIII:98827-100403	q1	q2	OK	70.6876	46.8941	-0.592051	-1.9042	0.0065	0.0358599	yes
YDR092W	UBC13	IV:629875-630605	q1	q2	OK	65.6341	43.534	-0.592303	-2.5067	0.01045	0.0498076	yes
YLR033W	RSC58	XII:208760-210269	q1	q2	OK	69.6053	46.1574	-0.592635	-2.23673	0.00615	0.0345975	yes
YER150W	SPI1	V:468369-468816	q1	q2	OK	255.208	169.212	-0.592838	-3.46527	0.00765	0.0397105	yes
YAL041W	CDC24	I:62839-65404	q1	q2	OK	22.0048	14.587	-0.59314	-2.0422	0.00825	0.0418733	yes
YML117W	NAB6	XIII:34242-37774	q1	q2	OK	78.8044	52.2106	-0.593932	-1.87538	0.0071	0.0376425	yes
YPR072W	NOT5	XVI:690106-691789	q1	q2	OK	61.0724	40.4383	-0.594796	-2.21351	0.0056	0.0324959	yes
YER054C	GIP2	V:262051-263698	q1	q2	OK	41.9399	27.7564	-0.595501	-2.12248	0.0088	0.0438464	yes
YDL048C	STP4	IV:366738-368211	q1	q2	OK	35.6779	23.6052	-0.595927	-2.15988	0.00865	0.0432879	yes
YGL049C	TIF4632	VII:406859-409604	q1	q2	OK	52.3733	34.6361	-0.596558	-2.12988	0.0056	0.0324959	yes
YOR036W	PEP12	XV:400347-401214	q1	q2	OK	79.4009	52.5101	-0.59656	-2.43706	0.0076	0.0395588	yes
YDL028C	MPS1	IV:400996-403291	q1	q2	OK	22.6859	14.9992	-0.596908	-2.04865	0.00815	0.0414764	yes
YFL024C	EPL1	VI:87846-90345	q1	q2	OK	27.7325	18.3339	-0.597063	-2.08351	0.00675	0.0365678	yes
YHR187W	YHR187W	VIII:480989-481919	q1	q2	OK	93.4369	61.6945	-0.598851	-2.47481	0.00555	0.0323703	yes
YOL112W	MSB4	XV:106709-108188	q1	q2	OK	43.2611	28.5583	-0.599161	-2.19295	0.0068	0.0366302	yes
YOR166C	YOR166C	XV:647125-648502	q1	q2	OK	29.5388	19.4739	-0.601071	-2.15419	0.0093	0.0455429	yes
YLR221C	RSA3	XII:578361-579024	q1	q2	OK	121.382	80.0075	-0.601348	-2.75246	0.00665	0.0363016	yes
YOR090C	PTC5	XV:491122-492841	q1	q2	OK	70.0409	46.1467	-0.601972	-2.25659	0.00555	0.0323703	yes
YNL217W	YNL217W	XIV:240330-241311	q1	q2	OK	98.0945	64.5979	-0.602684	-2.47483	0.00515	0.0307278	yes
YPR032W	SRO7	XVI:634122-637224	q1	q2	OK	13.0813	8.61329	-0.602866	-1.98748	0.0081	0.0412587	yes
YNL027W	CRZ1	XIV:579579-581616	q1	q2	OK	31.4609	20.6649	-0.606374	-2.14038	0.0055	0.0321443	yes
YOR091W	TMA46	XV:493432-494470	q1	q2	OK	67.62	44.4114	-0.60652	-2.39927	0.00605	0.0342035	yes
YDR316W	OMS1	IV:1093762-1095178	q1	q2	OK	36.6038	24.0328	-0.606987	-2.21372	0.0069	0.0368215	yes
YDR466W	PKH3	IV:1395120-1397909	q1	q2	OK	12.695	8.32757	-0.608292	-1.97106	0.0098	0.0473418	yes
YCR003W	MRPL32	III:118619-119171	q1	q2	OK	170.05	111.53	-0.608529	-3.06907	0.0061	0.034384	yes
YBR268W	MRPL37	II:741298-741616	q1	q2	OK	361.338	236.985	-0.608551	-5.13135	0.0067	0.03647	yes
YNL137C	NAM9	XIV:368594-370055	q1	q2	OK	198.785	130.359	-0.60872	-2.30723	0.0057	0.032909	yes
YIL106W	MOB1	IX:166414-167444	q1	q2	OK	86.3384	56.5446	-0.610614	-2.4444	0.00575	0.0330307	yes
YOL019W	YOL019W	XV:288897-290553	q1	q2	OK	44.4546	29.0921	-0.611703	-2.23963	0.0069	0.0368215	yes
YBR028C	YBR028C	II:294424-296002	q1	q2	OK	73.8029	48.1857	-0.615074	-2.32685	0.0042	0.0267358	yes
YAR002W	NUP60	I:152256-153876	q1	q2	OK	27.4248	17.8829	-0.616903	-2.17761	0.0083	0.0420151	yes
YDL235C	YPD1	IV:33414-33918	q1	q2	OK	250.08	163.014	-0.617399	-3.36604	0.0052	0.0308649	yes
YJL029C	VPS53	X:388384-390853	q1	q2	OK	41.9024	27.3024	-0.618006	-2.20794	0.00485	0.0293986	yes
YDL137W	ARF2	IV:216157-216489	q1	q2	OK	204.577	133.276	-0.618227	-4.66277	0.01025	0.049018	yes
YCR009C	RVS161	III:130744-131542	q1	q2	OK	371.106	241.457	-0.620067	-2.72986	0.0049	0.0296074	yes
YJR091C	JSN1	X:595060-598336	q1	q2	OK	17.344	11.2845	-0.620098	-2.09737	0.00435	0.0273552	yes
YMR076C	PDS5	XIII:416195-420029	q1	q2	OK	8.81064	5.73115	-0.620423	-1.98238	0.0083	0.0420151	yes
YDR145W	TAF12	IV:746737-748357	q1	q2	OK	36.9187	23.9926	-0.621763	-2.25487	0.0052	0.0308649	yes
YGL066W	SGF73	VII:377608-379582	q1	q2	OK	15.5059	10.0726	-0.622386	-2.0676	0.00925	0.0454149	yes
YGR169C	PUS6	VII:834688-835903	q1	q2	OK	39.4926	25.6405	-0.623162	-2.31449	0.0062	0.0347419	yes
YGL237C	HAP2	VII:52730-53528	q1	q2	OK	41.6388	27.0336	-0.623173	-2.44664	0.0103	0.0492159	yes
YOL004W	SIN3	XV:316937-321548	q1	q2	OK	65.372	42.439	-0.623283	-2.10476	0.0044	0.027488	yes
YMR199W	CLN1	XIII:662643-664284	q1	q2	OK	18.9333	12.2876	-0.623725	-2.12015	0.00885	0.0439422	yes
YER027C	GAL83	V:208978-210232	q1	q2	OK	79.3339	51.4621	-0.624427	-2.43506	0.0035	0.023707	yes
YGR102C	YGR102C	VII:694583-695135	q1	q2	OK	94.2565	61.1155	-0.625054	-2.9933	0.008	0.0409319	yes
YER080W	FMP29	V:319901-321846	q1	q2	OK	54.4845	35.2785	-0.627055	-2.05323	0.00305	0.0217966	yes
YBR131W	CCZ1	II:497162-499277	q1	q2	OK	20.377	13.175	-0.629136	-1.94024	0.0064	0.0354109	yes
YOR104W	PIN2	XV:517641-518521	q1	q2	OK	51.9662	33.5437	-0.631532	-1.86835	0.00765	0.0397105	yes
YNL032W	SIW14	XIV:574505-575351	q1	q2	OK	93.1501	60.0659	-0.633012	-2.65365	0.0046	0.028243	yes
YER161C	SPT2	V:499346-500348	q1	q2	OK	37.3347	24.0572	-0.634051	-2.3771	0.008	0.0409319	yes
YPR060C	ARO7	XVI:674860-675631	q1	q2	OK	88.2034	56.8166	-0.634521	-2.71954	0.0047	0.0287027	yes
YBL036C	YBL036C	II:150446-151220	q1	q2	OK	147.365	94.9053	-0.634829	-2.81027	0.00325	0.0226311	yes
YFL042C	YFL042C	VI:45719-47744	q1	q2	OK	55.0505	35.4512	-0.634922	-2.31117	0.00315	0.0222056	yes
YGR166W	KRE11	VII:830514-832197	q1	q2	OK	28.243	18.181	-0.635462	-2.23869	0.0052	0.0308649	yes
YNL177C	MRPL22	XIV:303685-304615	q1	q2	OK	159.213	102.431	-0.636308	-2.6751	0.00295	0.0213492	yes
YLR096W	KIN2	XII:332589-336033	q1	q2	OK	23.3642	15.0296	-0.63649	-2.1989	0.0036	0.0241551	yes
YHR070W	TRM5	VIII:234873-236512	q1	q2	OK	49.5718	31.8823	-0.636762	-2.16721	0.0041	0.0266034	yes
YDR140W	MTQ2	IV:734137-734803	q1	q2	OK	65.5588	42.1622	-0.636839	-2.75567	0.00495	0.0297835	yes
YNL199C	GCR2	XIV:264925-266816	q1	q2	OK	38.0111	24.4425	-0.63703	-2.30481	0.0044	0.027488	yes
YJL056C	ZAP1	X:330430-333073	q1	q2	OK	9.16026	5.88914	-0.637332	-1.99048	0.01005	0.0483858	yes
YPL063W	TIM50	XVI:429938-431369	q1	q2	OK	82.8681	53.2659	-0.637606	-2.44601	0.003	0.0215201	yes
YGR054W	YGR054W	VII:596692-598621	q1	q2	OK	36.7054	23.567	-0.639228	-2.28692	0.0034	0.0233341	yes
YER111C	SWI4	V:382594-385876	q1	q2	OK	8.96196	5.74194	-0.642277	-2.03356	0.0074	0.0387296	yes
YMR005W	TAF4	XIII:276044-277211	q1	q2	OK	77.0728	49.3558	-0.643003	-2.51865	0.00255	0.0191334	yes
YHR013C	ARD1	VIII:130729-131446	q1	q2	OK	45.7451	29.294	-0.643014	-2.60991	0.00855	0.042938	yes
YDL005C	MED2	IV:441013-442309	q1	q2	OK	20.7406	13.273	-0.643962	-2.20798	0.0092	0.0452472	yes
YGL095C	VPS45	VII:328873-330607	q1	q2	OK	80.849	51.7237	-0.644403	-2.40896	0.00245	0.0187025	yes
YLR321C	SFH1	XII:776583-777942	q1	q2	OK	47.9223	30.629	-0.6458	-2.03311	0.0047	0.0287027	yes
YPR079W	MRL1	XVI:698868-700014	q1	q2	OK	34.1773	21.8364	-0.6463	-2.36568	0.00605	0.0342035	yes
YKL068W	NUP100	XI:310198-313078	q1	q2	OK	48.8299	31.1579	-0.648168	-2.30838	0.00245	0.0187025	yes
YGL021W	ALK1	VII:454784-457067	q1	q2	OK	45.7999	29.2188	-0.648448	-2.33686	0.0022	0.0173748	yes
YGR042W	YGR042W	VII:579475-580291	q1	q2	OK	42.5157	27.1229	-0.648482	-2.51679	0.008	0.0409319	yes
YBR151W	APD1	II:545027-545978	q1	q2	OK	446.113	284.386	-0.649556	-2.64875	0.00335	0.023158	yes
YPL239W	YAR1	XVI:99483-100086	q1	q2	OK	106.668	67.9416	-0.650761	-3.04124	0.00465	0.0284887	yes
YGL122C	NAB2	VII:278945-280523	q1	q2	OK	70.9646	45.1941	-0.650963	-2.45343	0.00275	0.0202875	yes
YDL030W	PRP9	IV:397536-399129	q1	q2	OK	31.3701	19.9712	-0.651473	-2.3275	0.0038	0.0251717	yes
YNR008W	LRO1	XIV:640395-642381	q1	q2	OK	29.2118	18.5931	-0.651783	-2.29289	0.00345	0.0235078	yes
YBR225W	YBR225W	II:668662-673565	q1	q2	OK	19.9235	12.68	-0.651918	-2.02928	0.0071	0.0376425	yes
YGL242C	YGL242C	VII:44651-45197	q1	q2	OK	125.495	79.84	-0.652449	-3.20358	0.00455	0.0281174	yes
YLR367W	RPS22B	XII:855877-856434	q1	q2	OK	210.563	133.927	-0.652802	-3.33341	0.0025	0.0189073	yes
YKR043C	YKR043C	XI:520896-521712	q1	q2	OK	162.922	103.459	-0.655126	-2.86929	0.0018	0.0151147	yes
YML032C	RAD52	XIII:212514-213930	q1	q2	OK	66.4782	42.2046	-0.65548	-2.49711	0.00225	0.0176477	yes
YIL118W	RHO3	IX:139751-140447	q1	q2	OK	266.963	169.433	-0.655923	-3.0647	0.002	0.0163143	yes
YDR527W	RBA50	IV:1491074-1492413	q1	q2	OK	83.4059	52.912	-0.656555	-2.13887	0.0016	0.0137177	yes
YNL097C	PHO23	XIV:441365-442358	q1	q2	OK	28.1858	17.8706	-0.657384	-2.07136	0.00865	0.0432879	yes
YGR079W	YGR079W	VII:640719-641832	q1	q2	OK	93.8226	59.4745	-0.657665	-2.61872	0.00265	0.0196769	yes
YDR463W	STP1	IV:1386815-1388375	q1	q2	OK	64.5778	40.923	-0.658126	-2.47614	0.0025	0.0189073	yes
YDR014W	RAD61	IV:474045-475989	q1	q2	OK	13.2089	8.36574	-0.658946	-2.13413	0.0074	0.0387296	yes
YDL167C	NRP1	IV:160994-163154	q1	q2	OK	97.2379	61.5602	-0.659522	-2.40446	0.00235	0.0181576	yes
YIL130W	ASG1	IX:102781-105676	q1	q2	OK	16.5324	10.4616	-0.660191	-2.20597	0.00315	0.0222056	yes
YDR186C	YDR186C	IV:832858-835492	q1	q2	OK	46.6675	29.5273	-0.660372	-2.36056	0.00195	0.0160209	yes
YHL007C	STE20	VIII:95117-98085	q1	q2	OK	19.9403	12.6152	-0.660524	-2.24271	0.003	0.0215201	yes
YDR423C	CAD1	IV:1318045-1319275	q1	q2	OK	79.9678	50.5774	-0.660926	-2.58002	0.00215	0.017146	yes
YLR219W	MSC3	XII:574150-576337	q1	q2	OK	25.7515	16.286	-0.661025	-2.30393	0.0029	0.0210943	yes
YNL038W	GPI15	XIV:557019-557783	q1	q2	OK	56.8789	35.9511	-0.661859	-2.72143	0.00465	0.0284887	yes
YGR238C	KEL2	VII:966038-968687	q1	q2	OK	8.87285	5.60195	-0.663468	-2.05841	0.00665	0.0363016	yes
YCR047C	BUD23	III:210717-211545	q1	q2	OK	28.6349	18.0761	-0.663694	-1.82777	0.0096	0.0467315	yes
YOR089C	VPS21	XV:490195-490828	q1	q2	OK	243.85	153.924	-0.663777	-3.19919	0.00265	0.0196769	yes
YGL023C	PIB2	VII:450196-452104	q1	q2	OK	49.5581	31.2563	-0.664972	-2.42016	0.00225	0.0176477	yes
YMR117C	SPC24	XIII:501249-501891	q1	q2	OK	40.4651	25.5111	-0.665553	-2.6969	0.00955	0.0465277	yes
YDR277C	MTH1	IV:1014400-1015702	q1	q2	OK	33.752	21.267	-0.66636	-2.42355	0.00325	0.0226311	yes
YGL044C	RNA15	VII:416145-417036	q1	q2	OK	55.9316	35.238	-0.666533	-2.65828	0.00285	0.0208367	yes
YER077C	YER077C	V:314533-316600	q1	q2	OK	25.5591	16.1026	-0.666542	-2.31063	0.00235	0.0181576	yes
YKR008W	RSC4	XI:452200-454078	q1	q2	OK	19.0961	12.0299	-0.666653	-2.25845	0.0047	0.0287027	yes
YAL025C	MAK16	I:100224-101145	q1	q2	OK	94.4397	59.4672	-0.6673	-2.73658	0.0028	0.0205766	yes
YPR175W	DPB2	XVI:888973-891043	q1	q2	OK	19.333	12.1703	-0.667706	-2.26018	0.00425	0.026934	yes
YDR065W	YDR065W	IV:580686-581784	q1	q2	OK	28.9377	18.216	-0.667743	-2.41868	0.0048	0.0292508	yes
YLR330W	CHS5	XII:787663-789679	q1	q2	OK	25.9692	16.3343	-0.668893	-2.33014	0.00325	0.0226311	yes
YIL036W	CST6	IX:285665-287429	q1	q2	OK	48.198	30.2911	-0.67008	-2.45293	0.0019	0.0157004	yes
YPR093C	ASR1	XVI:719557-720424	q1	q2	OK	37.2624	23.3848	-0.672149	-2.57305	0.0061	0.034384	yes
YER075C	PTP3	V:308412-311199	q1	q2	OK	20.7013	12.9612	-0.675528	-2.29349	0.0017	0.0143807	yes
YOL136C	PFK27	XV:67560-68754	q1	q2	OK	35.5326	22.239	-0.676051	-2.48133	0.00375	0.0248693	yes
YML076C	WAR1	XIII:112512-115347	q1	q2	OK	11.0567	6.91459	-0.677209	-2.17346	0.0046	0.028243	yes
YOL051W	GAL11	XV:234939-238202	q1	q2	OK	5.36926	3.3575	-0.677337	-1.83821	0.0091	0.0448713	yes
YOR329C	SCD5	XV:936730-939557	q1	q2	OK	10.7703	6.73416	-0.677486	-1.98416	0.00445	0.027619	yes
YJR006W	HYS2	X:449201-450665	q1	q2	OK	51.4839	32.1408	-0.679716	-2.53111	0.00185	0.0153763	yes
YHR149C	YHR149C	VIII:394454-396659	q1	q2	OK	42.6283	26.5619	-0.682453	-2.45228	0.00165	0.0140619	yes
YER139C	YER139C	V:450562-451243	q1	q2	OK	56.6494	35.2787	-0.683264	-2.88515	0.0046	0.028243	yes
YLR204W	QRI5	XII:552269-552605	q1	q2	OK	163.599	101.821	-0.684137	-4.87153	0.0069	0.0368215	yes
YLL038C	ENT4	XII:65774-66518	q1	q2	OK	101.378	63.059	-0.684965	-2.98892	0.0019	0.0157004	yes
YER029C	YER029C	V:212586-213177	q1	q2	OK	70.6517	43.8438	-0.688352	-3.09074	0.0045	0.0278688	yes
YDR320C-A	DAD4	IV:1108279-1108621	q1	q2	OK	1658.27	1027.53	-0.6905	-12.4053	0.00205	0.0166035	yes
YPL072W	UBP16	XVI:418498-420011	q1	q2	OK	13.9529	8.64151	-0.691209	-1.91733	0.00675	0.0365678	yes
YIR007W	YIR007W	IX:370703-372998	q1	q2	OK	14.7223	9.11038	-0.692419	-2.26761	0.0032	0.0223922	yes
YML006C	GIS4	XIII:256091-258416	q1	q2	OK	26.7248	16.5131	-0.694569	-2.41704	0.00185	0.0153763	yes
YMR188C	MRPS17	XIII:636290-637004	q1	q2	OK	119.36	73.7133	-0.695318	-3.09485	0.00215	0.017146	yes
YMR218C	TRS130	XIII:703578-706887	q1	q2	OK	20.9537	12.938	-0.695587	-2.37455	0.0013	0.0117453	yes
YER056C-A	RPL34A	V:269422-270185	q1	q2	OK	82.1158	50.6412	-0.697349	-2.97076	0.0014	0.0123174	yes
YML097C	VPS9	XIII:78334-79690	q1	q2	OK	29.4209	18.1334	-0.698193	-2.48739	0.0032	0.0223922	yes
YNL207W	RIO2	XIV:255352-256630	q1	q2	OK	88.7081	54.6593	-0.698598	-2.72598	0.00095	0.00935259	yes
YPR025C	CCL1	XVI:613376-614558	q1	q2	OK	24.9298	15.3549	-0.699173	-2.46	0.00495	0.0297835	yes
YER100W	YER100W	V:359561-360314	q1	q2	OK	173.262	106.537	-0.7016	-3.14819	0.00095	0.00935259	yes
YGR174W-A	YGR174W-A	VII:846654-846741	q1	q2	OK	17673.4	10861.6	-0.702337	-154.104	0.00665	0.0363016	yes
YHR161C	YAP1801	VIII:420372-422286	q1	q2	OK	97.5694	59.9252	-0.703266	-2.59614	0.0006	0.00647637	yes
YCR084C	TUP1	III:260310-262452	q1	q2	OK	26.771	16.4317	-0.704191	-2.43938	0.00185	0.0153763	yes
YJL201W	ECM25	X:54378-56178	q1	q2	OK	10.0405	6.16237	-0.704275	-2.15416	0.00805	0.041114	yes
YKR034W	DAL80	XI:506878-507707	q1	q2	OK	130.005	79.7359	-0.70527	-2.28455	0.00105	0.0100765	yes
YMR067C	UBX4	XIII:404322-405573	q1	q2	OK	20.555	12.5982	-0.706278	-2.40256	0.00575	0.0330307	yes
YOR070C	GYP1	XV:455906-457820	q1	q2	OK	23.7368	14.5375	-0.707346	-2.44955	0.0021	0.0169126	yes
YMR206W	YMR206W	XIII:675895-676837	q1	q2	OK	21.9954	13.4604	-0.708478	-2.43599	0.0073	0.038453	yes
YIL035C	CKA1	IX:287789-288908	q1	q2	OK	147.993	90.4583	-0.710202	-2.86132	0.00125	0.0114567	yes
YKR078W	YKR078W	XI:584951-586709	q1	q2	OK	22.7705	13.8845	-0.71369	-2.45631	0.0022	0.0173748	yes
YGL071W	RCS1	VII:372011-374084	q1	q2	OK	8.92328	5.43499	-0.715298	-2.15877	0.00715	0.0378023	yes
YML098W	TAF13	XIII:77266-77770	q1	q2	OK	122.077	74.3276	-0.715825	-3.65693	0.00185	0.0153763	yes
YHR102W	YHR102W	VIII:316571-319814	q1	q2	OK	26.6527	16.2065	-0.717711	-2.49299	0.0015	0.0129381	yes
YOR252W	TMA16	XV:803666-804203	q1	q2	OK	67.2693	40.8788	-0.718594	-3.30151	0.00395	0.0258653	yes
YOR188W	MSB1	XV:685766-689180	q1	q2	OK	4.67359	2.83917	-0.719064	-2.03828	0.0071	0.0376425	yes
YDR138W	HPR1	IV:730577-732836	q1	q2	OK	20.7684	12.6077	-0.720091	-2.4578	0.0012	0.0111778	yes
YDR083W	RRP8	IV:612072-613251	q1	q2	OK	71.7704	43.5575	-0.720469	-2.79264	0.00105	0.0100765	yes
YER002W	NOP16	V:156802-157498	q1	q2	OK	99.9049	60.5958	-0.721337	-3.20518	0.0015	0.0129381	yes
YPL085W	SEC16	XVI:387066-393654	q1	q2	OK	7.65119	4.63704	-0.72248	-2.33134	0.0009	0.009	yes
YFR003C	YPI1	VI:152656-153124	q1	q2	OK	83.1342	50.3097	-0.724605	-3.64366	0.00435	0.0273552	yes
YKL049C	CSE4	XI:346074-346764	q1	q2	OK	54.1829	32.7802	-0.725012	-3.00228	0.0026	0.0194065	yes
YLR373C	VID22	XII:868661-871367	q1	q2	OK	6.7475	4.08195	-0.725094	-2.13588	0.00625	0.0348511	yes
YAR042W	SWH1	I:192618-196185	q1	q2	OK	17.5258	10.6023	-0.725099	-2.4406	0.00095	0.00935259	yes
YLR052W	IES3	XII:247200-247953	q1	q2	OK	57.9789	35.0497	-0.726125	-2.99467	0.00155	0.013309	yes
YHR036W	BRL1	VIII:180344-181760	q1	q2	OK	32.8817	19.8724	-0.726518	-2.607	0.00135	0.0120634	yes
YMR039C	SUB1	XIII:348643-349522	q1	q2	OK	62.4636	37.7395	-0.72694	-2.91098	0.0018	0.0151147	yes
YAL040C	CLN3	I:65777-67520	q1	q2	OK	9.31458	5.62005	-0.728908	-2.16787	0.008	0.0409319	yes
YGL210W	YPT32	VII:93791-94460	q1	q2	OK	61.9934	37.4034	-0.728944	-3.11251	0.0022	0.0173748	yes
YDR143C	SAN1	IV:742041-743874	q1	q2	OK	21.6749	13.0644	-0.730389	-2.48511	0.00135	0.0120634	yes
YLR068W	FYV7	XII:271007-271463	q1	q2	OK	55.2863	33.2854	-0.732033	-3.45376	0.00825	0.0418733	yes
YIL034C	CAP2	IX:289225-290089	q1	q2	OK	86.6595	52.1711	-0.732106	-3.04022	0.001	0.00974403	yes
YDR388W	RVS167	IV:1250185-1251634	q1	q2	OK	98.8494	59.5059	-0.732199	-2.81427	0.0006	0.00647637	yes
YGL087C	MMS2	VII:346405-346904	q1	q2	OK	64.5634	38.8581	-0.732502	-3.4416	0.0052	0.0308649	yes
YGR128C	UTP8	VII:747949-750091	q1	q2	OK	58.5494	35.2285	-0.732912	-2.66796	0.00075	0.00777223	yes
YDR228C	PCF11	IV:921925-923806	q1	q2	OK	17.2867	10.3977	-0.733399	-2.44895	0.00185	0.0153763	yes
YMR255W	GFD1	XIII:778000-778567	q1	q2	OK	131.164	78.8164	-0.734805	-3.58388	0.00105	0.0100765	yes
YDL085C-A	YDL085C-A	IV:302463-302670	q1	q2	OK	407.417	244.781	-0.735014	-12.1634	0.0095	0.0463632	yes
YBR112C	CYC8	II:462869-466048	q1	q2	OK	4.9319	2.96309	-0.735044	-1.96273	0.0077	0.0398613	yes
YBL054W	YBL054W	II:117588-119166	q1	q2	OK	11.3334	6.80667	-0.735556	-2.2688	0.00515	0.0307278	yes
YDR189W	SLY1	IV:838391-840392	q1	q2	OK	35.2641	21.1773	-0.73568	-2.61703	0.0011	0.0104858	yes
YGL088W	YGL088W	VII:345835-346201	q1	q2	OK	35233.4	21136.3	-0.73722	-4.23771	0.00685	0.0366918	yes
YOR178C	GAC1	XV:667859-670241	q1	q2	OK	40.9802	24.5802	-0.737428	-2.64071	0.00055	0.00610992	yes
YNL121C	TOM70	XIV:398683-400537	q1	q2	OK	240.367	144.014	-0.739029	-2.62834	0.00105	0.0100765	yes
YPL141C	YPL141C	XVI:283463-286061	q1	q2	OK	10.4688	6.27214	-0.739063	-2.33178	0.0031	0.0220162	yes
YHR191C	CTF8	VIII:486229-486631	q1	q2	OK	82.2758	49.2187	-0.741262	-4.03149	0.0055	0.0321443	yes
YDL020C	RPN4	IV:415112-416708	q1	q2	OK	103.712	61.9121	-0.744293	-2.80591	0.0007	0.00732051	yes
YCR088W	ABP1	III:265067-266846	q1	q2	OK	15.3054	9.11999	-0.74694	-2.4483	0.00225	0.0176477	yes
YOL077C	BRX1	XV:185847-186723	q1	q2	OK	174.891	104.156	-0.747708	-3.20757	0.0009	0.009	yes
YDR357C	YDR357C	IV:1189198-1189567	q1	q2	OK	310.423	184.817	-0.748134	-5.21782	0.00075	0.00777223	yes
YEL037C	RAD23	V:81406-82603	q1	q2	OK	59.9136	35.6257	-0.749967	-2.87217	0.00055	0.00610992	yes
YHR201C	YHR201C	VIII:499949-501143	q1	q2	OK	122.969	73.0917	-0.750517	-2.98328	0.0002	0.00273861	yes
YLR288C	MEC3	XII:713479-714904	q1	q2	OK	27.8972	16.5613	-0.75231	-2.65633	0.0014	0.0123174	yes
YPL202C	AFT2	XVI:168087-169338	q1	q2	OK	11.956	7.09192	-0.753486	-2.28799	0.00735	0.038645	yes
YGR140W	CBF2	VII:767428-770299	q1	q2	OK	15.9195	9.44219	-0.753606	-2.51056	0.0013	0.0117453	yes
YCR052W	RSC6	III:214993-216445	q1	q2	OK	21.841	12.9353	-0.755722	-2.59846	0.00135	0.0120634	yes
YDR020C	YDR020C	IV:485745-486444	q1	q2	OK	26.9953	15.9684	-0.757488	-2.76259	0.0067	0.03647	yes
YPR084W	YPR084W	XVI:706971-708342	q1	q2	OK	15.5009	9.16418	-0.758271	-2.44993	0.00375	0.0248693	yes
YPR045C	MNI2	XVI:655139-656552	q1	q2	OK	77.0152	45.4506	-0.760845	-2.90913	0.00035	0.00421624	yes
YIL022W	TIM44	IX:311164-312460	q1	q2	OK	86.0129	50.7363	-0.761536	-2.95182	0.00045	0.00519091	yes
YPR167C	MET16	XVI:876846-877632	q1	q2	OK	143.868	84.79	-0.762777	-3.34872	0.0006	0.00647637	yes
YDR171W	HSP42	IV:806620-807748	q1	q2	OK	64.7263	38.1352	-0.763228	-2.90463	0.0006	0.00647637	yes
YPR154W	PIN3	XVI:834564-835212	q1	q2	OK	56.7815	33.4469	-0.763548	-3.25043	0.00155	0.013309	yes
YBR279W	PAF1	II:761256-762594	q1	q2	OK	73.0065	42.9932	-0.763915	-2.92205	0.00015	0.00215201	yes
YMR160W	YMR160W	XIII:575065-577516	q1	q2	OK	15.0462	8.84812	-0.765954	-2.52303	0.0008	0.00821583	yes
YDR162C	NBP2	IV:780389-781100	q1	q2	OK	67.856	39.8984	-0.766146	-3.24538	0.0009	0.009	yes
YDR468C	TLG1	IV:1398025-1398700	q1	q2	OK	115.996	68.1832	-0.766594	-3.46092	0.0004	0.00473859	yes
YOR216C	RUD3	XV:747524-748979	q1	q2	OK	10.2287	6.00681	-0.767953	-2.27714	0.00605	0.0342035	yes
YDR309C	GIC2	IV:1079047-1080199	q1	q2	OK	11.4478	6.71395	-0.769839	-2.26429	0.00965	0.0468949	yes
YIL050W	PCL7	IX:258912-259770	q1	q2	OK	20.8232	12.2065	-0.770538	-2.60273	0.00685	0.0366918	yes
YBL086C	YBL086C	II:61201-62602	q1	q2	OK	40.1909	23.5221	-0.77285	-2.80813	0.00085	0.00862078	yes
YOL040C	RPS15	XV:253148-253577	q1	q2	OK	371.671	217.412	-0.773595	-4.78491	0.00045	0.00519091	yes
YIL127C	YIL127C	IX:117023-117644	q1	q2	OK	84.4664	49.3683	-0.774793	-3.4711	0.0012	0.0111778	yes
YOR267C	HRK1	XV:822587-824867	q1	q2	OK	6.24866	3.65127	-0.775148	-2.17706	0.00625	0.0348511	yes
YJR125C	ENT3	X:654736-655963	q1	q2	OK	239.696	140.041	-0.775359	-3.0172	0.0004	0.00473859	yes
YBR082C	UBC4	II:406627-407169	q1	q2	OK	132.229	77.1572	-0.777165	-3.87217	0.00055	0.00610992	yes
YBR162W-A	YSY6	II:565230-565428	q1	q2	OK	1097.84	640.032	-0.778452	-16.5885	0.00125	0.0114567	yes
YHL050C	YHL050C	VIII:444-3311	q1	q2	OK	5.32109	3.09883	-0.779999	-2.18567	0.00495	0.0297835	yes
YLR350W	ORM2	XII:828729-829380	q1	q2	OK	51.2228	29.8032	-0.781317	-3.24449	0.0015	0.0129381	yes
YOR315W	SFG1	XV:904759-905800	q1	q2	OK	37.1544	21.5885	-0.783268	-2.91652	0.00115	0.0108358	yes
YDR462W	MRPL28	IV:1386072-1386516	q1	q2	OK	53.8477	31.2738	-0.783928	-3.69752	0.0057	0.032909	yes
YBR173C	UMP1	II:581725-582172	q1	q2	OK	42.0069	24.2929	-0.790095	-3.49059	0.00805	0.041114	yes
YBR105C	VID24	II:450880-451969	q1	q2	OK	78.7077	45.5083	-0.790375	-3.10177	0.00025	0.00322964	yes
YKL018C-A	YKL018C-A	XI:403579-403879	q1	q2	OK	103.427	59.7695	-0.791126	-5.69085	0.00865	0.0432879	yes
YPR101W	SNT309	XVI:730491-731019	q1	q2	OK	88.7463	51.2759	-0.791406	-3.79191	0.0007	0.00732051	yes
YGL254W	FZF1	VII:22303-23203	q1	q2	OK	28.8333	16.6248	-0.794397	-2.87451	0.002	0.0163143	yes
YCL037C	SRO9	III:57373-58678	q1	q2	OK	9.4777	5.45973	-0.795707	-2.2701	0.00835	0.0421934	yes
YGL036W	YGL036W	VII:428600-431330	q1	q2	OK	13.8325	7.95292	-0.79851	-2.60216	0.0006	0.00647637	yes
YDR052C	DBF4	IV:558510-560644	q1	q2	OK	21.8397	12.5159	-0.803192	-2.47716	0.00035	0.00421624	yes
YOL093W	TRM10	XV:142814-143696	q1	q2	OK	42.3382	24.2313	-0.805088	-3.05978	0.00125	0.0114567	yes
YOR260W	GCD1	XV:813983-815720	q1	q2	OK	27.5793	15.7483	-0.808386	-2.83499	0.00045	0.00519091	yes
YPR114W	YPR114W	XVI:753300-754248	q1	q2	OK	18.6583	10.6353	-0.810948	-2.67951	0.0037	0.0246523	yes
YOR247W	SRL1	XV:797675-798315	q1	q2	OK	87.6352	49.9476	-0.811095	-2.33072	0.00125	0.0114567	yes
YMR121C	RPL15B	XIII:509733-510348	q1	q2	OK	78.4585	44.7134	-0.811223	-3.63386	0.00075	0.00777223	yes
YGR017W	YGR017W	VII:523786-524694	q1	q2	OK	161.967	92.07	-0.814894	-3.45204	5e-05	0.00085994	yes
YDL001W	RMD1	IV:447983-449276	q1	q2	OK	25.2848	14.3666	-0.815548	-2.83137	0.00095	0.00935259	yes
YOR295W	UAF30	XV:869207-869894	q1	q2	OK	41.0792	23.3257	-0.816491	-3.23752	0.00145	0.0126405	yes
YOR113W	AZF1	XV:534074-536819	q1	q2	OK	21.6233	12.2642	-0.818139	-2.78542	0.0003	0.00372391	yes
YGR174C	CBP4	VII:845892-846405	q1	q2	OK	620.93	352.022	-0.818765	-4.41123	0.0002	0.00273861	yes
YER151C	UBP3	V:469685-472424	q1	q2	OK	33.0888	18.7522	-0.819279	-2.87758	0.00025	0.00322964	yes
YHR205W	YHR205W	VIII:509362-511837	q1	q2	OK	19.9113	11.2821	-0.819548	-2.77247	0.0003	0.00372391	yes
YBL010C	YBL010C	II:206106-206949	q1	q2	OK	27.1771	15.3937	-0.820049	-2.93599	0.0021	0.0169126	yes
YNL068C	FKH2	XIV:495700-498289	q1	q2	OK	6.51329	3.68484	-0.821784	-2.37128	0.00255	0.0191334	yes
YBR011C	IPP1	II:257111-257975	q1	q2	OK	471.268	266.608	-0.821829	-3.45986	0.00025	0.00322964	yes
YJR043C	POL32	X:516460-517513	q1	q2	OK	13.6484	7.71634	-0.822743	-2.53428	0.00525	0.0310326	yes
YIL014C-A	YIL014C-A	IX:325211-325526	q1	q2	OK	269.273	152.186	-0.82323	-6.78371	0.00055	0.00610992	yes
YOR163W	DDP1	XV:642740-643307	q1	q2	OK	42.4767	23.9982	-0.823745	-3.3909	0.00265	0.0196769	yes
YAL010C	MDM10	I:134183-135665	q1	q2	OK	17.3137	9.74863	-0.828647	-2.73189	0.0012	0.0111778	yes
YPL143W	RPL33A	XVI:282121-283003	q1	q2	OK	413.602	232.61	-0.83033	-3.02464	0.0001	0.00152267	yes
YGL080W	FMP37	VII:358635-359028	q1	q2	OK	132.434	74.4322	-0.831278	-4.99355	0.0006	0.00647637	yes
YJL079C	PRY1	X:289874-290774	q1	q2	OK	90.2874	50.6338	-0.834424	-3.42144	0.00015	0.00215201	yes
YER112W	LSM4	V:387231-387795	q1	q2	OK	166.936	93.6114	-0.834538	-4.13508	0.00025	0.00322964	yes
YNL072W	RNH201	XIV:490316-491240	q1	q2	OK	12.5085	7.01101	-0.835218	-2.46829	0.01025	0.049018	yes
YIR010W	DSN1	IX:375430-377161	q1	q2	OK	25.2045	14.1105	-0.836905	-2.8922	0.0004	0.00473859	yes
YIR015W	RPR2	IX:381947-382382	q1	q2	OK	44.8579	25.1052	-0.837375	-3.74177	0.00575	0.0330307	yes
YJL104W	PAM16	X:227326-227776	q1	q2	OK	192.876	107.843	-0.838739	-4.73062	0.0002	0.00273861	yes
YBL016W	FUS3	II:192450-193512	q1	q2	OK	90.5163	50.4703	-0.842744	-3.36852	0.0002	0.00273861	yes
YDL133C-A	RPL41B	IV:221723-221801	q1	q2	OK	12531.1	6974.91	-0.845261	-224.163	0.0097	0.0470178	yes
YDR146C	SWI5	IV:748612-750742	q1	q2	OK	22.3887	12.458	-0.845695	-2.88763	0.00015	0.00215201	yes
YLR095C	IOC2	XII:329676-332115	q1	q2	OK	31.2709	17.3883	-0.846706	-2.94898	5e-05	0.00085994	yes
YPR129W	SCD6	XVI:792686-793781	q1	q2	OK	43.4544	24.1611	-0.846817	-3.11798	0.00045	0.00519091	yes
YJR021C	REC107	X:468554-469579	q1	q2	OK	13.8255	7.68577	-0.847071	-2.59796	0.00485	0.0293986	yes
YAL034W-A	MTW1	I:79488-80587	q1	q2	OK	15.8538	8.80451	-0.848516	-2.00709	0.00505	0.0302894	yes
YER109C	FLO8	V:375214-377614	q1	q2	OK	15.1418	8.40821	-0.848662	-2.78975	0.0005	0.00563116	yes
YIR023W	DAL81	IX:399776-402706	q1	q2	OK	6.12918	3.40044	-0.849973	-2.27852	0.0015	0.0129381	yes
YDR168W	CDC37	IV:790327-791848	q1	q2	OK	108.086	59.8908	-0.851773	-3.22464	5e-05	0.00085994	yes
YDR390C	UBA2	IV:1254936-1256847	q1	q2	OK	40.9926	22.6782	-0.854053	-3.0683	0.0001	0.00152267	yes
YNL093W	YPT53	XIV:449867-450530	q1	q2	OK	27.2732	15.0882	-0.854061	-3.06923	0.00405	0.0263388	yes
YCR071C	IMG2	III:240102-240543	q1	q2	OK	54.0761	29.8669	-0.856445	-3.97615	0.0025	0.0189073	yes
YNR046W	TRM112	XIV:707787-708195	q1	q2	OK	56.4942	31.1892	-0.857056	-4.18522	0.00445	0.027619	yes
YGL178W	YGL178W	VII:167351-170571	q1	q2	OK	3.93254	2.16937	-0.858183	-2.09036	0.00395	0.0258653	yes
YDR075W	PPH3	IV:597155-598082	q1	q2	OK	147.357	81.2027	-0.859715	-3.61421	0.0001	0.00152267	yes
YDL092W	SRP14	IV:292780-293221	q1	q2	OK	281.922	155.278	-0.860444	-5.0837	0.0001	0.00152267	yes
YGR215W	RSM27	VII:922174-922507	q1	q2	OK	232.401	127.989	-0.860598	-6.44964	0.0001	0.00152267	yes
YBR085C-A	YBR085C-A	II:418906-419164	q1	q2	OK	2388.43	1314.08	-0.862015	-11.1558	0.0003	0.00372391	yes
YJR017C	ESS1	X:466520-467148	q1	q2	OK	128.264	70.4745	-0.863945	-2.64441	0.0001	0.00152267	yes
YCR018C	YCR018C	III:148237-148903	q1	q2	OK	79.7727	43.7742	-0.865816	-3.74837	0.0003	0.00372391	yes
YIR006C	PAN1	IX:365465-369908	q1	q2	OK	7.99171	4.37561	-0.869019	-2.74388	0.0001	0.00152267	yes
YML114C	TAF8	XIII:42042-43575	q1	q2	OK	10.1894	5.57488	-0.870052	-2.54568	0.0028	0.0205766	yes
YGR262C	BUD32	VII:1016973-1017759	q1	q2	OK	175.241	95.7976	-0.87128	-3.85846	0.0001	0.00152267	yes
YMR311C	GLC8	XIII:896913-897603	q1	q2	OK	105.257	57.5148	-0.871919	-3.85746	0.00015	0.00215201	yes
YHR114W	BZZ1	VIII:338082-339984	q1	q2	OK	51.5598	28.0112	-0.880244	-3.18352	5e-05	0.00085994	yes
YDR163W	CWC15	IV:781422-781950	q1	q2	OK	38.1513	20.7029	-0.881897	-3.59337	0.0028	0.0205766	yes
YNL074C	MLF3	XIV:486765-488124	q1	q2	OK	6.61811	3.59045	-0.882256	-2.26227	0.0092	0.0452472	yes
YLR036C	YLR036C	XII:221520-222132	q1	q2	OK	78.3023	42.3559	-0.886492	-3.94613	0.0001	0.00152267	yes
YMR156C	TPP1	XIII:570299-571016	q1	q2	OK	35.9355	19.4336	-0.88686	-3.38865	0.0009	0.009	yes
YGL108C	YGL108C	VII:303512-304071	q1	q2	OK	43.1715	23.2601	-0.892225	-2.06023	0.00565	0.0327196	yes
YOR037W	CYC2	XV:401554-402655	q1	q2	OK	61.2311	32.9408	-0.89439	-3.45658	5e-05	0.00085994	yes
YLR131C	ACE2	XII:404509-406822	q1	q2	OK	5.6409	3.02488	-0.899049	-2.41652	0.003	0.0215201	yes
YKL159C	RCN1	XI:153815-154451	q1	q2	OK	26.2041	14.0445	-0.899788	-3.22683	0.0034	0.0233341	yes
YBL113C	YBL113C	II:279-2899	q1	q2	OK	4.32458	2.31549	-0.901245	-2.26682	0.0044	0.027488	yes
YNL288W	CAF40	XIV:90302-91424	q1	q2	OK	14.9945	8.02614	-0.901656	-2.81485	0.00145	0.0126405	yes
YBL021C	HAP3	II:181659-182094	q1	q2	OK	77.7636	41.5512	-0.904206	-4.58885	0.00065	0.00693738	yes
YNL157W	IGO1	XIV:340351-340858	q1	q2	OK	266.806	142.526	-0.904563	-4.88392	5e-05	0.00085994	yes
YHR072W-A	NOP10	VIII:241663-241840	q1	q2	OK	6580.27	3510.66	-0.906404	-28.4707	5e-05	0.00085994	yes
YFR033C	QCR6	VI:224325-224769	q1	q2	OK	1152.06	614.124	-0.907615	-5.36319	5e-05	0.00085994	yes
YGL162W	SUT1	VII:198137-199037	q1	q2	OK	12.4705	6.64498	-0.908185	-2.66091	0.00595	0.0338055	yes
YHR088W	RPF1	VIII:281494-282382	q1	q2	OK	90.06	47.9877	-0.908223	-3.7152	5e-05	0.00085994	yes
YML064C	TEM1	XIII:145138-145876	q1	q2	OK	108.953	57.9529	-0.910754	-3.96873	5e-05	0.00085994	yes
YLR103C	CDC45	XII:343988-345941	q1	q2	OK	16.595	8.79669	-0.915719	-2.99281	0.0002	0.00273861	yes
YJL205C	YJL205C	X:50138-50443	q1	q2	OK	72.0691	38.1912	-0.916142	-5.75786	0.0072	0.0379612	yes
YDR207C	UME6	IV:865011-867522	q1	q2	OK	2.81742	1.49197	-0.917153	-2.0709	0.00905	0.0446634	yes
YER122C	GLO3	V:402870-404352	q1	q2	OK	313.737	166.038	-0.918041	-3.37104	0.0001	0.00152267	yes
YPR005C	HAL1	XVI:565786-566671	q1	q2	OK	44.4531	23.5183	-0.918499	-3.51304	0.00015	0.00215201	yes
YPL256C	CLN2	XVI:64976-66614	q1	q2	OK	16.9258	8.93385	-0.921867	-2.97302	0.00045	0.00519091	yes
YDR260C	SWM1	IV:976716-977229	q1	q2	OK	80.0616	42.2352	-0.922665	-4.33744	0.0004	0.00473859	yes
YGL061C	DUO1	VII:388967-389711	q1	q2	OK	18.0331	9.5	-0.924647	-2.96537	0.00345	0.0235078	yes
YGR136W	LSB1	VII:762427-763262	q1	q2	OK	121.02	63.6735	-0.926478	-2.81381	5e-05	0.00085994	yes
YDL169C	UGX2	IV:158063-158735	q1	q2	OK	46.3787	24.3979	-0.926706	-3.66648	0.00035	0.00421624	yes
YER035W	EDC2	V:222638-223076	q1	q2	OK	404.889	212.245	-0.931798	-5.606	5e-05	0.00085994	yes
YOR066W	YOR066W	XV:449435-451325	q1	q2	OK	3.71827	1.94646	-0.933784	-2.12084	0.00885	0.0439422	yes
YLR200W	YKE2	XII:549011-549356	q1	q2	OK	64.6578	33.7955	-0.935992	-5.17007	0.0033	0.0229234	yes
YCL056C	YCL056C	III:26924-27359	q1	q2	OK	65.0574	33.9655	-0.937645	-4.55187	0.0012	0.0111778	yes
YNR006W	VPS27	XIV:636930-638854	q1	q2	OK	3.87617	2.01975	-0.940455	-1.92697	0.0081	0.0412587	yes
YMR042W	ARG80	XIII:352602-353136	q1	q2	OK	26.0742	13.5763	-0.941536	-3.42615	0.0043	0.0271604	yes
YNL180C	RHO5	XIV:299653-300649	q1	q2	OK	33.885	17.6137	-0.94395	-3.43064	5e-05	0.00085994	yes
YOR194C	TOA1	XV:711682-712543	q1	q2	OK	90.2509	46.9044	-0.944216	-3.89745	0.0001	0.00152267	yes
YKR072C	SIS2	XI:576434-578123	q1	q2	OK	54.9509	28.3597	-0.954302	-3.49883	5e-05	0.00085994	yes
YDL161W	ENT1	IV:167358-169078	q1	q2	OK	21.5352	11.1118	-0.954604	-2.70834	0.0001	0.00152267	yes
YOR097C	YOR097C	XV:506977-507505	q1	q2	OK	125.999	64.9366	-0.956311	-4.75296	0.0001	0.00152267	yes
YOR156C	NFI1	XV:628359-630540	q1	q2	OK	11.5428	5.93462	-0.959767	-2.98103	0.00025	0.00322964	yes
YOL005C	RPB11	XV:315812-316175	q1	q2	OK	120.444	61.8808	-0.960799	-5.98077	0.0002	0.00273861	yes
YPL187W	MF(ALPHA)1	XVI:193647-194145	q1	q2	OK	20.5276	10.541	-0.961546	-3.25422	0.0086	0.0431511	yes
YDR077W	SED1	IV:600792-601809	q1	q2	OK	283.727	145.478	-0.963706	-3.95193	5e-05	0.00085994	yes
YOR342C	YOR342C	XV:966665-967625	q1	q2	OK	32.2129	16.4936	-0.965728	-3.50873	0.0001	0.00152267	yes
YMR263W	SAP30	XIII:794918-795524	q1	q2	OK	29.881	15.2743	-0.968117	-3.56938	0.00095	0.00935259	yes
YCR046C	IMG1	III:209913-210423	q1	q2	OK	142.651	72.8016	-0.970448	-4.93903	5e-05	0.00085994	yes
YDR486C	VPS60	IV:1427430-1428120	q1	q2	OK	112.461	57.363	-0.971231	-4.31254	5e-05	0.00085994	yes
YMR174C	PAI3	XIII:610158-610365	q1	q2	OK	1468.32	746.384	-0.976173	-18.5193	0.00015	0.00215201	yes
YKL042W	SPC42	XI:358474-359566	q1	q2	OK	6.40764	3.23744	-0.984941	-2.39285	0.01015	0.0487029	yes
YHR175W-A	YHR175W-A	VIII:453557-453707	q1	q2	OK	1558.51	786.641	-0.986389	-38.3176	0.00065	0.00693738	yes
YML112W	CTK3	XIII:45062-45953	q1	q2	OK	12.9097	6.48146	-0.994064	-2.87842	0.003	0.0215201	yes
YPR062W	FCY1	XVI:677164-677641	q1	q2	OK	137.21	68.7827	-0.996264	-5.21923	5e-05	0.00085994	yes
YGR056W	RSC1	VII:601660-604447	q1	q2	OK	4.39674	2.20035	-0.998703	-2.59973	0.00155	0.013309	yes
YPL177C	CUP9	XVI:213041-213962	q1	q2	OK	44.0935	22.0401	-1.00043	-3.80657	5e-05	0.00085994	yes
YML015C	TAF11	XIII:241988-243029	q1	q2	OK	23.7526	11.8431	-1.00403	-3.42578	0.00025	0.00322964	yes
YLR116W	MSL5	XII:380821-382252	q1	q2	OK	10.0216	4.99565	-1.00437	-2.85417	0.0012	0.0111778	yes
YLR333C	RPS25B	XII:795912-796335	q1	q2	OK	58.2745	29.0303	-1.0053	-4.78795	0.00055	0.00610992	yes
YOR359W	VTS1	XV:1011188-1012760	q1	q2	OK	8.94424	4.44319	-1.00936	-2.82847	0.00125	0.0114567	yes
YPL163C	SVS1	XVI:241917-242700	q1	q2	OK	17.6856	8.72071	-1.02006	-3.19831	0.00165	0.0140619	yes
YML043C	RRN11	XIII:190243-191767	q1	q2	OK	49.3167	24.3093	-1.02057	-3.72894	5e-05	0.00085994	yes
YDR425W	SNX41	IV:1320063-1322006	q1	q2	OK	3.21316	1.57538	-1.02829	-2.09619	0.008	0.0409319	yes
YNR009W	NRM1	XIV:642689-643439	q1	q2	OK	12.2162	5.97426	-1.03196	-2.90922	0.00375	0.0248693	yes
YBR156C	SLI15	II:551103-553200	q1	q2	OK	2.93464	1.43478	-1.03236	-2.21589	0.00675	0.0365678	yes
YBR066C	NRG2	II:370036-370699	q1	q2	OK	113.279	55.2819	-1.03501	-4.62033	5e-05	0.00085994	yes
YER068W	MOT2	V:293049-294813	q1	q2	OK	21.9055	10.6837	-1.03588	-3.47717	0.0001	0.00152267	yes
YFL010C	WWM1	VI:114989-115743	q1	q2	OK	372.852	180.833	-1.04394	-3.4141	5e-05	0.00085994	yes
YNR023W	SNF12	XIV:670417-672118	q1	q2	OK	25.9224	12.5446	-1.04713	-3.60292	5e-05	0.00085994	yes
YBR171W	SEC66	II:578363-578984	q1	q2	OK	69.7031	33.7118	-1.04797	-4.54564	5e-05	0.00085994	yes
YBR135W	CKS1	II:504853-505306	q1	q2	OK	27.1969	13.1311	-1.05045	-3.93278	0.00375	0.0248693	yes
YOR023C	AHC1	XV:376011-377712	q1	q2	OK	4.32718	2.082	-1.05546	-2.44376	0.00425	0.026934	yes
YDR510W	SMT3	IV:1469399-1469811	q1	q2	OK	122.655	58.8764	-1.05884	-2.61712	0.00055	0.00610992	yes
YGL073W	HSF1	VII:368595-371362	q1	q2	OK	14.9089	7.14972	-1.06021	-3.29743	5e-05	0.00085994	yes
YHR135C	YCK1	VIII:372693-374310	q1	q2	OK	29.6882	14.2267	-1.06129	-3.70031	5e-05	0.00085994	yes
YGR161C	RTS3	VII:808628-809420	q1	q2	OK	11.4828	5.42673	-1.08132	-2.98131	0.00335	0.023158	yes
YDR359C	VID21	IV:1191935-1195032	q1	q2	OK	20.4907	9.66783	-1.0837	-3.38764	5e-05	0.00085994	yes
YNL152W	YNL152W	XIV:346312-347542	q1	q2	OK	6.92725	3.25774	-1.08841	-2.69841	0.003	0.0215201	yes
YLR206W	ENT2	XII:554577-556419	q1	q2	OK	42.9177	20.1113	-1.09356	-3.90373	5e-05	0.00085994	yes
YMR204C	INP1	XIII:670062-671325	q1	q2	OK	15.2951	7.16488	-1.09406	-3.40813	0.0002	0.00273861	yes
YLL018C-A	COX19	XII:108675-108972	q1	q2	OK	174.978	81.8141	-1.09675	-8.78703	0.00015	0.00215201	yes
YNL260C	YNL260C	XIV:156858-157455	q1	q2	OK	38.3712	17.9304	-1.09762	-4.24902	0.0001	0.00152267	yes
YGR030C	POP6	VII:545680-546157	q1	q2	OK	26.2871	12.2762	-1.09849	-4.00025	0.0017	0.0143807	yes
YGL222C	EDC1	VII:80658-81186	q1	q2	OK	28.2033	12.9934	-1.11808	-4.02937	0.00115	0.0108358	yes
YPL055C	LGE1	XVI:453991-454990	q1	q2	OK	15.3166	7.04609	-1.1202	-3.39424	0.0002	0.00273861	yes
YLR292C	SEC72	XII:719788-720370	q1	q2	OK	89.6543	41.2398	-1.12034	-5.11053	5e-05	0.00085994	yes
YGR169C-A	YGR169C-A	VII:836386-836665	q1	q2	OK	230.228	105.644	-1.12385	-10.2119	0.0001	0.00152267	yes
YDR246W	TRS23	IV:954287-954947	q1	q2	OK	75.8335	34.5297	-1.135	-4.8748	5e-05	0.00085994	yes
YPR013C	YPR013C	XVI:584631-585585	q1	q2	OK	39.5483	17.9894	-1.13647	-4.20442	5e-05	0.00085994	yes
YBL029C-A	YBL029C-A	II:164487-164772	q1	q2	OK	522.61	235.537	-1.14978	-11.4531	5e-05	0.00085994	yes
YMR081C	ISF1	XIII:430078-431095	q1	q2	OK	64.6122	29.0642	-1.15256	-4.4667	5e-05	0.00085994	yes
YAL033W	POP5	I:82705-83227	q1	q2	OK	211.327	94.9135	-1.15479	-5.99459	5e-05	0.00085994	yes
YDR184C	ATC1	IV:830396-831513	q1	q2	OK	15.4899	6.91756	-1.16299	-2.59357	0.00065	0.00693738	yes
YNL070W	TOM7	XIV:493365-493548	q1	q2	OK	672.032	298.924	-1.16875	-25.6567	0.00025	0.00322964	yes
YOR372C	NDD1	XV:1034806-1036471	q1	q2	OK	20.9031	9.29082	-1.16984	-3.88199	5e-05	0.00085994	yes
YOR376W-A	YOR376W-A	XV:1045195-1045351	q1	q2	OK	1679.34	744.639	-1.17328	-42.1678	0.0001	0.00152267	yes
YHR005C-A	MRS11	VIII:115619-115901	q1	q2	OK	1311.72	578.507	-1.18106	-12.8256	5e-05	0.00085994	yes
YBR258C	SHG1	II:729733-730162	q1	q2	OK	73.6286	32.3379	-1.18704	-5.84261	5e-05	0.00085994	yes
YHR081W	LRP1	VIII:267537-268092	q1	q2	OK	73.2031	32.1027	-1.18921	-5.3151	5e-05	0.00085994	yes
YLR073C	YLR073C	XII:281018-281621	q1	q2	OK	21.8178	9.42794	-1.21049	-3.94164	0.0008	0.00821583	yes
YJL024C	APS3	X:395930-396592	q1	q2	OK	97.7744	42.0416	-1.21764	-5.36065	5e-05	0.00085994	yes
YCR087C-A	YCR087C-A	III:263975-264491	q1	q2	OK	52.9305	22.6935	-1.22182	-2.93552	0.00015	0.00215201	yes
YPL066W	YPL066W	XVI:426232-427672	q1	q2	OK	10.3859	4.45181	-1.22216	-3.43772	0.00015	0.00215201	yes
YGL025C	PGD1	VII:448763-450123	q1	q2	OK	22.8109	9.75321	-1.22577	-3.69703	5e-05	0.00085994	yes
YGL215W	CLG1	VII:87980-89339	q1	q2	OK	44.6172	19.017	-1.23031	-4.47648	5e-05	0.00085994	yes
YPL229W	YPL229W	XVI:117066-117687	q1	q2	OK	16.2386	6.91204	-1.23225	-3.66291	0.00195	0.0160209	yes
YER159C	BUR6	V:491486-491958	q1	q2	OK	254.938	108.412	-1.23363	-3.83617	5e-05	0.00085994	yes
YBR233W-A	DAD3	II:684976-685261	q1	q2	OK	259.428	109.975	-1.23816	-11.1101	5e-05	0.00085994	yes
YDR437W	GPI19	IV:1337351-1337774	q1	q2	OK	63.9878	27.0469	-1.24234	-5.88497	0.0001	0.00152267	yes
YKL043W	PHD1	XI:356747-357848	q1	q2	OK	25.3051	10.5773	-1.25846	-4.23423	5e-05	0.00085994	yes
YNL190W	YNL190W	XIV:282394-283009	q1	q2	OK	194.508	79.646	-1.28816	-6.1415	5e-05	0.00085994	yes
YPL089C	RLM1	XVI:379119-381150	q1	q2	OK	3.88447	1.57411	-1.30318	-2.91905	0.00075	0.00777223	yes
YML113W	DAT1	XIII:44044-44791	q1	q2	OK	26.9143	10.8781	-1.30694	-4.46394	5e-05	0.00085994	yes
YMR016C	SOK2	XIII:303235-305593	q1	q2	OK	2.77831	1.12161	-1.30863	-2.66976	0.00215	0.0171459	yes
YGL194C-A	YGL194C-A	VII:139718-139961	q1	q2	OK	244.913	98.5233	-1.31374	-14.1777	5e-05	0.00085994	yes
YDR432W	NPL3	IV:1328782-1330040	q1	q2	OK	43.2054	17.2193	-1.32719	-3.49609	5e-05	0.00085994	yes
YIR001C	SGN1	IX:356142-356895	q1	q2	OK	25.9624	10.343	-1.32777	-4.47829	5e-05	0.00085994	yes
YML053C	YML053C	XIII:169115-169754	q1	q2	OK	30.9237	12.3152	-1.32828	-4.72684	5e-05	0.00085994	yes
YMR043W	MCM1	XIII:353870-354731	q1	q2	OK	27.5095	10.9346	-1.33103	-4.50789	5e-05	0.00085994	yes
YBL051C	PIN4	II:122752-124759	q1	q2	OK	17.3555	6.87008	-1.337	-4.29274	5e-05	0.00085994	yes
YBR108W	YBR108W	II:454821-457665	q1	q2	OK	2.14204	0.847163	-1.33827	-2.6591	0.00145	0.0126405	yes
YDR123C	INO2	IV:698553-699468	q1	q2	OK	37.5714	14.8426	-1.33989	-4.848	5e-05	0.00085994	yes
YNL179C	YNL179C	XIV:300665-301103	q1	q2	OK	23.33	9.16694	-1.34767	-4.57542	0.00235	0.0181576	yes
YBR233W	PBP2	II:683372-684669	q1	q2	OK	6.11906	2.38367	-1.36013	-2.62041	0.0007	0.00732051	yes
YEL059C-A	YEL059C-A	V:42399-42624	q1	q2	OK	87.1904	33.8575	-1.3647	-11.4226	0.00615	0.0345975	yes
YGL032C	AGA2	VII:436569-436833	q1	q2	OK	279.781	108.349	-1.36862	-13.6081	5e-05	0.00085994	yes
YNL124W	NAF1	XIV:392891-394370	q1	q2	OK	31.6102	12.1792	-1.37597	-4.76426	5e-05	0.00085994	yes
YKL204W	EAP1	XI:53703-55602	q1	q2	OK	6.52953	2.50506	-1.38214	-3.50567	0.0003	0.00372391	yes
YDR480W	DIG2	IV:1417398-1418370	q1	q2	OK	5.26197	1.98188	-1.40873	-2.8895	0.00435	0.0273552	yes
YDR363W-A	SEM1	IV:1202127-1202397	q1	q2	OK	1400.91	507.745	-1.46418	-16.8935	5e-05	0.00085994	yes
YBR016W	YBR016W	II:270246-270633	q1	q2	OK	80.3849	28.1188	-1.51539	-7.63895	5e-05	0.00085994	yes
YDR528W	HLR1	IV:1494585-1495857	q1	q2	OK	4.10912	1.41631	-1.53669	-2.9901	0.0025	0.0189073	yes
YLR390W	ECM19	XII:903065-903404	q1	q2	OK	53.1529	18.1156	-1.55292	-7.53471	0.0003	0.00372391	yes
YKL066W	YKL066W	XI:315280-315724	q1	q2	OK	693.981	233.011	-1.5745	-9.42129	5e-05	0.00085994	yes
YNL300W	YNL300W	XIV:65743-66052	q1	q2	OK	155.107	50.0979	-1.63044	-11.3608	5e-05	0.00085994	yes
YKL032C	IXR1	XI:380064-381858	q1	q2	OK	2.97278	0.953065	-1.64117	-3.04866	0.0011	0.0104858	yes
YPR065W	ROX1	XVI:679692-680799	q1	q2	OK	6.70633	2.12428	-1.65855	-3.66711	0.0006	0.00647637	yes
YNL309W	STB1	XIV:52661-53924	q1	q2	OK	4.37294	1.35634	-1.68889	-3.26171	0.00105	0.0100765	yes
YKL123W	YKL123W	XI:210592-212423	q1	q2	OK	133.884	40.0479	-1.74119	-2.30689	0.0054	0.0317549	yes
YOL077W-A	YOL077W-A	XV:185437-185644	q1	q2	OK	7670.52	2287.12	-1.74579	-36.4575	5e-05	0.00085994	yes
YOL135C	MED7	XV:69375-70044	q1	q2	OK	7.58624	2.23564	-1.7627	-3.66166	0.0032	0.0223922	yes
YKL122C	SRP21	XI:212494-212998	q1	q2	OK	55.3224	14.6527	-1.9167	-7.59365	5e-05	0.00085994	yes
YOR302W	YOR302W	XV:882764-882842	q1	q2	OK	14257.1	3624.7	-1.97575	-460.615	5e-05	0.00085994	yes
YDL012C	YDL012C	IV:431107-431517	q1	q2	OK	27.0708	4.64395	-2.54332	-7.42638	0.00025	0.00322964	yes
YJR119C	YJR119C	X:644303-646490	q1	q2	OK	15.8119	0	#NAME?	#NAME?	5e-05	0.00085994	yes
Q0010	Q0010	MT:3951-4415	q1	q2	NOTEST	1.19662	0	#NAME?	0	1	1	no
Q0110	Q0110	MT:36539-43647	q1	q2	LOWDATA	82.3182	0	#NAME?	0	1	1	no
YAL004W	YAL004W	I:139502-141431	q1	q2	OK	2.3277	0	#NAME?	#NAME?	0.17275	0.354184	no
YAL016C-A	YAL016C-A	I:124754-126786	q1	q2	NOTEST	1.9931	0	#NAME?	0	1	1	no
YAL031W-A	YAL031W-A	I:84668-87031	q1	q2	NOTEST	1.01248	0	#NAME?	0	1	1	no
YAL042C-A	YAL042C-A	I:61230-62563	q1	q2	NOTEST	0.921622	0	#NAME?	0	1	1	no
YAL047W-A	YAL047W-A	I:52800-54913	q1	q2	NOTEST	0.399441	0	#NAME?	0	1	1	no
YAL056C-A	YAL056C-A	I:37463-39046	q1	q2	OK	1.82718	0	#NAME?	#NAME?	0.22775	0.425217	no
YAL059C-A	YAL059C-A	I:36495-37147	q1	q2	NOTEST	0.267503	0	#NAME?	0	1	1	no
YAL066W	YAL066W	I:10090-10399	q1	q2	NOTEST	1.62293	0	#NAME?	0	1	1	no
YBL012C	YBL012C	II:203405-205817	q1	q2	NOTEST	0.5914	0	#NAME?	0	1	1	no
YBL044W	YBL044W	II:135997-136366	q1	q2	NOTEST	1.32484	0	#NAME?	0	1	1	no
YBL053W	YBL053W	II:119334-121874	q1	q2	OK	3.11039	0	#NAME?	#NAME?	0.1869	0.372365	no
YBL071C	YBL071C	II:89977-90531	q1	q2	NOTEST	1.08195	0	#NAME?	0	1	1	no
YBL100C	YBL100C	II:36988-38690	q1	q2	NOTEST	0.514804	0	#NAME?	0	1	1	no
YBR051W	YBR051W	II:337182-338338	q1	q2	NOTEST	0.395945	0	#NAME?	0	1	1	no
YBR113W	YBR113W	II:462869-466048	q1	q2	NOTEST	0.210116	0	#NAME?	0	1	1	no
YBR124W	YBR124W	II:484741-486866	q1	q2	NOTEST	0.37383	0	#NAME?	0	1	1	no
YBR134W	YBR134W	II:501803-504644	q1	q2	NOTEST	0.257724	0	#NAME?	0	1	1	no
YBR144C	YBR144C	II:533234-533549	q1	q2	NOTEST	0.514804	0	#NAME?	0	1	1	no
YBR190W	YBR190W	II:605965-607140	q1	q2	NOTEST	1.51506	0	#NAME?	0	1	1	no
YBR232C	YBR232C	II:683372-684669	q1	q2	NOTEST	0.37383	0	#NAME?	0	1	1	no
YBR266C	SLM6	II:739840-741022	q1	q2	NOTEST	0.410279	0	#NAME?	0	1	1	no
YBR301W	DAN3	II:808599-809419	q1	q2	NOTEST	0.686808	0	#NAME?	0	1	1	no
YCL022C	YCL022C	III:78948-82275	q1	q2	NOTEST	0.187938	0	#NAME?	0	1	1	no
YCL023C	YCL023C	III:78948-82275	q1	q2	NOTEST	0.403869	0	#NAME?	0	1	1	no
YCR001W	YCR001W	III:115684-115999	q1	q2	NOTEST	0.514804	0	#NAME?	0	1	1	no
YCR049C	YCR049C	III:211870-213772	q1	q2	NOTEST	0.451354	0	#NAME?	0	1	1	no
YCR081C-A	YCR081C-A	III:254370-258654	q1	q2	OK	2.18975	0	#NAME?	#NAME?	0.2384	0.437608	no
YDL023C	YDL023C	IV:411760-413000	q1	q2	NOTEST	2.39088	0	#NAME?	0	1	1	no
YDL026W	YDL026W	IV:403694-405060	q1	q2	NOTEST	0.527606	0	#NAME?	0	1	1	no
YDL032W	YDL032W	IV:392658-394001	q1	q2	NOTEST	0.527606	0	#NAME?	0	1	1	no
YDL034W	YDL034W	IV:389171-392127	q1	q2	NOTEST	0.412094	0	#NAME?	0	1	1	no
YDL062W	YDL062W	IV:338271-340282	q1	q2	NOTEST	0.263903	0	#NAME?	0	1	1	no
YDL114W-A	YDL114W-A	IV:253994-255126	q1	q2	OK	16.8605	0	#NAME?	#NAME?	0.2495	0.44772	no
YDL151C	BUD30	IV:183317-184611	q1	q2	NOTEST	0.310358	0	#NAME?	0	1	1	no
YDL152W	YDL152W	IV:181185-183187	q1	q2	NOTEST	0.314064	0	#NAME?	0	1	1	no
YDR029W	YDR029W	IV:501099-501414	q1	q2	NOTEST	0.514804	0	#NAME?	0	1	1	no
YDR034C-C	YDR034C-C	IV:514042-519356	q1	q2	LOWDATA	0.00423739	0	#NAME?	0	1	1	no
YDR095C	YDR095C	IV:631281-636527	q1	q2	NOTEST	0.246595	0	#NAME?	0	1	1	no
YDR112W	IRC2	IV:678240-679852	q1	q2	NOTEST	0.471501	0	#NAME?	0	1	1	no
YDR149C	YDR149C	IV:755554-763874	q1	q2	NOTEST	0.116433	0	#NAME?	0	1	1	no
YDR169C-A	YDR169C-A	IV:794573-794723	q1	q2	NOTEST	10.1546	0	#NAME?	0	1	1	no
YDR187C	YDR187C	IV:836227-838061	q1	q2	NOTEST	0.7207	0	#NAME?	0	1	1	no
YDR194W-A	YDR194W-A	IV:848070-848223	q1	q2	NOTEST	4.71477	0	#NAME?	0	1	1	no
YDR199W	YDR199W	IV:854174-856093	q1	q2	NOTEST	0.628128	0	#NAME?	0	1	1	no
YDR215C	YDR215C	IV:894088-894502	q1	q2	NOTEST	0.278911	0	#NAME?	0	1	1	no
YDR271C	YDR271C	IV:1005664-1008766	q1	q2	NOTEST	0.347749	0	#NAME?	0	1	1	no
YDR274C	YDR274C	IV:1011588-1011960	q1	q2	NOTEST	0.347749	0	#NAME?	0	1	1	no
YDR355C	YDR355C	IV:1186066-1188941	q1	q2	NOTEST	0.569557	0	#NAME?	0	1	1	no
YDR371C-A	YDR371C-A	IV:1219412-1220948	q1	q2	OK	44.093	0	#NAME?	#NAME?	0.248	0.446521	no
YDR413C	YDR413C	IV:1294692-1295411	q1	q2	NOTEST	0.865065	0	#NAME?	0	1	1	no
YDR445C	YDR445C	IV:1350289-1352589	q1	q2	NOTEST	0.574129	0	#NAME?	0	1	1	no
YDR455C	YDR455C	IV:1367372-1369386	q1	q2	NOTEST	0.471501	0	#NAME?	0	1	1	no
YDR491C	YDR491C	IV:1434499-1435874	q1	q2	NOTEST	0.354843	0	#NAME?	0	1	1	no
YDR525W	API2	IV:1489870-1490234	q1	q2	NOTEST	0.458299	0	#NAME?	0	1	1	no
YEL050W-A	YEL050W-A	V:59548-60851	q1	q2	NOTEST	4.44279	0	#NAME?	0	1	1	no
YEL074W	YEL074W	V:6125-6464	q1	q2	NOTEST	0.374347	0	#NAME?	0	1	1	no
YER014C-A	BUD25	V:182599-186775	q1	q2	NOTEST	0.0766421	0	#NAME?	0	1	1	no
YER023C-A	YER023C-A	V:201075-201936	q1	q2	OK	3.10843	0	#NAME?	#NAME?	0.20895	0.401313	no
YER068C-A	YER068C-A	V:295300-298001	q1	q2	NOTEST	0.770948	0	#NAME?	0	1	1	no
YER079C-A	YER079C-A	V:319901-321846	q1	q2	NOTEST	1.23336	0	#NAME?	0	1	1	no
YER107W-A	YER107W-A	V:373447-374714	q1	q2	NOTEST	0.490782	0	#NAME?	0	1	1	no
YER119C-A	YER119C-A	V:400866-401869	q1	q2	NOTEST	1.04325	0	#NAME?	0	1	1	no
YER137W-A	YER137W-A	V:441372-441880	q1	q2	NOTEST	0.554948	0	#NAME?	0	1	1	no
YER152W-A	YER152W-A	V:472656-474805	q1	q2	NOTEST	0.16158	0	#NAME?	0	1	1	no
YER165C-A	YER165C-A	V:512626-517459	q1	q2	NOTEST	1.04497	0	#NAME?	0	1	1	no
YER188C-A	YER188C-A	V:569607-569907	q1	q2	NOTEST	1.09457	0	#NAME?	0	1	1	no
YFL010W-A	AUA1	VI:114989-115743	q1	q2	NOTEST	1.17297	0	#NAME?	0	1	1	no
YFL021C-A	YFL021C-A	VI:95760-97498	q1	q2	NOTEST	0.0785878	0	#NAME?	0	1	1	no
YFL051C	YFL051C	VI:30057-30540	q1	q2	NOTEST	0.210116	0	#NAME?	0	1	1	no
YFR032C-B	YFR032C-B	VI:223440-223973	q1	q2	OK	1.57038	0	#NAME?	#NAME?	0.21495	0.408264	no
YGL074C	YGL074C	VII:368595-371362	q1	q2	NOTEST	0.877182	0	#NAME?	0	1	1	no
YGL089C	MF(ALPHA)2	VII:344790-345153	q1	q2	NOTEST	0.366968	0	#NAME?	0	1	1	no
YGL138C	YGL138C	VII:248493-249531	q1	q2	NOTEST	0.131755	0	#NAME?	0	1	1	no
YGL214W	YGL214W	VII:90009-91247	q1	q2	NOTEST	0.389074	0	#NAME?	0	1	1	no
YGL217C	YGL217C	VII:84838-87302	q1	q2	NOTEST	0.366614	0	#NAME?	0	1	1	no
YGR035W-A	YGR035W-A	VII:557564-557786	q1	q2	NOTEST	1.2609	0	#NAME?	0	1	1	no
YGR064W	YGR064W	VII:617515-617989	q1	q2	OK	2.38666	0	#NAME?	#NAME?	0.15385	0.328528	no
YGR161C-D	YGR161C-D	VII:817746-823015	q1	q2	NOTEST	0.0231982	0	#NAME?	0	1	1	no
YGR164W	YGR164W	VII:828624-828960	q1	q2	NOTEST	1.25984	0	#NAME?	0	1	1	no
YGR270C-A	YGR270C-A	VII:1027369-1031509	q1	q2	NOTEST	1.31905	0	#NAME?	0	1	1	no
YGR273C	YGR273C	VII:1038714-1039239	q1	q2	NOTEST	0.159218	0	#NAME?	0	1	1	no
YGR294W	YGR294W	VII:1079884-1080668	q1	q2	NOTEST	0.686808	0	#NAME?	0	1	1	no
YHL041W	YHL041W	VIII:17391-17841	q1	q2	NOTEST	0.23823	0	#NAME?	0	1	1	no
YHL046W-A	YHL046W-A	VIII:8350-10307	q1	q2	NOTEST	0.468687	0	#NAME?	0	1	1	no
YHR070C-A	YHR070C-A	VIII:234873-236512	q1	q2	NOTEST	1.09539	0	#NAME?	0	1	1	no
YHR079C-A	YHR079C-A	VIII:262191-262553	q1	q2	NOTEST	0.32181	0	#NAME?	0	1	1	no
YHR095W	YHR095W	VIII:292942-293437	q1	q2	NOTEST	0.903857	0	#NAME?	0	1	1	no
YHR182C-A	YHR182C-A	VIII:470938-472429	q1	q2	NOTEST	1.27474	0	#NAME?	0	1	1	no
YHR214W-A	YHR214W-A	VIII:543007-543493	q1	q2	NOTEST	0.570262	0	#NAME?	0	1	1	no
YIL011W	TIR3	IX:333726-334536	q1	q2	NOTEST	0.168835	0	#NAME?	0	1	1	no
YIL029W-A	YIL029W-A	IX:296049-300106	q1	q2	NOTEST	0.347749	0	#NAME?	0	1	1	no
YIL066W-A	YIL066W-A	IX:235723-237809	q1	q2	NOTEST	0.669793	0	#NAME?	0	1	1	no
YIL071W-A	YIL071W-A	IX:228549-229994	q1	q2	NOTEST	0.187147	0	#NAME?	0	1	1	no
YIL115W-A	YIL115W-A	IX:144267-148709	q1	q2	NOTEST	0.695498	0	#NAME?	0	1	1	no
YIR013C	GAT4	IX:380018-380384	q1	q2	NOTEST	0.314064	0	#NAME?	0	1	1	no
YIR021W-A	YIR021W-A	IX:398513-398726	q1	q2	NOTEST	1.44757	0	#NAME?	0	1	1	no
YIR036W-A	YIR036W-A	IX:422073-423036	q1	q2	NOTEST	0.553424	0	#NAME?	0	1	1	no
YJL007C	YJL007C	X:422697-423012	q1	q2	NOTEST	0.448689	0	#NAME?	0	1	1	no
YJL009W	YJL009W	X:419854-421663	q1	q2	NOTEST	0.468687	0	#NAME?	0	1	1	no
YJL032W	YJL032W	X:386347-387438	q1	q2	NOTEST	0.514804	0	#NAME?	0	1	1	no
YJL086C	YJL086C	X:270001-274698	q1	q2	NOTEST	1.3703	0	#NAME?	0	1	1	no
YJL120W	YJL120W	X:190373-191345	q1	q2	NOTEST	0.417925	0	#NAME?	0	1	1	no
YJL127W-A	YJL127W-A	X:180193-180310	q1	q2	NOTEST	13.2458	0	#NAME?	0	1	1	no
YJL135W	YJL135W	X:157876-159417	q1	q2	NOTEST	1.88108	0	#NAME?	0	1	1	no
YJL169W	YJL169W	X:102098-104428	q1	q2	NOTEST	0.353938	0	#NAME?	0	1	1	no
YJL175W	YJL175W	X:92052-94561	q1	q2	NOTEST	0.355148	0	#NAME?	0	1	1	no
YJL188C	BUD19	X:75932-76510	q1	q2	OK	1.95548	0	#NAME?	#NAME?	0.2433	0.442012	no
YJR071W	YJR071W	X:569620-570773	q1	q2	NOTEST	0.616966	0	#NAME?	0	1	1	no
YJR094C	IME1	X:604568-605651	q1	q2	NOTEST	0.525794	0	#NAME?	0	1	1	no
YJR114W	YJR114W	X:638231-639051	q1	q2	NOTEST	0.889181	0	#NAME?	0	1	1	no
YJR140W-A	YJR140W-A	X:690749-695696	q1	q2	NOTEST	5.07732	0	#NAME?	0	1	1	no
YJR157W	YJR157W	X:730514-730877	q1	q2	NOTEST	0.366968	0	#NAME?	0	1	1	no
YKL036C	YKL036C	XI:369364-371390	q1	q2	NOTEST	1.1193	0	#NAME?	0	1	1	no
YKL111C	YKL111C	XI:226569-228799	q1	q2	NOTEST	0.76477	0	#NAME?	0	1	1	no
YKL147C	YKL147C	XI:171550-173861	q1	q2	NOTEST	1.04265	0	#NAME?	0	1	1	no
YKL150W	MCR1	XI:166399-166487	q1	q2	NOTEST	50.3034	0	#NAME?	0	1	1	no
YKL156C-A	YKL156C-A	XI:158612-159212	q1	q2	OK	30.3952	0	#NAME?	#NAME?	0.24275	0.441575	no
YKR073C	YKR073C	XI:578186-578507	q1	q2	NOTEST	3.12033	0	#NAME?	0	1	1	no
YKR105C	YKR105C	XI:658715-660464	q1	q2	NOTEST	0.109162	0	#NAME?	0	1	1	no
YLL047W	YLL047W	XII:46671-47463	q1	q2	NOTEST	0.933091	0	#NAME?	0	1	1	no
YLR035C-A	YLR035C-A	XII:215439-218907	q1	q2	NOTEST	0.017998	0	#NAME?	0	1	1	no
YLR162W	YLR162W	XII:489572-489929	q1	q2	NOTEST	0.380939	0	#NAME?	0	1	1	no
YLR163W-A	YLR163W-A	XII:491865-493254	q1	q2	NOTEST	14.6952	0	#NAME?	0	1	1	no
YLR169W	YLR169W	XII:500334-501122	q1	q2	NOTEST	1.01531	0	#NAME?	0	1	1	no
YLR232W	YLR232W	XII:605757-607177	q1	q2	NOTEST	0.403869	0	#NAME?	0	1	1	no
YLR264C-A	YLR264C-A	XII:673827-673944	q1	q2	NOTEST	13.2458	0	#NAME?	0	1	1	no
YLR269C	YLR269C	XII:680865-682238	q1	q2	NOTEST	0.79189	0	#NAME?	0	1	1	no
YLR282C	YLR282C	XII:705070-706130	q1	q2	NOTEST	0.420634	0	#NAME?	0	1	1	no
YLR286W-A	YLR286W-A	XII:708447-710136	q1	q2	OK	31.4058	0	#NAME?	#NAME?	0.19455	0.381746	no
YLR331C	JIP3	XII:790668-791806	q1	q2	NOTEST	0.878474	0	#NAME?	0	1	1	no
YLR349W	YLR349W	XII:826976-828027	q1	q2	NOTEST	0.942691	0	#NAME?	0	1	1	no
YLR366W	YLR366W	XII:855198-855843	q1	q2	NOTEST	0.554948	0	#NAME?	0	1	1	no
YLR400W	YLR400W	XII:922062-924448	q1	q2	NOTEST	0.406326	0	#NAME?	0	1	1	no
YLR406C-A	YLR406C-A	XII:932205-932355	q1	q2	NOTEST	5.07732	0	#NAME?	0	1	1	no
YLR428C	YLR428C	XII:990616-992732	q1	q2	NOTEST	0.35917	0	#NAME?	0	1	1	no
YLR445W	YLR445W	XII:1024188-1024837	q1	q2	NOTEST	0.131848	0	#NAME?	0	1	1	no
YML007C-A	YML007C-A	XIII:253161-253272	q1	q2	NOTEST	32.725	0	#NAME?	0	1	1	no
YML058W-A	YML058W-A	XIII:158759-158966	q1	q2	NOTEST	6.84903	0	#NAME?	0	1	1	no
YML090W	YML090W	XIII:90743-91409	q1	q2	NOTEST	0.278628	0	#NAME?	0	1	1	no
YML122C	YML122C	XIII:26037-26418	q1	q2	NOTEST	0.330368	0	#NAME?	0	1	1	no
YMR172C-A	YMR172C-A	XIII:605980-608211	q1	q2	NOTEST	0.324941	0	#NAME?	0	1	1	no
YMR245W	YMR245W	XIII:758516-759183	q1	q2	NOTEST	0.403996	0	#NAME?	0	1	1	no
YMR294W-A	YMR294W-A	XIII:858208-858890	q1	q2	NOTEST	2.84661	0	#NAME?	0	1	1	no
YMR325W	YMR325W	XIII:922640-923015	q1	q2	NOTEST	0.639635	0	#NAME?	0	1	1	no
YNL089C	YNL089C	XIV:456564-457169	q1	q2	NOTEST	0.187147	0	#NAME?	0	1	1	no
YNL097W-A	YNL097W-A	XIV:441365-442358	q1	q2	OK	5.03208	0	#NAME?	#NAME?	0.24925	0.447553	no
YNL143C	YNL143C	XIV:356793-357186	q1	q2	NOTEST	0.579531	0	#NAME?	0	1	1	no
YNL174W	YNL174W	XIV:307400-308646	q1	q2	NOTEST	0.158957	0	#NAME?	0	1	1	no
YNL210W	MER1	XIV:250930-251743	q1	q2	NOTEST	0.180382	0	#NAME?	0	1	1	no
YNL276C	YNL276C	XIV:117348-118826	q1	q2	NOTEST	0.304859	0	#NAME?	0	1	1	no
YNL324W	YNL324W	XIV:28738-31445	q1	q2	NOTEST	0.304859	0	#NAME?	0	1	1	no
YNR042W	YNR042W	XIV:700540-701666	q1	q2	NOTEST	0.226955	0	#NAME?	0	1	1	no
YOL134C	YOL134C	XV:70155-70690	q1	q2	NOTEST	0.314589	0	#NAME?	0	1	1	no
YOR024W	IRC12	XV:377846-378170	q1	q2	NOTEST	0.897432	0	#NAME?	0	1	1	no
YOR050C	YOR050C	XV:424269-424617	q1	q2	NOTEST	0.704004	0	#NAME?	0	1	1	no
YOR055W	YOR055W	XV:427816-429912	q1	q2	NOTEST	0.22108	0	#NAME?	0	1	1	no
YOR102W	YOR102W	XV:516422-516841	q1	q2	NOTEST	1.53293	0	#NAME?	0	1	1	no
YOR108C-A	YOR108C-A	XV:523026-524841	q1	q2	NOTEST	1.51863	0	#NAME?	0	1	1	no
YOR255W	OSW1	XV:807270-808107	q1	q2	NOTEST	0.0927292	0	#NAME?	0	1	1	no
YOR268C	YOR268C	XV:825533-825932	q1	q2	NOTEST	0.261656	0	#NAME?	0	1	1	no
YOR335W-A	YOR335W-A	XV:946232-949109	q1	q2	NOTEST	64.3206	0	#NAME?	0	1	1	no
YOR343C	YOR343C	XV:968147-968474	q1	q2	NOTEST	2.63155	0	#NAME?	0	1	1	no
YOR394C-A	YOR394C-A	XV:1084201-1084369	q1	q2	NOTEST	3.3381	0	#NAME?	0	1	1	no
YPL044C	YPL044C	XVI:469925-471996	q1	q2	NOTEST	0.148163	0	#NAME?	0	1	1	no
YPL062W	YPL062W	XVI:431894-432299	q1	q2	NOTEST	1.09045	0	#NAME?	0	1	1	no
YPL152W-A	YPL152W-A	XVI:264601-264700	q1	q2	NOTEST	26.2535	0	#NAME?	0	1	1	no
YPL205C	YPL205C	XVI:163921-164266	q1	q2	NOTEST	1.07751	0	#NAME?	0	1	1	no
YPR027C	YPR027C	XVI:620424-621258	q1	q2	NOTEST	0.186341	0	#NAME?	0	1	1	no
YPR044C	OPI11	XVI:654165-654877	q1	q2	NOTEST	0.388306	0	#NAME?	0	1	1	no
YPR126C	YPR126C	XVI:787960-789385	q1	q2	NOTEST	1.01248	0	#NAME?	0	1	1	no
tD%28GUC%29N	tD%28GUC%29N	XIV:519098-519169	q1	q2	OK	537.699	0	#NAME?	#NAME?	0.02365	0.089669	no
tD%28GUC%29Q	tD%28GUC%29Q	MT:68321-68396	q1	q2	OK	201.714	0	#NAME?	#NAME?	0.0829	0.219209	no
tV%28UAC%29Q	tV%28UAC%29Q	MT:78532-78608	q1	q2	NOTEST	87.8441	0	#NAME?	0	1	1	no
HRA1	HRA1	I:94686-99868	q1	q2	NOTEST	0	0.225186	inf	0	1	1	no
Q0080	Q0080	MT:27665-27812	q1	q2	OK	0	25.5347	inf	#NAME?	0.01615	0.0681067	no
Q0142	Q0142	MT:51051-51228	q1	q2	NOTEST	0	4.38125	inf	0	1	1	no
YAR053W	YAR053W	I:208366-208663	q1	q2	NOTEST	0	0.805327	inf	0	1	1	no
YAR075W	YAR075W	I:227741-229317	q1	q2	NOTEST	0	0.30007	inf	0	1	1	no
YBL062W	YBL062W	II:105307-107406	q1	q2	NOTEST	0	0.456618	inf	0	1	1	no
YBL070C	YBL070C	II:90604-92030	q1	q2	NOTEST	0	0.678336	inf	0	1	1	no
YBL083C	YBL083C	II:69712-71127	q1	q2	OK	0	48.2082	inf	#NAME?	0.1249	0.286302	no
YBL100W-A	YBL100W-A	II:29934-35248	q1	q2	LOWDATA	0	0.125454	inf	0	1	1	no
YBL100W-C	YBL100W-C	II:28426-28546	q1	q2	NOTEST	0	36.8462	inf	0	1	1	no
YBR089C-A	YBR089C-A	II:426332-427058	q1	q2	LOWDATA	0	4.82939	inf	0	1	1	no
YBR121C-A	YBR121C-A	II:481363-483367	q1	q2	LOWDATA	0	36.7029	inf	0	1	1	no
YBR141W-A	YBR141W-A	II:527024-528038	q1	q2	OK	0	47.4615	inf	#NAME?	0.23895	0.438152	no
YBR178W	YBR178W	II:584806-586445	q1	q2	NOTEST	0	0.458078	inf	0	1	1	no
YBR209W	YBR209W	II:642582-642900	q1	q2	NOTEST	0	0.673571	inf	0	1	1	no
YCL020W	YCL020W	III:85101-90415	q1	q2	LOWDATA	0	0.121386	inf	0	1	1	no
YCL073C	YCL073C	III:6478-8326	q1	q2	NOTEST	0	0.0478853	inf	0	1	1	no
YCR022C	YCR022C	III:157420-157765	q1	q2	NOTEST	0	0.552345	inf	0	1	1	no
YCR038W-A	YCR038W-A	III:197620-200178	q1	q2	NOTEST	0	15.21	inf	0	1	1	no
YCR085W	YCR085W	III:262915-263269	q1	q2	NOTEST	0	0.520461	inf	0	1	1	no
YDL025W-A	YDL025W-A	IV:405343-407206	q1	q2	NOTEST	0	31.5775	inf	0	1	1	no
YDL041W	YDL041W	IV:376756-378455	q1	q2	NOTEST	0	0.520461	inf	0	1	1	no
YDL068W	YDL068W	IV:333120-333829	q1	q2	NOTEST	0	0.633439	inf	0	1	1	no
YDL071C	IRC1	IV:330665-332940	q1	q2	NOTEST	0	1.38852	inf	0	1	1	no
YDL247W	YDL247W	IV:5984-7814	q1	q2	NOTEST	0	0.0484152	inf	0	1	1	no
YDR114C	YDR114C	IV:681923-682492	q1	q2	NOTEST	0	1.55061	inf	0	1	1	no
YDR210C-D	YDR210C-D	IV:878658-883927	q1	q2	NOTEST	0	0.0206143	inf	0	1	1	no
YDR269C	YDR269C	IV:1005664-1008766	q1	q2	NOTEST	0	1.30545	inf	0	1	1	no
YDR365W-B	YDR365W-B	IV:1206996-1212265	q1	q2	NOTEST	0	0.0480952	inf	0	1	1	no
YDR366C	YDR366C	IV:1212437-1212836	q1	q2	NOTEST	0	2.43941	inf	0	1	1	no
YDR522C	SPS2	IV:1483794-1485303	q1	q2	NOTEST	0	0.0603183	inf	0	1	1	no
YEL010W	YEL010W	V:136278-136778	q1	q2	NOTEST	0	0.547256	inf	0	1	1	no
YEL018C-A	YEL018C-A	V:121454-122310	q1	q2	NOTEST	0	0.238187	inf	0	1	1	no
YER084W	YER084W	V:327064-327451	q1	q2	NOTEST	0	0.428483	inf	0	1	1	no
YER088W-B	YER088W-B	V:335695-337340	q1	q2	NOTEST	0	8.42396	inf	0	1	1	no
YER091C-A	YER091C-A	V:342389-342611	q1	q2	NOTEST	0	1.99955	inf	0	1	1	no
YER133W-A	YER133W-A	V:437190-437803	q1	q2	NOTEST	0	2.27276	inf	0	1	1	no
YER138W-A	YER138W-A	V:449473-449578	q1	q2	NOTEST	0	31.5775	inf	0	1	1	no
YFL058W	YFL058W	VI:12928-13951	q1	q2	NOTEST	0	0.0990813	inf	0	1	1	no
YFL065C	YFL065C	VI:3029-3846	q1	q2	NOTEST	0	1.4728	inf	0	1	1	no
YGL063C-A	YGL063C-A	VII:383653-384766	q1	q2	OK	0	31.7195	inf	#NAME?	0.1635	0.341722	no
YGL118C	YGL118C	VII:288013-288451	q1	q2	NOTEST	0	0.346109	inf	0	1	1	no
YGL177W	YGL177W	VII:167351-170571	q1	q2	LOWDATA	0	1.82394	inf	0	1	1	no
YGR031C-A	YGR031C-A	VII:546440-547469	q1	q2	OK	0	1.94397	inf	#NAME?	0.1747	0.356747	no
YGR068W-A	YGR068W-A	VII:625323-627418	q1	q2	NOTEST	0	46.0256	inf	0	1	1	no
YGR114C	YGR114C	VII:720264-724764	q1	q2	NOTEST	0	0.647808	inf	0	1	1	no
YHR028W-A	YHR028W-A	VIII:164977-167672	q1	q2	NOTEST	0	0.657814	inf	0	1	1	no
YHR136C	SPL2	VIII:374653-375100	q1	q2	NOTEST	0	0.646479	inf	0	1	1	no
YHR165W-A	YHR165W-A	VIII:429706-436958	q1	q2	NOTEST	0	0.729232	inf	0	1	1	no
YHR180W-A	YHR180W-A	VIII:466931-467114	q1	q2	OK	0	3.88816	inf	#NAME?	0.0985	0.246142	no
YHR214C-E	YHR214C-E	VIII:551199-551499	q1	q2	NOTEST	0	0.808339	inf	0	1	1	no
YIL082W	YIL082W	IX:205634-210132	q1	q2	LOWDATA	0	0.318	inf	0	1	1	no
YIL102C	YIL102C	IX:174581-174887	q1	q2	NOTEST	0	0.743818	inf	0	1	1	no
YIR020C-B	YIR020C-B	IX:397214-398385	q1	q2	NOTEST	0	0.152756	inf	0	1	1	no
YIR030W-A	YIR030W-A	IX:412898-414679	q1	q2	NOTEST	0	0.884647	inf	0	1	1	no
YJL022W	YJL022W	X:397354-398417	q1	q2	NOTEST	0	0.747712	inf	0	1	1	no
YJL027C	YJL027C	X:391832-392249	q1	q2	NOTEST	0	1.11729	inf	0	1	1	no
YJL152W	YJL152W	X:136173-136773	q1	q2	NOTEST	0	1.01775	inf	0	1	1	no
YJR023C	YJR023C	X:469783-470205	q1	q2	NOTEST	0	1.21374	inf	0	1	1	no
YJR038C	YJR038C	X:503709-507301	q1	q2	NOTEST	0	0.491861	inf	0	1	1	no
YKL100W-A	YKL100W-A	XI:253696-255460	q1	q2	OK	0	62.8864	inf	#NAME?	0.2306	0.428482	no
YKR032W	YKR032W	XI:506516-506831	q1	q2	NOTEST	0	0.711537	inf	0	1	1	no
YLL019W-A	YLL019W-A	XII:105555-107899	q1	q2	NOTEST	0	52.796	inf	0	1	1	no
YLR012C	YLR012C	XII:169981-170281	q1	q2	NOTEST	0	1.56777	inf	0	1	1	no
YLR140W	YLR140W	XII:423473-424774	q1	q2	NOTEST	0	0.207417	inf	0	1	1	no
YLR171W	YLR171W	XII:500334-501122	q1	q2	OK	0	2.14774	inf	#NAME?	0.15675	0.331743	no
YLR230W	YLR230W	XII:604211-604879	q1	q2	NOTEST	0	0.767023	inf	0	1	1	no
YLR299C-A	YLR299C-A	XII:726068-728051	q1	q2	OK	0	54.4431	inf	#NAME?	0.2461	0.444975	no
YLR308W	CDA2	XII:747936-748875	q1	q2	NOTEST	0	0.327845	inf	0	1	1	no
YLR334C	YLR334C	XII:796697-797078	q1	q2	NOTEST	0	0.456618	inf	0	1	1	no
YLR365W	YLR365W	XII:855198-855843	q1	q2	NOTEST	0	0.6009	inf	0	1	1	no
YLR374C	YLR374C	XII:871452-872728	q1	q2	NOTEST	0	0.421655	inf	0	1	1	no
YLR412C-A	YLR412C-A	XII:950266-950473	q1	q2	NOTEST	0	4.98148	inf	0	1	1	no
YML012C-A	YML012C-A	XIII:244148-245914	q1	q2	NOTEST	0	0.914682	inf	0	1	1	no
YMR075C-A	YMR075C-A	XIII:413981-416053	q1	q2	OK	0	1.464	inf	#NAME?	0.16805	0.347669	no
YMR307C-A	YMR307C-A	XIII:887002-888682	q1	q2	OK	0	3.10773	inf	#NAME?	0.0908	0.232416	no
YMR321C	YMR321C	XIII:917578-917896	q1	q2	NOTEST	0	0.673571	inf	0	1	1	no
YNL130C-A	YNL130C-A	XIV:381244-381391	q1	q2	NOTEST	0	8.42396	inf	0	1	1	no
YNL150W	YNL150W	XIV:349250-349756	q1	q2	NOTEST	0	0.793534	inf	0	1	1	no
YNL338W	YNL338W	XIV:6560-6719	q1	q2	OK	0	19.4424	inf	#NAME?	0.0173	0.0712206	no
YNR005C	YNR005C	XIV:636930-638854	q1	q2	NOTEST	0	0.390466	inf	0	1	1	no
YOL013W-B	YOL013W-B	XV:300689-300980	q1	q2	NOTEST	0	0.851328	inf	0	1	1	no
YOL046C	YOL046C	XV:243465-246802	q1	q2	NOTEST	0	0.172189	inf	0	1	1	no
YOL050C	YOL050C	XV:234939-238202	q1	q2	NOTEST	0	0.657814	inf	0	1	1	no
YOL085C	YOL085C	XV:161578-162014	q1	q2	OK	0	3.43552	inf	#NAME?	0.1226	0.282733	no
YOL164W-A	YOL164W-A	XV:4129-4312	q1	q2	NOTEST	0	3.77053	inf	0	1	1	no
YOR008W-B	YOR008W-B	XV:343928-344030	q1	q2	OK	0	73.4519	inf	#NAME?	0.04555	0.145137	no
YOR248W	YOR248W	XV:797675-798315	q1	q2	OK	0	35.6191	inf	#NAME?	0.1234	0.283775	no
YOR263C	YOR263C	XV:818756-820158	q1	q2	NOTEST	0	0.396767	inf	0	1	1	no
YPL021W	ECM23	XVI:511100-511664	q1	q2	NOTEST	0	0.218373	inf	0	1	1	no
YPL197C	YPL197C	XVI:173151-174756	q1	q2	OK	0	1.51867	inf	#NAME?	0.195	0.382235	no
YPL230W	YPL230W	XVI:115218-115293	q1	q2	OK	0	297.931	inf	#NAME?	0.04555	0.145137	no
YPL251W	YPL251W	XVI:73362-73927	q1	q2	NOTEST	0	0.763399	inf	0	1	1	no
YPR064W	YPR064W	XVI:678950-679370	q1	q2	NOTEST	0	0.363502	inf	0	1	1	no
YPR074W-A	YPR074W-A	XVI:695017-695188	q1	q2	NOTEST	0	4.96316	inf	0	1	1	no
YPR096C	YPR096C	XVI:724841-725144	q1	q2	NOTEST	0	2.31401	inf	0	1	1	no
YPR177C	YPR177C	XVI:892312-893729	q1	q2	NOTEST	0	0.946742	inf	0	1	1	no
tH%28GUG%29Q	tH%28GUG%29Q	MT:64595-64670	q1	q2	NOTEST	0	148.966	inf	0	1	1	no
tK%28UUU%29Q	tK%28UUU%29Q	MT:67060-67134	q1	q2	OK	0	473.92	inf	#NAME?	0.0166	0.0693895	no
tL%28UAA%29Q	tL%28UAA%29Q	MT:65769-66179	q1	q2	OK	0	88.2045	inf	#NAME?	0.23685	0.436636	no
tN%28GUU%29Q	tN%28GUU%29Q	MT:71432-71503	q1	q2	NOTEST	0	198.545	inf	0	1	1	no
tP%28UGG%29O3	tP%28UGG%29O3	XV:980682-980787	q1	q2	NOTEST	0	31.5775	inf	0	1	1	no
tP%28UGG%29Q	tP%28UGG%29Q	MT:730-802	q1	q2	OK	0	362.849	inf	#NAME?	0.0489	0.152246	no
tQ%28CUG%29M	tQ%28CUG%29M	XIII:808245-808317	q1	q2	NOTEST	0	184.211	inf	0	1	1	no
tQ%28UUG%29Q	tQ%28UUG%29Q	MT:66209-66285	q1	q2	NOTEST	0	135.09	inf	0	1	1	no
tS%28CGA%29C	tS%28CGA%29C	III:227941-228042	q1	q2	NOTEST	0	38.2712	inf	0	1	1	no
tT%28UGU%29H	tT%28UGU%29H	VIII:466931-467114	q1	q2	LOWDATA	0	178.638	inf	0	1	1	no
tY%28GUA%29Q	tY%28GUA%29Q	MT:70823-70907	q1	q2	OK	0	255.332	inf	#NAME?	0.0166	0.0693895	no
YOR192C-A	YOR192C-A	XV:704418-709732	q1	q2	LOWDATA	0.00323739	0.153936	5.57136	0	1	1	no
YLR235C	YLR235C	XII:609782-612117	q1	q2	OK	0.261656	3.29827	3.65597	1.45225	0.25245	0.450912	no
YGL024W	YGL024W	VII:448763-450123	q1	q2	OK	0.382385	4.7594	3.63768	1.46888	0.25585	0.454261	no
Q0140	Q0140	MT:48900-50097	q1	q2	OK	0.272882	3.27926	3.58702	3.36496	0.02315	0.0885969	no
YDR396W	YDR396W	IV:1266294-1266898	q1	q2	NOTEST	0.197409	2.14978	3.44493	0	1	1	no
YOR343W-A	YOR343W-A	XV:970577-975891	q1	q2	LOWDATA	0.00724036	0.0782801	3.43451	0	1	1	no
YGR137W	YGR137W	VII:762427-763262	q1	q2	OK	3.28329	34.6813	3.40094	1.36234	0.16315	0.341616	no
YFR009W-A	YFR009W-A	VI:162487-164746	q1	q2	LOWDATA	20.323	205.722	3.33951	0	1	1	no
YPR170W-B	YPR170W-B	XVI:882982-883595	q1	q2	OK	3.29389	31.4509	3.25524	2.55802	0.05175	0.157849	no
YOL165C	YOL165C	XV:1646-2078	q1	q2	NOTEST	0.223979	2.08815	3.22079	0	1	1	no
YMR119W-A	YMR119W-A	XIII:505332-507370	q1	q2	OK	6.23972	51.9553	3.05772	1.74668	0.0583	0.172394	no
YBR226C	YBR226C	II:668662-673565	q1	q2	OK	0.28293	2.33449	3.04459	0.396122	0.4423	0.639699	no
YJL077W-A	YJL077W-A	X:294665-295061	q1	q2	OK	46.164	363.822	2.97839	2.74544	0.26115	0.459811	no
tI%28UAU%29D	tI%28UAU%29D	IV:884360-884493	q1	q2	OK	8.01991	62.8208	2.96959	16.0231	0.2385	0.437608	no
YBR116C	YBR116C	II:474198-476437	q1	q2	OK	23.6484	174.772	2.88566	1.67003	0.0475	0.149107	no
YNL284C-A	YNL284C-A	XIV:96963-102232	q1	q2	LOWDATA	0.0580009	0.422722	2.86556	0	1	1	no
YDL050C	YDL050C	IV:363951-364817	q1	q2	OK	0.347749	2.37413	2.77128	0.397268	0.45605	0.651174	no
YLR462W	YLR462W	XII:1065955-1071235	q1	q2	NOTEST	0.14485	0.98891	2.77128	0	1	1	no
YFR035C	YFR035C	VI:226021-226465	q1	q2	OK	0.412094	2.79619	2.76242	0.749006	0.2207	0.415632	no
YBL109W	YBL109W	II:5789-6125	q1	q2	OK	1.14715	7.77301	2.76041	3.73007	0.10885	0.262805	no
YDL242W	YDL242W	IV:18958-19312	q1	q2	NOTEST	0.388306	2.61854	2.7535	0	1	1	no
YNL266W	YNL266W	XIV:144244-145281	q1	q2	OK	0.507575	3.30554	2.70319	1.60248	0.28335	0.48167	no
YOR121C	YOR121C	XV:551113-552103	q1	q2	OK	1.03863	6.76398	2.70319	0.362677	0.4642	0.658344	no
YLR222C-A	YLR222C-A	XII:582005-585490	q1	q2	OK	29.803	188.528	2.66125	5.3347	0.16905	0.349105	no
YBL065W	YBL065W	II:96668-100307	q1	q2	OK	0.35917	2.26108	2.65427	0.767949	0.43575	0.633169	no
YML099W-A	YML099W-A	XIII:74228-77040	q1	q2	NOTEST	0.399441	2.49543	2.64323	0	1	1	no
YNL332W	THI12	XIV:14831-15854	q1	q2	NOTEST	0.196646	1.16799	2.57036	0	1	1	no
YGL042C	YGL042C	VII:417482-418593	q1	q2	OK	1.03863	5.99695	2.52955	0.577438	0.42295	0.620196	no
YBL006W-A	YBL006W-A	II:216586-217129	q1	q2	OK	5.82546	32.2067	2.46692	0.337711	0.5099	0.695706	no
YFL041W-A	YFL041W-A	VI:48733-48925	q1	q2	OK	17.7712	97.04	2.44904	19.6306	0.0122	0.0554634	no
YER181C	YER181C	V:551472-551796	q1	q2	OK	1.43852	7.85276	2.44861	3.92399	0.09075	0.232416	no
YOL156W	YOL156W	XV:25272-26976	q1	q2	NOTEST	0.0391546	0.211559	2.4338	0	1	1	no
YOL152W	FRE7	XV:40747-42610	q1	q2	NOTEST	0.203327	1.06024	2.38252	0	1	1	no
YJL077W-B	YJL077W-B	X:294046-294145	q1	q2	OK	78.7604	410.033	2.3802	63.9576	0.11675	0.273775	no
YDR433W	YDR433W	IV:1328782-1330040	q1	q2	OK	6.50951	33.8827	2.37993	1.06741	0.2161	0.409808	no
tL%28UAG%29L1	tL%28UAG%29L1	XII:592518-592619	q1	q2	OK	51.8231	260.951	2.33211	58.226	0.17235	0.353745	no
YMR194C-B	YMR194C-B	XIII:652593-652887	q1	q2	OK	3.9266	19.3749	2.30283	6.32091	0.0249	0.0932321	no
YDR544C	YDR544C	IV:1525094-1525523	q1	q2	OK	0.680866	3.2174	2.24045	2.24628	0.1335	0.299282	no
YCR013C	YCR013C	III:137745-139049	q1	q2	OK	0.494638	2.3357	2.23941	0.0531205	0.06665	0.189339	no
YKL165C-A	YKL165C-A	XI:135789-136023	q1	q2	NOTEST	1.06217	5.00225	2.23556	0	1	1	no
Q0255	Q0255	MT:73757-75984	q1	q2	OK	3.33454	15.5754	2.22371	1.03519	0.19135	0.377673	no
YBR076W	ECM8	II:390226-391291	q1	q2	NOTEST	0.0594343	0.274201	2.20586	0	1	1	no
YML009C-A	YML009C-A	XIII:247676-251001	q1	q2	NOTEST	0.408495	1.8846	2.20586	0	1	1	no
YCR041W	YCR041W	III:200441-205397	q1	q2	OK	3.47141	15.8484	2.19074	1.4093	0.42785	0.624814	no
YDR320W-B	YDR320W-B	IV:1108279-1108621	q1	q2	OK	21.9093	98.3505	2.16639	0.452689	0.4336	0.630952	no
YKL030W	YKL030W	XI:382497-384725	q1	q2	NOTEST	0.400305	1.79086	2.16148	0	1	1	no
YMR030W-A	YMR030W-A	XIII:337312-337603	q1	q2	OK	3.48467	15.5895	2.16148	5.90968	0.0429	0.138708	no
YJL214W	HXT8	X:26886-28596	q1	q2	NOTEST	0.296964	1.32472	2.15733	0	1	1	no
YOR161C-C	YOR161C-C	XV:639120-639267	q1	q2	OK	11.7628	51.595	2.133	17.1552	0.18005	0.363281	no
YDL009C	YDL009C	IV:432307-433248	q1	q2	OK	0.897432	3.91636	2.12564	0.784482	0.27415	0.471647	no
YPR146C	YPR146C	XVI:825346-826559	q1	q2	OK	25.7911	107.246	2.05598	4.93519	0.02185	0.0848731	no
YAL045C	YAL045C	I:57487-57850	q1	q2	NOTEST	0.540976	2.24314	2.05188	0	1	1	no
YAR050W	FLO1	I:203402-208016	q1	q2	NOTEST	0.0614756	0.254433	2.0492	0	1	1	no
YOL038C-A	YOL038C-A	XV:254925-255021	q1	q2	OK	89.7864	371.076	2.04715	60.0789	0.13705	0.304141	no
YOL097W-A	YOL097W-A	XV:136219-136405	q1	q2	OK	12.5937	50.822	2.01275	12.8393	0.05725	0.170082	no
YLR285C-A	YLR285C-A	XII:708167-708338	q1	q2	OK	20.1619	78.6598	1.964	18.0074	0.0555	0.166267	no
YJR146W	YJR146W	X:703884-705272	q1	q2	OK	1.69219	6.32672	1.90257	1.91993	0.26905	0.466331	no
YPL096C-A	YPL096C-A	XVI:366528-366735	q1	q2	OK	13.4631	49.6618	1.88313	11.9587	0.0302	0.10724	no
YGL007C-A	YGL007C-A	VII:482940-483027	q1	q2	OK	99.1302	361.607	1.86703	73.7133	0.20495	0.395627	no
YOR300W	YOR300W	XV:878434-880883	q1	q2	OK	9.25196	33.6852	1.86428	0.88581	0.2336	0.432649	no
YOL103W-B	YOL103W-B	XV:117999-123268	q1	q2	NOTEST	0.0566374	0.205816	1.86153	0	1	1	no
YGR151C	YGR151C	VII:794654-795492	q1	q2	OK	8.47682	30.2667	1.83613	0.826756	0.26825	0.465706	no
YHL006W-A	YHL006W-A	VIII:95117-98085	q1	q2	OK	0.776612	2.66725	1.78009	0.320443	0.5697	0.744731	no
YPL279C	YPL279C	XVI:13227-14355	q1	q2	OK	0.760807	2.58972	1.7672	2.58027	0.0126	0.0566058	no
YHR217C	YHR217C	VIII:556580-557042	q1	q2	OK	1.27553	4.2914	1.75035	2.67258	0.06855	0.192344	no
YHL045W	YHL045W	VIII:12501-12849	q1	q2	OK	1.15974	3.87369	1.73991	2.34071	0.16785	0.34761	no
YCR064C	YCR064C	III:228094-228791	q1	q2	OK	1.62491	5.41558	1.73676	2.42571	0.1009	0.249627	no
YMR057C	YMR057C	XIII:388358-388730	q1	q2	OK	1.60476	5.24344	1.70815	2.71573	0.0984	0.246142	no
YBR196C-A	YBR196C-A	II:614023-614173	q1	q2	OK	31.9602	102.967	1.68783	21.2195	0.0748	0.204456	no
YMR175W-A	YMR175W-A	XIII:611313-611508	q1	q2	OK	10.3761	33.1508	1.67578	8.87371	0.1037	0.254569	no
YGL132W	YGL132W	VII:261579-265859	q1	q2	NOTEST	0.382385	1.21278	1.66522	0	1	1	no
YKL183C-A	YKL183C-A	XI:98394-98607	q1	q2	NOTEST	1.44757	4.59113	1.66522	0	1	1	no
YPL165C	SET6	XVI:237337-239077	q1	q2	NOTEST	0.16724	0.527747	1.65793	0	1	1	no
YBR089W	YBR089W	II:424989-425782	q1	q2	NOTEST	0.129112	0.403301	1.64323	0	1	1	no
YDR426C	YDR426C	IV:1320063-1322006	q1	q2	NOTEST	0.292825	0.914682	1.64323	0	1	1	no
YHL043W	ECM34	VIII:14900-15413	q1	q2	NOTEST	0.165389	0.516617	1.64323	0	1	1	no
YHR014W	SPO13	VIII:132046-132922	q1	q2	NOTEST	0.0761343	0.237817	1.64323	0	1	1	no
YOL024W	YOL024W	XV:277085-277604	q1	q2	NOTEST	0.486735	1.52039	1.64323	0	1	1	no
YOR231C-A	YOR231C-A	XV:772600-774127	q1	q2	OK	1.76408	5.51036	1.64323	0.48597	0.5704	0.744754	no
YJR047C	ANB1	X:524907-525381	q1	q2	OK	2.46584	7.67474	1.63804	3.45155	0.0215	0.0840281	no
YBL094C	YBL094C	II:43173-44097	q1	q2	NOTEST	0.390744	1.2018	1.6209	0	1	1	no
YFR012W	YFR012W	VI:167887-168496	q1	q2	NOTEST	0.126247	0.388295	1.6209	0	1	1	no
YDR406W-A	YDR406W-A	IV:1279209-1284044	q1	q2	OK	33.3374	101.48	1.60598	0.506965	0.52795	0.710857	no
YDR034C-A	YDR034C-A	IV:520515-520692	q1	q2	OK	8.69542	25.8898	1.57406	7.8989	0.25345	0.451685	no
YLR256W-A	YLR256W-A	XII:651116-652439	q1	q2	NOTEST	0.143956	0.428616	1.57406	0	1	1	no
YER145C-A	YER145C-A	V:462385-462866	q1	q2	NOTEST	0.468667	1.38444	1.56267	0	1	1	no
YGL258W-A	YGL258W-A	VII:9161-9395	q1	q2	OK	12.3099	36.3434	1.56187	8.21276	0.035	0.119385	no
YNR025C	YNR025C	XIV:672408-673061	q1	q2	OK	6.06706	17.8028	1.55303	1.15959	0.1332	0.298967	no
YGL168W	HUR1	VII:187463-190468	q1	q2	OK	2.06887	6.06524	1.55172	0.727149	0.63675	0.785649	no
YIR017W-A	YIR017W-A	IX:383555-384165	q1	q2	NOTEST	0.277249	0.806601	1.54067	0	1	1	no
YLR037C	DAN2	XII:222684-223059	q1	q2	OK	1.62103	4.65223	1.52101	2.42232	0.1372	0.304238	no
YJR156C	YJR156C	X:728573-729596	q1	q2	OK	0.751723	2.14981	1.51594	2.10967	0.03155	0.110726	no
YAR020C	PAU7	I:176855-177023	q1	q2	OK	14.828	41.8683	1.49754	11.7393	0.1846	0.369588	no
YPL222C-A	YPL222C-A	XVI:130161-132228	q1	q2	OK	31.4189	86.8818	1.46742	0.666265	0.3665	0.568055	no
YFL012W	YFL012W	VI:110646-111093	q1	q2	NOTEST	0.482326	1.3333	1.46692	0	1	1	no
YDL158C	YDL158C	IV:172480-174174	q1	q2	OK	33.9527	93.3986	1.45987	1.60789	0.03365	0.116027	no
YMR173W-A	YMR173W-A	XIII:608688-610081	q1	q2	OK	5.18578	14.2433	1.45765	1.29043	0.08235	0.218098	no
YAL064W	YAL064W	I:21565-21850	q1	q2	NOTEST	0.672904	1.83197	1.44493	0	1	1	no
YDR102C	YDR102C	IV:657647-657980	q1	q2	NOTEST	0.89664	2.44109	1.44493	0	1	1	no
YFL064C	YFL064C	VI:3029-3846	q1	q2	NOTEST	0.182679	0.497342	1.44493	0	1	1	no
YHL002C-A	YHL002C-A	VIII:102586-103970	q1	q2	NOTEST	0.205703	0.560024	1.44493	0	1	1	no
YER011W	TIR1	V:175247-176012	q1	q2	NOTEST	0.104617	0.280443	1.4226	0	1	1	no
YOR218C	YOR218C	XV:749300-751895	q1	q2	NOTEST	0.271202	0.727005	1.4226	0	1	1	no
YDL086C-A	YDL086C-A	IV:301412-302234	q1	q2	OK	1.42421	3.81407	1.42117	0.35939	0.635	0.784199	no
YJL043W	YJL043W	X:360129-360903	q1	q2	NOTEST	0.475163	1.27223	1.42087	0	1	1	no
YJL037W	YJL037W	X:376661-377336	q1	q2	OK	1.45955	3.89262	1.41522	2.32388	0.03185	0.111436	no
YOL160W	YOL160W	XV:14312-14654	q1	q2	NOTEST	1.09984	2.90691	1.40219	0	1	1	no
YFL011W	HXT10	VI:112344-113985	q1	q2	OK	0.764919	2.00114	1.38744	2.26507	0.01175	0.0540197	no
YER180C-A	YER180C-A	V:550864-551122	q1	q2	OK	16.8228	43.8228	1.38127	7.75131	0.01185	0.0543919	no
YOL047C	YOL047C	XV:241613-242747	q1	q2	NOTEST	0.236327	0.605565	1.3575	0	1	1	no
YAL063C-A	YAL063C-A	I:22394-22685	q1	q2	OK	3.01266	7.68851	1.35167	3.06481	0.17015	0.350616	no
YIL169C	YIL169C	IX:23118-26106	q1	q2	NOTEST	0.113053	0.28811	1.34962	0	1	1	no
YOR316C-A	YOR316C-A	XV:907725-907935	q1	q2	OK	23.2748	59.2594	1.34828	10.1928	0.03275	0.113956	no
YJL222W	YJL222W	X:11474-16124	q1	q2	NOTEST	0.0874054	0.215846	1.30421	0	1	1	no
YHL009W-A	YHL009W-A	VIII:85908-91318	q1	q2	LOWDATA	0.172531	0.425415	1.30202	0	1	1	no
YNL277W-A	YNL277W-A	XIV:116678-116867	q1	q2	OK	6.88271	16.9198	1.29767	5.40171	0.3223	0.522822	no
YAR030C	YAR030C	I:186320-187732	q1	q2	OK	3.56963	8.61518	1.27111	2.63732	0.14995	0.32295	no
YOR072W	YOR072W	XV:461501-462039	q1	q2	NOTEST	1.4783	3.53616	1.25825	0	1	1	no
YFL013W-A	YFL013W-A	VI:107798-110184	q1	q2	NOTEST	0.170521	0.405622	1.25018	0	1	1	no
YKR047W	YKR047W	XI:525256-526640	q1	q2	OK	2.56093	6.06657	1.24421	0.438834	0.60625	0.767218	no
YPR087W	VPS69	XVI:711353-713028	q1	q2	NOTEST	0.855506	2.01449	1.23556	0	1	1	no
YMR052C-A	YMR052C-A	XIII:379585-382898	q1	q2	OK	5.25799	12.3688	1.23412	0.640403	0.3732	0.574851	no
YBR099C	YBR099C	II:441514-443590	q1	q2	OK	4.90693	11.4868	1.22709	1.06123	0.14445	0.31607	no
YDR380W	ARO10	IV:1234217-1236125	q1	q2	NOTEST	0.202386	0.472087	1.22194	0	1	1	no
YPR170C	YPR170C	XVI:882982-883595	q1	q2	NOTEST	0.76477	1.78248	1.22079	0	1	1	no
YDL094C	YDL094C	IV:289571-292140	q1	q2	OK	1.24287	2.8732	1.20898	0.680983	0.5915	0.75881	no
YGL263W	COS12	VII:2789-3932	q1	q2	OK	1.40438	3.22935	1.20131	2.18724	0.0161	0.0679963	no
YMR230W-A	YMR230W-A	XIII:733267-733456	q1	q2	OK	11.9008	27.3235	1.19908	6.92186	0.22435	0.42052	no
YLL020C	YLL020C	XII:105555-107899	q1	q2	OK	58.3227	132.529	1.18418	0.860495	0.21855	0.412809	no
YOR072W-A	YOR072W-A	XV:461501-462039	q1	q2	OK	6.6271	15.0227	1.18069	0.982526	0.1648	0.343183	no
YER044C-A	MEI4	V:238459-239774	q1	q2	OK	0.791392	1.79102	1.17831	1.80209	0.0456	0.145137	no
YDR136C	VPS61	IV:727710-730250	q1	q2	NOTEST	0.476872	1.07857	1.17745	0	1	1	no
YER085C	YER085C	V:327597-328140	q1	q2	OK	0.666551	1.49836	1.1686	0.749454	0.2877	0.487613	no
YNL228W	YNL228W	XIV:220644-222649	q1	q2	NOTEST	0.498987	1.11972	1.16607	0	1	1	no
YIL028W	YIL028W	IX:302099-302498	q1	q2	OK	6.25765	13.8819	1.14951	3.46462	0.02685	0.098152	no
YOR351C	MEK1	XV:995017-996511	q1	q2	NOTEST	0.22178	0.491962	1.14942	0	1	1	no
YHL012W	YHL012W	VIII:78935-80417	q1	q2	OK	1.27825	2.80623	1.13446	2.16094	0.0125	0.0563784	no
YCL001W-A	YCL001W-A	III:113079-113541	q1	q2	OK	1.27553	2.79744	1.133	1.65146	0.2105	0.40307	no
YKL053W	YKL053W	XI:339571-340546	q1	q2	NOTEST	0.639635	1.40282	1.133	0	1	1	no
YPR017C	DSS4	XVI:593485-593917	q1	q2	NOTEST	0.961924	2.10964	1.133	0	1	1	no
YDR170W-A	YDR170W-A	IV:803194-804517	q1	q2	NOTEST	0.196434	0.428616	1.12564	0	1	1	no
YGL051W	MST27	VII:403436-404391	q1	q2	NOTEST	0.219217	0.477651	1.1236	0	1	1	no
YFL062W	YFL062W	VI:6425-7565	q1	q2	NOTEST	0.117407	0.254868	1.11823	0	1	1	no
YMR317W	YMR317W	XIII:907320-910786	q1	q2	NOTEST	0.0341553	0.0741447	1.11823	0	1	1	no
YOR200W	YOR200W	XV:720180-721708	q1	q2	NOTEST	0.561867	1.21971	1.11823	0	1	1	no
YKL076C	PSY1	XI:292837-294308	q1	q2	OK	15.6871	33.9704	1.1147	1.08717	0.13715	0.304238	no
YLR281C	YLR281C	XII:704308-704960	q1	q2	OK	3.64945	7.86114	1.10706	1.24582	0.0903	0.231632	no
YHR094C	HXT1	VIII:290912-292625	q1	q2	NOTEST	0.398142	0.852582	1.09856	0	1	1	no
YJR153W	PGU1	X:722814-723900	q1	q2	NOTEST	0.257729	0.549272	1.09167	0	1	1	no
YOR304C-A	YOR304C-A	XV:888519-888750	q1	q2	OK	13.94	29.479	1.08046	6.01142	0.1075	0.260648	no
YNL109W	YNL109W	XIV:418963-419826	q1	q2	NOTEST	0.663909	1.38624	1.06212	0	1	1	no
YPL200W	CSM4	XVI:171483-171954	q1	q2	OK	4.57607	9.50793	1.05502	2.71071	0.04195	0.136409	no
YHR022C	YHR022C	VIII:149224-150345	q1	q2	OK	1.3561	2.80942	1.05081	1.09414	0.1179	0.275341	no
YFR054C	YFR054C	VI:258854-259433	q1	q2	OK	1.3475	2.7909	1.05044	1.55575	0.15195	0.325933	no
YCR105W	ADH7	III:309069-310155	q1	q2	OK	1.23735	2.53729	1.03604	1.75342	0.0515	0.157591	no
YMR279C	YMR279C	XIII:824728-826351	q1	q2	NOTEST	0.639821	1.30707	1.03059	0	1	1	no
YGL204C	YGL204C	VII:111699-112005	q1	q2	OK	9.63272	19.5713	1.02273	3.83829	0.0636	0.183505	no
YLR081W	GAL2	XII:290211-291936	q1	q2	NOTEST	0.289077	0.583848	1.01414	0	1	1	no
YKL162C-A	YKL162C-A	XI:145921-146074	q1	q2	OK	69.4804	140.022	1.01098	16.9644	0.0934	0.237028	no
YLR415C	YLR415C	XII:954258-954889	q1	q2	OK	1.39175	2.80441	1.0108	0.503309	0.3774	0.579677	no
YBR076C-A	YBR076C-A	II:391350-391617	q1	q2	OK	32.9142	66.2448	1.0091	6.87098	0.0117	0.0538766	no
RUF20	RUF20	VI:131060-131503	q1	q2	OK	6.29848	12.6624	1.00748	2.91195	0.0275	0.100207	no
YLR031W	YLR031W	XII:204224-204785	q1	q2	OK	4.57003	9.15893	1.00297	2.56206	0.0242	0.0912695	no
YBR085W	AAC3	II:415982-416906	q1	q2	OK	3.23596	6.44754	0.994555	2.34384	0.0156	0.066574	no
YNL170W	YNL170W	XIV:310635-317671	q1	q2	OK	14.5998	29.0236	0.991279	0.729001	0.6251	0.77746	no
YJR086W	YJR086W	X:586067-587373	q1	q2	OK	38.8725	77.2516	0.990814	2.18656	0.225	0.421328	no
YGL235W	YGL235W	VII:53786-55815	q1	q2	NOTEST	0.483092	0.958909	0.989094	0	1	1	no
YBR109W-A	YBR109W-A	II:458607-458832	q1	q2	OK	20.0135	39.5968	0.984414	6.27601	0.10115	0.249812	no
YJL219W	YJL219W	X:19496-21200	q1	q2	NOTEST	0.405558	0.80194	0.983587	0	1	1	no
YDR099W	BMH2	IV:652780-653523	q1	q2	OK	2.63516	5.19434	0.979051	2.05001	0.0486	0.15156	no
YER076W-A	YER076W-A	V:312589-313737	q1	q2	OK	1.40801	2.77416	0.978395	0.43367	0.7012	0.827873	no
YPL185W	YPL185W	XVI:194511-195648	q1	q2	OK	0.836273	1.6472	0.977972	0.163881	0.6679	0.807305	no
YGR066C	YGR066C	VII:620920-621799	q1	q2	OK	2.75577	5.40913	0.972942	2.13269	0.02535	0.0943602	no
YER106W	MAM1	V:372325-373234	q1	q2	NOTEST	0.634059	1.2416	0.969511	0	1	1	no
YHR126C	YHR126C	VIII:359701-360181	q1	q2	NOTEST	0.609908	1.17425	0.945075	0	1	1	no
YJR161C	YJR161C	X:742847-743999	q1	q2	OK	1.04329	2.00797	0.94459	1.48461	0.08295	0.219209	no
YDR157W	YDR157W	IV:769524-770332	q1	q2	OK	3.61624	6.87375	0.926605	0.796478	0.23815	0.437387	no
YIL163C	YIL163C	IX:36898-37252	q1	q2	NOTEST	1.11505	2.11432	0.923085	0	1	1	no
YNR004W	YNR004W	XIV:635942-636383	q1	q2	OK	5.15376	9.7347	0.91751	2.46119	0.0733	0.201885	no
YBR182C-A	YBR182C-A	II:595360-595555	q1	q2	OK	8.1276	15.3506	0.917395	4.29661	0.4469	0.643257	no
YPR200C	ARR2	XVI:939278-939671	q1	q2	OK	8.07367	15.1873	0.911564	2.95161	0.0472	0.148724	no
YCL048W	SPS22	III:42164-43556	q1	q2	NOTEST	0.542398	1.01037	0.897461	0	1	1	no
YPL250C	ICY2	XVI:74308-74719	q1	q2	OK	12.6437	23.5229	0.895653	3.34406	0.0204	0.0805003	no
YOR049C	RSB1	XV:422667-423732	q1	q2	NOTEST	0.305929	0.562659	0.879062	0	1	1	no
YLL057C	JLP1	XII:25755-26994	q1	q2	OK	3.83718	7.04336	0.876217	2.24741	0.01075	0.0507713	no
YBR027C	YBR027C	II:294023-294356	q1	q2	OK	2.0113	3.66164	0.864365	1.42344	0.40665	0.605942	no
YIL060W	YIL060W	IX:246391-247198	q1	q2	NOTEST	0.760967	1.38115	0.859964	0	1	1	no
YLR316C	TAD3	XII:764807-766358	q1	q2	OK	5.17282	9.28086	0.843308	1.97907	0.0265	0.0971213	no
YPR078C	YPR078C	XVI:697130-698265	q1	q2	NOTEST	0.206679	0.369055	0.836442	0	1	1	no
YLL005C	SPO75	XII:137939-140546	q1	q2	NOTEST	0.0946405	0.168933	0.835925	0	1	1	no
YGR109C	CLB6	VII:705358-706501	q1	q2	NOTEST	0.857663	1.52432	0.829686	0	1	1	no
YKR015C	YKR015C	XI:466960-468667	q1	q2	OK	0.906653	1.60231	0.821535	1.37564	0.0959	0.241335	no
YJL216C	YJL216C	X:24340-26086	q1	q2	OK	2.99399	5.28051	0.818608	2.08136	0.0106	0.0502708	no
YKL031W	YKL031W	XI:382071-382485	q1	q2	OK	2.15965	3.80833	0.818359	1.48882	0.2962	0.495692	no
YDR010C	YDR010C	IV:465050-465383	q1	q2	OK	3.80458	6.70363	0.817207	1.95936	0.27265	0.470058	no
YDR535C	YDR535C	IV:1506605-1507362	q1	q2	OK	3.60255	6.34766	0.817207	1.91306	0.05185	0.158069	no
YDR182W-A	YDR182W-A	IV:829150-829354	q1	q2	OK	10.5525	18.5289	0.812191	4.10446	0.36795	0.569298	no
YNL043C	YNL043C	XIV:545267-545909	q1	q2	OK	4.9574	8.69523	0.810641	0.440465	0.5265	0.710209	no
YPR153W	YPR153W	XVI:833688-834245	q1	q2	OK	5.92958	10.3968	0.810144	2.20569	0.0544	0.164004	no
YER190W	YER190W	V:571154-576525	q1	q2	NOTEST	0.0469747	0.0823278	0.809496	0	1	1	no
YOR009W	TIR4	XV:344334-345798	q1	q2	NOTEST	0.180449	0.316255	0.809496	0	1	1	no
YGR176W	YGR176W	VII:848719-850436	q1	q2	OK	3.12722	5.46387	0.805044	1.03465	0.58645	0.754876	no
YLR154C	RNH203	XII:447981-448314	q1	q2	OK	19.2409	33.5932	0.803991	3.79061	0.03755	0.125754	no
YDR401W	YDR401W	IV:1272222-1273703	q1	q2	OK	1.52462	2.66135	0.803709	1.14453	0.3023	0.502221	no
YLR123C	YLR123C	XII:390953-391407	q1	q2	OK	26.2135	45.1352	0.783945	1.19942	0.0969	0.243637	no
YCR020W-B	HTL1	III:155319-155556	q1	q2	OK	108.468	186.415	0.781251	8.66893	0.0113	0.0526289	no
YFL057C	YFL057C	VI:14304-14763	q1	q2	OK	18.7503	32.2114	0.780661	3.17629	0.01545	0.0661316	no
YDR118W-A	YDR118W-A	IV:685881-687884	q1	q2	OK	101.312	173.53	0.776375	0.30066	0.69335	0.822057	no
YDR210W	YDR210W	IV:871035-871449	q1	q2	OK	125.499	214.744	0.774947	1.82068	0.01165	0.053733	no
YOR364W	YOR364W	XV:1023370-1025609	q1	q2	OK	1.98726	3.39478	0.772533	1.16524	0.47145	0.664265	no
YNR002C	ATO2	XIV:633007-633856	q1	q2	OK	7.17448	12.2357	0.770148	2.269	0.01785	0.0727505	no
YBR056W-A	YBR056W-A	II:351254-351455	q1	q2	OK	74.9821	127.5	0.76588	9.15152	0.0609	0.178236	no
YKL071W	YKL071W	XI:305113-305884	q1	q2	OK	4.86979	8.27652	0.765164	1.96551	0.0456	0.145137	no
YLL025W	PAU17	XII:94746-95121	q1	q2	OK	3.28596	5.56839	0.760946	1.61979	0.2899	0.48873	no
YBR019C	GAL10	II:276252-278352	q1	q2	NOTEST	0.200942	0.339956	0.758569	0	1	1	no
YEL048C	YEL048C	V:64708-65167	q1	q2	OK	9.81159	16.5678	0.755822	2.496	0.0585	0.172628	no
YGL072C	YGL072C	VII:368595-371362	q1	q2	OK	8.20377	13.7787	0.74808	0.500923	0.47695	0.669301	no
YGL183C	YGL183C	VII:156542-157596	q1	q2	NOTEST	0.882052	1.47759	0.744313	0	1	1	no
YER187W	YER187W	V:566229-566655	q1	q2	OK	9.22214	15.4417	0.743654	2.44085	0.0777	0.210269	no
YOL157C	YOL157C	XV:22524-24294	q1	q2	OK	1.10383	1.83636	0.734332	1.33153	0.10445	0.25597	no
YMR045C	YMR045C	XIII:357358-362627	q1	q2	NOTEST	0.114183	0.189471	0.73062	0	1	1	no
YJL161W	FMP33	X:117244-117787	q1	q2	OK	19.8171	32.8676	0.729921	2.88005	0.01315	0.0585698	no
YDR317W	HIM1	IV:1102183-1103428	q1	q2	OK	2.4975	4.14168	0.729731	1.62353	0.0584	0.172511	no
YBR111W-A	YBR111W-A	II:462138-462579	q1	q2	OK	28.2527	46.6954	0.72489	3.32447	0.0137	0.0604069	no
YCL041C	YCL041C	III:48652-52340	q1	q2	NOTEST	0.739354	1.22145	0.724253	0	1	1	no
YIL057C	YIL057C	IX:247901-248396	q1	q2	OK	20.3765	33.6613	0.724185	2.93347	0.0173	0.0712206	no
YDL010W	YDL010W	IV:432307-433248	q1	q2	OK	7.69022	12.6687	0.720169	2.11632	0.037	0.124423	no
YLR125W	YLR125W	XII:393483-393894	q1	q2	OK	15.146	24.9452	0.719829	2.81382	0.0451	0.144269	no
YOL162W	YOL162W	XV:10118-10766	q1	q2	OK	3.94013	6.46469	0.714336	1.67355	0.107	0.259987	no
YNR060W	FRE4	XIV:739950-742110	q1	q2	OK	1.57367	2.57717	0.711654	1.54332	0.0516	0.157728	no
YGR011W	YGR011W	VII:511544-512823	q1	q2	OK	23.8322	38.9468	0.708592	0.563026	0.4234	0.620537	no
YMR158C-A	YMR158C-A	XIII:573193-573331	q1	q2	OK	79.6504	130.132	0.708223	13.2761	0.31525	0.514912	no
YBL091C-A	SCS22	II:46564-47180	q1	q2	OK	7.37052	12.0354	0.707446	2.06803	0.0517	0.157849	no
YHR130C	YHR130C	VIII:364964-365300	q1	q2	OK	20.5279	33.5176	0.707335	3.36926	0.06355	0.183453	no
YDL069C	CBS1	IV:333120-333829	q1	q2	OK	13.472	21.9935	0.707112	1.95062	0.0157	0.0669007	no
YGL018C	JAC1	VII:459109-459664	q1	q2	OK	3.06291	4.99704	0.706171	1.47157	0.187	0.372435	no
YML116W-A	YML116W-A	XIII:34242-37774	q1	q2	OK	83.465	135.059	0.694348	0.469263	0.4832	0.675746	no
YLR146W-A	YLR146W-A	XII:433869-434058	q1	q2	OK	112.379	181.49	0.691521	10.3394	0.07345	0.201926	no
YHR044C	DOG1	VIII:194067-194808	q1	q2	OK	4.99313	8.06078	0.690976	1.76992	0.07555	0.20562	no
YBR047W	FMP23	II:331832-332360	q1	q2	OK	5.37332	8.64955	0.686811	1.78429	0.1247	0.285959	no
YJR079W	YJR079W	X:578859-581616	q1	q2	OK	1.72807	2.77577	0.683727	0.307254	0.7587	0.861439	no
YBR244W	GPX2	II:707527-708016	q1	q2	OK	17.3509	27.7083	0.675308	2.63303	0.0328	0.113991	no
YDR508C	GNP1	IV:1466452-1468573	q1	q2	OK	1.7923	2.86188	0.675157	1.31836	0.06375	0.183752	no
YKL024C	URA6	XI:392525-393140	q1	q2	OK	25.1156	39.9069	0.668052	2.7019	0.01125	0.0524388	no
YMR194W	RPL36A	XIII:651071-651910	q1	q2	OK	14.9289	23.7204	0.668015	1.73222	0.01635	0.0687471	no
YCR006C	YCR006C	III:122529-123003	q1	q2	OK	37.4098	59.3337	0.665434	3.17052	0.01165	0.053733	no
YCR095W-A	YCR095W-A	III:289638-289797	q1	q2	NOTEST	4.08675	6.48082	0.665222	0	1	1	no
YDR008C	YDR008C	IV:461841-462602	q1	q2	NOTEST	0.345095	0.547256	0.665222	0	1	1	no
YDR218C	SPR28	IV:903780-905052	q1	q2	NOTEST	0.0479216	0.0759947	0.665222	0	1	1	no
YGL109W	YGL109W	VII:303512-304071	q1	q2	NOTEST	0.417925	0.662752	0.665222	0	1	1	no
YIL054W	YIL054W	IX:254542-254860	q1	q2	NOTEST	0.438	0.694585	0.665222	0	1	1	no
YKL097C	YKL097C	XI:258502-258913	q1	q2	NOTEST	0.246595	0.391053	0.665222	0	1	1	no
YNL097C-B	YNL097C-B	XIV:440796-440919	q1	q2	NOTEST	10.8691	17.2364	0.665222	0	1	1	no
YOL013W-A	YOL013W-A	XV:301046-301238	q1	q2	OK	2.06896	3.28099	0.665222	0.150444	0.25535	0.453797	no
YOR314W-A	YOR314W-A	XV:904457-904568	q1	q2	NOTEST	16.3625	25.9479	0.665222	0	1	1	no
YPR014C	YPR014C	XVI:587188-587518	q1	q2	NOTEST	0.399441	0.633439	0.665222	0	1	1	no
YPR054W	SMK1	XVI:666279-667446	q1	q2	NOTEST	0.15943	0.252826	0.665222	0	1	1	no
YPR092W	YPR092W	XVI:716155-718684	q1	q2	NOTEST	0.483678	0.767023	0.665222	0	1	1	no
YDR016C	DAD1	IV:478473-478758	q1	q2	OK	110.326	173.756	0.655289	5.74964	0.01315	0.0585698	no
YDR046C	BAP3	IV:548761-550576	q1	q2	NOTEST	0.350532	0.551244	0.653146	0	1	1	no
YLR252W	YLR252W	XII:641463-642262	q1	q2	OK	119.799	187.617	0.64717	1.06191	0.1338	0.299484	no
YJL003W	COX16	X:432643-433000	q1	q2	OK	79.907	124.979	0.645288	4.17803	0.01285	0.057593	no
YLR343W	GAS2	XII:816093-817761	q1	q2	OK	4.1317	6.45896	0.644566	1.73093	0.03295	0.114443	no
YBR277C	YBR277C	II:760214-760899	q1	q2	NOTEST	0.515448	0.80504	0.643232	0	1	1	no
YHR185C	PFS1	VIII:474626-475340	q1	q2	NOTEST	0.200576	0.313264	0.643232	0	1	1	no
YJL211C	YJL211C	X:36756-37734	q1	q2	NOTEST	0.425623	0.664749	0.643232	0	1	1	no
YOL131W	YOL131W	XV:73030-73357	q1	q2	NOTEST	0.81699	1.276	0.643232	0	1	1	no
YPR099C	YPR099C	XVI:729756-730213	q1	q2	NOTEST	0.664032	1.0371	0.643232	0	1	1	no
YNR044W	AGA1	XIV:703698-705876	q1	q2	OK	1.226	1.9143	0.642865	1.24376	0.1103	0.264516	no
YIL047C-A	YIL047C-A	IX:265098-267823	q1	q2	OK	104.825	163.447	0.640847	0.512894	0.473	0.665229	no
YNR001C	CIT1	XIV:629621-631061	q1	q2	OK	681.407	1061.35	0.639314	2.10784	0.0109	0.0512677	no
YFR008W	FAR7	VI:160534-161200	q1	q2	OK	4.89376	7.61216	0.637362	1.60963	0.11755	0.274636	no
YPL192C	PRM3	XVI:182654-183056	q1	q2	NOTEST	0.773172	1.20138	0.635827	0	1	1	no
YIL072W	HOP1	IX:226601-228419	q1	q2	NOTEST	0.413314	0.641683	0.634623	0	1	1	no
YJR016C	ILV3	X:464450-466208	q1	q2	OK	706.298	1096.07	0.633986	1.96406	0.0149	0.0643563	no
YKR106W	YKR106W	XI:661441-663289	q1	q2	OK	1.78338	2.76382	0.632052	1.35435	0.092	0.234623	no
YOR236W	DFR1	XV:780905-781541	q1	q2	OK	4.6587	7.21849	0.631767	1.56003	0.1362	0.303073	no
YMR052W	FAR3	XIII:379585-382898	q1	q2	OK	14.7769	22.8918	0.631495	1.24324	0.24115	0.440481	no
YPR001W	CIT3	XVI:556376-557837	q1	q2	OK	5.53871	8.57294	0.630239	1.81056	0.02885	0.104064	no
YMR034C	YMR034C	XIII:339417-340722	q1	q2	OK	7.287	11.2747	0.629688	1.91443	0.024	0.0906349	no
YMR205C	PFK2	XIII:671886-674766	q1	q2	OK	239.574	370.406	0.628636	1.94978	0.01145	0.0530247	no
YLR303W	MET17	XII:732190-733876	q1	q2	OK	607.88	939.465	0.628052	1.78377	0.0111	0.0519091	no
YML129C	COX14	XIII:14540-14753	q1	q2	OK	82.2667	127.093	0.627507	7.21907	0.0976	0.24475	no
Q0143	Q0143	MT:51276-51429	q1	q2	NOTEST	9.42954	14.5011	0.620901	0	1	1	no
RUF22	RUF22	VI:199298-199813	q1	q2	NOTEST	0.164327	0.252709	0.620901	0	1	1	no
YAL018C	YAL018C	I:118563-119541	q1	q2	NOTEST	0.0661094	0.101665	0.620901	0	1	1	no
YEL032C-A	YEL032C-A	V:86936-89852	q1	q2	NOTEST	3.81427	5.86572	0.620901	0	1	1	no
YER087C-A	YER087C-A	V:330575-332368	q1	q2	NOTEST	0.146888	0.225889	0.620901	0	1	1	no
YGL015C	YGL015C	VII:465042-465435	q1	q2	NOTEST	0.269882	0.415034	0.620901	0	1	1	no
YGR069W	YGR069W	VII:625323-627418	q1	q2	NOTEST	0.382385	0.588045	0.620901	0	1	1	no
YHR145C	YHR145C	VIII:388892-389337	q1	q2	NOTEST	0.332016	0.510586	0.620901	0	1	1	no
YMR122C	YMR122C	XIII:510700-511075	q1	q2	NOTEST	0.297872	0.458078	0.620901	0	1	1	no
YOR225W	YOR225W	XV:761391-762084	q1	q2	NOTEST	0.399441	0.614275	0.620901	0	1	1	no
YPL073C	YPL073C	XVI:418498-420011	q1	q2	NOTEST	0.181188	0.278638	0.620901	0	1	1	no
YPR108W-A	YPR108W-A	XVI:744174-744387	q1	q2	OK	1.44757	2.22612	0.620901	0.139171	0.25655	0.455168	no
YJL097W	PHS1	X:245590-246244	q1	q2	OK	13.5686	20.7959	0.616032	2.14065	0.04035	0.132642	no
YDL244W	YDL244W	IV:16203-17226	q1	q2	NOTEST	0.259126	0.396325	0.613033	0	1	1	no
YOR230W	WTM1	XV:770799-772113	q1	q2	OK	652.849	998.368	0.612822	2.08295	0.0136	0.0601053	no
YPR052C	NHP6A	XVI:665692-666243	q1	q2	OK	258.735	395.003	0.610386	1.72403	0.0146	0.0633962	no
YLR227C	ADY4	XII:590561-592043	q1	q2	OK	5.68805	8.67467	0.608873	1.75898	0.03235	0.112807	no
YBR299W	MAL32	II:805350-807105	q1	q2	OK	2.54757	3.88266	0.607924	1.42827	0.07905	0.212712	no
YGL189C	YGL189C	VII:148598-148966	q1	q2	OK	22.8852	34.8366	0.606187	1.24688	0.07955	0.213555	no
YHR189W	PTH1	VIII:484027-484600	q1	q2	OK	18.4406	28.0496	0.60509	2.302	0.03625	0.122768	no
YKR065C	PAM17	XI:565298-565892	q1	q2	OK	33.5187	50.9727	0.60476	2.61168	0.01685	0.0700244	no
YBL018C	POP8	II:185997-186474	q1	q2	OK	53.3661	81.1492	0.604654	3.05019	0.0138	0.0606605	no
YMR103C	YMR103C	XIII:472901-473264	q1	q2	OK	116.296	176.404	0.601083	4.07454	0.01125	0.0524388	no
YLR134W	PDC5	XII:410722-412414	q1	q2	OK	8.19175	12.4171	0.600083	1.89987	0.01885	0.0756916	no
YGR292W	MAL12	VII:1076598-1078353	q1	q2	OK	15.7485	23.8607	0.59942	2.0525	0.01125	0.0524388	no
YLR122C	YLR122C	XII:390953-391407	q1	q2	OK	8.70922	13.1947	0.599345	0.482542	0.5195	0.703425	no
YNR050C	LYS9	XIV:714047-715388	q1	q2	OK	827.099	1252.39	0.598552	1.97167	0.01815	0.0735532	no
YLR213C	CRR1	XII:566653-567922	q1	q2	OK	4.6579	7.05064	0.598074	1.60615	0.05715	0.169962	no
YNL320W	YNL320W	XIV:37699-38554	q1	q2	OK	12.8279	19.4043	0.597091	2.02509	0.0296	0.105635	no
YML101C-A	YML101C-A	XIII:68293-69726	q1	q2	OK	5.88761	8.90352	0.596694	0.302932	0.67695	0.813937	no
YBR093C	PHO5	II:429547-430951	q1	q2	OK	11.2105	16.9042	0.592538	1.97707	0.01755	0.0719903	no
YGL055W	OLE1	VII:398627-400160	q1	q2	OK	3164.32	4767.44	0.591319	1.72902	0.03505	0.119413	no
YOR143C	THI80	XV:601382-602342	q1	q2	OK	24.5442	36.9684	0.590913	2.23793	0.01195	0.0545876	no
YCR045C	YCR045C	III:208134-209610	q1	q2	NOTEST	0.496004	0.74645	0.589695	0	1	1	no
YEL033W	YEL033W	V:85612-86598	q1	q2	OK	272.132	409.532	0.589669	0.887256	0.2042	0.394713	no
YGR061C	ADE6	VII:611888-615965	q1	q2	OK	279.513	420.493	0.589166	1.72066	0.02085	0.0819928	no
YGR059W	SPR3	VII:607562-609101	q1	q2	OK	4.49889	6.76773	0.589105	1.61488	0.0524	0.15954	no
YDR511W	ACN9	IV:1470016-1470418	q1	q2	OK	18.141	27.2848	0.588846	2.41858	0.0952	0.240421	no
YCL040W	GLK1	III:48652-52340	q1	q2	OK	2801.3	4212.74	0.588665	1.47965	0.03395	0.11671	no
YDR013W	PSF1	IV:473156-473783	q1	q2	OK	19.9697	29.9871	0.586523	2.25174	0.03335	0.115341	no
YLR023C	IZH3	XII:185497-187129	q1	q2	OK	193.578	290.166	0.583963	2.0861	0.01145	0.0530247	no
YGR109W-B	YGR109W-B	VII:707609-712254	q1	q2	NOTEST	0.0725763	0.108598	0.581424	0	1	1	no
YOR153W	PDR5	XV:619839-624375	q1	q2	OK	104.369	156.127	0.581033	1.81538	0.01445	0.0628883	no
YMR011W	HXT2	XIII:288078-289704	q1	q2	OK	12.982	19.4126	0.580486	1.95295	0.0159	0.0675513	no
YDR196C	YDR196C	IV:850273-850999	q1	q2	OK	35.2466	52.7009	0.580344	2.38506	0.0161	0.0679963	no
YFR034W-A	YFR034W-A	VI:226021-226465	q1	q2	OK	4.725	7.06277	0.57992	1.54266	0.54585	0.725859	no
YML085C	TUB1	XIII:97940-99400	q1	q2	OK	225.135	336.439	0.579553	2.10306	0.01085	0.0510746	no
YDR127W	ARO1	IV:704483-709250	q1	q2	OK	234.006	349.353	0.578137	1.67669	0.02345	0.0892663	no
YPR124W	CTR1	XVI:786140-787428	q1	q2	OK	14.6816	21.915	0.577916	1.58675	0.0247	0.0928486	no
YLL048C	YBT1	XII:41279-46265	q1	q2	OK	101.448	151.415	0.577777	1.79694	0.01505	0.0647592	no
YMR224C	MRE11	XIII:718574-720653	q1	q2	OK	5.944	8.87101	0.577664	1.77163	0.0227	0.0876383	no
YLR214W	FRE1	XII:568566-570627	q1	q2	OK	2.77503	4.13999	0.577123	1.45642	0.06385	0.183762	no
YMR169C	ALD3	XIII:599351-600872	q1	q2	OK	135.162	201.635	0.577055	2.02945	0.01365	0.060233	no
YER115C	SPR6	V:394291-394867	q1	q2	OK	30.4522	45.3845	0.575651	2.44575	0.0262	0.096331	no
YDR179C	CSN9	IV:818707-819196	q1	q2	OK	12.4253	18.498	0.574089	1.98725	0.1012	0.249828	no
YDL232W	OST4	IV:38486-38597	q1	q2	OK	102.997	153.332	0.574057	14.9456	0.57475	0.747803	no
YLR056W	ERG3	XII:253860-254958	q1	q2	OK	252.576	375.789	0.573206	2.20802	0.01145	0.0530247	no
YPR130C	YPR130C	XVI:792686-793781	q1	q2	OK	3.43691	5.10996	0.5722	0.282175	0.703	0.828681	no
YPL038W-A	YPL038W-A	XVI:480181-480373	q1	q2	OK	60.7398	90.2795	0.571756	6.60613	0.22015	0.415238	no
YLL028W	TPO1	XII:84803-86564	q1	q2	OK	24.2345	36.0183	0.571666	2.05952	0.01065	0.0504241	no
YLR296W	YLR296W	XII:722977-723304	q1	q2	OK	3.44854	5.12358	0.571168	1.29737	0.51625	0.700989	no
YNL095C	YNL095C	XIV:444911-446840	q1	q2	OK	8.05663	11.9681	0.57095	1.82282	0.0237	0.0897989	no
YER072W	VTC1	V:302805-303195	q1	q2	OK	182.111	270.418	0.570378	3.75583	0.0106	0.0502708	no
YER188W	YER188W	V:568039-568759	q1	q2	OK	6.15811	9.1411	0.569881	1.55851	0.1145	0.270275	no
YMR086C-A	YMR086C-A	XIII:439207-442364	q1	q2	OK	1.55255	2.30274	0.568711	0.159954	0.7903	0.882404	no
YJR106W	ECM27	X:624837-627015	q1	q2	OK	8.87684	13.1659	0.568694	1.86353	0.01785	0.0727505	no
ICR1	ICR1	IX:393883-397082	q1	q2	OK	6.23714	9.24661	0.568041	1.60296	0.0218	0.0847943	no
YDR404C	RPB7	IV:1276653-1277169	q1	q2	OK	63.7943	94.5622	0.567837	2.81329	0.0155	0.0662463	no
YLR065C	YLR065C	XII:266372-266918	q1	q2	OK	62.6987	92.9268	0.567659	2.73727	0.016	0.0678752	no
YGL039W	YGL039W	VII:423960-425007	q1	q2	OK	15.4688	22.9257	0.567608	1.9945	0.0255	0.0947332	no
YER066C-A	YER066C-A	V:291702-292563	q1	q2	NOTEST	0.541523	0.80204	0.566652	0	1	1	no
YLR339C	YLR339C	XII:805783-806825	q1	q2	NOTEST	0.462308	0.684716	0.566652	0	1	1	no
YLR297W	YLR297W	XII:724043-724433	q1	q2	OK	47.6014	70.4544	0.565685	3.0929	0.03755	0.125754	no
YBR284W	YBR284W	II:771238-773632	q1	q2	OK	2.92532	4.32967	0.565664	1.48629	0.0536	0.162364	no
YLL004W	ORC3	XII:141072-142923	q1	q2	OK	15.7797	23.3295	0.564081	1.94261	0.01405	0.0615698	no
YBL055C	YBL055C	II:115572-116829	q1	q2	OK	34.069	50.3649	0.563962	2.13145	0.01095	0.0514182	no
YBR147W	YBR147W	II:536574-537465	q1	q2	OK	244.903	361.874	0.563273	2.35577	0.0112	0.0523339	no
YKR075W-A	YKR075W-A	XI:579826-580750	q1	q2	OK	1.46983	2.17093	0.562665	0.146934	0.771	0.868325	no
YOR335C	ALA1	XV:946232-949109	q1	q2	OK	298.34	440.583	0.562458	1.6067	0.0213	0.0833034	no
YNL146C-A	YNL146C-A	XIV:351385-351580	q1	q2	OK	70.384	103.876	0.561549	6.78693	0.2036	0.39382	no
YLR027C	AAT2	XII:196828-198085	q1	q2	OK	454.932	670.769	0.560164	1.98387	0.01725	0.0711173	no
YOR357C	SNX3	XV:1009223-1009712	q1	q2	OK	72.7458	107.257	0.560142	2.89624	0.018	0.073153	no
YJL173C	RFA3	X:96160-96529	q1	q2	OK	34.9005	51.4264	0.559264	2.89583	0.0668	0.189482	no
YBR020W	GAL1	II:279020-280607	q1	q2	OK	5.61794	8.26713	0.557344	1.61279	0.0492	0.15293	no
YNL012W	SPO1	XIV:609685-611665	q1	q2	OK	3.63491	5.34827	0.557154	1.50757	0.05685	0.169422	no
YDR429C	TIF35	IV:1324476-1325301	q1	q2	OK	233.813	343.697	0.555783	2.3973	0.0108	0.0509232	no
YGL249W	ZIP2	VII:33097-35212	q1	q2	OK	1.53824	2.25935	0.554626	1.16601	0.13495	0.301355	no
YNL202W	SPS19	XIV:259438-260456	q1	q2	OK	30.8991	45.3819	0.554551	1.55624	0.02745	0.100089	no
YBR263W	SHM1	II:736263-737736	q1	q2	OK	128.628	188.793	0.553604	2.09462	0.01085	0.0510746	no
YPR159W	KRE6	XVI:857582-859745	q1	q2	OK	187.536	275.255	0.553596	1.84831	0.0181	0.0734027	no
YLR130C	ZRT2	XII:402793-404062	q1	q2	OK	194.55	285.475	0.553226	2.10888	0.01105	0.0517176	no
YLR216C	CPR6	XII:572095-573232	q1	q2	OK	50.9532	74.7573	0.553041	1.78651	0.01135	0.0527757	no
YER179W	DMC1	V:548420-549517	q1	q2	OK	2.32782	3.41482	0.552831	1.13562	0.196	0.383668	no
YDR331W	GPI8	IV:1129587-1130823	q1	q2	OK	45.5263	66.7587	0.552254	2.13202	0.011	0.0516105	no
YCL007C	YCL007C	III:106973-107417	q1	q2	NOTEST	0.849414	1.2451	0.551726	0	1	1	no
YML066C	SMA2	XIII:140423-141533	q1	q2	NOTEST	0.177776	0.260591	0.551726	0	1	1	no
YPL278C	YPL278C	XVI:15052-15355	q1	q2	NOTEST	1.56238	2.2902	0.551726	0	1	1	no
YMR306C-A	YMR306C-A	XIII:881158-886572	q1	q2	OK	2.04051	2.99105	0.551718	0.259126	0.73855	0.847833	no
YLL058W	YLL058W	XII:23568-25296	q1	q2	OK	28.9576	42.42	0.5508	2.00811	0.01135	0.0527757	no
YBR111C	YSA1	II:461177-461873	q1	q2	OK	68.819	100.745	0.54983	2.45837	0.01315	0.0585698	no
YJR113C	RSM7	X:638231-639051	q1	q2	OK	90.4227	132.277	0.548808	2.03861	0.01255	0.0565146	no
YPL111W	CAR1	XVI:339943-340945	q1	q2	OK	99.8388	146.047	0.548763	2.26574	0.0106	0.0502708	no
YCL057C-A	YCL057C-A	III:24031-24325	q1	q2	OK	115.984	169.589	0.548113	4.64666	0.03645	0.123104	no
YNL305C	YNL305C	XIV:58897-59791	q1	q2	OK	62.1224	90.7945	0.547492	2.27456	0.01225	0.055558	no
YOR390W	YOR390W	XV:1076783-1077911	q1	q2	OK	2.30864	3.37222	0.546653	1.12975	0.19125	0.377673	no
YHL018W	YHL018W	VIII:69707-70070	q1	q2	OK	30.4351	44.4508	0.546475	2.77315	0.0847	0.222464	no
YLL015W	BPT1	XII:116431-121111	q1	q2	OK	10.9871	16.0443	0.546247	1.85399	0.0117	0.0538766	no
YGL067W	NPY1	VII:376100-377255	q1	q2	OK	57.2688	83.61	0.545926	2.1517	0.01105	0.0517176	no
YNL265C	IST1	XIV:144244-145281	q1	q2	OK	12.4336	18.1407	0.544981	1.4412	0.0404	0.13273	no
YAL046C	YAL046C	I:57028-57385	q1	q2	OK	136.866	199.586	0.544244	3.81104	0.019	0.0762403	no
YNR037C	RSM19	XIV:695051-695327	q1	q2	OK	208.432	303.94	0.544208	5.50982	0.02515	0.0937992	no
YOR126C	IAH1	XV:559960-560677	q1	q2	OK	29.4108	42.887	0.544197	2.1837	0.0281	0.102133	no
YGR148C	RPL24B	VII:787786-788178	q1	q2	OK	31.6507	46.1407	0.543799	2.6809	0.06725	0.190192	no
YPR036W	VMA13	XVI:643835-645272	q1	q2	OK	249.662	363.927	0.543673	1.97052	0.0168	0.0699694	no
YDR231C	COX20	IV:926222-926910	q1	q2	OK	89.1533	129.781	0.54172	1.70391	0.01555	0.0664102	no
YER124C	DSE1	V:407341-409063	q1	q2	OK	581.168	845.647	0.541101	1.74047	0.0287	0.10372	no
YDR500C	RPL37B	IV:1450197-1450853	q1	q2	OK	260.684	379.263	0.540897	2.59097	0.0108	0.0509232	no
YCR018C-A	YCR018C-A	III:151607-151862	q1	q2	OK	10.4579	15.2126	0.540675	2.35089	0.4153	0.613866	no
YDR374C	YDR374C	IV:1223473-1224394	q1	q2	NOTEST	0.306471	0.445809	0.540675	0	1	1	no
YER135C	YER135C	V:437951-438344	q1	q2	NOTEST	0.579531	0.843017	0.540675	0	1	1	no
YFL040W	YFL040W	VI:51349-52972	q1	q2	NOTEST	0.309847	0.45072	0.540675	0	1	1	no
YFL053W	DAK2	VI:23422-25198	q1	q2	NOTEST	0.0699257	0.101718	0.540675	0	1	1	no
YFR056C	YFR056C	VI:263956-265226	q1	q2	NOTEST	0.662421	0.963593	0.540675	0	1	1	no
YMR182W-A	YMR182W-A	XIII:625810-625897	q1	q2	OK	99.1302	144.2	0.540675	17.4552	0.5553	0.733633	no
YNL162W-A	YNL162W-A	XIV:330328-330547	q1	q2	NOTEST	2.83247	4.12025	0.540675	0	1	1	no
YOL099C	YOL099C	XV:129236-132508	q1	q2	NOTEST	0.380987	0.554203	0.540675	0	1	1	no
YPR158W-B	YPR158W-B	XVI:844708-849980	q1	q2	NOTEST	0.0216957	0.0315598	0.540675	0	1	1	no
YKL214C	YRA2	XI:31081-31693	q1	q2	OK	69.34	100.857	0.540557	2.51824	0.0168	0.0699694	no
YGL259W	YPS5	VII:8469-8967	q1	q2	OK	7.48471	10.8834	0.540107	1.56005	0.19315	0.380044	no
YDL154W	MSH5	IV:178333-181039	q1	q2	OK	4.2405	6.16274	0.539336	1.58439	0.0381	0.127074	no
YLR046C	YLR046C	XII:238000-238813	q1	q2	OK	34.4087	49.9473	0.537635	2.15574	0.02185	0.0848731	no
YER110C	KAP123	V:378761-382103	q1	q2	OK	90.1501	130.849	0.537507	1.75292	0.01905	0.0762802	no
YER141W	COX15	V:453458-454919	q1	q2	OK	286.416	415.706	0.537449	1.91976	0.01995	0.0792173	no
YFR052W	RPN12	VI:252504-253329	q1	q2	OK	32.925	47.772	0.536981	2.14407	0.02085	0.0819928	no
YJR011C	YJR011C	X:458640-459426	q1	q2	OK	26.8502	38.9569	0.536944	2.11633	0.02515	0.0937992	no
YKL046C	DCW1	XI:351274-352624	q1	q2	OK	119.566	173.37	0.536043	2.06994	0.0126	0.0566058	no
YJL177W	RPL17B	X:90785-91657	q1	q2	OK	231.207	335.234	0.53598	2.29137	0.0121	0.0550965	no
YPL246C	RBD2	XVI:84508-85297	q1	q2	OK	171.323	248.1	0.534198	2.36147	0.01315	0.0585698	no
YDR188W	CCT6	IV:836227-838061	q1	q2	OK	203.956	295.106	0.532977	1.66777	0.0171	0.0707543	no
YGL170C	SPO74	VII:184152-185394	q1	q2	NOTEST	0.797709	1.15392	0.532612	0	1	1	no
YPL214C	THI6	XVI:148568-150191	q1	q2	OK	48.8241	70.6246	0.532577	2.0028	0.0119	0.05449	no
YMR062C	ECM40	XIII:395053-396379	q1	q2	OK	224.301	324.316	0.531963	1.98377	0.01825	0.0738536	no
YGL238W	CSE1	VII:49430-52434	q1	q2	OK	80.0719	115.681	0.530784	1.69712	0.01545	0.0661316	no
YDL184C	RPL41A	IV:130406-130484	q1	q2	OK	6267.95	9052.49	0.53032	132.161	0.119	0.277004	no
YOL126C	MDH2	XV:81786-82920	q1	q2	OK	120.896	174.546	0.529846	2.10143	0.01395	0.0611786	no
YNL319W	YNL319W	XIV:38641-40329	q1	q2	OK	1.6355	2.36116	0.529763	0.561213	0.54365	0.724034	no
YIL086C	YIL086C	IX:200152-200461	q1	q2	OK	5.60336	8.0891	0.529687	1.52261	0.4531	0.648909	no
YLR341W	SPO77	XII:807384-808818	q1	q2	NOTEST	0.178717	0.257974	0.529552	0	1	1	no
YOR103C	OST2	XV:516422-516841	q1	q2	OK	312.842	451.52	0.529355	1.73198	0.013	0.0581284	no
YER042W	MXR1	V:234936-235491	q1	q2	OK	61.534	88.778	0.528818	2.52579	0.0235	0.0893971	no
YML050W	YML050W	XIII:173138-174074	q1	q2	OK	17.588	25.3746	0.528797	1.90358	0.03395	0.11671	no
YPR094W	RDS3	XVI:720636-720960	q1	q2	OK	76.8713	110.903	0.528786	3.7149	0.05095	0.156159	no
YKR088C	TVP38	XI:604404-605418	q1	q2	OK	81.273	117.139	0.527374	2.16454	0.0145	0.0630579	no
YFR049W	YMR31	VI:248522-248894	q1	q2	OK	292.887	422.001	0.526904	3.72392	0.0179	0.0729023	no
YKL058W	TOA2	XI:330165-330534	q1	q2	OK	351.918	506.968	0.526657	3.82839	0.01435	0.0626441	no
YOL103W-A	YOL103W-A	XV:117999-123268	q1	q2	LOWDATA	0.739404	1.06463	0.525923	0	1	1	no
YBR058C-A	YBR058C-A	II:356323-356566	q1	q2	OK	570.039	820.652	0.525709	7.33276	0.01935	0.0772107	no
YHR113W	YHR113W	VIII:336336-337809	q1	q2	OK	130.743	188.214	0.525638	1.98973	0.01535	0.0659011	no
YGL114W	YGL114W	VII:293459-295637	q1	q2	OK	81.0504	116.669	0.525527	1.89092	0.0143	0.0625214	no
YLR120W-A	YLR120W-A	XII:388671-390270	q1	q2	OK	126.033	181.408	0.525435	9.84661	0.77545	0.871275	no
YDR264C	AKR1	IV:996028-998323	q1	q2	OK	120.995	174.141	0.525306	1.82437	0.01745	0.0717347	no
YIL102C-A	YIL102C-A	IX:173364-173592	q1	q2	OK	48.8009	70.2307	0.525195	4.60826	0.2	0.389761	no
YJL060W	BNA3	X:323385-324720	q1	q2	OK	19.6495	28.2735	0.524961	1.88177	0.02475	0.0929142	no
YPL178W	CBC2	XVI:212157-212784	q1	q2	OK	129.558	186.312	0.524126	2.52944	0.01495	0.0645234	no
YHL030W	ECM29	VIII:40083-45690	q1	q2	OK	23.059	33.1551	0.5239	1.79677	0.0135	0.0597558	no
YBR048W	RPS11B	II:332830-333812	q1	q2	OK	136.02	195.246	0.521475	2.17025	0.015	0.0646415	no
YBR056W	YBR056W	II:347878-349384	q1	q2	OK	120.157	172.404	0.520871	1.95188	0.0171	0.0707543	no
YJL191W	RPS14B	X:73786-74611	q1	q2	OK	69.1053	99.0393	0.519204	2.20506	0.01905	0.0762802	no
YPR166C	MRP2	XVI:876281-876629	q1	q2	OK	120.369	172.508	0.519201	3.68633	0.02895	0.104227	no
YKL133C	YKL133C	XI:191678-193070	q1	q2	OK	17.8742	25.6092	0.51879	1.8349	0.02685	0.098152	no
YBR272C	HSM3	II:746360-747803	q1	q2	OK	40.3311	57.7789	0.51865	1.96399	0.01575	0.0670638	no
YDL171C	GLT1	IV:149202-155640	q1	q2	OK	314.193	450.112	0.518635	1.41188	0.05275	0.160129	no
YPL042C	SSN3	XVI:473039-474707	q1	q2	OK	31.085	44.4819	0.517001	1.89732	0.01755	0.0719903	no
YBL076C	ILS1	II:80896-84261	q1	q2	OK	374.568	535.995	0.516989	1.426	0.0439	0.141302	no
YLR438W	CAR2	XII:1012458-1013775	q1	q2	OK	9.79785	14.02	0.516953	1.39864	0.04725	0.148724	no
YMR149W	SWP1	XIII:560995-561856	q1	q2	OK	91.0097	130.209	0.516734	2.20891	0.016	0.0678752	no
YLR186W	EMG1	XII:523631-524390	q1	q2	OK	43.7065	62.5259	0.516606	2.15072	0.02575	0.09529	no
YCR087W	YCR087W	III:263975-264491	q1	q2	NOTEST	0.891418	1.27522	0.516571	0	1	1	no
YGR216C	GPI1	VII:922632-924462	q1	q2	OK	26.6984	38.1924	0.516533	1.85596	0.018	0.073153	no
YMR215W	GAS3	XIII:696795-698370	q1	q2	OK	60.3165	86.2829	0.516523	1.94361	0.0175	0.0718885	no
YLR034C	SMF3	XII:210511-211933	q1	q2	OK	77.9392	111.474	0.51629	1.98844	0.01625	0.0684779	no
YMR120C	ADE17	XIII:507501-509280	q1	q2	OK	560.825	801.995	0.516042	1.65061	0.03855	0.128275	no
YNL171C	YNL171C	XIV:310635-317671	q1	q2	NOTEST	1.01636	1.45279	0.515415	0	1	1	no
YJR132W	YJR132W	X:669521-672668	q1	q2	OK	45.1957	64.5916	0.51516	1.80446	0.01685	0.0700244	no
YGR240C	PFK1	VII:970770-973734	q1	q2	OK	444.417	634.814	0.514421	1.51435	0.0467	0.147896	no
YFL055W	AGP3	VI:17003-18680	q1	q2	OK	22.9646	32.7974	0.514171	1.84697	0.0211	0.0827479	no
YML038C	YMD8	XIII:202774-204103	q1	q2	OK	31.9659	45.6503	0.514088	1.92525	0.0199	0.0790738	no
YKL068W-A	YKL068W-A	XI:309205-309442	q1	q2	OK	34.3167	49.0055	0.514033	3.75024	0.26375	0.462961	no
YNL326C	PFA3	XIV:27336-28347	q1	q2	OK	32.2344	46.012	0.513409	1.98128	0.0233	0.0890515	no
YPL203W	TPK2	XVI:166255-167398	q1	q2	OK	117.231	167.285	0.51295	2.05308	0.01685	0.0700244	no
YLR342W	FKS1	XII:809996-815627	q1	q2	OK	425.421	606.882	0.512526	1.36734	0.06165	0.179786	no
YLR460C	YLR460C	XII:1059756-1060887	q1	q2	OK	3.79347	5.40944	0.511963	1.24883	0.15035	0.32323	no
YMR253C	YMR253C	XIII:775945-777190	q1	q2	OK	18.5833	26.4922	0.511564	1.821	0.0298	0.106084	no
YDR105C	TMS1	IV:665348-666770	q1	q2	OK	96.308	137.192	0.51047	1.96344	0.01715	0.0709098	no
YMR013C	SEC59	XIII:295178-296738	q1	q2	OK	17.9987	25.6287	0.509871	1.55052	0.02595	0.09572	no
YKL187C	YKL187C	XI:89283-91536	q1	q2	OK	1.26188	1.79505	0.508441	1.01424	0.1917	0.378103	no
YGR269W	YGR269W	VII:1026056-1026962	q1	q2	OK	2.69174	3.82799	0.508047	0.239692	0.74565	0.853068	no
YHR045W	YHR045W	VIII:195550-197233	q1	q2	OK	54.5525	77.567	0.507798	1.91227	0.01635	0.0687471	no
YPR192W	AQY1	XVI:921859-922777	q1	q2	OK	3.12812	4.44242	0.506052	1.10291	0.2199	0.415084	no
YDL128W	VCX1	IV:232651-233887	q1	q2	OK	314.235	446.227	0.505932	1.86541	0.02905	0.10439	no
YHL016C	DUR3	VIII:72036-74244	q1	q2	OK	23.3014	33.0753	0.505337	1.79333	0.0195	0.0777006	no
YEL006W	YEA6	V:144326-145334	q1	q2	OK	61.9142	87.8804	0.50527	2.04915	0.02005	0.0795038	no
YOR034C	AKR2	XV:394836-397086	q1	q2	OK	43.5039	61.7281	0.504783	1.82895	0.0186	0.0750572	no
YER053C	PIC2	V:258736-259639	q1	q2	OK	143.664	203.827	0.504646	2.14427	0.01905	0.0762802	no
YPL166W	ATG29	XVI:237337-239077	q1	q2	OK	9.85605	13.9815	0.504441	1.20211	0.14205	0.312073	no
YBR126W-A	YBR126W-A	II:490849-491070	q1	q2	OK	833.395	1182.15	0.50434	1.31917	0.05985	0.175613	no
YMR092C	AIP1	XIII:451631-453479	q1	q2	OK	124.429	176.285	0.502586	1.81759	0.01935	0.0772107	no
YDR031W	YDR031W	IV:503497-503863	q1	q2	OK	126.14	178.698	0.502495	3.39283	0.0305	0.108104	no
YDR336W	YDR336W	IV:1145091-1146036	q1	q2	OK	25.3488	35.9076	0.502372	1.91111	0.0324	0.112807	no
YLR268W	SEC22	XII:680199-680844	q1	q2	OK	14.8203	20.9858	0.501832	1.77202	0.09255	0.235499	no
YDL120W	YFH1	IV:245922-246447	q1	q2	OK	39.749	56.2761	0.501604	2.30544	0.0455	0.145137	no
YBR297W	MAL33	II:800522-801929	q1	q2	OK	68.2592	96.5496	0.500247	1.93647	0.0182	0.0737035	no
YBR023C	CHS3	II:284427-287925	q1	q2	OK	63.4531	89.7415	0.500084	1.69109	0.02315	0.0885968	no
YNL160W	YGP1	XIV:336544-337609	q1	q2	OK	88.6277	125.344	0.500061	2.04185	0.0172	0.0710651	no
YMR251W-A	HOR7	XIII:774751-774931	q1	q2	OK	13761.9	19462	0.499984	14.323	0.02565	0.0949815	no
YOL121C	RPS19A	XV:92025-92850	q1	q2	OK	178.029	251.658	0.499353	2.19122	0.0198	0.0787312	no
YEL028W	YEL028W	V:98667-99129	q1	q2	OK	13.7745	19.4681	0.499108	1.80346	0.1572	0.332449	no
YLL026W	HSP104	XII:88622-91349	q1	q2	OK	119.23	168.445	0.498527	1.6629	0.03015	0.107129	no
YER070W	RNR1	V:298949-301616	q1	q2	OK	37.3792	52.7861	0.497923	1.73112	0.02495	0.093297	no
YKL220C	FRE2	XI:9090-11226	q1	q2	OK	4.98073	7.03038	0.497246	1.46252	0.06285	0.181985	no
YPR183W	DPM1	XVI:900754-901558	q1	q2	OK	23.9419	33.778	0.496548	1.89008	0.0485	0.151331	no
YJR121W	ATP2	X:647606-649142	q1	q2	OK	1833.14	2584.86	0.495766	1.48074	0.06815	0.191787	no
YJR024C	YJR024C	X:470229-470964	q1	q2	OK	128.018	180.497	0.49563	2.25907	0.02015	0.0798449	no
YJL212C	OPT1	X:33849-36249	q1	q2	OK	1.48198	2.08831	0.49481	1.04539	0.1727	0.354184	no
YGR038W	ORM1	VII:560681-561350	q1	q2	OK	14.3899	20.274	0.49458	1.73143	0.08395	0.220799	no
YCR099C	YCR099C	III:300831-302221	q1	q2	OK	14.7883	20.8308	0.494262	1.2533	0.3107	0.510273	no
YBL042C	FUI1	II:138340-140260	q1	q2	OK	137.073	193.023	0.493825	1.74773	0.0249	0.0932321	no
YFL031W	HAC1	VI:74871-76147	q1	q2	OK	1799.61	2533.38	0.493376	1.68623	0.05715	0.169962	no
YGL256W	ADH4	VII:15158-16307	q1	q2	OK	63.1873	88.9421	0.493233	1.95459	0.0211	0.0827479	no
YGR287C	YGR287C	VII:1067221-1068991	q1	q2	OK	4.56463	6.42491	0.493177	1.36733	0.083	0.219209	no
YJR040W	GEF1	X:507745-510085	q1	q2	OK	33.5085	47.1551	0.492887	1.77676	0.02025	0.0800744	no
YLR418C	CDC73	XII:956913-958095	q1	q2	OK	45.1439	63.5245	0.492781	1.91228	0.02535	0.0943602	no
YLR328W	NMA1	XII:784912-786118	q1	q2	OK	99.1019	139.356	0.491788	1.9534	0.0213	0.0833034	no
YGL084C	GUP1	VII:350615-352298	q1	q2	OK	93.9038	132.031	0.491625	1.83735	0.0223	0.0863275	no
YKR039W	GAP1	XI:515062-516871	q1	q2	OK	1092.62	1534.5	0.489974	1.47011	0.0628	0.181932	no
YMR040W	YET2	XIII:350380-350863	q1	q2	OK	16.0635	22.556	0.489731	1.83997	0.1326	0.297972	no
YPR196W	YPR196W	XVI:931375-932788	q1	q2	OK	13.8731	19.4803	0.489728	1.68145	0.0408	0.133506	no
YEL068C	YEL068C	V:25645-25978	q1	q2	OK	30.9755	43.4888	0.489515	2.59497	0.15125	0.324798	no
YGR253C	PUP2	VII:998357-999140	q1	q2	OK	231.67	324.952	0.488154	2.17617	0.0217	0.0847517	no
[truncated: 5,032 more rows]

## Sheet: UP in jhd2∆
744 genes in input list
Legend
Number of Genes in each Database: 6603
k: number of genes from the input cluster in given category.
f: number of genes total in given category.
The p-values represent the probability that the intersection of a given list with any given functional category occurs by chance. The Bonferroni-correction divides the p-value threshold, that would be deemed significant for an individual test, by the number of tests conducted and thus accounts for spurious significance due to multiple testing over the categories of a database.
shown are categories for which the p-value is < 1E-04
GO Molecular Function
Category	p-value	In Category from Cluster	k	f
structural constituent of ribosome [GO:0003735]	1e-14	RPL19B RPL23A RPL32 RPS9B RPS14A RPL31A RPP1A RPS16B RPP1B RPL35B RPL35A RPS11A RPS13 YDR115W RPP2B RPS17B RPS18A RPS24A RPL23B RPL22B RPL30 RPL7A RPL28 RPS2 RPL1B RPL9A RPS25A RPL26B RPS23A RPL8A RPS27B RPL42B RPL2B RPL34B RPS24B RPL40A RPS21B RPL39 RPS22A RPL43B RSM26 RPS5 RPS4A RPL14A RPS21A RPL40B RPL15A RPL10 RPS31 RPL37A RPS28B RPS30A RPL38 RPP0 RPS29A RPS1A RPS17A RPS18B RPL6A RPL13B RPS16…	83	218
oxidoreductase activity [GO:0016491]	2.6168e-13	COX1 COB COX2 COX3 BDH1 GDH3 PRX1 BNA4 UGA2 RFS1 ADH5 PDB1 LEU2 HIS4 MXR2 AAD3 TSC13 COX9 GDH2 PST2 HOM2 RIP1 YEL047C PDA1 FET5 AAD6 ERG26 ERG4 MET13 POX1 ERG1 TDH3 ERG11 GND1 ERG9 IMD2 RNR3 SER33 AYR1 IRC24 HYR1 RNR2 TDH1 TDH2 YJR096W HOM6 GPX1 MDH1 SDH1 FAS1 MTD1 SDH2 ILV5 COX8 TSA1 IMD4 HMG1 YML131W ERG5 NDE1 GCV2 COX7 ADH2 IDH1 ZWF1 ERG24 ADH1 ALD4 GDH1 FRE3 IRC15 FAS2 YPR127W	73	272
catalytic activity [GO:0003824]	6.28042e-12	ACS1 BDH1 GDH3 ACH1 TKL2 ADH5 ECM31 PDB1 ARO4 PCA1 NFS1 HIS4 HNT1 LYS20 GDH2 PHO13 TRP1 ENA5 ENA1 TPI1 IPT1 HOM2 HEM1 DPP1 PAD1 GLC3 SPF1 UTR4 GLY1 FMP52 HOR2 ILV1 AGX1 SEC53 SNZ3 ERG26 PMA1 TRP5 SCW11 HEM2 SNF4 ADE5,7 UGA1 CYS4 TDH3 BGL2 GND1 ERG9 IMD2 FAA3 RHR2 RNR3 SER33 AYR1 POT1 IRC24 TDH1 LCB3 INO1 TDH2 HOM6 FBA1 MDH1 AAT1 GPM1 MCD4 FAS1 SPE1 YSR3 MTD1 SHM2 ACS2 CDD1 EXG1 CDA1 ADE13 IMD4 ER…	100	455
amino acid transmembrane transporter activity [GO:0015171]	9.8983e-12	BAP2 TAT1 AGP2 AGP1 UGA4 HNM1 MUP1 HIP1 MUP3 TPO5 MMP1 ALP1 BIO5 TAT2 PUT4 DIP5 SAM3	17	24
transporter activity [GO:0005215]	1.70841e-08	SEO1 PET9 AVT5 GIT1 MCH1 HXT7 HXT6 HXT3 YDR387C ITR1 STL1 HXT13 VPS73 MTM1 YHK8 HXT4 HXT5 AVT1 JEN1 PTR2 AQY2 YLL053C THI73 AAC1 AQR1 AVT4 SMF1 THI72 ODC1 YPR011C	30	90
GO Biological Process
Category	p-value	In Category from Cluster	k	f
translation [GO:0006412]	1e-14	EFB1 SSA1 RBG1 RPL19B RPL23A RPL32 TEF2 RPS9B RPS14A RPL31A RPP1A RPS16B RPP1B RPL35B RPL35A SSB1 RPS11A RPS13 RLI1 YDR115W RPP2B EFT2 RPS17B RPS18A HYP2 RPS24A RPL23B RPL22B RPL30 RPL7A RPL28 RPS2 RPL1B RPL9A RPS25A RPL26B VAS1 RPS23A RPL8A YHR020W RPS27B SSZ1 RPL42B RPL2B RPL34B RPS24B RPL40A RPS21B RPL39 RPS22A RPL43B RPS5 RPS4A RPL14A TMA19 TEF4 RPS21A RPL40B RPL15A RPL10 RPS31 RPL37A YEF3 TM…	105	318
transmembrane transport [GO:0055085]	1e-14	FUN26 SEO1 PET9 FUR4 BAP2 TAT1 AGP2 YBR287W VBA2 PCA1 PHO89 AGP1 ADY2 YCR023C FEN2 ERS1 GIT1 MCH1 UGA4 SHR3 ENA5 ENA1 SSS1 VBA4 YDR338C HXT7 HXT6 HXT3 ATO3 YDR387C NHX1 ITR1 STL1 YEA4 SPF1 SIT1 HXT13 HVG1 FCY2 FCY21 FCY22 GLE2 FTR1 PMA1 HNM1 VPS73 TPN1 VRG4 ZRT1 MUP1 VHT1 MEP1 HIP1 TNA1 MUP3 ARN2 YHK8 HXT4 HXT5 YKE4 POR2 QDR1 DAL4 NUP192 MIR1 TIM8 TPO5 JEN1 POM33 YCT1 MMP1 THI73 YLR152C THI7 YML0…	97	303
amino acid transport [GO:0006865]	4.04121e-14	AVT5 BAP2 TAT1 AGP2 VBA2 AGP1 UGA4 VBA4 HNM1 MUP1 HIP1 MUP3 YHC3 AVT1 TPO5 YCT1 MMP1 VBA1 AVT4 ALP1 BIO5 TAT2 PUT4 DIP5 SAM3	25	42
transport [GO:0006810]	8.88178e-14	COX1 COB OLI1 COX2 FUN26 SEO1 RFT1 PET9 AVT5 ATP1 SFT2 FUR4 BAP2 TAT1 PHO88 AGP2 YBR220C YBR287W VBA2 PCA1 PHO89 AGP1 MXR2 ATG22 ADY2 YCR023C FEN2 ERS1 GIT1 ATP16 MCH1 SUB2 VMA1 ARF1 UGA4 SHR3 YRB1 SNQ2 ENA5 ENA1 SSS1 RLI1 VBA4 CPR1 YDR286C YDR338C HXT7 HXT6 HXT3 ATO3 YDR387C PDR15 NHX1 ITR1 GRX2 STL1 YEA4 RIP1 VMA3 VMA8 SIT1 HXT13 NTF2 HVG1 FCY2 FCY21 FCY22 GLE2 FTR1 CAF16 YPT1 FET5 ERP6 PMA1 HN…	193	815
ion transport [GO:0006811]	1.95621e-13	OLI1 ATP1 YRO2 PCA1 ADY2 HSP30 ATP16 VMA1 MRH1 ENA5 ENA1 ATO3 NHX1 VMA3 VMA8 SIT1 FTR1 FET5 PMA1 ZRT1 ARN1 ARN2 VMA16 VMA10 YHK8 YKE4 POR2 TOK1 VMA6 ATP18 TOM40 ZRC1 ATX1 ENB1 VPH1 FRE3 PMA2 ATP4 VMA11 ATP20 ANT1	41	107
oxidation-reduction process [GO:0055114]	2.6168e-13	COX1 COX2 COX3 BDH1 GDH3 PRX1 BNA4 UGA2 RFS1 ADH5 PDB1 LEU2 HIS4 MXR2 AAD3 TSC13 COX9 GDH2 PST2 HOM2 RIP1 YEL047C PDA1 FET5 AAD6 ERG26 ERG4 MET13 POX1 ERG1 TDH3 ERG11 GND1 ERG9 IMD2 RNR3 SER33 AYR1 IRC24 HYR1 RNR2 TDH1 TDH2 YJR096W RSM26 HOM6 GPX1 MDH1 SDH1 FAS1 MTD1 SDH2 ILV5 COX8 TSA1 IMD4 HMG1 YML131W ERG5 NDE1 GCV2 COX7 ADH2 IDH1 ZWF1 ERG24 ADH1 ALD4 GDH1 FRE3 IRC15 FAS2 YPR127W	73	272
metabolic process [GO:0008152]	4.89275e-13	ACS1 BDH1 GDH3 BNA4 UGA2 CST26 TKL2 ADH5 PDB1 ARO4 PCA1 NFS1 HIS4 HNT1 LYS20 GDH2 PHO13 TRP1 ENA5 ENA1 TPI1 IPT1 HOM2 HEM1 DPP1 BNA7 PAD1 SPF1 UTR4 HPA3 FMP52 HOR2 ILV1 PDA1 AGX1 SEC53 SNZ3 DUG1 ERG26 PMA1 TRP5 SCW11 HEM2 SNF4 POX1 ADE5,7 CYS4 ERG1 TDH3 BGL2 GND1 ERG9 IMD2 FAA3 RHR2 RNR3 SER33 AYR1 POT1 SUC2 IRC24 TDH1 INO1 TDH2 HOM6 UGP1 FBA1 MDH1 GPM1 MCD4 FAS1 MTD1 ACS2 EXG1 ACO1 IMD4 ERG13 YM…	98	425
amino acid transmembrane transport [GO:0003333]	9.8983e-12	BAP2 TAT1 AGP2 AGP1 UGA4 HNM1 MUP1 HIP1 MUP3 TPO5 MMP1 ALP1 BIO5 TAT2 PUT4 DIP5 SAM3	17	24
GO Cellular Component
Category	p-value	In Category from Cluster	k	f
cytosolic small ribosomal subunit [GO:0022627]	1e-14	RPS9B RPS14A RPS16B RPS11A RPS13 RPS17B RPS18A RPS24A RPS2 RPS25A RPS23A RPS27B RPS24B RPS21B RPS22A RPS5 RPS4A RPS21A RPS31 RPS28B RPS30A RPS29A RPS1A RPS17A RPS18B ASC1 RPS16A RPS3 RPS19B RPS7A RPS28A RPS30B RPS12 RPS9A RPS6A RPS23B	36	62
cytosolic large ribosomal subunit [GO:0022625]	1e-14	RPL19B RPL23A RPL32 RPL31A RPP1A RPP1B RPL35B RPL35A RPP2B RPL23B RPL22B RPL30 RPL7A RPL28 RPL1B RPL9A RPL26B RPL8A RPL42B RPL2B RPL34B RPL40A RPL39 RPL43B RPL14A RPL40B RPL15A RPL10 RPL37A RPL38 RPP0 RPL6A RPL13B RPL9B RPL16B RPL42A RPP2A RPL18A RPL25 RPL3 RPL33B RPL21B RPL7B NIP7 RPL36B RPL11A	46	88
plasma membrane enriched fraction [GO:0001950]	1e-14	SSA1 PGI1 ADY2 PGK1 HSP30 SSB1 PST2 MRH1 ENA5 ENA1 TPI1 HOM2 TCP1 HXT7 HXT6 YEL047C MET6 PMA1 TDH3 ENO1 HXT5 ENO2 GTT1 TDH1 YJL171C TDH2 ARP3 UGP1 COF1 SHM2 PLB1 GAS1 SSB2 ADH1 ZEO1 PNS1 PMA2 NCE102	38	86
ribosome [GO:0005840]	1e-14	EFB1 RPL19B RPL23A RPL32 TEF2 RPS9B RPS14A RPL31A RPP1A RPS16B RPP1B RPL35B RPL35A RPS11A RPS13 YDR115W RPP2B EFT2 RPS17B RPS18A YEL047C RPS24A RPL23B RPL22B DUG1 RPL30 RPL7A RPL28 RPS2 RPL1B RPL9A RPS25A RPL26B RPS23A RPL8A YHR020W RPS27B RPL42B RPL2B RPL34B RPS24B RPL40A RPS21B RPL39 RPS22A RPL43B RSM26 RPS5 RPS4A RPL14A TMA19 YET1 TEF4 RPS21A RPL40B POM33 RPL15A RPL10 RPS31 RPL37A YEF3 RPS28B …	98	310
intracellular [GO:0005622]	1e-14	FUN26 RBG1 RPL19B RPL32 OLA1 RPS9B HIS4 RPS14A RPL31A RPP1A RPS16B RPP1B RPL35B RPL35A ARF1 RPS11A RPS13 YDR115W ASP1 RPP2B NCB2 RPS17B RPS18A NTF2 RPS24A RPL22B RPL30 RPL7A RPL28 RPS2 RPL1B RPL9A UGA1 RPL26B YGR067C RPS23A RPS27B RPL42B RPL2B RPL34B RPS24B RPL40A HYR1 RPS21B RPL39 RPS22A RPL43B RPS5 RPS4A RPL14A RPS21A RPL40B COF1 RPL15A RPL10 RPS31 RPL37A RPS28B RPS30A RPL38 RPP0 STP3 RPS29A RP…	94	381
ribonucleoprotein complex [GO:0030529]	1.0103e-14	RPL19B RPL23A RPL32 RPS9B KRR1 RPS14A RPL31A RPP1A RPS16B RPP1B RPL35B RPL35A NHP2 RPS11A RPS13 YDR115W LSM6 RPP2B RPS17B RPS18A SNU13 RPS24A RPL23B RPL22B RPL30 RPL7A RPL28 RPS2 RPL1B RPL9A RPS25A RPL26B RPS23A RPL8A RPS27B RPL42B RPL2B RPL34B RPS24B RPL40A RPS21B RPL39 RPS22A RPL43B RSM26 RPS5 RPS4A RPL14A RPS21A RPL40B RPL15A RPL10 RPS31 RPL37A NOP56 RPS28B RPS30A RPL38 RPP0 RPS29A RPS1A RPS17…	90	307
integral to membrane [GO:0016021]	3.36842e-13	COX1 COB OLI1 COX2 COX3 FUN26 ACS1 YAL064W-B SEO1 YAR023C RFT1 PET9 AVT5 YBL095W ATP1 SFT2 FUR4 CST26 YRO2 BAP2 TAT1 ALG14 PHO88 AGP2 YPC1 GDT1 YBR220C OM14 ALG7 YBR287W VBA2 PCA1 PHO89 YCL002C AGP1 ATG22 ADY2 CWH43 HSP30 YCR023C PMP1 YCR024C-B FEN2 FEN1 PER1 ERS1 GIT1 ATP16 TSC13 MCH1 COX9 UGA4 SHR3 COS7 SNQ2 MRH1 ENA5 ENA1 IPT1 TVP23 SSS1 TVP15 TMN2 VBA4 YDR119W-A BSC2 PMP3 DPP1 YDR319C YDR338C…	294	1303
membrane [GO:0016020]	4.61076e-13	COX1 COB OLI1 COX2 COX3 FUN26 YAL064W-B SEO1 YAR023C RFT1 PET9 AVT5 YBL095W ATP1 SFT2 FUR4 CST26 RFS1 YRO2 BAP2 TAT1 ALG14 PHO88 AGP2 YPC1 GDT1 YBR220C OM14 ALG7 YBR287W VBA2 PCA1 PHO89 YCL002C AGP1 ATG22 ADY2 CWH43 HSP30 YCR023C PMP1 YCR024C-B FEN2 FEN1 PER1 ERS1 GIT1 ATP16 TSC13 MCH1 COX9 VMA1 UGA4 SHR3 COS7 SNQ2 MRH1 ENA5 ENA1 IPT1 TVP23 SSS1 TVP15 TMN2 VBA4 YDR119W-A BSC2 PMP3 DPP1 YDR319C YD…	318	1671
endoplasmic reticulum membrane [GO:0005789]	1.60233e-11	RFT1 PRE7 ALG14 AGP2 YPC1 ALG7 CWH43 FEN1 PER1 TSC13 SHR3 SSS1 STE14 GPI17 FPR2 WBP1 YEA4 SPF1 HVG1 ERG28 YER053C-A PUP3 YPT1 ERG26 ERP6 ERV14 VRG4 VMA21 VOA1 YIP1 ERG1 PMT6 ERV29 LAG1 NSG1 CHS7 ERG9 SNL1 YKE4 GTT1 PRE3 GWT1 LCB3 SPC1 PMT4 LAC1 YET1 MCD4 YSR3 EMC6 POM33 AQY2 YCT1 THI73 YLR050C BOS1 ARV1 HRI1 ERV25 HMG1 YMR122W-A ALG11 CYB5 NSG2 YNR021W ALG6 ALG8 PUP1 DGK1 PMT3 YDC1 PGC1 SAR1 FLC1…	77	318
plasma membrane [GO:0005886]	5.39798e-11	FUR4 BAP2 TAT1 PCA1 PHO89 AGP1 ADY2 CWH43 HSP30 PMP1 FEN2 GIT1 SNQ2 MRH1 ENA5 ENA1 PMP3 HXT7 HXT6 HXT3 ATO3 PFA5 ITR1 YDR524C-B STL1 FDC1 PMP2 HXT13 FCY2 FTR1 FET5 PMA1 HNM1 SNF4 TPN1 VHT1 MEP1 HIP1 ARN1 ARN2 HXT4 HXT5 SYG1 QDR1 YPS6 TOK1 YJL171C JEN1 PTR2 AQY2 YCT1 MMP1 THI73 THI7 STT4 ATR1 PLB1 GAS1 AQR1 ALP1 HOL1 BIO5 IZH2 PLB3 TAT2 PHM7 ZEO1 SMF1 ENB1 AUS1 PNS1 PUT4 FRE3 PMA2 PDR12 SSU1 DIP5 …	81	350
mitochondrion [GO:0005739]	1.15805e-10	COX1 COB OLI1 COX2 COX3 ACS1 GDH3 ACH1 PET9 PRX1 YBL095W BNA4 ATP1 YRO2 PHO88 ECM31 PGI1 PDB1 OM14 NFS1 MXR2 CIT2 ADY2 PGK1 ATP16 TSC13 ARP2 COX9 YDL157C LYS20 GDH2 COS7 SNQ2 PST2 MRH1 TPI1 YDR115W CPR1 ADK1 HEM1 HXT7 HXT6 ATO3 THI74 RPS18A GRX2 PAD1 RIP1 SPF1 HYP2 YEL047C FMP52 CHO1 RPS24A ILV1 PDA1 AGX1 YPT1 DUG1 ERP6 PMA1 VPS73 MET13 VRG4 MSP1 COX18 VAS1 PHB1 PRE9 THI4 CYS4 QCR9 TDH3 CIR1 ENO1…	184	1072
endoplasmic reticulum [GO:0005783]	2.50897e-09	ACS1 RFT1 ALG14 YPC1 ALG7 YBR287W CWH43 FEN1 PER1 TSC13 SHR3 SSS1 GPI17 FPR2 WBP1 YEA4 FMP52 CHO1 HVG1 ERG28 YER053C-A YPT1 ERG26 ERP6 ERG4 ERV14 VRG4 VMA21 VOA1 YIP1 ERG1 PMT6 ERV29 LAG1 ERG11 NSG1 CHS7 ERG9 SNL1 YKE4 AYR1 GTT1 GWT1 LCB3 SPC1 PMT4 LAC1 YET1 MCD4 YSR3 EMC6 POM33 YCT1 MMP1 THI73 YLR050C BOS1 ARV1 SUR4 ERV25 HMG1 ERG13 ERG5 YMR122W-A GOT1 PRC1 ALG11 CYB5 NSG2 ERG24 YNR021W COS10 PE…	87	416
MIPS Functional Classification
Category	p-value	In Category from Cluster	k	f
ribosomal proteins [12.01.01]	1e-14	RPL19B RPL23A RPL32 RPS9B RPS14A RPL31A RPP1A RPS16B RPP1B RPL35B RPL35A RPS11A RPS13 RLI1 YDR115W RPP2B RPS17B RPS18A RPS24A RPL23B RPL22B RPL30 RPL7A RPL28 RPS2 MET13 RPL1B RPL9A RPS25A RPL26B RPS23A RPL8A RPS27B RPL42B RPL2B RPL34B RPS24B RPL40A RPS21B RPL39 RPS22A RPL43B RSM26 RPS5 RPS4A RPL14A RPS21A RPL40B RPL15A RPL10 RPS31 RPL37A RPS28B RPS30A RPL38 RPP0 RPS29A RPS1A RPS17A RPS18B RPL6A R…	86	246
amino acid/amino acid derivatives transport [20.01.07]	3.33067e-14	BAP2 TAT1 AGP2 VBA2 AGP1 ERS1 UGA4 SHR3 HNM1 MUP1 HIP1 MUP3 YHC3 AVT1 MMP1 STP3 VBA1 AVT4 ALP1 BIO5 TAT2 ORT1 PUT4 ODC1 DIP5 SAM3	26	45
electron transport [20.01.15]	2.57561e-12	COX1 OLI1 COX2 COX3 ATP1 ATP16 COX9 VMA1 GRX2 VMA3 YEL047C VMA8 PMA1 TRX2 VMA16 VMA10 COX6 CYC1 SDH3 SDH1 SDH2 COX12 COX8 VMA6 ATP18 NDE1 COX7 CYB5 VPH1 PMA2 ATP4 VMA11 AIM45 ATP20	34	83
electron transport and membrane-associated energy conservation [02.11]	8.97842e-11	COX1 COB OLI1 COX2 COX3 ATP1 ATP16 COX9 RIP1 PMA1 QCR9 QCR10 COX6 QCR8 CYC1 SDH3 SDH1 SDH2 COX12 COX8 ATP18 NDE1 COX7 PMA2 ATP4 ATP20	26	58
transport ATPases [20.03.22]	3.7135e-10	OLI1 ATP1 PCA1 PMP1 ATP16 VMA1 SNQ2 ENA5 ENA1 PMP2 VMA3 SPF1 VMA8 PMA1 VMA16 VMA10 VMA6 ENB1 VPH1 PMA2 PDR12 ATP4 VMA11 SGE1	24	53
cation transport (H+, Na+, K+, Ca2+ , NH4+, etc.) [20.01.01.01]	1.1087e-09	OLI1 ATP1 PMP1 ATP16 VMA1 SNQ2 ENA5 ENA1 PMP3 NHX1 PMP2 VMA3 SPF1 VMA8 PMA1 VHT1 MEP1 VMA16 VMA10 TOK1 VMA6 ATP18 VPH1 PMA2 ATP4 VMA11 MEP3	27	68
nucleotide/nucleoside/nucleobase transport [20.01.17]	1.50738e-08	FUN26 PET9 FUR4 FCY2 FCY21 FCY22 TPN1 VRG4 MCD4 AAC1 THI72 YPR011C ANT1	13	20
cellular import [20.09.18]	1.70841e-08	FUR4 BAP2 TAT1 CMD1 ARP2 UGA4 HXT7 HXT6 HXT3 ITR1 SIT1 HXT13 FCY2 FET5 HNM1 MUP1 MEP1 HIP1 MUP3 HXT4 HXT5 DAL4 COF1 APS1 YPT7 ZRC1 ALP1 TAT2 SMF1 PUT4	30	90
sugar, glucoside, polyol and carboxylate catabolism [01.05.02.07]	2.085e-08	TKL2 PGI1 PGK1 PSA1 TPI1 SEC53 TDH3 ENO1 ENO2 SUC2 TDH1 TDH2 YJR096W UGP1 FBA1 MDH1 SDH3 SDH1 GPM1 SDH2 ACO1 PGM2 TPS3 IDH1 ZWF1 RKI1 LSC1 PYK2	28	81
MIPS Subcellular Localization
Category	p-value	In Category from Cluster	k	f
integral membrane / endomembranes (if not assigned to a specific membrane) [722]	1.45439e-14	SEO1 AVT5 CST26 YRO2 AGP2 YPC1 GDT1 VBA2 PCA1 PHO89 ATG22 ADY2 CWH43 HSP30 YCR023C MCH1 SHR3 PDR15 THI74 SNA2 YEA4 SPF1 HHY1 FCY2 FCY21 FCY22 FTR1 ERG4 YIP4 ZRT1 MUP1 VMA21 MEP1 LAG1 VMA16 YKL100C TPO5 JEN1 YSR3 AQY2 MMP1 TFS1 THI7 ARV1 YLR311C ALG11 YTP1 ERG24 HOL1 IZH2 YOL075C PHM7 YOL092W ENB1 ALG6 AUS1 PDR12 YPL264C DIP5 SGE1	60	176
ER [735]	6.67244e-14	PRE7 TAT1 ALG14 PHO88 AGP2 ALG7 YBR287W PHO89 AGP1 ADY2 CWH43 FEN1 PER1 TSC13 RPL35A SHR3 PST2 ENA5 ENA1 IPT1 SSS1 DPP1 KEI1 STE14 GPI17 GUK1 FPR2 WBP1 VMA3 SPF1 FMP52 CHO1 ERG28 YER053C-A PUP3 YPT1 FET5 ERG26 ERP6 PMA1 ERG4 RPT6 ERV14 TPN1 ZRT1 VMA21 PRE9 CHO2 ERG1 HIP1 NAS6 TNA1 BGL2 ERV29 LAG1 ERG11 VMA16 CHS7 ERG9 SNL1 SIM1 AYR1 GTT1 PRE3 GWT1 YJL171C ELO1 SPC1 OPI3 PMT4 LAC1 YET1 CWP1 MCD4 J…	121	537
plasma membrane [720]	1.86962e-13	FUN26 FUR4 BAP2 TAT1 AGP1 HSP30 PMP1 FEN2 FEN1 GIT1 UGA4 SNQ2 MRH1 PMP3 HXT7 HXT6 HXT3 ATO3 ITR1 STL1 PMP2 SIT1 HXT13 FCY2 FTR1 FET5 PMA1 HNM1 MUP1 MEP1 HIP1 MUP3 HXT4 HXT5 PDR11 SYG1 QDR1 DAL4 TOK1 PTR2 ARV1 ATR1 PLB2 PLB1 ZRC1 GAS1 LAP3 ALP1 PLB3 TAT2 ZEO1 SMF1 PUT4 PMA2 SSU1 DIP5 SAM3	57	184
vacuole [770]	3.86473e-10	BAP2 TOS1 GDT1 FEN2 PER1 ERS1 VMA1 HTA1 HXT3 ATO3 ITR1 VAC8 PMP2 VMA3 VMA8 SIT1 FCY2 PMA1 ERV14 MUP1 VMA21 HIP1 BGL2 COS6 MUP3 ARN1 VMA16 VMA10 CHS7 SIM1 OPI3 YKL077W MCD4 PTR2 EMP70 CCC1 THI7 EXG1 VMA6 ATR1 YMR221C PRC1 AQR1 COS1 YNR061C PLB3 TAT2 PHM7 KTR1 VPH1 YOR292C SNC2 YDC1 ATG5 PEP4 FLC1 VMA11 DIP5	58	224
vacuolar membrane [770.01]	3.97921e-08	VBA2 PER1 MCH1 VMA1 VBA4 DPP1 YDR352W SNA2 VAC8 VMA3 VMA8 FET5 VOA1 VMA16 VMA10 SYG1 YHC3 AVT1 VMA6 YML018C VBA1 ZRC1 AVT4 YOL092W VPS68 VPH1 NCR1 ATG5 YPL162C VMA11 TPO3	31	98

## Sheet: DN in jhd2∆
449 genes in input list
Legend
Number of Genes in each Database: 6603
k: number of genes from the input cluster in given category.
f: number of genes total in given category.
The p-values represent the probability that the intersection of a given list with any given functional category occurs by chance. The Bonferroni-correction divides the p-value threshold, that would be deemed significant for an individual test, by the number of tests conducted and thus accounts for spurious significance due to multiple testing over the categories of a database.
shown are categories for which the p-value is < 1E-04
GO Molecular Function
Category	p-value	In Category from Cluster	k	f
sequence-specific DNA binding [GO:0043565]	7.58972e-09	HAP3 TOD6 SRD1 RPN4 STP4 SWI5 UME6 CAD1 MOT2 SWI4 BUR6 HSF1 FZF1 STP2 CST6 ASG1 GZF3 IXR1 PHD1 CSE4 DAL80 ACE2 SOK2 ARG80 MCM1 CRZ1 FKH2 AZF1 RLM1 CUP9 AFT2 YPR013C ROX1	33	165
GO Biological Process
Category	p-value	In Category from Cluster	k	f
regulation of transcription, DNA-dependent [GO:0006355]	1e-14	HAP3 NRG2 CYC8 PAF1 SRD1 RSC6 TUP1 MED2 RPN4 INO2 HPR1 TAF12 SWI5 UME6 PCF11 CAD1 RBA50 MOT2 FLO8 SWI4 RTR1 BUR6 SPT2 EPL1 PGD1 SGF73 HSF1 SUT1 HAP2 FZF1 RSC1 BUD32 IKI1 CST6 RRT14 ASG1 DAL81 ZAP1 GZF3 IXR1 PHD1 RSC4 DAL80 RSC58 IES3 IOC2 ACE2 SFH1 CHS5 TAF11 RRN11 WAR1 TAF13 ARG81 TAF8 TAF4 SOK2 SUB1 ARG80 MCM1 HOT1 SAP30 CRZ1 FKH2 PHO23 GCR2 CAF40 NRM1 SNF12 SIN3 GAL11 MED7 AHC1 MSA1 AZF1 SWT1 …	87	507
transcription, DNA-dependent [GO:0006351]	1e-14	HAP3 NRG2 CYC8 CKS1 PAF1 SRD1 RSC6 TUP1 MED2 RPN4 INO2 HPR1 TAF12 SWI5 UME6 PCF11 CAD1 RBA50 MOT2 FLO8 SWI4 RTR1 BUR6 SPT2 EPL1 PGD1 SGF73 HSF1 SUT1 HAP2 FZF1 RSC1 UTP8 BUD32 IKI1 CST6 RRT14 ASG1 DAL81 ZAP1 GZF3 IXR1 PHD1 RSC4 DAL80 RSC58 IES3 IOC2 ACE2 SFH1 TAF11 RRN11 WAR1 TAF13 ARG81 CTK3 TAF8 TAF4 SOK2 SUB1 ARG80 MCM1 HOT1 SAP30 CRZ1 FKH2 PHO23 GCR2 CAF40 NRM1 SNF12 SIN3 RPB11 GAL11 MED7 AHC1…	90	540
GO Cellular Component
Category	p-value	In Category from Cluster	k	f
nucleus [GO:0005634]	1.05249e-13	MAK16 POP5 MTW1 CLN3 CDC24 NUP60 SWH1 YBL010C FUS3 HAP3 TOD6 NRG2 RDH54 YBR085C-A CYC8 CKS1 APD1 SLI15 UMP1 PBP2 DAD3 SHG1 PAF1 SRD1 BUD23 RSC6 TUP1 YCR087C-A MED2 RPN4 PRP9 STP4 YDL085C-A SRP14 YPD1 RAD61 DAS2 DET1 PPH3 RRP8 UBC13 INO2 HPR1 MTQ2 SAN1 TAF12 SWI5 NBP2 CWC15 ATC1 UME6 PCF11 SWM1 DAD4 SEM1 UBA2 CAD1 NPL3 STP1 DIG2 SMT3 RAD23 NOP16 GAL83 SMB1 EDC2 MOT2 PTP3 FLO8 SWI4 LSM4 RTR1 BUR6 S…	221	1965
cytoplasm [GO:0005737]	1.4452e-07	POP5 CDC24 SWH1 FUS3 PIN4 TOD6 IPP1 YPK3 YBR085C-A CKS1 APD1 SLI15 UMP1 BEM1 PBP2 DAD3 SRO9 PEX34 RVS161 SRD1 BUD23 ABP1 RMD1 STP4 YDL085C-A SRP14 RPL41B ENT1 NRP1 YPD1 DAS2 DET1 PPH3 UBC13 MTQ2 SAN1 SWI5 NBP2 CDC37 HSP42 ATC1 YDR186C SLY1 GIC2 DAD4 CNL1 RVS167 CAD1 NPL3 STP1 VPS60 RBA50 HLR1 RAD23 MAK10 GAL83 EDC2 RPL34A MOT2 PTP3 FLO8 LSM4 RTR1 UBP3 WWM1 RGD2 YGL036W TIF4632 DUO1 MMS2 VPS45 NAB…	185	2026
MIPS Functional Classification
Category	p-value	In Category from Cluster	k	f
transcriptional control [11.02.03.04]	7.18355e-10	TOD6 PAF1 RSC6 MED2 INO2 HPR1 TAF12 UME6 CAD1 STP1 GAL83 FLO8 SWI4 GLO3 UBP3 BUR6 SPT2 EPL1 PGD1 HSF1 SUT1 FZF1 STP2 IKI1 CST6 MOB1 ASG1 DAL81 ZAP1 GZF3 ESS1 IXR1 PHD1 RCN1 DAL80 SIS2 SFH1 TAF11 WAR1 TAF13 ARG81 CTK3 DAT1 SOK2 SUB1 ARG80 MCM1 HOT1 SAP30 CRZ1 FKH2 PHO23 CAF40 SNF12 SIN3 GAL11 MED7 GAC1 TOA1 CUP9 HAL1 CCL1 NOT5	63	426
general transcription activities [11.02.03.01]	1.94942e-08	CYC8 MED2 INO2 SWI5 CAD1 STP1 RBA50 FLO8 BUR6 PGD1 SUT1 STP2 DAL81 ZAP1 GZF3 PHD1 ACE2 RRN11 ARG81 TAF8 TAF4 ARG80 MCM1 HOT1 FKH2 RPB11 GAL11 MED7 UAF30 NDD1	30	146
MIPS Subcellular Localization
Category	p-value	In Category from Cluster	k	f
nucleus [750]	1.48326e-13	MAK16 POP5 CLN3 CDC24 NUP60 SWH1 FUS3 HAP3 YBL036C TOD6 IPP1 NRG2 RDH54 UBC4 YBR085C-A VID24 CYC8 CKS1 APD1 SLI15 YSY6 UMP1 PBP2 SHG1 PAF1 SRD1 BUD23 RSC6 TUP1 MED2 RPN4 PRP9 STP4 YDL085C-A YPD1 RAD61 DAS2 DET1 DBF4 PPH3 RRP8 UBC13 INO2 HPR1 MTQ2 TAF12 SWI5 CWC15 CDC37 ATC1 UME6 PCF11 SWM1 SEM1 UBA2 CAD1 NPL3 STP1 DIG2 SMT3 RAD23 NOP16 GAL83 SMB1 EDC2 MOT2 UBC6 FLO8 SWI4 LSM4 GLO3 BUR6 SPT2 WWM1 …	207	1976
cytoplasm [725]	3.38465e-07	POP5 MTW1 CLN3 CDC24 SWH1 YBL010C FUS3 HAP3 YBL029C-A YBL036C PIN4 TOD6 YBL086C IPP1 YBR016W YPK3 NRG2 UBC4 YBR085C-A VID24 CCZ1 CKS1 APD1 UMP1 YBR225W PBP2 SHG1 SRO9 RVS161 SRD1 BUD23 ABP1 RMD1 MED2 YDL012C RPN4 STP4 YDL085C-A SRP14 RPL41B ARF2 NRP1 YPD1 DAS2 DET1 DBF4 PPH3 UBC13 MTQ2 SWI5 NBP2 CDC37 HSP42 ATC1 YDR186C SLY1 GIC2 CNL1 CAD1 SNX41 TLG1 DIG2 VPS60 SMT3 RBA50 HLR1 RAD23 MAK10 SOM1 NO…	243	2879
