# Supplementary material for: Mitochondrial control through nutritionally regulated global histone H3 lysine-4 demethylation
Source: Sci Rep. 2016 Nov 29;6:37942. doi: 10.1038/srep37942 (PMC5126570; doi:10.1038/srep37942)
Supplement: Supplementary Data 6 [file srep37942-s6.xls]

## Sheet: FPKM_values_cuffdiff_input
tracking_id		locus	length	EV rep 1		EV rep 2		EV rep 3		JHD2 OE rep 1		JHD2 OE rep 2		JHD2 OE rep 3
Systematic name	SGD name			FPKM	status	FPKM	status	FPKM	status	FPKM	status	FPKM	status	FPKM	status
YKL134C	2015-10-01	XI:189123-191442	2319	10.3257	OK	9.23325	OK	7.58135	OK	8.98161	OK	8.16821	OK	8.15376	OK
15S_rRNA	15S_rRNA	MT:6545-8194	1649	162.261	OK	164.112	OK	65.8136	OK	247.977	OK	142.029	OK	136.09	OK
21S_rRNA	21S_rRNA	MT:58008-62447	3296	132.695	OK	134.798	OK	87.5349	OK	192.55	OK	199.174	OK	169.865	OK
YMR056C	AAC1	XIII:387314-388244	930	24.1407	OK	48.0532	OK	50.1015	OK	43.4649	OK	44.9306	OK	40.6896	OK
YBR085W	AAC3	II:415982-416906	924	3.2079	OK	4.15723	OK	7.44927	OK	3.05205	OK	4.94012	OK	3.95418	OK
YJR155W	AAD10	X:727404-728271	867	8.15077	OK	12.6613	OK	26.8653	OK	15.3211	OK	13.6489	OK	13.8003	OK
YNL331C	AAD14	XIV:16117-17248	1131	8.70419	OK	7.42879	OK	7.54287	OK	8.34423	OK	8.17661	OK	6.91302	OK
YOL165C	AAD15	XV:1646-2078	432	0.399512	OK	0	OK	0	OK	1.3466	OK	1.47516	OK	0.308326	OK
YFL057C	AAD16	VI:14304-14763	459	10.7757	OK	13.8158	OK	6.1944	OK	17.9462	OK	14.0472	OK	14.3533	OK
YCR107W	AAD3	III:313889-314981	1092	9.49481	OK	7.54437	OK	7.07155	OK	10.5124	OK	11.1478	OK	9.46448	OK
YDL243C	AAD4	IV:17576-18566	990	7.20026	OK	4.93761	OK	3.79374	OK	4.12207	OK	4.46551	OK	3.74726	OK
YFL056C	AAD6	VI:14792-15431	639	7.84947	OK	11.2319	OK	7.46929	OK	15.4175	OK	16.3628	OK	15.8371	OK
YNL141W	AAH1	XIV:359595-360639	1044	159.199	OK	229.683	OK	89.8918	OK	221.31	OK	329.117	OK	301.33	OK
YHR047C	AAP1	VIII:198739-201310	2571	26.3782	OK	18.0373	OK	20.1543	OK	18.6644	OK	19.8349	OK	17.3196	OK
YBL074C	AAR2	II:86721-87789	1068	6.28663	OK	5.53824	OK	5.22693	OK	4.97098	OK	6.22056	OK	4.28302	OK
YKL106W	AAT1	XI:237535-238891	1356	23.0046	OK	27.2118	OK	20.6786	OK	28.3665	OK	34.4107	OK	32.4028	OK
YLR027C	AAT2	XII:196828-198085	1257	420.185	OK	260.157	OK	333.62	OK	217.023	OK	237.781	OK	197.058	OK
YBR236C	ABD1	II:690382-691693	1311	21.7891	OK	21.2184	OK	15.2551	OK	26.0546	OK	23.0847	OK	20.9131	OK
YKL112W	ABF1	XI:226569-228765	2196	20.6222	OK	21.7422	OK	18.9575	OK	22.7454	OK	19.9565	OK	19.1866	OK
YMR072W	ABF2	XIII:411568-412120	552	91.4061	OK	73.0863	OK	87.0796	OK	91.9546	OK	79.0541	OK	63.9027	OK
YJR108W	ABM1	X:628711-629083	372	2.87758	OK	0.395548	OK	5.63408	OK	2.92794	OK	2.52646	OK	3.52716	OK
YCR088W	ABP1	III:265067-266846	1779	43.3262	OK	32.654	OK	37.4831	OK	29.6696	OK	29.2346	OK	23.8273	OK
YOR239W	ABP140	XV:784856-786744	1888	22.6316	OK	24.6334	OK	15.7726	OK	24.9859	OK	23.0067	OK	21.7126	OK
YNR033W	ABZ1	XIV:687634-689998	2364	12.1836	OK	10.4935	OK	10.2108	OK	10.968	OK	10.7702	OK	9.76057	OK
YMR289W	ABZ2	XIII:848684-849809	1125	15.1111	OK	12.6573	OK	11.614	OK	13.5042	OK	13.2112	OK	12.0382	OK
YER045C	ACA1	V:240031-241501	1470	13.9305	OK	26.8144	OK	15.3207	OK	49.3897	OK	51.7003	OK	44.485	OK
YGR037C	ACB1	VII:559730-559994	264	964.421	OK	839.655	OK	687.665	OK	694.738	OK	730.794	OK	599.927	OK
YNR016C	ACC1	XIV:654672-661374	6702	808.568	OK	437.022	OK	444.497	OK	389.979	OK	530.785	OK	439.536	OK
YLR131C	ACE2	XII:404509-406822	2313	9.56364	OK	7.90382	OK	8.916	OK	7.08465	OK	6.6311	OK	4.98441	OK
YLR144C	ACF2	XII:429676-432016	2340	16.1195	OK	16.8055	OK	17.6294	OK	18.4105	OK	19.6345	OK	17.1941	OK
YJR083C	ACF4	X:582607-583537	930	6.62094	OK	4.67346	OK	4.09977	OK	9.19534	OK	6.0383	OK	6.57027	OK
YBL015W	ACH1	II:194121-195702	1581	82.9074	OK	36.636	OK	81.3365	OK	28.8564	OK	31.5272	OK	29.4223	OK
YDL203C	ACK1	IV:96081-97953	1872	12.0137	OK	12.912	OK	9.05345	OK	12.614	OK	15.5818	OK	15.0691	OK
YPL267W	ACM1	XVI:38168-38798	630	11.8006	OK	18.0035	OK	11.7896	OK	16.6627	OK	15.5751	OK	11.4401	OK
YDR511W	ACN9	IV:1470016-1470418	402	21.6685	OK	16.4553	OK	21.3901	OK	17.9037	OK	25.9324	OK	27.1463	OK
YLR304C	ACO1	XII:735211-737548	2337	704.882	OK	277.832	OK	454.929	OK	188.637	OK	193.766	OK	163.403	OK
YJL200C	ACO2	X:56443-58813	2370	185.663	OK	224.977	OK	132.226	OK	209.987	OK	274.419	OK	249.729	OK
YKL192C	ACP1	XI:80159-80537	378	586.781	OK	364.701	OK	408.241	OK	350.572	OK	279.832	OK	323.681	OK
YAL054C	ACS1	I:42880-45022	2142	16.4589	OK	160.28	OK	28.0464	OK	127.441	OK	85.6261	OK	78.6937	OK
YLR153C	ACS2	XII:445523-447575	2052	182.606	OK	137.922	OK	245.983	OK	107.602	OK	168.314	OK	125.856	OK
YFL039C	ACT1	VI:53259-54696	1128	4641.49	OK	3728.78	OK	4762.93	OK	2950.51	OK	2971.02	OK	2777.62	OK
YDR448W	ADA2	IV:1356064-1357369	1305	9.697	OK	9.65872	OK	7.70856	OK	11.6438	OK	11.4527	OK	10.1307	OK
YMR184W	ADD37	XIII:628188-628785	597	13.3621	OK	11.985	OK	18.0882	OK	17.7989	OK	14.0073	OK	13.0766	OK
YKL206C	ADD66	XI:49005-49809	804	17.6133	OK	12.0058	OK	20.5396	OK	14.6873	OK	14.9954	OK	13.6219	OK
YAR015W	ADE1	I:169374-170295	921	256.186	OK	202.51	OK	142.838	OK	189.164	OK	206.634	OK	188.047	OK
YNL220W	ADE12	XIV:234412-235714	1302	363.644	OK	386.114	OK	286.542	OK	366.83	OK	508.429	OK	482.766	OK
YLR359W	ADE13	XII:844281-845730	1449	557.8	OK	388.043	OK	419.093	OK	363.312	OK	415.357	OK	394.166	OK
YLR028C	ADE16	XII:199539-201315	1776	37.3529	OK	27.2609	OK	37.2946	OK	30.6459	OK	32.4852	OK	31.5156	OK
YMR120C	ADE17	XIII:507501-509280	1779	882.761	OK	647.529	OK	516.231	OK	568.159	OK	644.384	OK	577.737	OK
YOR128C	ADE2	XV:564475-566191	1716	89.8471	OK	90.7604	OK	51.9538	OK	96.3991	OK	114.055	OK	101.472	OK
YGR204W	ADE3	VII:905933-908774	2841	242.274	OK	205.167	OK	173.292	OK	189.116	OK	244.158	OK	214.777	OK
YMR300C	ADE4	XIII:865558-867091	1533	196.165	OK	186.991	OK	96.4675	OK	193.582	OK	245.249	OK	231.644	OK
YGL234W	ADE5,7	VII:56481-58890	2409	709.752	OK	635.256	OK	646.976	OK	521.702	OK	592.056	OK	535.905	OK
YGR061C	ADE6	VII:611888-615965	4077	334.411	OK	270.93	OK	261.974	OK	259.651	OK	358.535	OK	312.89	OK
YDR408C	ADE8	IV:1288214-1288859	645	78.6143	OK	69.1455	OK	65.4645	OK	57.9546	OK	63.9448	OK	68.6034	OK
YCL058W-A	ADF1	III:23583-23925	342	9.39195	OK	13.443	OK	4.88859	OK	12.6881	OK	15.3127	OK	12.9844	OK
YOL086C	ADH1	XV:159547-160594	1047	5293.84	OK	3167.74	OK	10971.2	OK	911.167	OK	879.632	OK	1076.55	OK
YMR303C	ADH2	XIII:873290-874337	1047	46.0655	OK	3493.41	OK	62.625	OK	2881.4	OK	2634.26	OK	2402.56	OK
YMR083W	ADH3	XIII:434787-435915	1128	384.66	OK	197.441	OK	227.43	OK	197.603	OK	226.614	OK	194.821	OK
YGL256W	ADH4	VII:15158-16307	1149	71.6563	OK	63.5002	OK	44.7018	OK	53.1054	OK	63.8072	OK	49.4817	OK
YBR145W	ADH5	II:533761-534817	1056	77.7969	OK	41.1512	OK	184.31	OK	28.8666	OK	36.4243	OK	34.0158	OK
YMR318C	ADH6	XIII:911060-912143	1083	183.994	OK	236.044	OK	116.291	OK	245.986	OK	362.002	OK	376.682	OK
YCR105W	ADH7	III:309069-310155	1086	6.4155	OK	6.94585	OK	3.36282	OK	7.88098	OK	8.08821	OK	6.79096	OK
YMR009W	ADI1	XIII:284101-284641	540	21.735	OK	31.855	OK	14.619	OK	43.2528	OK	38.4887	OK	31.1218	OK
YDR226W	ADK1	IV:916485-917154	669	528.043	OK	284.216	OK	273.689	OK	257.451	OK	336.435	OK	303.499	OK
YER170W	ADK2	V:525973-526651	678	9.56514	OK	8.86453	OK	9.10667	OK	8.69624	OK	7.06013	OK	5.74128	OK
YJR105W	ADO1	X:623580-624603	1023	1072.34	OK	806.863	OK	1008.99	OK	668.667	OK	803.314	OK	692.945	OK
YCR011C	ADP1	III:133723-136873	3150	17.2788	OK	13.5667	OK	26.7599	OK	18.0276	OK	17.5868	OK	15.7305	OK
YDR216W	ADR1	IV:895034-899006	3972	30.4791	OK	27.0555	OK	16.446	OK	27.4489	OK	20.6966	OK	20.1758	OK
YCR010C	ADY2	III:132272-133124	852	3.43444	OK	17.9967	OK	2.24625	OK	17.9243	OK	17.6067	OK	19.5128	OK
YDL239C	ADY3	IV:26402-28775	2373	3.64634	OK	3.49211	OK	4.86117	OK	5.66234	OK	4.32716	OK	3.10745	OK
YLR227C	ADY4	XII:590561-592043	1482	16.8501	OK	20.3557	OK	12.5705	OK	25.974	OK	32.1537	OK	29.0602	OK
YMR064W	AEP1	XIII:397902-399459	1557	18.5227	OK	15.4669	OK	12.6315	OK	16.263	OK	14.7914	OK	16.1574	OK
YMR282C	AEP2	XIII:833355-835098	1743	15.5502	OK	9.92944	OK	8.19439	OK	10.3117	OK	8.58287	OK	11.0314	OK
YPL005W	AEP3	XVI:548485-550306	1821	4.45259	OK	5.50044	OK	3.60946	OK	7.03939	OK	4.31386	OK	4.48722	OK
YEL052W	AFG1	V:56570-58100	1530	37.9102	OK	27.9464	OK	30.7685	OK	24.9638	OK	26.419	OK	24.7538	OK
YLR397C	AFG2	XII:912549-914892	2343	18.2478	OK	22.802	OK	10.7758	OK	18.2644	OK	22.8308	OK	21.125	OK
YER017C	AFG3	V:189502-191788	2286	16.151	OK	13.8244	OK	17.494	OK	15.5258	OK	17.1498	OK	17.0188	OK
YOR129C	AFI1	XV:566876-569558	2682	14.0757	OK	15.5311	OK	7.55791	OK	18.332	OK	15.7763	OK	17.282	OK
YDR085C	AFR1	IV:614287-616150	1863	11.5563	OK	9.54465	OK	12.1356	OK	12.3474	OK	7.77637	OK	6.63256	OK
YGL071W	AFT1	VII:372011-374084	2073	12.7133	OK	12.9698	OK	9.99316	OK	15.5008	OK	12.8754	OK	12.296	OK
YPL202C	AFT2	XVI:168087-169338	1251	19.2425	OK	32.6288	OK	6.56542	OK	37.5565	OK	31.3765	OK	32.8645	OK
YNR044W	AGA1	XIV:703698-705876	2178	26.348	OK	23.5932	OK	56.5475	OK	18.4597	OK	13.2136	OK	12.8091	OK
YGL032C	AGA2	VII:436569-436833	264	491.401	OK	223.515	OK	20.7928	OK	221.59	OK	129.611	OK	30.3249	OK
YPR021C	AGC1	XVI:600648-603357	2709	15.4812	OK	11.3078	OK	13.1626	OK	14.447	OK	12.8047	OK	10.7497	OK
YDR524C	AGE1	IV:1487541-1488990	1449	43.5224	OK	44.2761	OK	26.1386	OK	39.4587	OK	33.2481	OK	29.6045	OK
YIL044C	AGE2	IX:272949-273846	897	26.8088	OK	29.6697	OK	20.3999	OK	23.9757	OK	26.1336	OK	24.373	OK
YCL025C	AGP1	III:76017-77919	1902	19.4045	OK	32.039	OK	84.1656	OK	58.4501	OK	78.5329	OK	75.5477	OK
YBR132C	AGP2	II:499651-501442	1791	7.9249	OK	9.62218	OK	27.3241	OK	11.6566	OK	11.2574	OK	10.6111	OK
YFL055W	AGP3	VI:17003-18680	1677	6.33429	OK	13.878	OK	7.77902	OK	28.152	OK	37.1012	OK	35.3192	OK
YFL030W	AGX1	VI:76830-77988	1158	48.1585	OK	57.9169	OK	64.5671	OK	53.8996	OK	44.3359	OK	47.5324	OK
YDR214W	AHA1	IV:892874-893927	1053	28.2478	OK	27.4181	OK	20.6902	OK	30.4863	OK	25.2901	OK	21.2516	OK
YOR023C	AHC1	XV:376011-377712	1701	9.15267	OK	9.03033	OK	6.31655	OK	13.1307	OK	10.298	OK	8.8155	OK
YCR082W	AHC2	III:258882-259269	387	136.109	OK	128.122	OK	74.2887	OK	133.21	OK	106.935	OK	72.4994	OK
YLR109W	AHP1	XII:368780-369311	531	359.142	OK	462.336	OK	109.642	OK	493.754	OK	508.66	OK	415.348	OK
YHR093W	AHT1	VIII:289141-289690	549	4.23454	OK	4.89837	OK	1.88895	OK	5.95881	OK	3.97073	OK	5.70541	OK
Q0050	AI1	MT:13817-16322	2505	1177.85	OK	1033.11	OK	1013.09	OK	1100.05	OK	1352.17	OK	1204.11	OK
Q0055	AI2	MT:13817-18830	2565	781.289	OK	789.47	OK	942.563	OK	857.268	OK	1355.03	OK	1201.47	OK
Q0060	AI3	MT:13817-19996	1248	86.5808	OK	64.7903	OK	119.055	OK	114.908	OK	188.988	OK	190.031	OK
Q0065	AI4	MT:13817-21935	1671	384.148	OK	397.356	OK	238.345	OK	415.091	OK	483.951	OK	439.601	OK
Q0070	AI5_ALPHA	MT:13817-23167	1893	7.1894	OK	10.4049	OK	15.6999	OK	18.4476	OK	43.6981	OK	43.2523	OK
Q0075	AI5_BETA	MT:24155-25255	1065	57.0639	OK	44.5506	OK	57.2105	OK	64.859	OK	93.7004	OK	79.1247	OK
YNR074C	AIF1	XIV:777601-778738	1137	12.7812	OK	12.404	OK	12.1683	OK	9.27371	OK	10.5075	OK	9.87776	OK
YAL046C	AIM1	I:57028-57385	357	65.2507	OK	54.9075	OK	41.549	OK	61.5514	OK	53.2223	OK	51.2049	OK
YER087W	AIM10	V:330575-332306	1731	2.78328	OK	1.65923	OK	2.78108	OK	2.57382	OK	3.03824	OK	2.11938	OK
YER093C-A	AIM11	V:347911-348400	414	18.9679	OK	16.5494	OK	12.3297	OK	19.2985	OK	17.9041	OK	13.882	OK
YFR011C	AIM13	VI:166745-167258	513	124.684	OK	73.7673	OK	38.4425	OK	64.2359	OK	39.4113	OK	41.7993	OK
YGL160W	AIM14	VII:200560-202273	1713	20.2549	OK	15.7976	OK	24.4029	OK	19.7631	OK	19.6871	OK	14.4124	OK
YHL021C	AIM17	VIII:64461-65859	1398	9.9213	OK	6.11189	OK	38.5935	OK	7.28455	OK	7.34977	OK	7.22722	OK
YHR198C	AIM18	VIII:496314-497280	966	17.9531	OK	14.6078	OK	17.8556	OK	14.1185	OK	15.0663	OK	15.4405	OK
YIL087C	AIM19	IX:199645-200119	474	53.8126	OK	49.1538	OK	110.205	OK	57.2514	OK	48.0255	OK	52.5272	OK
YAL049C	AIM2	I:51854-52595	741	24.9235	OK	23.2941	OK	29.5094	OK	24.6496	OK	25.6856	OK	27.1812	OK
YIL158W	AIM20	IX:46200-46815	615	20.2822	OK	10.4702	OK	15.4986	OK	7.86043	OK	5.85037	OK	7.41021	OK
YIR003W	AIM21	IX:360884-362924	2040	8.81122	OK	8.60859	OK	5.78547	OK	9.32421	OK	8.73981	OK	7.79054	OK
YJL046W	AIM22	X:352385-353615	1230	11.5825	OK	8.34963	OK	3.91264	OK	10.3309	OK	7.26475	OK	8.21869	OK
YJL131C	AIM23	X:164277-165348	1071	3.56766	OK	3.02555	OK	3.09996	OK	2.49962	OK	2.8348	OK	3.16367	OK
YJR080C	AIM24	X:580431-581616	1185	28.6859	OK	16.4719	OK	16.6332	OK	14.8989	OK	17.5699	OK	15.7955	OK
YJR100C	AIM25	X:616350-617334	984	12.8461	OK	13.6405	OK	9.64623	OK	12.3318	OK	11.1922	OK	10.4226	OK
YKL037W	AIM26	XI:369364-369721	357	0.183292	OK	0	OK	1.12449	OK	0	OK	0	OK	0.31272	OK
YKL207W	AIM27	XI:48193-48955	762	140.958	OK	118.177	OK	120.177	OK	98.755	OK	106.445	OK	93.2027	OK
YKR074W	AIM29	XI:579208-579676	468	91.4009	OK	57.7588	OK	64.4326	OK	68.6405	OK	48.5922	OK	62.2209	OK
YBR108W	AIM3	II:454821-457665	2844	2.72787	OK	2.14698	OK	2.59285	OK	3.10925	OK	2.02638	OK	2.09858	OK
YML030W	AIM31	XIII:216434-216914	480	23.6672	OK	10.5069	OK	13.8505	OK	13.4077	OK	14.2187	OK	12.4813	OK
YML050W	AIM32	XIII:173138-174074	936	5.32867	OK	4.45174	OK	3.88113	OK	4.48199	OK	5.23671	OK	4.65009	OK
YML087C	AIM33	XIII:94430-95369	939	17.5097	OK	11.7438	OK	12.4298	OK	10.9499	OK	12.7895	OK	13.219	OK
YMR003W	AIM34	XIII:273117-273714	597	26.3717	OK	15.9878	OK	13.4264	OK	15.0826	OK	12.4722	OK	9.7207	OK
YMR157C	AIM36	XIII:571276-572044	768	26.7265	OK	14.0317	OK	19.2129	OK	12.9797	OK	17.973	OK	14.1252	OK
YNL100W	AIM37	XIV:437612-438317	705	45.9851	OK	28.7086	OK	29.8647	OK	29.7938	OK	25.5953	OK	24.6384	OK
YNR018W	AIM38	XIV:664269-664944	675	81.7194	OK	102.502	OK	57.6916	OK	104.772	OK	155.614	OK	125.522	OK
YOL053W	AIM39	XV:230084-231272	1188	10.3152	OK	3.88024	OK	5.2494	OK	6.15865	OK	4.24612	OK	3.40829	OK
YBR194W	AIM4	II:610037-610409	372	23.7277	OK	20.8638	OK	16.7602	OK	17.5346	OK	15.3069	OK	12.3126	OK
YOR215C	AIM41	XV:746724-747282	558	28.1201	OK	20.5629	OK	27.6325	OK	34.7712	OK	21.784	OK	22.2752	OK
YPL099C	AIM43	XVI:363519-364068	549	32.518	OK	28.2286	OK	16.8653	OK	23.3996	OK	24.3275	OK	18.9111	OK
YPL158C	AIM44	XVI:252033-254310	2277	22.9116	OK	10.0167	OK	12.6868	OK	10.9032	OK	9.51571	OK	6.57891	OK
YPR004C	AIM45	XVI:564006-565041	1035	201.502	OK	164.96	OK	143.61	OK	149.306	OK	152.34	OK	134.649	OK
YHR199C	AIM46	VIII:497489-498422	933	15.8028	OK	13.806	OK	20.9328	OK	13.4895	OK	17.8097	OK	15.1463	OK
YBR262C	AIM5	II:735719-736040	321	137.147	OK	78.5535	OK	69.8351	OK	68.0386	OK	73.4865	OK	72.6616	OK
YDL237W	AIM6	IV:30656-31829	1173	57.8765	OK	42.2878	OK	67.9104	OK	53.5065	OK	54.1667	OK	50.4457	OK
YDR063W	AIM7	IV:578662-579112	450	55.0726	OK	38.0305	OK	46.7727	OK	36.7175	OK	29.6288	OK	27.4683	OK
YER080W	AIM9	V:319962-321846	1884	16.4425	OK	14.5948	OK	15.553	OK	16.7586	OK	17.088	OK	15.0703	OK
YMR092C	AIP1	XIII:451631-453479	1848	28.2041	OK	24.2566	OK	43.2947	OK	28.933	OK	29.7762	OK	27.9572	OK
YIL079C	AIR1	IX:210922-212005	1083	38.27	OK	50.988	OK	10.546	OK	55.8566	OK	47.373	OK	47.4558	OK
YDL175C	AIR2	IV:144483-145518	1035	8.84989	OK	7.54338	OK	8.34281	OK	7.41249	OK	8.75674	OK	9.27305	OK
YBR059C	AKL1	II:356860-360187	3327	13.4198	OK	10.2796	OK	13.9381	OK	13.2942	OK	11.0656	OK	9.47773	OK
YDR264C	AKR1	IV:996028-998323	2295	42.9786	OK	38.2856	OK	56.7863	OK	46.9692	OK	50.3567	OK	45.5618	OK
YOR034C	AKR2	XV:394836-397086	2250	33.4989	OK	45.2587	OK	50.605	OK	41.8882	OK	41.2008	OK	38.8375	OK
YOR335C	ALA1	XV:946232-949109	2877	269.012	OK	262.237	OK	175.654	OK	263.502	OK	320.246	OK	283.911	OK
YJL122W	ALB1	X:189715-190243	528	87.394	OK	148.692	OK	36.2813	OK	128.563	OK	112.576	OK	103.492	OK
YMR170C	ALD2	XIII:601561-603082	1521	4.10333	OK	6.61128	OK	6.29356	OK	7.62287	OK	8.01643	OK	6.2632	OK
YMR169C	ALD3	XIII:599351-600872	1521	3.0487	OK	20.7163	OK	4.16751	OK	21.3369	OK	20.5039	OK	13.5578	OK
YOR374W	ALD4	XV:1039839-1041399	1560	136.994	OK	1049.02	OK	476.394	OK	1111.6	OK	926.49	OK	799.31	OK
YER073W	ALD5	V:304029-305592	1563	98.7779	OK	116.865	OK	80.7676	OK	175.365	OK	258.802	OK	248.211	OK
YPL061W	ALD6	XVI:432587-434090	1503	114.768	OK	651.633	OK	242.046	OK	1138.13	OK	1380.75	OK	1097.76	OK
YOR175C	ALE1	XV:659814-661674	1860	48.9524	OK	27.9178	OK	86.3109	OK	28.269	OK	28.2862	OK	25.7967	OK
YNL148C	ALF1	XIV:349906-350671	765	3.75113	OK	4.01941	OK	1.78093	OK	3.67378	OK	4.36763	OK	3.37552	OK
YBR110W	ALG1	II:458871-460221	1350	40.7014	OK	31.5771	OK	33.5523	OK	33.7446	OK	30.8025	OK	27.3508	OK
YNL048W	ALG11	XIV:538172-539819	1647	21.3129	OK	17.1164	OK	22.6959	OK	21.6548	OK	22.2793	OK	22.0122	OK
YNR030W	ALG12	XIV:678798-680454	1656	42.9524	OK	46.3362	OK	62.866	OK	66.5317	OK	51.2435	OK	57.4706	OK
YGL047W	ALG13	VII:411551-412160	609	6.96465	OK	8.30901	OK	7.35693	OK	11.2905	OK	8.05299	OK	8.12755	OK
YBR070C	ALG14	II:379220-379934	714	24.493	OK	28.1514	OK	40.5345	OK	22.2586	OK	28.2935	OK	22.5176	OK
YGL065C	ALG2	VII:379759-381271	1512	22.179	OK	21.7251	OK	18.3414	OK	18.6411	OK	20.887	OK	16.4808	OK
YBL082C	ALG3	II:69750-71127	1377	32.1714	OK	47.1158	OK	33.5482	OK	37.7422	OK	48.7384	OK	46.4632	OK
YPL227C	ALG5	XVI:120162-121167	1005	25.6461	OK	28.6864	OK	17.0667	OK	31.9577	OK	36.456	OK	37.6194	OK
YOR002W	ALG6	XV:329416-331051	1635	69.2124	OK	73.8131	OK	108.816	OK	73.5175	OK	78.2806	OK	78.8713	OK
YBR243C	ALG7	II:705446-706793	1347	46.7002	OK	57.6694	OK	55.7646	OK	46.2486	OK	51.8933	OK	49.2374	OK
YOR067C	ALG8	XV:451728-453462	1734	58.3902	OK	72.8388	OK	81.0322	OK	77.192	OK	69.5582	OK	74.3585	OK
YNL219C	ALG9	XIV:235995-237663	1668	68.7101	OK	63.2151	OK	79.4828	OK	75.2843	OK	64.7921	OK	66.2232	OK
YGL021W	ALK1	VII:454784-457067	2283	22.9289	OK	14.2853	OK	18.982	OK	9.41337	OK	10.2418	OK	6.99014	OK
YBL009W	ALK2	II:207193-209224	2031	15.0503	OK	15.6121	OK	10.6142	OK	13.7435	OK	14.229	OK	11.4367	OK
YML086C	ALO1	XIII:95790-97371	1581	59.6743	OK	47.0476	OK	73.0063	OK	51.1146	OK	65.881	OK	60.1139	OK
YNL270C	ALP1	XIV:135939-137661	1722	1.16213	OK	2.79689	OK	2.43137	OK	3.81788	OK	2.27492	OK	3.23983	OK
YOL130W	ALR1	XV:74399-76979	2580	28.4517	OK	38.0172	OK	16.9481	OK	38.4474	OK	45.337	OK	46.3064	OK
YFL050C	ALR2	VI:33271-35848	2577	5.46297	OK	7.43999	OK	4.12887	OK	10.5188	OK	10.669	OK	8.97745	OK
YLR089C	ALT1	XII:318236-320015	1779	108.489	OK	105.536	OK	151.4	OK	126.746	OK	162.091	OK	129.414	OK
YDR111C	ALT2	IV:678240-679764	1524	17.4435	OK	15.392	OK	10.2229	OK	16.2517	OK	12.2878	OK	14.6088	OK
YKR021W	ALY1	XI:479233-481981	2748	12.1903	OK	10.011	OK	8.43689	OK	12.4756	OK	11.0728	OK	12.2483	OK
YJL084C	ALY2	X:274861-278002	3141	22.0158	OK	27.1443	OK	16.5766	OK	30.9064	OK	31.0466	OK	31.7011	OK
YGR225W	AMA1	VII:945144-947019	1782	0.537561	OK	1.13488	OK	0.29785	OK	1.6426	OK	0.752725	OK	0.819232	OK
YML035C	AMD1	XIII:206427-208860	2433	34.6189	OK	33.5947	OK	20.1498	OK	32.3825	OK	35.7736	OK	33.4892	OK
YDR242W	AMD2	IV:946806-948456	1650	14.4712	OK	14.8886	OK	12.9161	OK	17.389	OK	16.5148	OK	16.4733	OK
YBR211C	AME1	II:646157-647132	975	22.7101	OK	21.3101	OK	12.8947	OK	17.4806	OK	15.5911	OK	13.7726	OK
YBR158W	AMN1	II:556548-558198	1650	151.84	OK	50.2361	OK	84.5285	OK	49.2479	OK	39.0365	OK	32.08	OK
YGL156W	AMS1	VII:210415-213667	3252	12.6084	OK	19.3223	OK	16.923	OK	23.8027	OK	19.9631	OK	15.1785	OK
YJR047C	ANB1	X:524907-525381	474	4.45694	OK	11.1049	OK	239.809	OK	20.1299	OK	53.4483	OK	45.2319	OK
YEL036C	ANP1	V:83049-84552	1503	35.9688	OK	43.4629	OK	30.6708	OK	45.2765	OK	47.7912	OK	46.2355	OK
YHR126C	ANS1	VIII:359701-360181	480	3.72805	OK	211.53	OK	2.39023	OK	279.306	OK	293.675	OK	366.377	OK
YPR128C	ANT1	XVI:791217-792204	987	25.674	OK	28.7265	OK	26.7069	OK	32.8316	OK	38.509	OK	33.7473	OK
YPR180W	AOS1	XVI:895960-897004	1044	8.28323	OK	13.3395	OK	6.60956	OK	13.9903	OK	14.2693	OK	12.4312	OK
YCL050C	APA1	III:37835-38801	966	74.5693	OK	69.7082	OK	41.8709	OK	73.6457	OK	69.5856	OK	57.4628	OK
YDR530C	APA2	IV:1496790-1497768	978	26.9941	OK	24.5496	OK	26.8823	OK	18.3855	OK	19.4782	OK	17.1605	OK
YNL172W	APC1	XIV:310635-315882	5247	9.16288	OK	8.22671	OK	9.31644	OK	8.76116	OK	9.38288	OK	8.69734	OK
YDL008W	APC11	IV:433496-433994	498	21.0047	OK	18.8487	OK	22.2108	OK	20.5463	OK	23.5362	OK	20.3477	OK
YLR127C	APC2	XII:395757-398319	2562	7.67126	OK	7.45634	OK	7.5519	OK	10.2427	OK	8.47112	OK	8.82592	OK
YDR118W	APC4	IV:685881-687840	1959	7.20657	OK	8.11508	OK	6.39142	OK	7.47905	OK	8.06438	OK	7.67686	OK
YOR249C	APC5	XV:798673-800731	2058	6.02831	OK	6.36038	OK	4.66052	OK	6.78192	OK	6.44411	OK	4.64776	OK
YLR102C	APC9	XII:342969-343767	798	2.07257	OK	2.47172	OK	3.68241	OK	3.59439	OK	2.95329	OK	1.73119	OK
YBR151W	APD1	II:545027-545978	951	26.7903	OK	16.2905	OK	27.4346	OK	17.9076	OK	14.4982	OK	14.6069	OK
YKL157W	APE2	XI:154990-158232	2859	51.6717	OK	47.2512	OK	54.4713	OK	49.8737	OK	47.8306	OK	40.6184	OK
YBR286W	APE3	II:774699-776313	1614	277.208	OK	311.4	OK	336.947	OK	286.047	OK	231.752	OK	193.057	OK
YHR113W	APE4	VIII:336336-337809	1473	22.1539	OK	21.7145	OK	30.6149	OK	28.478	OK	34.0786	OK	27.5424	OK
YDR525W	API2	IV:1489904-1490234	330	0.565904	OK	2.17275	OK	2.06248	OK	2.41452	OK	1.38526	OK	3.01989	OK
YNL077W	APJ1	XIV:481390-482977	1587	6.56325	OK	5.67503	OK	6.55057	OK	6.87808	OK	7.41343	OK	6.47519	OK
YJR005W	APL1	X:445922-448025	2103	29.8884	OK	22.7788	OK	17.662	OK	26.2288	OK	23.3435	OK	22.2228	OK
YKL135C	APL2	XI:186459-188640	2181	24.3479	OK	19.4464	OK	20.4445	OK	24.6148	OK	22.7907	OK	21.646	OK
YBL037W	APL3	II:147208-150286	3078	17.7737	OK	11.8722	OK	11.4277	OK	14.0274	OK	12.3913	OK	11.6839	OK
YPR029C	APL4	XVI:624468-626967	2499	28.9765	OK	21.4674	OK	17.9354	OK	26.8192	OK	22.4337	OK	20.4079	OK
YPL195W	APL5	XVI:176222-179021	2799	21.7905	OK	19.6361	OK	16.9951	OK	23.1724	OK	20.1665	OK	17.847	OK
YGR261C	APL6	VII:1014320-1016750	2430	23.351	OK	20.5969	OK	17.4462	OK	22.1384	OK	21.5501	OK	20.8429	OK
YPL259C	APM1	XVI:51243-52671	1428	21.027	OK	16.0886	OK	17.1735	OK	21.0913	OK	20.2412	OK	19.3362	OK
YHL019C	APM2	VIII:67730-69548	1818	3.19263	OK	2.97033	OK	5.2538	OK	3.88821	OK	3.51674	OK	3.12913	OK
YBR288C	APM3	II:778011-779463	1452	20.4993	OK	20.8189	OK	19.4941	OK	21.6395	OK	25.3463	OK	25.5831	OK
YOL062C	APM4	XV:210519-211995	1476	31.4995	OK	21.5384	OK	23.5833	OK	22.6891	OK	24.9675	OK	26.3813	OK
YKL114C	APN1	XI:223351-224455	1104	23.4681	OK	29.3995	OK	17.2164	OK	29.2805	OK	30.0139	OK	30.6718	OK
YBL019W	APN2	II:184352-185915	1563	3.78071	OK	5.3573	OK	4.70397	OK	7.46926	OK	5.68229	OK	4.95164	OK
YNL094W	APP1	XIV:447610-449374	1764	24.9594	OK	26.2187	OK	24.6547	OK	29.3727	OK	29.5245	OK	26.2829	OK
YIL040W	APQ12	IX:277722-278139	417	142.269	OK	118.687	OK	139.517	OK	127.217	OK	148.268	OK	159.906	OK
YJL075C	APQ13	X:298459-298876	417	54.9846	OK	70.8053	OK	41.3292	OK	60.3319	OK	66.2206	OK	70.6727	OK
YLR170C	APS1	XII:500578-501049	471	0.704952	OK	2.46053	OK	3.68784	OK	2.63783	OK	4.37508	OK	5.03623	OK
YJR058C	APS2	X:544731-545175	444	41.9176	OK	34.9946	OK	37.9551	OK	30.2811	OK	29.4141	OK	28.1303	OK
YJL024C	APS3	X:395930-396592	585	47.1927	OK	38.298	OK	17.5818	OK	43.253	OK	29.4369	OK	31.3703	OK
YML022W	APT1	XIII:228936-229500	564	535.499	OK	790.604	OK	617.429	OK	742.619	OK	833.048	OK	845.85	OK
YDR441C	APT2	IV:1344516-1345062	546	265.965	OK	443.58	OK	194.788	OK	436.471	OK	351.376	OK	343.174	OK
YNL065W	AQR1	XIV:503723-505484	1761	125.99	OK	569.371	OK	16.0743	OK	605.257	OK	541.576	OK	591.837	OK
YPR192W	AQY1	XVI:921859-922777	918	2.59079	OK	9.54052	OK	2.96008	OK	16.3702	OK	16.2338	OK	14.9357	OK
YLL052C	AQY2	XII:35911-36361	450	21.8862	OK	22.7677	OK	25.1818	OK	23.3312	OK	24.4888	OK	27.6537	OK
YBR149W	ARA1	II:539986-541021	1035	40.6875	OK	52.6706	OK	73.4693	OK	65.1357	OK	43.7248	OK	36.9364	OK
YMR041C	ARA2	XIII:350965-351973	1008	10.5654	OK	11.8063	OK	12.6381	OK	14.0537	OK	9.37431	OK	10.7081	OK
YER036C	ARB1	V:223366-225199	1833	292.394	OK	364.952	OK	171.395	OK	364.028	OK	398.242	OK	367.171	OK
YGL105W	ARC1	VII:307436-308567	1131	194.503	OK	158.802	OK	114.196	OK	140.935	OK	146.328	OK	125.484	OK
YIL062C	ARC15	IX:243997-244462	465	88.2549	OK	32.5103	OK	68.0632	OK	44.3041	OK	39.7754	OK	26.6982	OK
YLR370C	ARC18	XII:861717-862254	537	86.863	OK	53.8798	OK	90.219	OK	48.6856	OK	48.8576	OK	46.3757	OK
YKL013C	ARC19	XI:417507-418023	516	101.884	OK	53.6058	OK	79.0999	OK	55.305	OK	58.2848	OK	54.703	OK
YNR035C	ARC35	XIV:693018-694047	1029	55.6527	OK	39.2537	OK	50.0017	OK	39.9776	OK	38.6264	OK	35.5798	OK
YBR234C	ARC40	II:685437-686592	1155	105.731	OK	75.0106	OK	121.412	OK	75.6212	OK	77.094	OK	65.2305	OK
YHR013C	ARD1	VIII:130729-131446	717	25.2496	OK	24.8165	OK	21.4669	OK	25.1179	OK	24.3499	OK	26.4161	OK
YCR048W	ARE1	III:211928-213761	1833	17.4279	OK	19.9939	OK	24.6366	OK	19.8832	OK	19.4863	OK	17.19	OK
YNR019W	ARE2	XIV:665338-667267	1929	10.5321	OK	13.3641	OK	10.1962	OK	14.3225	OK	17.1176	OK	15.3947	OK
YDL192W	ARF1	IV:116320-116866	546	553.989	OK	444.291	OK	603.557	OK	427.839	OK	622.363	OK	575.487	OK
YDL137W	ARF2	IV:216528-217074	546	309.5	OK	269.633	OK	290.67	OK	266.112	OK	285.57	OK	250.289	OK
YOR094W	ARF3	XV:502794-503346	552	22.6164	OK	25.6466	OK	16.5948	OK	27.7429	OK	26.2095	OK	23.1731	OK
YOL058W	ARG1	XV:219210-220473	1263	313.638	OK	184.274	OK	691.288	OK	239.187	OK	377.585	OK	307.94	OK
YJL071W	ARG2	X:306131-307856	1725	17.8885	OK	15.4476	OK	10.3232	OK	16.2373	OK	17.5127	OK	15.8598	OK
YJL088W	ARG3	X:268798-269815	1017	109.925	OK	86.5378	OK	116.675	OK	115.522	OK	137.324	OK	119.397	OK
YHR018C	ARG4	VIII:140010-141402	1392	169.118	OK	100.477	OK	297.519	OK	102.231	OK	121.948	OK	117.639	OK
YER069W	ARG5,6	V:295409-298001	2592	143.372	OK	107.19	OK	256.811	OK	124.134	OK	172.928	OK	150.811	OK
YMR062C	ARG7	XIII:395053-396379	1326	110.766	OK	86.5755	OK	146.25	OK	92.3693	OK	120.079	OK	102.43	OK
YOL140W	ARG8	XV:58758-60030	1272	72.4195	OK	67.76	OK	90.2865	OK	57.6794	OK	85.2188	OK	75.2615	OK
YMR042W	ARG80	XIII:352602-353136	534	23.6972	OK	30.6248	OK	16.8719	OK	34.6818	OK	29.0048	OK	28.7828	OK
YML099C	ARG81	XIII:74397-77040	2643	12.2796	OK	14.6589	OK	8.48108	OK	17.8145	OK	13.754	OK	13.5641	OK
YDR173C	ARG82	IV:810564-811632	1068	5.98423	OK	5.88968	OK	5.04336	OK	7.35104	OK	6.55738	OK	6.33905	OK
YDR376W	ARH1	IV:1226821-1228303	1482	18.8722	OK	14.7818	OK	21.4751	OK	15.8331	OK	14.0858	OK	12.9184	OK
YGL157W	ARI1	VII:209005-210049	1044	8.26875	OK	13.3913	OK	3.71797	OK	11.6669	OK	8.89283	OK	8.17754	OK
YNL020C	ARK1	XIV:595622-597539	1917	17.2282	OK	22.657	OK	17.172	OK	24.4829	OK	23.7266	OK	21.6857	OK
YBR164C	ARL1	II:567874-568426	552	54.1144	OK	41.6097	OK	36.2147	OK	46.9994	OK	62.095	OK	46.7182	OK
YPL051W	ARL3	XVI:459962-460559	597	11.1796	OK	12.37	OK	9.81743	OK	16.9612	OK	12.4439	OK	14.9447	OK
YHL040C	ARN1	VIII:19087-20971	1884	15.7924	OK	21.0628	OK	45.5529	OK	33.8447	OK	55.1177	OK	53.9628	OK
YHL047C	ARN2	VIII:8350-10213	1863	4.82198	OK	7.01727	OK	11.7999	OK	6.43382	OK	7.34165	OK	7.21168	OK
YDR127W	ARO1	IV:704483-709250	4767	243.082	OK	171.725	OK	162.807	OK	140.02	OK	169.813	OK	142.356	OK
YDR380W	ARO10	IV:1234217-1236125	1908	7.38909	OK	8.01512	OK	10.9649	OK	6.32897	OK	4.54746	OK	4.27827	OK
YGL148W	ARO2	VII:226398-227529	1131	158.272	OK	133.938	OK	115.058	OK	123.026	OK	144.015	OK	135.804	OK
YDR035W	ARO3	IV:521815-522928	1113	180.825	OK	160.686	OK	212.503	OK	190.769	OK	229.627	OK	202.126	OK
YBR249C	ARO4	II:716881-717994	1113	646.227	OK	496.348	OK	511.578	OK	423.436	OK	518.553	OK	445.722	OK
YPR060C	ARO7	XVI:674860-675631	771	36.8942	OK	49.6949	OK	22.5116	OK	43.1214	OK	46.8646	OK	46.9315	OK
YGL202W	ARO8	VII:116058-117561	1503	506.725	OK	459.73	OK	538.306	OK	419.083	OK	502.948	OK	438.589	OK
YDR421W	ARO80	IV:1312039-1314892	2853	3.70805	OK	6.23458	OK	3.55472	OK	7.531	OK	7.92407	OK	6.09332	OK
YHR137W	ARO9	VIII:375708-377250	1542	2.13558	OK	2.23168	OK	3.80728	OK	3.66836	OK	3.17939	OK	3.33381	OK
YHR129C	ARP1	VIII:362998-364153	1155	5.05591	OK	6.51899	OK	5.87187	OK	7.08176	OK	7.46248	OK	5.72376	OK
YDR106W	ARP10	IV:667003-667858	855	3.10037	OK	2.91171	OK	3.20187	OK	4.64854	OK	3.01198	OK	2.30585	OK
YDL029W	ARP2	IV:399339-400638	1176	60.5999	OK	31.283	OK	75.6511	OK	35.4977	OK	33.3484	OK	33.4225	OK
YJR065C	ARP3	X:557808-559158	1350	68.5505	OK	47.0556	OK	83.2808	OK	43.5075	OK	45.4213	OK	42.5708	OK
YJL081C	ARP4	X:283801-285271	1470	22.2057	OK	22.6869	OK	19.2156	OK	20.538	OK	20.6405	OK	23.6032	OK
YNL059C	ARP5	XIV:512667-514935	2268	18.6259	OK	15.5715	OK	12.0913	OK	18.4678	OK	15.8989	OK	16.7515	OK
YLR085C	ARP6	XII:300672-301989	1317	14.0122	OK	14.4216	OK	11.9262	OK	16.6424	OK	12.7819	OK	10.7913	OK
YPR034W	ARP7	XVI:639524-640958	1434	10.739	OK	12.1859	OK	9.37044	OK	12.4444	OK	12.7889	OK	13.2711	OK
YOR141C	ARP8	XV:589941-592587	2646	14.4574	OK	12.0411	OK	9.5666	OK	14.5433	OK	12.6426	OK	13.5551	OK
YMR033W	ARP9	XIII:337787-339277	1404	27.6916	OK	25.6807	OK	18.1984	OK	28.8556	OK	26.5678	OK	27.899	OK
YPR199C	ARR1	XVI:938147-939032	885	17.2112	OK	17.704	OK	14.6977	OK	21.6934	OK	15.6972	OK	15.9224	OK
YPR200C	ARR2	XVI:939278-939671	393	6.31172	OK	11.4073	OK	8.68259	OK	14.4458	OK	8.73487	OK	12.2866	OK
YPR201W	ARR3	XVI:939921-941136	1215	4.80419	OK	6.42854	OK	5.52221	OK	5.69742	OK	6.27914	OK	9.26693	OK
YLR392C	ART10	XII:904748-906305	1557	6.14773	OK	5.97902	OK	5.17298	OK	7.64821	OK	5.18935	OK	6.2135	OK
YGR068C	ART5	VII:625323-627084	1761	7.19852	OK	7.91365	OK	6.52147	OK	11.3082	OK	15.2767	OK	12.0823	OK
YLR242C	ARV1	XII:622917-623883	966	19.5748	OK	23.0518	OK	23.7421	OK	28.7631	OK	32.6718	OK	26.7433	OK
YDR101C	ARX1	IV:655685-657467	1782	128.945	OK	155.969	OK	69.4013	OK	145.867	OK	166.585	OK	162.489	OK
YPR085C	ASA1	XVI:708496-709828	1332	12.3566	OK	16.5277	OK	8.75616	OK	18.6813	OK	18.8505	OK	16.7665	OK
YMR116C	ASC1	XIII:499455-500688	960	5012.61	OK	4760.71	OK	5129.83	OK	4111.74	OK	5031.72	OK	5134.83	OK
YOR058C	ASE1	XV:433687-436345	2658	15.6718	OK	13.0416	OK	10.5907	OK	14.0643	OK	11.1843	OK	9.65577	OK
YJL115W	ASF1	X:196286-197126	840	5.05238	OK	6.17151	OK	4.95623	OK	5.75448	OK	7.88119	OK	4.35906	OK
YDL197C	ASF2	IV:104916-106494	1578	4.62802	OK	6.04384	OK	4.64236	OK	6.50484	OK	5.8119	OK	4.85413	OK
YIL130W	ASG1	IX:102781-105676	2895	28.5274	OK	30.1759	OK	14.3896	OK	34.3607	OK	30.343	OK	33.971	OK
YJL170C	ASG7	X:101149-101779	630	6.60868	OK	10.5056	OK	4.90802	OK	9.40989	OK	6.15034	OK	6.00163	OK
YKL185W	ASH1	XI:94498-96265	1767	59.3625	OK	26.9665	OK	36.6374	OK	28.7901	OK	24.0092	OK	16.5268	OK
YMR119W	ASI1	XIII:505332-507207	1875	25.9976	OK	16.9428	OK	32.1434	OK	21.3213	OK	18.1709	OK	15.795	OK
YNL159C	ASI2	XIV:338477-339347	870	10.2884	OK	7.5254	OK	13.7544	OK	11.5845	OK	6.66305	OK	7.51854	OK
YNL008C	ASI3	XIV:616210-618241	2031	18.0529	OK	13.7154	OK	23.2896	OK	14.4724	OK	13.3035	OK	11.9815	OK
YKL052C	ASK1	XI:339667-340546	879	5.75457	OK	5.27054	OK	5.62893	OK	6.98144	OK	4.33104	OK	5.76002	OK
YGR097W	ASK10	VII:678694-682135	3441	24.7067	OK	20.4313	OK	16.6496	OK	25.4572	OK	23.1527	OK	21.0273	OK
YDL088C	ASM4	IV:298416-300003	1587	15.8215	OK	17.4343	OK	11.3957	OK	17.4657	OK	16.2681	OK	15.7045	OK
YPR145W	ASN1	XVI:822619-824338	1719	400.006	OK	293.946	OK	231.448	OK	294.667	OK	438.877	OK	356.869	OK
YGR124W	ASN2	VII:739943-741662	1719	268.655	OK	238.878	OK	242.362	OK	193.88	OK	250.831	OK	226.491	OK
YDR321W	ASP1	IV:1108701-1109847	1146	213.78	OK	205.079	OK	176.305	OK	161.634	OK	192.497	OK	185.523	OK
YLR155C	ASP3-1	XII:469316-470405	1089	0	OK	0	OK	0	OK	0	OK	0	OK	0	OK
YLR157C	ASP3-2	XII:472968-474057	1089	0	OK	0	OK	0	OK	0	OK	0	OK	0	OK
YLR158C	ASP3-3	XII:482548-483637	1089	0	OK	0	OK	0	OK	0	OK	0	OK	0	OK
YLR160C	ASP3-4	XII:486200-487289	1089	0	OK	0	OK	0	OK	0	OK	0	OK	0	OK
YPR093C	ASR1	XVI:719557-720424	867	4.64668	OK	5.19019	OK	4.89445	OK	4.67458	OK	6.68382	OK	5.79752	OK
YBL069W	AST1	II:90740-92030	1290	13.4487	OK	15.8757	OK	12.4592	OK	19.4862	OK	25.0004	OK	23.0316	OK
YER101C	AST2	V:360501-361794	1293	5.01021	OK	6.2226	OK	6.1197	OK	6.90071	OK	8.83462	OK	7.8684	OK
YDR184C	ATC1	IV:830628-831513	885	50.0445	OK	67.2862	OK	16.3108	OK	73.796	OK	60.551	OK	62.546	OK
YGL017W	ATE1	VII:459853-461365	1512	6.70286	OK	7.02633	OK	7.29109	OK	7.0467	OK	10.0795	OK	9.64475	OK
YOR377W	ATF1	XV:1046225-1047803	1578	15.7694	OK	14.9082	OK	12.7086	OK	20.4446	OK	18.8413	OK	15.1897	OK
YGR177C	ATF2	VII:848828-850436	1608	19.0435	OK	14.1984	OK	16.6064	OK	16.3079	OK	15.2603	OK	15.0056	OK
YGL180W	ATG1	VII:160064-162758	2694	5.77897	OK	9.22618	OK	7.35098	OK	16.7099	OK	11.9987	OK	9.74333	OK
YLL042C	ATG10	XII:52086-52590	504	8.56826	OK	9.88527	OK	3.84243	OK	10.5838	OK	8.80239	OK	11.2884	OK
YPR049C	ATG11	XVI:661136-664673	3537	7.65347	OK	8.66095	OK	6.20687	OK	11.7216	OK	11.2548	OK	9.7819	OK
YBR217W	ATG12	II:657831-658392	561	8.01976	OK	8.67081	OK	5.37065	OK	10.397	OK	9.47646	OK	7.65524	OK
YPR185W	ATG13	XVI:907217-909434	2217	2.30828	OK	2.25141	OK	2.22278	OK	3.20704	OK	2.16262	OK	1.6853	OK
YBR128C	ATG14	II:493080-494115	1035	5.0091	OK	7.37072	OK	7.2256	OK	4.99205	OK	4.98768	OK	4.63192	OK
YCR068W	ATG15	III:237213-238776	1563	11.151	OK	11.8165	OK	14.6395	OK	19.2988	OK	17.3204	OK	15.1784	OK
YMR159C	ATG16	XIII:574475-574928	453	1.06714	OK	1.02082	OK	2.55854	OK	2.56051	OK	2.75141	OK	2.94498	OK
YLR423C	ATG17	XII:971916-973170	1254	3.01095	OK	3.53395	OK	2.93373	OK	5.41929	OK	2.41783	OK	2.17919	OK
YFR021W	ATG18	VI:194811-196314	1503	11.1449	OK	9.15869	OK	13.4733	OK	9.01827	OK	10.5767	OK	8.5962	OK
YOL082W	ATG19	XV:168726-169974	1248	8.37802	OK	9.78827	OK	20.9794	OK	18.5673	OK	14.5453	OK	11.7959	OK
YNL242W	ATG2	XIV:191323-196102	4779	4.53074	OK	3.46137	OK	5.95889	OK	5.13293	OK	5.40377	OK	4.78088	OK
YDL113C	ATG20	IV:256632-258555	1923	8.37715	OK	3.41326	OK	9.22836	OK	6.45693	OK	6.21124	OK	4.63939	OK
YPL100W	ATG21	XVI:361871-363362	1491	9.68815	OK	6.52831	OK	10.3161	OK	8.99323	OK	7.41742	OK	6.43122	OK
YCL038C	ATG22	III:54940-56527	1587	10.1578	OK	14.1171	OK	44.5315	OK	21.1519	OK	17.4003	OK	22.2874	OK
YLR431C	ATG23	XII:1000341-1001703	1362	4.36225	OK	6.31845	OK	2.96025	OK	8.80906	OK	5.26776	OK	5.44287	OK
YLR189C	ATG26	XII:530796-534393	3597	7.3928	OK	6.69289	OK	8.71183	OK	10.4611	OK	7.97864	OK	7.84699	OK
YJL178C	ATG27	X:89281-90097	816	31.9159	OK	32.1252	OK	27.3706	OK	35.4109	OK	41.0272	OK	35.6715	OK
YPL166W	ATG29	XVI:237337-237979	642	3.49228	OK	3.94185	OK	4.51803	OK	7.36925	OK	3.33679	OK	3.08793	OK
YNR007C	ATG3	XIV:639181-640114	933	3.61716	OK	3.56992	OK	4.45487	OK	3.68442	OK	4.16965	OK	1.84399	OK
YIL146C	ATG32	IX:74183-75773	1590	13.2589	OK	14.5394	OK	14.9383	OK	19.6813	OK	20.9624	OK	16.438	OK
YLR356W	ATG33	XII:840320-840914	594	63.7284	OK	122.513	OK	153.107	OK	165.34	OK	92.8033	OK	101.324	OK
YOL083W	ATG34	XV:165713-166952	1239	6.77672	OK	10.5374	OK	8.3605	OK	17.201	OK	9.5646	OK	9.26644	OK
YNL223W	ATG4	XIV:227369-228854	1485	3.05798	OK	2.80053	OK	6.61341	OK	4.77248	OK	4.50345	OK	3.90468	OK
YPL149W	ATG5	XVI:271309-272194	885	31.0223	OK	34.2507	OK	37.3909	OK	41.0242	OK	39.3284	OK	38.8588	OK
YHR171W	ATG7	VIII:445712-447605	1893	1.96535	OK	2.92107	OK	5.40663	OK	3.78241	OK	3.40209	OK	3.87116	OK
YBL078C	ATG8	II:80377-80731	354	16.3905	OK	24.4177	OK	21.5875	OK	47.7978	OK	32.5971	OK	22.842	OK
YDL149W	ATG9	IV:184924-187918	2994	2.9385	OK	2.6805	OK	3.98354	OK	5.21451	OK	4.57947	OK	4.44025	OK
YPR026W	ATH1	XVI:615378-619014	3636	5.17793	OK	7.92858	OK	8.19325	OK	12.0215	OK	12.0008	OK	9.19337	OK
YMR301C	ATM1	XIII:867554-869627	2073	17.6374	OK	20.5278	OK	16.7015	OK	23.5518	OK	27.3526	OK	27.8501	OK
YNR002C	ATO2	XIV:633007-633856	849	7.63284	OK	22.0429	OK	13.1598	OK	62.2219	OK	20.7181	OK	32.9159	OK
YDR384C	ATO3	IV:1241203-1242031	828	134.051	OK	115.611	OK	88.7697	OK	130.475	OK	122.945	OK	127.823	OK
YBL099W	ATP1	II:37052-38690	1638	1822.59	OK	964.347	OK	1091.71	OK	625.674	OK	688.893	OK	660.011	OK
YLR393W	ATP10	XII:907078-907918	840	20.5053	OK	17.7732	OK	9.23862	OK	17.6486	OK	15.867	OK	11.661	OK
YNL315C	ATP11	XIV:43323-44280	957	28.0948	OK	17.2641	OK	13.5054	OK	15.1842	OK	16.2527	OK	16.0526	OK
YJL180C	ATP12	X:87582-88560	978	16.4131	OK	8.40916	OK	10.4763	OK	11.7023	OK	9.6951	OK	8.21583	OK
YLR295C	ATP14	XII:721998-722373	375	886.122	OK	517.943	OK	328.391	OK	408.817	OK	326.193	OK	274.978	OK
YPL271W	ATP15	XVI:30078-30267	189	2715.55	OK	1379.34	OK	1562.35	OK	1137.83	OK	958.953	OK	952.573	OK
YDL004W	ATP16	IV:443028-443511	483	581.102	OK	295.021	OK	378.683	OK	218.289	OK	305.714	OK	271.324	OK
YDR377W	ATP17	IV:1228610-1228916	306	713.713	OK	422.123	OK	607.091	OK	344.498	OK	463.781	OK	430.237	OK
YML081C-A	ATP18	XIII:103982-104162	180	1254.43	OK	793.132	OK	1505.36	OK	671.871	OK	789.154	OK	1027.19	OK
YOL077W-A	ATP19	XV:185437-185644	207	2198.02	OK	1166.9	OK	590.01	OK	950.178	OK	484.304	OK	453.653	OK
YJR121W	ATP2	X:647606-649142	1536	3411.5	OK	1530.7	OK	1934.43	OK	1001.12	OK	1097.77	OK	974.821	OK
YPR020W	ATP20	XVI:599869-600217	348	552.75	OK	288.606	OK	214.078	OK	281.894	OK	182.083	OK	165.169	OK
YDR350C	ATP22	IV:1176119-1178174	2055	15.4312	OK	15.5384	OK	14.7169	OK	23.1904	OK	21.0666	OK	17.5543	OK
YNR020C	ATP23	XIV:667409-668222	813	12.9616	OK	9.83863	OK	3.96261	OK	8.26951	OK	6.4116	OK	6.62589	OK
YMR098C	ATP25	XIII:460770-462609	1839	11.2368	OK	8.1642	OK	8.89195	OK	8.96641	OK	7.65199	OK	8.68663	OK
YBR039W	ATP3	II:315574-316510	936	495.905	OK	280.514	OK	223.804	OK	227.686	OK	205.351	OK	178.161	OK
YPL078C	ATP4	XVI:408009-408744	735	272.375	OK	145.193	OK	198.122	OK	129.693	OK	140.184	OK	141.01	OK
YDR298C	ATP5	IV:1058175-1058814	639	1000.56	OK	566.975	OK	480.255	OK	428.995	OK	357.558	OK	307.762	OK
Q0085	ATP6	MT:28486-29266	780	2320.73	OK	2084.88	OK	3028.4	OK	3254.12	OK	3981.64	OK	3757.41	OK
YKL016C	ATP7	XI:407464-407989	525	544.304	OK	347.723	OK	294.659	OK	279.891	OK	231.748	OK	206.28	OK
Q0080	ATP8	MT:27665-27812	147	29.7931	OK	0	OK	36.1577	OK	99.1651	OK	15.8322	OK	37.5426	OK
YML116W	ATR1	XIII:38195-39824	1629	24.5469	OK	31.5786	OK	15.9685	OK	39.5552	OK	47.8344	OK	45.0857	OK
YAL020C	ATS1	I:113613-114615	1002	4.04515	OK	5.1323	OK	4.6787	OK	5.41613	OK	5.19327	OK	5.33547	OK
YNL259C	ATX1	XIV:157643-157865	222	49.9383	OK	40.1599	OK	150.538	OK	54.6775	OK	86.4939	OK	87.6164	OK
YOR079C	ATX2	XV:473474-474416	942	66.4235	OK	72.9071	OK	83.0949	OK	78.54	OK	88.4708	OK	78.8629	OK
YFL010W-A	AUA1	VI:114989-115274	285	75.5748	OK	62.2383	OK	54.3389	OK	63.6142	OK	63.2516	OK	64.0863	OK
YKL004W	AUR1	XI:435579-436785	1206	184.39	OK	270.935	OK	181.033	OK	263.803	OK	300.128	OK	338.138	OK
YOR011W	AUS1	XV:349678-353863	4185	14.8254	OK	18.1372	OK	17.7712	OK	21.0915	OK	20.1171	OK	21.051	OK
YLR114C	AVL9	XII:374943-377238	2295	10.24	OK	7.39587	OK	6.10868	OK	8.95194	OK	8.97774	OK	8.23965	OK
YOL078W	AVO1	XV:181681-185212	3531	5.77921	OK	8.64071	OK	4.74004	OK	10.3607	OK	10.4938	OK	9.71276	OK
YMR068W	AVO2	XIII:406303-407584	1281	1.74974	OK	1.6741	OK	1.84715	OK	3.10773	OK	3.05768	OK	3.46927	OK
YJR001W	AVT1	X:436801-438610	1809	42.4244	OK	46.6224	OK	75.2973	OK	38.9404	OK	40.8368	OK	40.4235	OK
YEL064C	AVT2	V:29796-31239	1443	13.8564	OK	17.7552	OK	20.6235	OK	19.7612	OK	21.0871	OK	16.7147	OK
YKL146W	AVT3	XI:171782-173861	2079	23.995	OK	25.3643	OK	27.9561	OK	26.3566	OK	24.9135	OK	22.9616	OK
YNL101W	AVT4	XIV:434998-437140	2142	66.8817	OK	61.131	OK	71.2107	OK	78.7795	OK	66.6923	OK	70.5308	OK
YBL089W	AVT5	II:49573-50953	1380	34.5683	OK	40.3127	OK	39.1473	OK	49.5567	OK	40.8269	OK	41.0178	OK
YER119C	AVT6	V:399495-400842	1347	15.9562	OK	15.0769	OK	28.4804	OK	17.931	OK	15.1028	OK	12.7971	OK
YIL088C	AVT7	IX:197930-199403	1473	76.2292	OK	68.3253	OK	100.941	OK	68.0454	OK	60.2843	OK	65.915	OK
YPR122W	AXL1	XVI:782044-785671	3627	14.0459	OK	16.4372	OK	13.4656	OK	18.3583	OK	15.3689	OK	15.3403	OK
YIL140W	AXL2	IX:85365-87837	2472	28.3205	OK	36.5875	OK	46.1134	OK	26.6518	OK	31.2082	OK	29.0248	OK
YIL124W	AYR1	IX:126203-127097	894	21.2267	OK	20.7654	OK	76.9467	OK	21.3461	OK	24.9129	OK	25.9175	OK
YLL063C	AYT1	XII:14647-16072	1425	5.69834	OK	6.16349	OK	4.76923	OK	4.79156	OK	4.98414	OK	4.33614	OK
YOR113W	AZF1	XV:534074-536819	2745	6.04919	OK	6.27066	OK	7.06131	OK	8.37011	OK	5.86818	OK	4.95249	OK
YGR224W	AZR1	VII:942805-944647	1842	4.6461	OK	3.51937	OK	5.93766	OK	3.26817	OK	4.22956	OK	2.94175	OK
YOR134W	BAG7	XV:578563-579793	1230	4.33584	OK	5.54315	OK	6.58801	OK	8.26565	OK	4.54485	OK	4.36303	OK
YBR068C	BAP2	II:373860-375690	1830	54.1761	OK	237.749	OK	88.5706	OK	434.573	OK	242.821	OK	310.303	OK
YDR046C	BAP3	IV:548761-550576	1815	1.2835	OK	3.25519	OK	1.13093	OK	3.71576	OK	4.5379	OK	3.49267	OK
YIL015W	BAR1	IX:322341-324105	1764	49.5777	OK	17.4133	OK	4.20368	OK	13.3106	OK	14.4572	OK	6.70216	OK
YKR099W	BAS1	XI:635850-638286	2436	22.6288	OK	27.7032	OK	7.74524	OK	29.1511	OK	27.9234	OK	29.6568	OK
YHR208W	BAT1	VIII:517531-518713	1182	394.023	OK	364.68	OK	323.86	OK	380.825	OK	468.845	OK	411.406	OK
YJR148W	BAT2	X:705743-706874	1131	25.4619	OK	37.847	OK	41.3262	OK	45.9781	OK	49.1951	OK	42.2595	OK
YJL020C	BBC1	X:398936-402410	3474	14.2229	OK	10.6986	OK	11.9832	OK	12.9217	OK	9.88698	OK	8.97231	OK
YPL255W	BBP1	XVI:67724-68882	1158	5.09548	OK	4.80905	OK	3.84804	OK	3.07356	OK	2.94282	OK	2.86233	OK
YHR040W	BCD1	VIII:187923-189024	1101	4.08198	OK	7.18647	OK	2.16378	OK	6.6728	OK	6.70516	OK	6.87922	OK
YMR237W	BCH1	XIII:743748-745923	2175	27.5885	OK	24.8813	OK	25.1956	OK	25.5575	OK	23.5989	OK	22.5564	OK
YKR027W	BCH2	XI:491363-493661	2298	11.3415	OK	9.279	OK	9.89795	OK	9.95531	OK	8.447	OK	7.05712	OK
YJL095W	BCK1	X:247254-251691	4437	7.88935	OK	8.60484	OK	5.95527	OK	9.16613	OK	9.42237	OK	8.29282	OK
YER167W	BCK2	V:518215-520771	2556	15.8428	OK	20.3376	OK	13.3513	OK	26.0471	OK	21.959	OK	20.2771	OK
YDR361C	BCP1	IV:1195411-1196263	852	33.7252	OK	36.2074	OK	25.1494	OK	41.5047	OK	52.3193	OK	49.5711	OK
YDR375C	BCS1	IV:1225165-1226536	1371	15.5429	OK	7.987	OK	9.39636	OK	10.0456	OK	8.33465	OK	8.90102	OK
YIL033C	BCY1	IX:290418-291669	1251	27.829	OK	26.8778	OK	32.3283	OK	31.8072	OK	24.8777	OK	19.6911	OK
YLR399C	BDF1	XII:919535-921596	2061	29.2606	OK	22.6621	OK	20.0237	OK	22.9616	OK	20.1499	OK	20.0977	OK
YDL070W	BDF2	IV:331023-332940	1917	27.0194	OK	27.6226	OK	25.0612	OK	23.5995	OK	20.1194	OK	20.0417	OK
YAL060W	BDH1	I:35154-36303	1149	147.414	OK	46.8441	OK	225.23	OK	39.0481	OK	46.4459	OK	47.4103	OK
YAL061W	BDH2	I:33447-34701	1254	12.3393	OK	7.61854	OK	15.0284	OK	7.20192	OK	8.07846	OK	7.36363	OK
YNL039W	BDP1	XIV:555047-556832	1785	8.69764	OK	9.20067	OK	6.80519	OK	11.2744	OK	7.66306	OK	7.91575	OK
YOL164W	BDS1	XV:6174-8115	1941	8.64924	OK	10.1578	OK	10.1502	OK	12.206	OK	18.8253	OK	16.9669	OK
YBR200W	BEM1	II:620871-622527	1656	8.12801	OK	11.6989	OK	7.74461	OK	14.4756	OK	11.1254	OK	12.6149	OK
YER155C	BEM2	V:476344-482848	6504	35.0565	OK	35.5178	OK	29.0492	OK	37.5797	OK	38.7015	OK	35.0954	OK
YPL115C	BEM3	XVI:332099-335486	3387	17.4097	OK	17.0295	OK	12.9626	OK	19.3711	OK	18.9125	OK	16.5938	OK
YPL161C	BEM4	XVI:244318-246220	1902	11.6813	OK	10.0792	OK	12.9928	OK	8.65719	OK	7.73682	OK	7.95646	OK
YLR412W	BER1	XII:948367-949192	825	34.9379	OK	32.7736	OK	20.9365	OK	37.4308	OK	32.1469	OK	34.9501	OK
YIL004C	BET1	IX:347945-348505	429	37.1836	OK	34.7874	OK	18.9972	OK	30.7135	OK	26.4929	OK	24.915	OK
YPR176C	BET2	XVI:891100-892078	978	66.8915	OK	64.0433	OK	68.6651	OK	55.9795	OK	53.7587	OK	58.4472	OK
YKR068C	BET3	XI:570327-570909	582	85.6422	OK	80.974	OK	68.1305	OK	88.3424	OK	76.1339	OK	71.1784	OK
YJL031C	BET4	X:386367-387438	984	9.69409	OK	10.2683	OK	8.53222	OK	12.209	OK	12.2692	OK	10.7718	OK
YML077W	BET5	XIII:111864-112344	480	35.6671	OK	39.4823	OK	19.7232	OK	41.2555	OK	38.5983	OK	37.7175	OK
YJR053W	BFA1	X:534026-535751	1725	7.12539	OK	11.1261	OK	6.1932	OK	9.83011	OK	8.43503	OK	9.37962	OK
YOR198C	BFR1	XV:718652-720065	1413	141.178	OK	138.369	OK	59.4542	OK	137.602	OK	97.0129	OK	89.9881	OK
YDR299W	BFR2	IV:1059626-1061231	1605	32.3316	OK	41.7211	OK	10.7754	OK	41.8504	OK	35.7489	OK	36.3358	OK
YGR282C	BGL2	VII:1057782-1058724	942	3057.89	OK	3489.03	OK	3771.94	OK	3327.17	OK	3199.54	OK	3120.99	OK
Q0110	BI2	MT:36539-38579	1272	42.918	OK	19.3819	OK	69.4029	OK	40.521	OK	52.9126	OK	47.5025	OK
Q0115	BI3	MT:36539-40265	1554	5.79804	OK	5.90432	OK	17.3698	OK	9.47439	OK	12.1954	OK	10.3899	OK
Q0120	BI4	MT:36539-42251	1917	170.46	OK	102.014	OK	120.53	OK	116.833	OK	97.8979	OK	85.4114	OK
YHR101C	BIG1	VIII:314873-315968	1008	11.7603	OK	14.4197	OK	10.757	OK	12.3558	OK	13.3236	OK	6.95867	OK
YCL029C	BIK1	III:68598-69921	1323	11.6908	OK	14.2114	OK	5.81396	OK	14.1443	OK	13.6484	OK	13.3009	OK
YER016W	BIM1	V:188276-189311	1035	7.58275	OK	8.66505	OK	8.64113	OK	7.98698	OK	6.72937	OK	6.0856	OK
YGR286C	BIO2	VII:1063812-1064940	1128	43.0299	OK	42.5173	OK	149.145	OK	43.5421	OK	55.9389	OK	51.7195	OK
YNR058W	BIO3	XIV:734290-735733	1443	14.5803	OK	15.7327	OK	105.078	OK	18.9932	OK	25.5729	OK	24.9459	OK
YNR057C	BIO4	XIV:733355-734069	714	11.9876	OK	16.6447	OK	36.7871	OK	16.0544	OK	16.8097	OK	12.9639	OK
YNR056C	BIO5	XIV:731617-733303	1686	7.90747	OK	13.2348	OK	59.6736	OK	17.2104	OK	20.6108	OK	22.5943	OK
YJR089W	BIR1	X:587717-590582	2865	8.42228	OK	10.0031	OK	4.02267	OK	12.7206	OK	9.73451	OK	9.1688	OK
YBR270C	BIT2	II:742760-744398	1638	3.33057	OK	3.78647	OK	3.78169	OK	5.08546	OK	3.98794	OK	4.01627	OK
YJL058C	BIT61	X:326241-327873	1632	4.78867	OK	6.87831	OK	3.69305	OK	8.46479	OK	7.91905	OK	7.15751	OK
YKL061W	BLI1	XI:325770-326112	342	29.6104	OK	31.5341	OK	19.8441	OK	40.0182	OK	28.5958	OK	23.5124	OK
YFL007W	BLM10	VI:123478-129910	6432	27.504	OK	30.5848	OK	21.68	OK	38.6649	OK	32.5062	OK	29.4304	OK
YLR408C	BLS1	XII:933884-934253	369	10.9343	OK	7.79231	OK	9.42985	OK	9.75137	OK	6.29848	OK	9.17975	OK
YER177W	BMH1	V:545610-546414	804	276.188	OK	221.494	OK	353.705	OK	198.454	OK	185.953	OK	170.57	OK
YDR099W	BMH2	IV:653606-654428	822	227.349	OK	198.325	OK	192.938	OK	225.837	OK	174.109	OK	150.261	OK
YPL217C	BMS1	XVI:139619-143171	3552	30.6605	OK	40.5142	OK	16.551	OK	37.1614	OK	41.8333	OK	40.241	OK
YJR025C	BNA1	X:471137-471671	534	80.9064	OK	66.5039	OK	104.732	OK	57.4817	OK	52.4269	OK	40.6879	OK
YJR078W	BNA2	X:578859-580221	1362	14.525	OK	13.3796	OK	12.0116	OK	16.3137	OK	13.3526	OK	11.0059	OK
YJL060W	BNA3	X:323385-324720	1335	47.3955	OK	62.7582	OK	70.4586	OK	82.1062	OK	99.8595	OK	83.4263	OK
YBL098W	BNA4	II:39144-40527	1383	20.0812	OK	14.3277	OK	11.996	OK	17.3336	OK	13.9818	OK	12.9059	OK
YLR231C	BNA5	XII:605757-607119	1362	24.8121	OK	23.7764	OK	27.0594	OK	17.105	OK	14.2019	OK	14.5441	OK
YFR047C	BNA6	VI:244278-245166	888	99.5926	OK	71.6934	OK	133.054	OK	47.0153	OK	42.3993	OK	37.7541	OK
YDR428C	BNA7	IV:1323453-1324239	786	18.9316	OK	17.653	OK	18.2797	OK	14.7538	OK	22.1623	OK	17.425	OK
YNL271C	BNI1	XIV:129521-135383	5862	16.2552	OK	15.2839	OK	12.5383	OK	17.5834	OK	14.9174	OK	13.6489	OK
YNL233W	BNI4	XIV:211921-214600	2679	9.24352	OK	16.7158	OK	7.61149	OK	14.9832	OK	14.4132	OK	13.0125	OK
YNL166C	BNI5	XIV:322218-323565	1347	7.53229	OK	13.4169	OK	6.73287	OK	13.5931	OK	13.7988	OK	11.5803	OK
YIL159W	BNR1	IX:41824-45952	4128	6.50719	OK	11.2257	OK	5.29286	OK	11.3351	OK	10.547	OK	10.0065	OK
YGR230W	BNS1	VII:951893-952307	414	21.4948	OK	13.6018	OK	9.46258	OK	11.9229	OK	14.6174	OK	9.29446	OK
YBL085W	BOI1	II:63875-66818	2943	13.0757	OK	11.5153	OK	8.04677	OK	10.2636	OK	9.62247	OK	8.00225	OK
YER114C	BOI2	V:390589-393712	3123	18.0456	OK	22.6442	OK	13.5556	OK	24.1754	OK	23.601	OK	22.5402	OK
YLR267W	BOP2	XII:678211-679924	1713	4.19098	OK	5.01885	OK	7.4288	OK	5.96132	OK	5.79407	OK	5.23828	OK
YNL042W	BOP3	XIV:548099-549290	1191	5.46961	OK	7.0153	OK	4.24345	OK	7.24498	OK	6.2334	OK	5.74951	OK
YNL275W	BOR1	XIV:119267-120998	1731	22.2155	OK	34.0237	OK	19.6555	OK	31.4759	OK	28.6444	OK	34.406	OK
YLR078C	BOS1	XII:285735-286559	735	23.131	OK	21.9216	OK	17.3454	OK	21.818	OK	24.2084	OK	21.0116	OK
YCR032W	BPH1	III:179519-186023	6504	10.8805	OK	10.838	OK	8.77867	OK	12.6295	OK	11.4348	OK	10.5434	OK
YDL141W	BPL1	IV:203038-205111	2073	35.2946	OK	29.496	OK	35.3425	OK	26.5214	OK	29.9268	OK	27.6868	OK
YLL015W	BPT1	XII:116431-121111	4680	18.652	OK	16.864	OK	20.9832	OK	20.0537	OK	21.5611	OK	18.522	OK
YDL074C	BRE1	IV:324046-326149	2103	33.5418	OK	42.1165	OK	18.0301	OK	47.4935	OK	34.7493	OK	37.7124	OK
YLR015W	BRE2	XII:175226-176744	1518	8.08675	OK	11.3434	OK	5.34021	OK	13.6674	OK	12.677	OK	11.7834	OK
YDL231C	BRE4	IV:38866-42244	3378	35.1886	OK	36.3167	OK	25.2838	OK	40.2523	OK	37.6767	OK	35.9493	OK
YNR051C	BRE5	XIV:716779-718327	1548	48.7549	OK	49.8772	OK	23.1626	OK	47.8521	OK	42.26	OK	41.2126	OK
YGR246C	BRF1	VII:982481-984272	1791	9.17308	OK	10.6061	OK	9.04199	OK	10.2452	OK	11.0276	OK	10.6512	OK
YHR036W	BRL1	VIII:180344-181760	1416	9.32855	OK	15.8579	OK	8.91679	OK	14.3789	OK	11.9689	OK	13.772	OK
YBL097W	BRN1	II:40830-43095	2265	3.82758	OK	4.35423	OK	1.87039	OK	4.12683	OK	4.46378	OK	3.80774	OK
YPL084W	BRO1	XVI:394037-396572	2535	15.5037	OK	15.8869	OK	12.4929	OK	17.7766	OK	14.0837	OK	13.2968	OK
YGL007W	BRP1	VII:483259-483637	378	20.6901	OK	18.678	OK	10.2143	OK	20.076	OK	15.0885	OK	17.3382	OK
YPR057W	BRR1	XVI:672470-673496	1026	18.9629	OK	14.9832	OK	13.4225	OK	15.5356	OK	13.8447	OK	14.8517	OK
YER172C	BRR2	V:529529-536021	6492	19.0442	OK	22.5344	OK	13.846	OK	23.6085	OK	25.53	OK	22.9439	OK
YGL247W	BRR6	VII:36932-37526	594	24.8843	OK	20.826	OK	16.6167	OK	20.3871	OK	19.276	OK	20.4121	OK
YOL077C	BRX1	XV:185847-186723	876	150.19	OK	147.146	OK	70.969	OK	158.069	OK	139.257	OK	131.107	OK
YDL037C	BSC1	IV:384600-385587	987	142.93	OK	334.522	OK	12.6726	OK	406.516	OK	362.859	OK	422.646	OK
YDR275W	BSC2	IV:1012251-1012959	708	23.3024	OK	20.2683	OK	26.9368	OK	17.8384	OK	21.0468	OK	17.269	OK
YLR465C	BSC3	XII:1067044-1067353	309	0	OK	0	OK	0	OK	0	OK	0	OK	0	OK
YNL269W	BSC4	XIV:137698-138094	396	7.3852	OK	7.87074	OK	3.22402	OK	9.75292	OK	5.68747	OK	3.17412	OK
YNR069C	BSC5	XIV:761122-762592	1470	3.40084	OK	3.02012	OK	4.20861	OK	5.50165	OK	3.86151	OK	3.78017	OK
YOL137W	BSC6	XV:65620-67114	1494	13.5509	OK	18.2696	OK	14.3275	OK	24.0721	OK	28.6789	OK	27.1735	OK
YBR290W	BSD2	II:782590-783556	966	11.7157	OK	11.2275	OK	8.74018	OK	14.0252	OK	10.621	OK	11.5181	OK
YPR171W	BSP1	XVI:883827-885558	1731	10.8966	OK	10.8302	OK	7.83329	OK	12.0364	OK	10.0825	OK	11.3643	OK
YFL025C	BST1	VI:84144-87234	3090	23.2843	OK	28.1345	OK	22.2243	OK	27.6967	OK	25.4948	OK	25.1431	OK
YGR142W	BTN2	VII:772453-773686	1233	3.45931	OK	6.22089	OK	2.78918	OK	10.4778	OK	9.20117	OK	5.57237	OK
YPL069C	BTS1	XVI:422884-423892	1008	11.0246	OK	10.9058	OK	9.14555	OK	12.5671	OK	10.5781	OK	11.2023	OK
YDR252W	BTT1	IV:963411-963861	450	7.04995	OK	4.97656	OK	2.66457	OK	6.8386	OK	4.82845	OK	5.82705	OK
YGR188C	BUB1	VII:872043-875109	3066	2.17053	OK	5.19362	OK	2.48587	OK	5.41917	OK	4.04325	OK	3.44609	OK
YMR055C	BUB2	XIII:386100-387021	921	24.171	OK	24.3711	OK	27.0124	OK	20.9941	OK	21.7417	OK	23.1337	OK
YOR026W	BUB3	XV:379780-380806	1026	13.0534	OK	13.9494	OK	15.6331	OK	10.8146	OK	10.0601	OK	10.8364	OK
YGL174W	BUD13	VII:174544-175345	801	5.80859	OK	7.67269	OK	4.35356	OK	10.2316	OK	8.13792	OK	7.39579	OK
YAR014C	BUD14	I:166741-168871	2130	20.6048	OK	23.0005	OK	13.4317	OK	24.5395	OK	21.8753	OK	23.0225	OK
YEL029C	BUD16	V:96857-97796	939	28.6367	OK	29.6437	OK	25.2878	OK	27.787	OK	31.6685	OK	29.5248	OK
YNR027W	BUD17	XIV:674922-675876	954	16.419	OK	21.9669	OK	12.4244	OK	26.7943	OK	30.3276	OK	29.139	OK
YJL188C	BUD19	X:76201-76510	309	887.333	OK	788.195	OK	1120.62	OK	852.527	OK	834.185	OK	1182.43	OK
YKL092C	BUD2	XI:266144-269459	3315	9.68601	OK	9.6738	OK	7.53087	OK	12.0633	OK	8.6746	OK	8.04351	OK
YLR074C	BUD20	XII:281955-282456	501	70.1269	OK	93.6959	OK	23.3827	OK	97.7485	OK	100.398	OK	91.3894	OK
YOR078W	BUD21	XV:472724-473369	645	73.6306	OK	83.447	OK	28.2185	OK	88.5908	OK	65.4678	OK	65.5894	OK
YMR014W	BUD22	XIII:298867-300427	1560	16.8176	OK	23.2881	OK	5.68109	OK	24.7927	OK	17.7865	OK	19.3631	OK
YCR047C	BUD23	III:210717-211545	828	7.99737	OK	11.5349	OK	5.77515	OK	11.0553	OK	11.6849	OK	11.8892	OK
YER014C-A	BUD25	V:183730-184700	462	5.62048	OK	10.1392	OK	9.53536	OK	10.5496	OK	7.9969	OK	8.06327	OK
YDR241W	BUD26	IV:945150-945438	288	3.26555	OK	4.57601	OK	2.43558	OK	0	OK	0	OK	3.56514	OK
YFL023W	BUD27	VI:90985-93376	2391	6.95782	OK	11.7043	OK	2.64374	OK	13.3496	OK	10.6802	OK	9.75219	OK
YLR062C	BUD28	XII:263576-263954	378	734.072	OK	640.73	OK	706.721	OK	583.082	OK	736.188	OK	914.911	OK
YCL014W	BUD3	III:96280-101191	4911	13.8833	OK	13.079	OK	11.3003	OK	13.1058	OK	11.708	OK	11.1637	OK
YDL151C	BUD30	IV:183317-183899	582	0	OK	0.303675	OK	0.25862	OK	0.347151	OK	0.298582	OK	0.848281	OK
YCR063W	BUD31	III:228317-228791	474	23.3594	OK	35.1853	OK	14.0867	OK	31.5064	OK	26.7167	OK	20.4566	OK
YGR262C	BUD32	VII:1016973-1017759	786	39.8885	OK	29.1783	OK	25.0809	OK	29.0469	OK	30.9219	OK	31.809	OK
YJR092W	BUD4	X:598734-603078	4344	17.9436	OK	12.5267	OK	12.5629	OK	9.70367	OK	7.90707	OK	7.26187	OK
YCR038C	BUD5	III:197620-199549	1929	3.2228	OK	4.34424	OK	2.71351	OK	4.99516	OK	4.02725	OK	3.2054	OK
YLR319C	BUD6	XII:769317-771684	2367	8.15739	OK	7.29141	OK	3.90406	OK	9.12531	OK	7.87612	OK	8.01487	OK
YOR299W	BUD7	XV:878434-880675	2241	16.0095	OK	12.4935	OK	14.2652	OK	12.9285	OK	14.2249	OK	12.8554	OK
YLR353W	BUD8	XII:834351-836163	1812	18.7078	OK	11.7691	OK	12.369	OK	12.8685	OK	9.63809	OK	8.51858	OK
YGR041W	BUD9	VII:577486-579130	1644	23.4298	OK	13.1468	OK	22.5037	OK	9.47769	OK	9.32808	OK	7.66956	OK
YDL099W	BUG1	IV:283418-284444	1026	10.9687	OK	12.4171	OK	5.56274	OK	15.4763	OK	7.76498	OK	7.55017	OK
YMR275C	BUL1	XIII:815650-818581	2931	12.9025	OK	14.3414	OK	12.346	OK	16.1773	OK	15.707	OK	14.8357	OK
YML111W	BUL2	XIII:46941-49704	2763	12.0131	OK	15.4165	OK	9.63879	OK	19.6476	OK	17.5676	OK	18.3421	OK
YLR226W	BUR2	XII:589353-590541	1188	28.0037	OK	31.9336	OK	11.4451	OK	38.5301	OK	34.5143	OK	40.9374	OK
YER159C	BUR6	V:491529-491958	429	29.2794	OK	37.5432	OK	21.483	OK	43.1527	OK	41.62	OK	32.0799	OK
YNL305C	BXI1	XIV:58897-59791	894	17.7052	OK	18.9728	OK	59.1727	OK	25.5585	OK	24.3595	OK	21.9374	OK
YKL005C	BYE1	XI:433092-434877	1785	10.5186	OK	11.2365	OK	10.515	OK	16.8842	OK	14.5046	OK	14.8166	OK
YHR114W	BZZ1	VIII:338082-339984	1902	9.61782	OK	12.3966	OK	6.94275	OK	13.0736	OK	10.56	OK	10.108	OK
YDR531W	CAB1	IV:1498231-1499335	1104	28.3563	OK	23.4952	OK	27.5298	OK	25.0117	OK	27.2539	OK	24.7423	OK
YIL083C	CAB2	IX:203555-204653	1098	32.6201	OK	23.3262	OK	30.5971	OK	28.6277	OK	31.6197	OK	26.9917	OK
YKL088W	CAB3	XI:275282-276998	1716	4.83929	OK	5.5966	OK	3.27712	OK	6.38186	OK	5.44737	OK	6.85919	OK
YGR277C	CAB4	VII:1045643-1046561	918	12.4701	OK	15.3508	OK	13.4775	OK	19.8586	OK	19.9465	OK	16.5622	OK
YDR196C	CAB5	IV:850273-850999	726	13.9243	OK	9.73788	OK	18.4938	OK	15.421	OK	11.0802	OK	8.68626	OK
YML102W	CAC2	XIII:68293-69700	1407	5.27611	OK	6.99229	OK	8.01161	OK	5.214	OK	7.24939	OK	6.96402	OK
YDR423C	CAD1	IV:1318045-1319275	1230	8.67355	OK	8.07545	OK	7.73774	OK	7.47642	OK	7.75509	OK	7.10211	OK
YNL278W	CAF120	XIV:113270-116453	3183	11.3903	OK	9.57745	OK	9.70317	OK	8.87951	OK	7.54026	OK	8.3289	OK
YGR134W	CAF130	VII:757769-761138	3369	11.2213	OK	12.4079	OK	8.49313	OK	11.6724	OK	12.6583	OK	11.5618	OK
YFL028C	CAF16	VI:79343-80213	870	45.5086	OK	39.3906	OK	34.8651	OK	37.0628	OK	42.842	OK	38.7063	OK
YOR276W	CAF20	XV:841332-841818	486	88.1737	OK	68.1905	OK	57.2563	OK	72.8649	OK	95.7159	OK	83.2219	OK
YKR036C	CAF4	XI:508701-510633	1932	9.33446	OK	13.2189	OK	6.22006	OK	11.9465	OK	12.3812	OK	13.2237	OK
YNL288W	CAF40	XIV:90302-91424	1122	51.0461	OK	52.4457	OK	42.8811	OK	51.5912	OK	45.4232	OK	40.7129	OK
YER048C	CAJ1	V:246981-248157	1176	29.4054	OK	28.216	OK	15.0397	OK	26.187	OK	25.0132	OK	21.2529	OK
YFL029C	CAK1	VI:78054-79161	1107	4.84954	OK	4.59338	OK	5.4077	OK	5.86245	OK	6.66648	OK	5.23537	OK
YPL048W	CAM1	XVI:464400-465648	1248	225.696	OK	189.782	OK	164.836	OK	188.458	OK	178.343	OK	155.205	OK
YEL063C	CAN1	V:31693-33466	1773	161.951	OK	159.815	OK	175.917	OK	255.883	OK	334.547	OK	309.448	OK
YKL007W	CAP1	XI:429301-430108	807	40.6786	OK	29.0419	OK	30.563	OK	35.8437	OK	25.5055	OK	19.1949	OK
YIL034C	CAP2	IX:289225-290089	864	62.1246	OK	44.4126	OK	59.3215	OK	47.4838	OK	36.0343	OK	35.6157	OK
YPL111W	CAR1	XVI:339943-340945	1002	36.752	OK	21.9727	OK	35.4606	OK	30.9405	OK	56.3744	OK	47.3369	OK
YLR438W	CAR2	XII:1012500-1013775	1275	20.8383	OK	117.79	OK	45.391	OK	132.662	OK	112.429	OK	105.748	OK
YML042W	CAT2	XIII:192787-194800	2013	3.87525	OK	7.75226	OK	4.02034	OK	8.68745	OK	7.64883	OK	8.15094	OK
YOR125C	CAT5	XV:559029-559731	702	6.58004	OK	4.89781	OK	11.6708	OK	4.96347	OK	5.01154	OK	4.7817	OK
YMR280C	CAT8	XIII:827027-831329	4302	12.5593	OK	9.15783	OK	10.1539	OK	9.9571	OK	8.87977	OK	8.38655	OK
YGR036C	CAX4	VII:558148-558868	720	47.6379	OK	58.7063	OK	40.6527	OK	63.3972	OK	68.3126	OK	74.0161	OK
YPL178W	CBC2	XVI:212157-212784	627	62.6045	OK	46.1728	OK	45.2304	OK	47.1395	OK	63.3392	OK	56.6552	OK
YJR060W	CBF1	X:548758-549814	1056	12.043	OK	15.4295	OK	7.22568	OK	15.4141	OK	12.5172	OK	11.063	OK
YGR140W	CBF2	VII:767428-770299	2871	10.0012	OK	12.3914	OK	6.33052	OK	12.0173	OK	10.2682	OK	9.07051	OK
YLR175W	CBF5	XII:506133-507585	1452	337.581	OK	341.98	OK	211.755	OK	310.079	OK	393.597	OK	371.966	OK
YNL161W	CBK1	XIV:332596-334867	2271	10.916	OK	11.9976	OK	8.63285	OK	13.2316	OK	12.7006	OK	13.661	OK
YJL209W	CBP1	X:38004-39969	1965	15.1597	OK	17.7785	OK	8.85181	OK	21.2906	OK	18.0029	OK	21.2903	OK
YHL038C	CBP2	VIII:23616-25509	1893	8.48704	OK	7.58801	OK	4.73953	OK	8.1459	OK	7.40231	OK	7.6618	OK
YPL215W	CBP3	XVI:147415-148423	1008	41.2085	OK	25.1252	OK	19.3723	OK	24.9813	OK	22.6826	OK	22.9498	OK
YGR174C	CBP4	VII:845892-846405	513	24.5054	OK	19.6258	OK	13.8538	OK	19.826	OK	11.219	OK	12.2442	OK
YBR120C	CBP6	II:480434-480923	489	24.0638	OK	12.8836	OK	13.7139	OK	12.7946	OK	8.63999	OK	11.4668	OK
YIL043C	CBR1	IX:274071-274926	855	213.757	OK	171.311	OK	191.054	OK	137.887	OK	175.952	OK	146.17	OK
YDL069C	CBS1	IV:333120-333810	690	16.293	OK	11.8055	OK	12.1215	OK	13.8476	OK	20.5137	OK	15.9632	OK
YDR197W	CBS2	IV:851227-852397	1170	10.0178	OK	8.92702	OK	10.1161	OK	11.1856	OK	8.54891	OK	8.25665	OK
YKL208W	CBT1	XI:47156-47972	816	5.05427	OK	6.59707	OK	4.19072	OK	6.9488	OK	6.61733	OK	4.64212	OK
YER168C	CCA1	V:521028-522669	1641	18.0983	OK	20.8549	OK	12.9831	OK	22.8116	OK	23.2015	OK	21.8072	OK
YLR220W	CCC1	XII:576824-577793	969	73.6863	OK	67.8836	OK	75.3426	OK	72.1182	OK	77.4358	OK	73.0235	OK
YDR270W	CCC2	IV:1005674-1008689	3015	5.91941	OK	5.76509	OK	7.13626	OK	5.90117	OK	4.98719	OK	5.97663	OK
YKL011C	CCE1	XI:420154-421216	1062	11.5505	OK	9.78969	OK	8.48845	OK	12.1146	OK	7.85075	OK	7.75189	OK
YGR217W	CCH1	VII:924695-930815	6120	18.7463	OK	19.7345	OK	17.6288	OK	22.2161	OK	23.3359	OK	21.1677	OK
YPR025C	CCL1	XVI:613376-614558	1182	11.6466	OK	9.60522	OK	5.58109	OK	11.5851	OK	8.36924	OK	9.81893	OK
YGR150C	CCM1	VII:790458-793053	2595	15.9	OK	15.188	OK	6.34502	OK	16.7007	OK	14.115	OK	13.554	OK
YKR066C	CCP1	XI:566112-567198	1086	71.2427	OK	88.4169	OK	115.353	OK	66.6499	OK	49.5449	OK	45.4719	OK
YAL021C	CCR4	I:110845-113359	2514	18.4363	OK	18.0329	OK	14.1402	OK	20.7559	OK	16.4045	OK	16.5219	OK
YMR038C	CCS1	XIII:347510-348260	750	29.7583	OK	31.4669	OK	25.5377	OK	28.4137	OK	28.791	OK	25.5003	OK
YIL142W	CCT2	IX:83301-84885	1584	63.8561	OK	68.2803	OK	43.6307	OK	64.2139	OK	71.4985	OK	67.8161	OK
YJL014W	CCT3	X:407557-409162	1605	70.073	OK	78.5552	OK	52.3621	OK	73.6221	OK	80.0251	OK	77.7001	OK
YDL143W	CCT4	IV:199995-201582	1587	81.6136	OK	81.1098	OK	60.8583	OK	75.816	OK	98.1868	OK	89.2979	OK
YJR064W	CCT5	X:555913-557602	1689	73.1187	OK	77.8207	OK	52.8691	OK	77.6844	OK	78.5437	OK	79.0701	OK
YDR188W	CCT6	IV:836420-838061	1641	77.747	OK	78.3707	OK	61.5024	OK	64.7414	OK	84.7018	OK	75.6276	OK
YJL111W	CCT7	X:207876-209529	1653	66.0449	OK	69.9815	OK	34.336	OK	66.8829	OK	69.2751	OK	62.6706	OK
YJL008C	CCT8	X:419956-421663	1707	61.485	OK	60.0192	OK	47.0687	OK	58.2986	OK	70.228	OK	65.7372	OK
YLR110C	CCW12	XII:369696-370098	402	62890.7	OK	68152	OK	100062	OK	34250.7	OK	35808.9	OK	37420.1	OK
YLR390W-A	CCW14	XII:903723-904440	717	561.83	OK	984.394	OK	612.79	OK	963.85	OK	675.007	OK	941.827	OK
YBR131W	CCZ1	II:497162-499277	2115	6.40839	OK	6.51519	OK	4.87062	OK	8.72399	OK	5.37333	OK	6.5914	OK
YLR307W	CDA1	XII:745619-746525	906	1.43951	OK	1.37872	OK	1.37768	OK	2.18352	OK	1.26341	OK	1.20813	OK
YLR308W	CDA2	XII:747936-748875	939	0.0776561	OK	0.389039	OK	0.104928	OK	0.273316	OK	1.02754	OK	1.01161	OK
YDR182W	CDC1	IV:827581-829057	1476	23.0093	OK	20.8639	OK	19.378	OK	22.6552	OK	20.4434	OK	14.9952	OK
YCR002C	CDC10	III:117379-118348	969	82.8914	OK	62.1166	OK	61.0208	OK	70.8008	OK	62.7645	OK	56.6085	OK
YJR076C	CDC11	X:575353-576601	1248	24.5946	OK	20.3779	OK	19.98	OK	28.2526	OK	21.5797	OK	20.2951	OK
YHR107C	CDC12	VIII:326812-328036	1224	32.3438	OK	31.5773	OK	22.2692	OK	33.2518	OK	34.0061	OK	34.1563	OK
YLR215C	CDC123	XII:570775-571858	1083	14.936	OK	19.0737	OK	11.1942	OK	15.2398	OK	15.3066	OK	15.3288	OK
YDL220C	CDC13	IV:62243-65018	2775	6.55261	OK	6.77537	OK	4.77547	OK	7.08212	OK	5.84926	OK	5.96943	OK
YFR028C	CDC14	VI:208412-210068	1656	29.2149	OK	29.4566	OK	25.7752	OK	24.4217	OK	28.3249	OK	23.7558	OK
YAR019C	CDC15	I:172210-175135	2925	10.7955	OK	9.83622	OK	9.41747	OK	10.839	OK	10.3355	OK	9.55855	OK
YKL022C	CDC16	XI:394725-397248	2523	12.6891	OK	12.4868	OK	10.8213	OK	14.7809	OK	15.2219	OK	14.589	OK
YAL038W	CDC19	I:71785-73288	1503	1116.78	OK	836.145	OK	1549.78	OK	651.319	OK	750.591	OK	693.78	OK
YGL116W	CDC20	VII:289808-291641	1833	13.3179	OK	6.22311	OK	10.4274	OK	7.62718	OK	6.22625	OK	6.07606	OK
YOR074C	CDC21	XV:466674-467589	915	9.8761	OK	14.7578	OK	13.2728	OK	11.6338	OK	14.9474	OK	8.80556	OK
YHR166C	CDC23	VIII:437169-439050	1881	5.7371	OK	6.08671	OK	4.96109	OK	6.21171	OK	5.79373	OK	5.98525	OK
YAL041W	CDC24	I:62839-65404	2565	19.2516	OK	18.0634	OK	15.8252	OK	19.3836	OK	17.5217	OK	17.3117	OK
YLR310C	CDC25	XII:752223-756993	4770	28.5066	OK	29.3972	OK	22.2064	OK	32.1966	OK	30.6741	OK	30.4832	OK
YFR036W	CDC26	VI:226962-227337	375	10.4339	OK	20.1216	OK	4.87917	OK	24.932	OK	19.169	OK	20.9553	OK
YBL084C	CDC27	II:67168-69445	2277	12.1648	OK	12.9568	OK	10.4677	OK	16.3246	OK	16.2281	OK	16.292	OK
YBR160W	CDC28	II:560077-560974	897	22.6762	OK	29.6857	OK	31.0997	OK	24.005	OK	33.2698	OK	28.1727	OK
YLR314C	CDC3	XII:762574-764137	1563	37.6297	OK	37.1608	OK	24.9913	OK	34.4156	OK	34.515	OK	33.114	OK
YOR257W	CDC31	XV:811007-811493	486	12.8927	OK	12.5142	OK	7.46315	OK	15.286	OK	10.8249	OK	11.3292	OK
YOL139C	CDC33	XV:60382-61024	642	558.261	OK	458.777	OK	297.974	OK	391.861	OK	448.603	OK	417.359	OK
YDR054C	CDC34	IV:561439-562327	888	38.9803	OK	40.3882	OK	36.6093	OK	55.817	OK	59.2642	OK	58.2295	OK
YDL165W	CDC36	IV:164289-164865	576	25.7242	OK	19.7361	OK	22.8732	OK	21.2239	OK	27.2175	OK	24.6241	OK
YDR168W	CDC37	IV:790327-791848	1521	30.9541	OK	32.9309	OK	14.9153	OK	39.765	OK	26.5325	OK	20.7909	OK
YCR093W	CDC39	III:280116-286443	6327	52.6954	OK	56.3074	OK	38.1211	OK	59.5993	OK	56.833	OK	51.4971	OK
YFL009W	CDC4	VI:116144-118484	2340	22.9333	OK	23.6296	OK	18.6581	OK	22.803	OK	25.4451	OK	21.9493	OK
YDR364C	CDC40	IV:1202842-1204210	1368	11.5508	OK	14.0822	OK	8.01937	OK	18.9448	OK	14.2894	OK	16.5323	OK
YLR229C	CDC42	XII:604211-604787	576	142.88	OK	144.626	OK	186.139	OK	143.585	OK	169.013	OK	153.219	OK
YGL155W	CDC43	VII:214080-215211	1131	33.1344	OK	28.684	OK	21.7202	OK	26.5744	OK	22.7208	OK	23.13	OK
YLR103C	CDC45	XII:343988-345941	1953	5.14376	OK	8.60162	OK	5.86808	OK	7.16943	OK	7.25872	OK	5.89106	OK
YDL126C	CDC48	IV:236156-238664	2508	88.7877	OK	96.0553	OK	111.397	OK	100.313	OK	108.238	OK	83.4005	OK
YMR001C	CDC5	XIII:269018-271136	2118	21.732	OK	13.1858	OK	17.5894	OK	9.98225	OK	8.63205	OK	7.6886	OK
YCR094W	CDC50	III:286761-287937	1176	19.1721	OK	18.4025	OK	15.4464	OK	20.6449	OK	18.6508	OK	17.1265	OK
YDL132W	CDC53	IV:224303-226751	2448	14.1106	OK	11.6951	OK	16.0004	OK	15.5471	OK	12.0824	OK	10.4628	OK
YGL190C	CDC55	VII:145808-147389	1581	21.5329	OK	16.2427	OK	22.3801	OK	22.2604	OK	16.1035	OK	15.2636	OK
YJL194W	CDC6	X:69337-70879	1542	15.318	OK	16.4323	OK	9.4372	OK	12.5985	OK	12.8566	OK	12.2456	OK
YPL160W	CDC60	XVI:246989-250262	3273	174.331	OK	181.562	OK	99.1588	OK	175.84	OK	200.37	OK	174.074	OK
tQ(CUG)M	CDC65	XIII:808245-808317	72	0	OK	0	OK	328.416	OK	0	OK	0	OK	0	OK
YDL017W	CDC7	IV:424208-425732	1524	3.68854	OK	5.64714	OK	4.02453	OK	5.14736	OK	5.76598	OK	4.48826	OK
YLR418C	CDC73	XII:956913-958095	1182	17.8893	OK	12.8507	OK	12.7634	OK	13.7949	OK	14.9637	OK	12.0165	OK
YJR057W	CDC8	X:544061-544712	651	23.6726	OK	22.4342	OK	13.6794	OK	17.4543	OK	15.9655	OK	14.0245	OK
YDL164C	CDC9	IV:164986-167254	2268	7.40974	OK	11.887	OK	9.65633	OK	9.56223	OK	10.049	OK	8.11243	OK
YLR245C	CDD1	XII:626501-626930	429	19.823	OK	30.6184	OK	27.5945	OK	33.0333	OK	44.6134	OK	39.8906	OK
YGL003C	CDH1	VII:492473-494174	1701	16.5274	OK	15.9056	OK	14.8827	OK	15.5471	OK	14.6784	OK	13.993	OK
YBR029C	CDS1	II:296368-297742	1374	259.505	OK	249.193	OK	271.363	OK	212.836	OK	217.25	OK	211.386	OK
YMR213W	CEF1	XIII:693380-695153	1773	5.47707	OK	6.64872	OK	3.42882	OK	8.96473	OK	7.84695	OK	7.53482	OK
YGL130W	CEG1	VII:266144-267524	1380	13.2811	OK	11.6485	OK	10.0898	OK	12.3062	OK	13.3265	OK	11.053	OK
YER061C	CEM1	V:278297-279626	1329	28.137	OK	26.9701	OK	12.3619	OK	26.0432	OK	25.9144	OK	26.4254	OK
YMR168C	CEP3	XIII:597331-599158	1827	15.3607	OK	15.1684	OK	13.7434	OK	13.4917	OK	14.5397	OK	14.3354	OK
YPL228W	CET1	XVI:118381-120031	1650	13.8496	OK	13.0624	OK	10.6837	OK	15.696	OK	8.98709	OK	12.1185	OK
YOR112W	CEX1	XV:531507-533793	2286	11.9681	OK	13.0851	OK	11.8179	OK	12.444	OK	12.9306	OK	11.5475	OK
YIL003W	CFD1	IX:349121-350003	882	12.7687	OK	11.5331	OK	11.1207	OK	10.1112	OK	16.2778	OK	15.9691	OK
YDR301W	CFT1	IV:1063351-1067425	4074	13.2734	OK	12.5903	OK	13.0805	OK	14.4764	OK	15.3106	OK	13.731	OK
YLR115W	CFT2	XII:377984-380564	2580	11.3667	OK	9.02215	OK	7.51668	OK	9.14202	OK	10.9637	OK	9.52033	OK
YML036W	CGI121	XIII:205641-206293	546	23.466	OK	29.5212	OK	26.216	OK	25.3775	OK	20.0009	OK	18.499	OK
YGL029W	CGR1	VII:440062-440425	363	48.2991	OK	66.2357	OK	12.0351	OK	77.1883	OK	42.356	OK	44.8812	OK
YCL064C	CHA1	III:15797-16880	1083	1.63991	OK	3.42018	OK	2.68926	OK	3.82073	OK	5.01715	OK	3.43828	OK
YLR098C	CHA4	XII:337526-339473	1947	9.17139	OK	9.72869	OK	7.3355	OK	10.2543	OK	9.2668	OK	8.59942	OK
YGL206C	CHC1	VII:102542-107504	4962	93.8821	OK	77.0472	OK	80.2777	OK	81.8449	OK	79.5701	OK	69.7132	OK
YER164W	CHD1	V:505391-509798	4407	18.6814	OK	20.3804	OK	12.7241	OK	20.0007	OK	18.2323	OK	18.1498	OK
YBR274W	CHK1	II:749593-751177	1584	17.8753	OK	17.2892	OK	19.3896	OK	16.8885	OK	17.9932	OK	15.9142	OK
YPL008W	CHL1	XVI:539384-541970	2586	6.86755	OK	8.50492	OK	6.0006	OK	9.46174	OK	8.49484	OK	8.45736	OK
YDR254W	CHL4	IV:965112-966489	1377	12.4702	OK	11.4432	OK	15.2362	OK	16.0966	OK	12.2075	OK	10.5861	OK
YER026C	CHO1	V:207643-208474	831	265.429	OK	186.77	OK	460.179	OK	166.714	OK	199.642	OK	162.507	OK
YGR157W	CHO2	VII:802439-805049	2610	282.551	OK	156.269	OK	299.662	OK	152.286	OK	169.722	OK	148.773	OK
YNL192W	CHS1	XIV:276501-279897	3396	48.0103	OK	52.6608	OK	57.8366	OK	56.9129	OK	45.2112	OK	37.495	OK
YBR038W	CHS2	II:311897-314789	2892	51.7231	OK	26.5112	OK	43.6607	OK	19.9622	OK	18.6005	OK	14.491	OK
YBR023C	CHS3	II:284427-287925	3498	70.1575	OK	82.6903	OK	68.2648	OK	87.6088	OK	89.2941	OK	77.9867	OK
YLR330W	CHS5	XII:787663-789679	2016	33.2849	OK	30.2815	OK	19.3544	OK	31.4083	OK	28.9386	OK	27.2453	OK
YJL099W	CHS6	X:239413-241654	2241	6.37832	OK	6.15987	OK	5.46936	OK	6.72373	OK	6.33858	OK	5.83686	OK
YHR142W	CHS7	VIII:383537-384488	951	102.998	OK	123.041	OK	130.319	OK	122.36	OK	130.866	OK	127.092	OK
YER030W	CHZ1	V:213436-213898	462	85.3871	OK	77.2954	OK	26.9943	OK	72.056	OK	52.3962	OK	34.6989	OK
YDR267C	CIA1	IV:1002509-1003502	993	17.1402	OK	14.9742	OK	14.2119	OK	15.951	OK	17.4785	OK	16.1796	OK
YHR052W	CIC1	VIII:210847-211978	1131	134.255	OK	162.243	OK	51.1689	OK	161.523	OK	131.652	OK	145.316	OK
YMR198W	CIK1	XIII:659744-661529	1785	8.83459	OK	10.7646	OK	7.36475	OK	9.22937	OK	7.98428	OK	6.83218	OK
YOR349W	CIN1	XV:989788-992833	3045	11.5257	OK	14.9747	OK	8.84556	OK	15.0402	OK	12.6936	OK	11.9554	OK
YPL241C	CIN2	XVI:95371-96258	807	17.352	OK	23.5558	OK	20.6812	OK	20.047	OK	17.5817	OK	13.5644	OK
YMR138W	CIN4	XIII:545154-545730	576	16.0015	OK	14.3952	OK	9.19835	OK	15.6062	OK	11.9738	OK	10.123	OK
YOR028C	CIN5	XV:383532-384420	888	1.17564	OK	2.73227	OK	2.64425	OK	3.5952	OK	3.21475	OK	2.62358	OK
YEL061C	CIN8	V:36534-39537	3003	8.89027	OK	8.58368	OK	8.83355	OK	8.67753	OK	7.36486	OK	7.01952	OK
YGR207C	CIR1	VII:910842-911628	786	52.2185	OK	41.6156	OK	32.6576	OK	51.2435	OK	46.5149	OK	45.4304	OK
YOR356W	CIR2	XV:1007220-1009116	1896	22.5692	OK	24.3435	OK	15.062	OK	26.1689	OK	28.1289	OK	25.4389	OK
YDR022C	CIS1	IV:488071-488662	591	4.92482	OK	8.39701	OK	6.20325	OK	12.0831	OK	9.86539	OK	8.51722	OK
YJL158C	CIS3	X:122264-122948	684	2414.89	OK	3192.54	OK	1740.5	OK	1788.16	OK	1862.4	OK	1914.46	OK
YNR001C	CIT1	XIV:629621-631061	1440	185.139	OK	67.8935	OK	119.61	OK	70.5416	OK	73.9993	OK	60.9759	OK
YCR005C	CIT2	III:120945-122328	1383	55.6992	OK	47.8261	OK	79.5405	OK	48.3862	OK	60.9496	OK	58.7203	OK
YPR001W	CIT3	XVI:556376-557837	1461	5.59413	OK	4.84653	OK	3.67916	OK	3.77082	OK	4.16924	OK	3.9782	OK
YIL035C	CKA1	IX:287789-288908	1119	40.188	OK	37.3334	OK	17.6825	OK	39.9384	OK	30.3106	OK	31.1185	OK
YOR061W	CKA2	XV:441533-442553	1020	39.43	OK	38.8422	OK	22.866	OK	48.4136	OK	45.4678	OK	38.4965	OK
YGL019W	CKB1	VII:458155-458992	837	45.472	OK	43.2274	OK	33.7726	OK	39.8607	OK	42.0412	OK	39.2255	OK
YOR039W	CKB2	XV:405767-406544	777	59.9922	OK	62.9773	OK	50.2482	OK	59.8736	OK	66.4791	OK	59.0214	OK
YLR133W	CKI1	XII:408444-410193	1749	20.3733	OK	13.0115	OK	22.4171	OK	13.0923	OK	15.1502	OK	12.8425	OK
YBR135W	CKS1	II:504853-505306	453	56.7489	OK	53.7136	OK	42.0524	OK	60.4187	OK	67.4409	OK	60.4415	OK
YNL298W	CLA4	XIV:68914-71443	2529	9.80484	OK	14.1609	OK	7.60998	OK	12.7385	OK	13.2312	OK	13.9527	OK
YGR108W	CLB1	VII:703635-705051	1416	28.6503	OK	24.0013	OK	26.6405	OK	15.9573	OK	12.2583	OK	12.8225	OK
YPR119W	CLB2	XVI:771652-773128	1476	50.659	OK	34.0917	OK	29.8029	OK	25.9145	OK	18.2117	OK	13.0264	OK
YDL155W	CLB3	IV:176772-178056	1284	14.5342	OK	16.109	OK	15.5799	OK	15.5169	OK	18.1161	OK	17.2131	OK
YLR210W	CLB4	XII:562007-563390	1383	7.42145	OK	7.37634	OK	6.70305	OK	8.12107	OK	7.78608	OK	9.07078	OK
YPR120C	CLB5	XVI:773874-775182	1308	5.34837	OK	7.30756	OK	5.54059	OK	7.29925	OK	6.2582	OK	6.09053	OK
YGR109C	CLB6	VII:705358-706501	1143	4.46859	OK	8.78908	OK	8.59791	OK	10.1911	OK	9.47933	OK	8.25887	OK
YGR167W	CLC1	VII:832455-833157	702	72.0711	OK	47.9788	OK	38.7751	OK	58.4884	OK	38.2145	OK	30.2739	OK
YGR110W	CLD1	VII:713708-715046	1338	11.9901	OK	11.1287	OK	12.9494	OK	12.6412	OK	10.9502	OK	9.91974	OK
YLR117C	CLF1	XII:382470-384534	2064	11.9186	OK	14.1066	OK	7.74183	OK	15.9584	OK	12.0241	OK	11.7166	OK
YGL215W	CLG1	VII:87980-89339	1359	200.13	OK	276.323	OK	118.655	OK	303.986	OK	260.698	OK	262.5	OK
YMR199W	CLN1	XIII:662643-664284	1641	36.0006	OK	35.9757	OK	40.6465	OK	31.8974	OK	22.0586	OK	23.7626	OK
YPL256C	CLN2	XVI:64976-66614	1638	51.6413	OK	59.2258	OK	48.7879	OK	45.0699	OK	38.3596	OK	35.274	OK
YAL040C	CLN3	I:65777-67520	1743	94.4201	OK	134.217	OK	59.75	OK	156.445	OK	118.407	OK	138.638	OK
YOR250C	CLP1	XV:800969-802307	1338	12.6115	OK	8.54429	OK	11.273	OK	8.72538	OK	12.5216	OK	10.8311	OK
YMR012W	CLU1	XIII:291133-294967	3834	191.897	OK	135.897	OK	56.1389	OK	108.327	OK	109.498	OK	102.857	OK
YKL137W	CMC1	XI:185956-186292	336	89.4446	OK	45.0515	OK	38.1023	OK	41.6981	OK	42.9465	OK	31.2287	OK
YBL059C-A	CMC2	II:110124-110539	330	113.908	OK	52.6756	OK	58.0781	OK	65.4133	OK	48.7039	OK	52.3738	OK
YMR194C-B	CMC4	XIII:652593-652887	222	269.922	OK	346.381	OK	211.441	OK	244.698	OK	284.857	OK	346.641	OK
YBR109C	CMD1	II:457918-458362	444	211.811	OK	196.879	OK	231.185	OK	224.458	OK	278.949	OK	234.792	OK
YFR014C	CMK1	VI:172536-173877	1341	14.776	OK	12.7501	OK	19.2989	OK	18.4613	OK	19.419	OK	17.2803	OK
YOL016C	CMK2	XV:294776-296120	1344	16.6922	OK	13.9972	OK	27.5438	OK	19.4501	OK	13.4795	OK	11.2297	OK
YML057W	CMP2	XIII:160179-161994	1815	23.1948	OK	16.8724	OK	21.2196	OK	17.9765	OK	15.1198	OK	13.4876	OK
YLR003C	CMS1	XII:156854-157730	876	50.8019	OK	61.6795	OK	24.1464	OK	62.9901	OK	53.8994	OK	57.1976	OK
YLR433C	CNA1	XII:1004346-1006008	1662	14.4348	OK	15.4404	OK	13.1096	OK	18.4295	OK	16.0294	OK	13.3775	OK
YKL190W	CNB1	XI:82946-83550	528	35.9851	OK	34.9028	OK	36.1953	OK	43.873	OK	47.6287	OK	41.0233	OK
YAL058W	CNE1	I:37463-38972	1509	7.23455	OK	8.65405	OK	5.09268	OK	8.99552	OK	11.9914	OK	11.6482	OK
YDR357C	CNL1	IV:1189198-1189567	369	94.4171	OK	108.729	OK	67.0626	OK	140.139	OK	74.5402	OK	74.8809	OK
YNL225C	CNM67	XIV:222723-224469	1746	9.79201	OK	12.458	OK	7.09978	OK	11.8201	OK	9.05282	OK	7.31732	OK
YFR046C	CNN1	VI:243073-244159	1086	5.76622	OK	7.36545	OK	3.57724	OK	8.17628	OK	6.40185	OK	5.61397	OK
YBR155W	CNS1	II:549770-550928	1158	31.032	OK	38.1952	OK	5.63375	OK	46.725	OK	40.7374	OK	42.8569	OK
YIL157C	COA1	IX:46948-47542	594	49.1881	OK	32.7555	OK	30.9189	OK	30.3552	OK	25.9275	OK	25.6835	OK
YPL189C-A	COA2	XVI:188306-188513	207	419.341	OK	366.745	OK	326.182	OK	344.299	OK	393.378	OK	340.772	OK
YJL062W-A	COA3	X:316722-316980	258	300.027	OK	187.861	OK	214.27	OK	165.114	OK	170.277	OK	149.177	OK
YLR218C	COA4	XII:573465-573918	453	2.65803	OK	3.34182	OK	2.88257	OK	4.04612	OK	4.28309	OK	2.78944	OK
Q0105	COB	MT:36539-43647	1158	1161.81	OK	1126.57	OK	2575.94	OK	1479.72	OK	2883.73	OK	2777.18	OK
YLL050C	COF1	XII:39803-40414	432	494.871	OK	340.917	OK	622.993	OK	328.046	OK	474.529	OK	405.833	OK
YGL223C	COG1	VII:79111-80365	1254	22.7714	OK	18.3822	OK	15.6749	OK	17.0438	OK	17.0334	OK	15.757	OK
YGR120C	COG2	VII:730032-730821	789	20.7557	OK	20.5796	OK	15.7055	OK	23.091	OK	17.1593	OK	17.1735	OK
YER157W	COG3	V:484787-487193	2406	14.6175	OK	13.4618	OK	11.5372	OK	15.2433	OK	13.6768	OK	12.2293	OK
YPR105C	COG4	XVI:736983-739569	2586	18.2469	OK	14.5613	OK	14.6242	OK	16.9172	OK	14.9408	OK	15.9362	OK
YNL051W	COG5	XIV:532658-533870	1212	13.8911	OK	11.5936	OK	11.4779	OK	14.0545	OK	9.17588	OK	11.9456	OK
YNL041C	COG6	XIV:549467-551987	2520	15.2519	OK	12.3552	OK	9.4088	OK	13.275	OK	10.5646	OK	10.6488	OK
YGL005C	COG7	VII:489707-490547	840	18.9133	OK	20.2332	OK	13.173	OK	24.7503	OK	15.4993	OK	17.2189	OK
YML071C	COG8	XIII:129748-131572	1824	7.46919	OK	8.87183	OK	3.97845	OK	10.2863	OK	10.4225	OK	8.30278	OK
YDL145C	COP1	IV:194570-198176	3606	117.884	OK	111.032	OK	95.4212	OK	110.068	OK	112.628	OK	103.194	OK
YBR003W	COQ1	II:242808-244230	1422	14.7893	OK	7.31484	OK	16.9561	OK	8.51642	OK	7.11401	OK	7.6836	OK
YOL008W	COQ10	XV:310311-310935	624	13.3261	OK	12.6989	OK	12.5657	OK	13.4262	OK	15.0526	OK	16.8001	OK
YNR041C	COQ2	XIV:700540-701659	1119	11.2986	OK	12.1875	OK	22.4154	OK	10.9831	OK	13.367	OK	14.9775	OK
YOL096C	COQ3	XV:138106-139045	939	2.97525	OK	2.34923	OK	4.61116	OK	4.03718	OK	3.43967	OK	3.8288	OK
YDR204W	COQ4	IV:858136-859144	1008	8.94557	OK	10.2578	OK	16.493	OK	12.5531	OK	11.0093	OK	9.53655	OK
YML110C	COQ5	XIII:50030-50954	924	57.806	OK	35.3114	OK	47.1581	OK	25.5808	OK	26.5082	OK	24.0685	OK
YGR255C	COQ6	VII:1002522-1003962	1440	18.0796	OK	12.9738	OK	24.3178	OK	14.5937	OK	19.7908	OK	14.8371	OK
YGL119W	COQ8	VII:284441-285947	1506	9.98157	OK	11.0666	OK	5.9778	OK	16.6651	OK	11.9782	OK	14.2677	OK
YLR201C	COQ9	XII:549510-550293	783	36.7511	OK	26.4791	OK	65.3426	OK	31.723	OK	34.3108	OK	32.1984	OK
YBL045C	COR1	II:134142-135516	1374	373.459	OK	193.319	OK	185.087	OK	151.049	OK	116.435	OK	105.384	OK
YNL336W	COS1	XIV:8329-9475	1146	7.63863	OK	6.43245	OK	23.4742	OK	6.40215	OK	7.48337	OK	5.65669	OK
YNR075W	COS10	XIV:779915-781040	1125	17.7045	OK	14.2777	OK	21.2244	OK	8.38308	OK	13.4	OK	10.9143	OK
YBR203W	COS111	II:629167-631942	2775	26.3946	OK	23.6629	OK	15.5602	OK	28.458	OK	25.0433	OK	23.6212	OK
YGL263W	COS12	VII:2789-3932	1143	1.03314	OK	0.106884	OK	0.917898	OK	0.896624	OK	1.21328	OK	1.4386	OK
YBR302C	COS2	II:810339-811479	1140	0	OK	0	OK	0	OK	0	OK	0	OK	0	OK
YML132W	COS3	XIII:7243-8383	1140	0	OK	0	OK	0	OK	0	OK	0	OK	0	OK
YFL062W	COS4	VI:6425-7565	1140	0.156573	OK	0.232138	OK	0.973206	OK	0.276499	OK	0.382307	OK	0.569325	OK
YJR161C	COS5	X:742847-743999	1152	1.73375	OK	3.35956	OK	5.02367	OK	1.90582	OK	2.72609	OK	2.37953	OK
YGR295C	COS6	VII:1081583-1082729	1146	46.618	OK	34.0445	OK	116.054	OK	36.8301	OK	42.7497	OK	40.9165	OK
YDL248W	COS7	IV:1801-2953	1152	2.70095	OK	3.47008	OK	13.1344	OK	3.20259	OK	4.99233	OK	3.80992	OK
YHL048W	COS8	VIII:6400-7546	1146	23.3164	OK	10.1485	OK	42.4324	OK	23.636	OK	9.44073	OK	16.546	OK
YKL219W	COS9	XI:14484-15708	1224	19.0856	OK	25.3645	OK	30.5793	OK	22.9832	OK	25.995	OK	22.7962	OK
YOR316C	COT1	XV:906235-907555	1320	36.6884	OK	33.1613	OK	46.7403	OK	30.5089	OK	34.6988	OK	29.9814	OK
Q0045	COX1	MT:13817-26701	1605	1555.54	OK	1602.11	OK	2291.36	OK	1634.85	OK	2746.04	OK	2565.87	OK
YPL172C	COX10	XVI:224352-225741	1389	18.6646	OK	12.0816	OK	14.9174	OK	11.1305	OK	11.1188	OK	8.55759	OK
YPL132W	COX11	XVI:301715-302618	903	12.4627	OK	10.3303	OK	7.76198	OK	10.3525	OK	8.71019	OK	7.60964	OK
YLR038C	COX12	XII:224920-225172	252	853.687	OK	434.967	OK	630.903	OK	402.651	OK	371.55	OK	345.431	OK
YGL191W	COX13	VII:144807-145197	390	317.342	OK	205.479	OK	267.151	OK	158.479	OK	228.889	OK	189.951	OK
YML129C	COX14	XIII:14540-14753	213	123.297	OK	34.8902	OK	74.6415	OK	53.6135	OK	78.1365	OK	67.9426	OK
YER141W	COX15	V:453458-454919	1461	38.2618	OK	34.5499	OK	83.9643	OK	31.8821	OK	33.5521	OK	36.445	OK
YJL003W	COX16	X:432643-433000	357	11.8678	OK	7.30904	OK	19.8365	OK	13.1527	OK	10.7037	OK	13.0746	OK
YLL009C	COX17	XII:131204-131414	210	226.769	OK	67.765	OK	51.2413	OK	72.0136	OK	34.2871	OK	31.8137	OK
YGR062C	COX18	VII:616327-617278	951	15.6958	OK	17.6203	OK	21.6503	OK	20.8925	OK	20.9539	OK	22.4027	OK
YLL018C-A	COX19	XII:108675-108972	297	86.9231	OK	101.652	OK	36.336	OK	86.3632	OK	81.4801	OK	72.8462	OK
Q0250	COX2	MT:73757-74513	756	2816.2	OK	2646.75	OK	3304.42	OK	3469.46	OK	4829.48	OK	4288.28	OK
YDR231C	COX20	IV:926292-926910	618	12.0766	OK	11.8126	OK	14.6813	OK	16.0952	OK	18.3774	OK	17.5712	OK
YHR116W	COX23	VIII:341664-342120	456	10.297	OK	8.3344	OK	2.96299	OK	7.62802	OK	5.45317	OK	5.28526	OK
Q0275	COX3	MT:79212-80022	810	1845.65	OK	1675.32	OK	2405.47	OK	1775.53	OK	3244.19	OK	2830.86	OK
YGL187C	COX4	VII:149703-150171	468	400.893	OK	221.411	OK	389.291	OK	187.428	OK	219.444	OK	186.111	OK
YNL052W	COX5A	XIV:531724-532186	462	381.519	OK	212.43	OK	259.602	OK	170.132	OK	168.783	OK	157.462	OK
YIL111W	COX5B	IX:155221-155765	456	21.5567	OK	27.2557	OK	44.9545	OK	35.0268	OK	28.5291	OK	21.9087	OK
YHR051W	COX6	VIII:209704-210151	447	435.008	OK	251.264	OK	251.005	OK	188.348	OK	227.558	OK	151.125	OK
YMR256C	COX7	XIII:778944-779127	183	1237.37	OK	727.575	OK	900.871	OK	600.34	OK	617.275	OK	508.326	OK
YLR395C	COX8	XII:909728-909965	237	1084.85	OK	594.743	OK	691.58	OK	534.412	OK	488.719	OK	343.463	OK
YDL067C	COX9	IV:334216-334396	180	2863.4	OK	1845.48	OK	2293.01	OK	1553.38	OK	1330.46	OK	1392.1	OK
YKL179C	COY1	XI:110463-112503	2040	16.7515	OK	12.7887	OK	10.5576	OK	14.8584	OK	10.2887	OK	9.42422	OK
YOR303W	CPA1	XV:882898-884134	1236	262.067	OK	443.842	OK	311.812	OK	553.048	OK	652.316	OK	606.365	OK
YJR109C	CPA2	X:629584-632941	3357	210.403	OK	187.589	OK	279.269	OK	204.217	OK	292.37	OK	255.574	OK
YGR247W	CPD1	VII:984965-985685	720	14.7617	OK	6.06031	OK	15.5004	OK	8.66396	OK	6.17695	OK	6.01036	OK
YDR155C	CPR1	IV:768511-769000	489	1518.18	OK	2264.2	OK	2466.51	OK	2471.28	OK	2365.14	OK	2176.63	OK
YHR057C	CPR2	VIII:218225-218843	618	29.1395	OK	36.2729	OK	32.2237	OK	27.1368	OK	29.3616	OK	26.638	OK
YML078W	CPR3	XIII:111001-111550	549	203.917	OK	142.463	OK	126.323	OK	112.967	OK	120.577	OK	119.994	OK
YCR069W	CPR4	III:239054-240011	957	46.4864	OK	42.1868	OK	62.1725	OK	50.9344	OK	45.5213	OK	40.1002	OK
YDR304C	CPR5	IV:1071879-1072557	678	122.497	OK	96.03	OK	115.952	OK	95.4771	OK	72.9768	OK	73.3068	OK
YLR216C	CPR6	XII:572095-573211	1116	27.0624	OK	30.3675	OK	24.0294	OK	38.6189	OK	36.9807	OK	26.2949	OK
YJR032W	CPR7	X:491080-492262	1182	22.6609	OK	23.8573	OK	13.7149	OK	24.5053	OK	23.8764	OK	22.9656	OK
YNR028W	CPR8	XIV:676176-677103	927	24.6772	OK	24.2311	OK	20.5942	OK	25.3669	OK	20.5147	OK	17.5154	OK
YJL172W	CPS1	X:97736-99467	1731	195.883	OK	250.314	OK	165.381	OK	200.799	OK	228.691	OK	227.318	OK
YNL130C	CPT1	XIV:379557-380831	1182	178.871	OK	165.657	OK	253.636	OK	135.61	OK	151.551	OK	147.178	OK
YOR100C	CRC1	XV:513294-514278	984	2.90922	OK	5.63668	OK	6.39504	OK	7.52693	OK	11.3005	OK	9.06696	OK
YDL142C	CRD1	IV:201718-202570	852	10.5048	OK	7.46953	OK	19.9153	OK	6.45656	OK	8.12266	OK	8.74312	OK
YDR223W	CRF1	IV:912098-913502	1404	6.60695	OK	7.8759	OK	5.06104	OK	8.66284	OK	7.35514	OK	8.92557	OK
YHR209W	CRG1	VIII:519436-520312	876	9.39089	OK	14.9403	OK	13.8611	OK	21.9836	OK	18.3398	OK	18.0052	OK
YGR189C	CRH1	VII:876668-878192	1524	227.322	OK	310.736	OK	289.373	OK	264.589	OK	226.849	OK	216.413	OK
YGR218W	CRM1	VII:932540-935795	3255	55.8737	OK	58.343	OK	45.8365	OK	68.3458	OK	64.2483	OK	61.8033	OK
YLR429W	CRN1	XII:990776-992732	1956	32.3928	OK	26.5826	OK	26.1332	OK	25.4645	OK	25.8941	OK	23.9342	OK
YHR146W	CRP1	VIII:390299-391697	1398	21.3935	OK	18.7732	OK	21.6409	OK	20.5775	OK	18.8957	OK	20.0482	OK
YLR213C	CRR1	XII:566653-567922	1269	2.71461	OK	3.42055	OK	4.26229	OK	2.33695	OK	3.40141	OK	2.5307	OK
YOR031W	CRS5	XV:389212-389422	210	34.4076	OK	47.2957	OK	68.1072	OK	42.0061	OK	79.5902	OK	62.3676	OK
YOL063C	CRT10	XV:207391-210265	2874	10.7293	OK	10.5618	OK	10.8847	OK	11.8215	OK	11.9867	OK	12.0013	OK
YNL027W	CRZ1	XIV:579579-581616	2037	14.8011	OK	14.101	OK	8.05665	OK	14.3491	OK	11.6775	OK	11.1354	OK
YGL238W	CSE1	VII:49551-52434	2883	73.8087	OK	72.6937	OK	47.0338	OK	73.8043	OK	74.5822	OK	71.6892	OK
YNR010W	CSE2	XIV:643743-644193	450	11.3129	OK	11.8056	OK	12.5459	OK	11.5677	OK	13.0416	OK	13.2204	OK
YKL049C	CSE4	XI:346074-346764	690	13.4477	OK	20.4165	OK	8.53277	OK	22.6449	OK	16.2879	OK	12.0983	OK
YLR087C	CSF1	XII:306854-315731	8877	11.7724	OK	12.2288	OK	10.4044	OK	14.6697	OK	14.638	OK	12.7562	OK
YBR036C	CSG2	II:309080-310313	1233	192.961	OK	204.717	OK	234.551	OK	211.635	OK	191.954	OK	184.164	OK
YBR161W	CSH1	II:561633-562764	1131	4.56002	OK	4.61668	OK	10.5607	OK	3.9644	OK	5.46329	OK	5.16108	OK
YMR025W	CSI1	XIII:323299-324187	888	3.96779	OK	3.04757	OK	4.48806	OK	5.36973	OK	5.32878	OK	3.99231	OK
YOL007C	CSI2	XV:311341-312367	1026	25.0536	OK	35.7512	OK	27.7062	OK	26.5836	OK	29.4548	OK	27.0754	OK
YNL232W	CSL4	XIV:214922-215801	879	38.6331	OK	40.9832	OK	21.5759	OK	42.8988	OK	42.9426	OK	43.6189	OK
YCR086W	CSM1	III:263391-263964	573	6.54582	OK	10.0097	OK	5.82342	OK	10.8729	OK	9.31788	OK	9.38831	OK
YIL132C	CSM2	IX:99859-100501	642	5.99397	OK	9.56718	OK	2.56386	OK	8.04326	OK	6.94534	OK	5.71066	OK
YMR048W	CSM3	XIII:366980-367934	954	4.89942	OK	6.20617	OK	4.98268	OK	4.9335	OK	4.80505	OK	4.98449	OK
YPL200W	CSM4	XVI:171483-171954	471	3.5729	OK	5.0946	OK	2.97923	OK	4.28487	OK	5.73747	OK	6.40245	OK
YDR179C	CSN9	IV:818707-819196	489	11.3578	OK	19.4229	OK	7.38541	OK	20.3084	OK	18.6669	OK	12.1568	OK
YLR380W	CSR1	XII:878281-879508	1227	27.3228	OK	34.8267	OK	29.9825	OK	39.4951	OK	34.5682	OK	32.7648	OK
YPR030W	CSR2	XVI:627879-631245	3366	34.6771	OK	23.7596	OK	19.8898	OK	23.9048	OK	23.58	OK	19.8518	OK
YBR042C	CST26	II:320415-321609	1194	18.7341	OK	23.4889	OK	20.7066	OK	22.32	OK	24.1616	OK	22.5791	OK
YIL036W	CST6	IX:285665-287429	1764	12.0961	OK	9.12078	OK	10.4568	OK	9.15547	OK	8.50127	OK	8.22738	OK
YLR394W	CST9	XII:907949-909398	1449	12.0667	OK	11.9566	OK	8.51032	OK	15.1141	OK	13.9174	OK	13.5074	OK
YDR256C	CTA1	IV:968132-969680	1548	17.1162	OK	18.7386	OK	18.6578	OK	17.1364	OK	16.6709	OK	14.62	OK
YMR094W	CTF13	XIII:455824-457261	1437	10.6955	OK	15.3919	OK	10.7204	OK	17.3968	OK	13.8374	OK	14.0617	OK
YMR078C	CTF18	XIII:422502-424728	2226	8.01276	OK	11.2505	OK	9.05898	OK	10.6503	OK	10.4316	OK	9.03209	OK
YPL018W	CTF19	XVI:517650-518760	1110	12.92	OK	26.2915	OK	17.1052	OK	23.7353	OK	20.2412	OK	19.4281	OK
YLR381W	CTF3	XII:879722-881924	2202	13.0458	OK	16.0939	OK	15.5749	OK	13.0357	OK	12.2314	OK	9.77109	OK
YPR135W	CTF4	XVI:799233-802017	2784	8.94592	OK	11.8518	OK	8.8012	OK	11.5711	OK	11.926	OK	9.19344	OK
YHR191C	CTF8	VIII:486229-486631	402	15.8421	OK	17.275	OK	9.11173	OK	17.7733	OK	10.1938	OK	14.5127	OK
YDR151C	CTH1	IV:764177-765155	978	15.237	OK	24.2755	OK	11.8751	OK	27.6868	OK	20.7024	OK	21.3784	OK
YPL181W	CTI6	XVI:203420-204941	1521	11.1905	OK	13.9931	OK	7.06554	OK	14.2449	OK	13.9416	OK	13.7515	OK
YKL139W	CTK1	XI:182957-184544	1587	13.6681	OK	12.2241	OK	7.12795	OK	13.2497	OK	13.2651	OK	13.0942	OK
YJL006C	CTK2	X:423137-424109	972	17.0103	OK	15.8164	OK	12.4296	OK	15.7264	OK	13.9539	OK	15.0688	OK
YML112W	CTK3	XIII:45062-45953	891	10.2241	OK	9.9065	OK	3.93576	OK	9.173	OK	8.99404	OK	6.94089	OK
YMR180C	CTL1	XIII:622250-623213	963	7.74551	OK	10.9303	OK	8.45729	OK	11.7996	OK	12.9381	OK	11.3759	OK
YHR109W	CTM1	VIII:330309-332067	1758	7.56544	OK	7.16052	OK	5.01917	OK	7.54966	OK	7.51406	OK	5.06321	OK
YBR291C	CTP1	II:783672-784572	900	216.028	OK	250.241	OK	161.428	OK	235.783	OK	343.54	OK	301.151	OK
YPR124W	CTR1	XVI:786207-787428	1221	21.7047	OK	32.6141	OK	14.3268	OK	25.14	OK	22.5942	OK	25.7021	OK
YHR175W	CTR2	VIII:452871-453441	570	72.7333	OK	75.8872	OK	175.958	OK	87.2528	OK	83.3018	OK	78.9026	OK
YLR411W	CTR3	XII:947252-947978	726	10.6158	OK	12.128	OK	6.52763	OK	12.5143	OK	6.66043	OK	7.66455	OK
YCR054C	CTR86	III:218375-220067	1692	15.2056	OK	14.0444	OK	7.06916	OK	13.315	OK	14.0308	OK	13.7654	OK
YOL145C	CTR9	XV:49554-52788	3234	29.184	OK	27.3105	OK	15.9417	OK	31.5473	OK	28.5921	OK	27.3461	OK
YLR286C	CTS1	XII:708447-710136	1689	1153.62	OK	456.559	OK	1699.47	OK	396.22	OK	279.279	OK	248.663	OK
YDR371W	CTS2	IV:1219412-1220948	1536	5.02178	OK	3.57904	OK	3.65012	OK	6.00701	OK	4.51339	OK	4.34033	OK
YGR088W	CTT1	VII:654633-656322	1689	5.19561	OK	26.3149	OK	10.8069	OK	36.6362	OK	35.4475	OK	24.0766	OK
YMR264W	CUE1	XIII:795804-796416	612	35.1677	OK	30.5217	OK	36.9134	OK	35.0273	OK	30.3288	OK	28.8534	OK
YKL090W	CUE2	XI:271877-273209	1332	8.99555	OK	11.2985	OK	6.46792	OK	11.5892	OK	11.4784	OK	10.4459	OK
YGL110C	CUE3	VII:301536-303411	1875	10.7571	OK	11.5803	OK	7.01066	OK	10.6696	OK	11.9856	OK	11.4759	OK
YML101C	CUE4	XIII:69734-70088	354	98.4138	OK	82.6725	OK	106.459	OK	44.8445	OK	44.6613	OK	35.6756	OK
YOR042W	CUE5	XV:408424-409660	1236	19.5443	OK	23.028	OK	17.0326	OK	24.2845	OK	20.0552	OK	19.9587	OK
YGR003W	CUL3	VII:500131-502366	2235	10.4259	OK	12.8738	OK	7.29813	OK	14.7319	OK	13.8297	OK	12.5799	OK
YHR053C	CUP1-1	VIII:212534-212720	186	0	OK	0	OK	0	OK	0	OK	0	OK	0	OK
YHR055C	CUP1-2	VIII:214532-214718	186	0	OK	0	OK	0	OK	0	OK	0	OK	0	OK
YGL166W	CUP2	VII:191128-191806	678	3.10768	OK	2.76844	OK	2.59838	OK	4.05132	OK	3.4731	OK	3.77947	OK
YPL177C	CUP9	XVI:213041-213962	921	23.3578	OK	28.7258	OK	27.0722	OK	34.8214	OK	37.0423	OK	34.4112	OK
YPR158W	CUR1	XVI:843261-844020	759	5.5278	OK	5.40812	OK	10.259	OK	9.01166	OK	9.11412	OK	5.51362	OK
YMR240C	CUS1	XIII:749929-751240	1311	5.38663	OK	6.52983	OK	2.61674	OK	7.50759	OK	9.37875	OK	8.19366	OK
YNL286W	CUS2	XIV:95222-96080	858	10.8114	OK	10.537	OK	5.1963	OK	12.1193	OK	10.4105	OK	10.0213	OK
YDR163W	CWC15	IV:781422-781950	528	8.19077	OK	10.6802	OK	3.32779	OK	11.5784	OK	7.65626	OK	5.27903	OK
YDL209C	CWC2	IV:86206-87226	1020	5.17487	OK	5.96874	OK	4.57218	OK	7.13632	OK	9.49406	OK	9.38239	OK
YDR482C	CWC21	IV:1420430-1420838	408	16.6351	OK	20.7038	OK	6.70403	OK	32.4964	OK	18.4088	OK	22.1076	OK
YGR278W	CWC22	VII:1046730-1048464	1734	7.66756	OK	8.06048	OK	5.70491	OK	10.6855	OK	9.51537	OK	8.26227	OK
YGL128C	CWC23	VII:269292-270144	852	7.93014	OK	8.51243	OK	5.80614	OK	11.5561	OK	7.98561	OK	7.63569	OK
YLR323C	CWC24	XII:778172-778952	780	6.99046	OK	10.6871	OK	3.87319	OK	12.343	OK	9.86118	OK	8.15349	OK
YNL245C	CWC25	XIV:186345-186885	540	23.3012	OK	42.3193	OK	19.3508	OK	54.2672	OK	40.4869	OK	40.7217	OK
YPL064C	CWC27	XVI:428710-429616	906	10.4276	OK	9.65274	OK	8.71195	OK	14.4531	OK	15.174	OK	12.8721	OK
YGL027C	CWH41	VII:443641-446143	2502	20.805	OK	23.4657	OK	19.1975	OK	19.8336	OK	21.2193	OK	19.5379	OK
YCR017C	CWH43	III:144772-147634	2862	78.0113	OK	78.3473	OK	86.6816	OK	80.4578	OK	83.2914	OK	85.7518	OK
YKL096W	CWP1	XI:261131-261851	720	42.4033	OK	36.3843	OK	99.1203	OK	35.2683	OK	41.5502	OK	49.7435	OK
YKL096W-A	CWP2	XI:259252-259531	279	63460.3	OK	96438.8	OK	59479.9	OK	59583.4	OK	47941.5	OK	48247.2	OK
YML054C	CYB2	XIII:165532-167308	1776	8.54618	OK	8.41006	OK	24.1876	OK	7.065	OK	9.22965	OK	7.80174	OK
YNL111C	CYB5	XIV:416939-417302	363	79.9852	OK	89.0465	OK	66.6468	OK	93.2262	OK	142.622	OK	124.15	OK
YJR048W	CYC1	X:526334-526664	330	593.549	OK	208.86	OK	196.768	OK	132.572	OK	165.896	OK	140.947	OK
YOR037W	CYC2	XV:401554-402655	1101	7.69407	OK	7.44677	OK	4.8742	OK	9.25488	OK	6.54266	OK	7.74473	OK
YAL039C	CYC3	I:68715-69525	810	14.3761	OK	15.3968	OK	11.864	OK	18.1242	OK	19.1933	OK	22.6795	OK
YEL039C	CYC7	V:79635-79977	342	2.17393	OK	0.963151	OK	1.49081	OK	2.97433	OK	2.8242	OK	3.03279	OK
YBR112C	CYC8	II:462869-465770	2901	15.2648	OK	14.6068	OK	11.9101	OK	15.1791	OK	12.8042	OK	13.5204	OK
YDL117W	CYK3	IV:248580-251238	2658	26.9986	OK	25.3317	OK	13.4293	OK	25.2715	OK	22.4675	OK	21.2721	OK
YDR430C	CYM1	IV:1325500-1328470	2970	14.7766	OK	9.7061	OK	7.49417	OK	10.4748	OK	9.25513	OK	10.2049	OK
YJL005W	CYR1	X:425156-431237	6081	6.6192	OK	5.47019	OK	13.0023	OK	8.98309	OK	8.21606	OK	6.23844	OK
YAL012W	CYS3	I:130798-131983	1185	427.391	OK	709.553	OK	543.768	OK	828.31	OK	873.66	OK	853.083	OK
YGR155W	CYS4	VII:798542-800066	1524	193.194	OK	274.528	OK	153.292	OK	340.217	OK	435.681	OK	401.744	OK
YOR065W	CYT1	XV:447438-448368	930	160.309	OK	84.619	OK	164.338	OK	63.1865	OK	88.5729	OK	81.1545	OK
YKL087C	CYT2	XI:277188-277863	675	24.1028	OK	13.3292	OK	10.1774	OK	15.0323	OK	12.2599	OK	12.9995	OK
YDR016C	DAD1	IV:478473-478758	285	72.5586	OK	39.3728	OK	63.1786	OK	39.9603	OK	43.6115	OK	31.947	OK
YKR083C	DAD2	XI:596420-596822	402	17.1416	OK	17.6553	OK	12.2115	OK	17.5992	OK	9.48584	OK	12.5176	OK
YBR233W-A	DAD3	II:684976-685261	285	52.8196	OK	48.3773	OK	19.3262	OK	34.0589	OK	18.4626	OK	26.6068	OK
YDR320C-A	DAD4	IV:1108279-1108498	219	170.406	OK	132.763	OK	148.851	OK	151.74	OK	102.724	OK	112.265	OK
YML070W	DAK1	XIII:133474-135229	1755	25.5286	OK	38.399	OK	40.3793	OK	37.0145	OK	41.4437	OK	32.6075	OK
YFL053W	DAK2	VI:23422-25198	1776	7.31773	OK	4.05669	OK	7.32459	OK	6.7436	OK	8.79636	OK	7.36173	OK
YIR027C	DAL1	IX:406259-407642	1383	7.52821	OK	8.2274	OK	3.24244	OK	12.7305	OK	23.5529	OK	15.8238	OK
YIR029W	DAL2	IX:410806-411838	1032	41.5364	OK	20.2942	OK	11.2089	OK	35.8349	OK	53.2376	OK	43.3105	OK
YIR032C	DAL3	IX:415029-415617	588	52.6395	OK	34.7594	OK	40.8929	OK	59.7296	OK	76.2593	OK	59.5954	OK
YIR028W	DAL4	IX:408467-410375	1908	8.43915	OK	7.88222	OK	5.72685	OK	40.4398	OK	99.1472	OK	74.5815	OK
YJR152W	DAL5	X:719665-721297	1632	17.3824	OK	13.9728	OK	18.6147	OK	17.0638	OK	49.2769	OK	38.3726	OK
YIR031C	DAL7	IX:413014-414679	1665	31.8679	OK	18.8172	OK	23.0963	OK	37.9114	OK	70.1708	OK	58.6167	OK
YKR034W	DAL80	XI:506897-507707	810	6.9628	OK	6.52743	OK	9.94034	OK	7.29236	OK	12.3464	OK	10.7013	OK
YIR023W	DAL81	IX:399776-402689	2913	8.36774	OK	10.5639	OK	4.94809	OK	10.471	OK	9.81015	OK	10.0692	OK
YNL314W	DAL82	XIV:44446-45214	768	6.7844	OK	6.88895	OK	6.21683	OK	6.7728	OK	5.74669	OK	5.85585	OK
YGR113W	DAM1	VII:718892-719924	1032	9.96837	OK	9.62059	OK	12.7356	OK	10.1688	OK	7.74489	OK	9.00411	OK
YJR150C	DAN1	X:708810-709707	897	0.323811	OK	0.491615	OK	51.544	OK	0.340773	OK	1.14695	OK	0.317166	OK
YJR151C	DAN4	X:712254-715740	3486	3.02358	OK	3.51742	OK	4.49311	OK	4.20783	OK	2.95796	OK	3.66784	OK
YPL170W	DAP1	XVI:228313-228772	459	11.3494	OK	9.13504	OK	15.858	OK	16.8029	OK	13.224	OK	9.7217	OK
YHR028C	DAP2	VIII:164977-167434	2457	33.355	OK	33.1293	OK	37.3269	OK	41.9534	OK	40.7168	OK	39.32	OK
YJL149W	DAS1	X:137378-139370	1992	13.6494	OK	16.2654	OK	11.6341	OK	20.3592	OK	17.401	OK	16.3961	OK
YDR020C	DAS2	IV:485745-486444	699	30.0934	OK	29.1481	OK	13.3572	OK	31.1632	OK	26.8804	OK	26.3087	OK
YML113W	DAT1	XIII:44044-44791	747	7.2998	OK	10.6719	OK	2.66924	OK	9.7544	OK	9.6518	OK	10.3188	OK
YGR092W	DBF2	VII:668188-669907	1719	12.2875	OK	11.1714	OK	12.1874	OK	13.7014	OK	11.1601	OK	9.6594	OK
YPR111W	DBF20	XVI:747305-749000	1695	10.2821	OK	11.1968	OK	7.74875	OK	10.7251	OK	13.4029	OK	13.5219	OK
YDR052C	DBF4	IV:558510-560625	2115	10.8005	OK	14.7399	OK	6.13722	OK	15.8619	OK	12.0822	OK	12.733	OK
YPL119C	DBP1	XVI:324410-326264	1854	2.26317	OK	2.42248	OK	4.75665	OK	3.07208	OK	3.61304	OK	3.17057	OK
YDL031W	DBP10	IV:394216-397204	2988	33.82	OK	50.3149	OK	16.6803	OK	50.2207	OK	51.8461	OK	49.7179	OK
YNL112W	DBP2	XIV:413638-416281	1641	272.983	OK	402.844	OK	133.422	OK	379.568	OK	446.002	OK	464.364	OK
YGL078C	DBP3	VII:360287-361859	1572	85.2761	OK	107.833	OK	42.3185	OK	104.723	OK	115.899	OK	109.014	OK
YOR046C	DBP5	XV:414458-415907	1449	51.0786	OK	62.73	OK	34.9301	OK	66.4948	OK	63.9586	OK	58.8717	OK
YNR038W	DBP6	XIV:695594-697484	1890	36.5436	OK	45.6366	OK	18.2271	OK	47.3112	OK	44.3854	OK	42.4068	OK
YKR024C	DBP7	XI:485143-487372	2229	25.0969	OK	33.1655	OK	10.7206	OK	32.064	OK	37.5558	OK	35.814	OK
YHR169W	DBP8	VIII:442180-443476	1296	22.6683	OK	36.7394	OK	12.8017	OK	33.7147	OK	41.8489	OK	41.6705	OK
YLR276C	DBP9	XII:695045-696830	1785	71.5308	OK	93.1145	OK	29.1909	OK	98.4949	OK	75.2627	OK	78.4579	OK
YKL149C	DBR1	XI:167611-168829	1218	6.50313	OK	7.86977	OK	5.43481	OK	8.31137	OK	8.59135	OK	7.29044	OK
YCL016C	DCC1	III:94620-95763	1143	7.15315	OK	7.62713	OK	6.87641	OK	8.27222	OK	8.06102	OK	8.1981	OK
YHR144C	DCD1	VIII:387787-388726	939	21.8722	OK	23.422	OK	11.138	OK	21.8868	OK	17.9538	OK	16.9018	OK
YIR030C	DCG1	IX:412035-412770	735	20.3648	OK	17.9721	OK	7.8683	OK	19.7972	OK	19.8697	OK	17.8672	OK
YOR180C	DCI1	XV:674351-675167	816	6.98936	OK	5.63986	OK	5.23225	OK	9.11358	OK	6.5014	OK	6.32899	OK
YLR128W	DCN1	XII:398529-399433	810	4.20975	OK	4.43169	OK	2.95131	OK	8.40024	OK	6.84037	OK	5.67032	OK
YOL149W	DCP1	XV:44937-45633	696	19.4149	OK	19.2163	OK	11.6885	OK	22.1903	OK	16.6555	OK	16.555	OK
YNL118C	DCP2	XIV:402651-405564	2913	21.1545	OK	20.9783	OK	17.2429	OK	22.5824	OK	21.4963	OK	20.5838	OK
YLR361C	DCR2	XII:847387-849124	1737	13.9121	OK	13.7967	OK	12.7625	OK	14.3204	OK	15.4685	OK	16.0875	OK
YLR270W	DCS1	XII:681185-682238	1053	11.285	OK	21.2851	OK	32.1521	OK	29.1433	OK	21.642	OK	18.8351	OK
YOR173W	DCS2	XV:657263-658325	1062	3.6055	OK	6.78338	OK	14.9586	OK	10.0776	OK	9.75548	OK	7.34164	OK
YFR012W	DCV1	VI:167887-168496	609	2.77038	OK	5.80106	OK	1.89518	OK	7.02608	OK	6.8475	OK	6.16677	OK
YKL046C	DCW1	XI:351274-352624	1350	37.4552	OK	35.3781	OK	42.8899	OK	37.1259	OK	53.0225	OK	39.9662	OK
YPL194W	DDC1	XVI:179276-181115	1839	4.50788	OK	5.21063	OK	3.28206	OK	5.29419	OK	5.1471	OK	4.82942	OK
YER143W	DDI1	V:456318-457605	1287	9.36725	OK	8.31654	OK	9.91488	OK	11.8401	OK	9.6506	OK	8.74565	OK
YFL061W	DDI2	VI:9544-10222	678	0.489165	OK	0.341688	OK	0.494063	OK	0.276999	OK	1.30056	OK	0.302251	OK
YNL335W	DDI3	XIV:11451-12129	678	0.484474	OK	0.225382	OK	0.484283	OK	0.411847	OK	0.507483	OK	0.738715	OK
YOR163W	DDP1	XV:642740-643307	567	15.7674	OK	11.5756	OK	15.311	OK	18.4055	OK	14.318	OK	12.9157	OK
YOL052C-A	DDR2	XV:231569-231755	186	871.985	OK	6794.82	OK	1394.03	OK	10222.6	OK	8191.74	OK	7391.68	OK
YMR173W	DDR48	XIII:608688-609981	1293	37.9203	OK	47.0862	OK	31.8088	OK	48.3142	OK	34.6837	OK	30.4267	OK
YOR204W	DED1	XV:722910-724725	1815	508.001	OK	703.191	OK	438.989	OK	661.194	OK	689.737	OK	733.128	OK
YHR019C	DED81	VIII:141893-143558	1665	425.611	OK	325.828	OK	267.589	OK	306.514	OK	317.808	OK	282.903	OK
YKL054C	DEF1	XI:336536-338753	2217	46.1467	OK	51.942	OK	18.7634	OK	51.8509	OK	34.3882	OK	40.0274	OK
YFL001W	DEG1	VI:147130-148459	1329	19.7242	OK	21.9076	OK	8.80262	OK	20.6789	OK	19.6117	OK	19.3093	OK
YAL013W	DEP1	I:129269-130487	1218	6.1879	OK	8.50726	OK	4.28569	OK	9.86525	OK	8.07677	OK	7.43249	OK
YBR201W	DER1	II:623575-624211	636	9.46659	OK	4.48633	OK	11.7306	OK	8.34035	OK	6.49121	OK	4.85429	OK
YDR051C	DET1	IV:557055-558060	1005	21.9411	OK	21.1874	OK	14.4178	OK	21.4295	OK	18.1009	OK	22.1315	OK
YIL049W	DFG10	IX:260157-260919	762	31.0119	OK	30.2708	OK	33.3723	OK	31.0351	OK	23.0179	OK	25.0023	OK
YOR030W	DFG16	XV:386824-388684	1860	20.9005	OK	22.9148	OK	14.8129	OK	24.7854	OK	24.5533	OK	20.4237	OK
YMR238W	DFG5	XIII:746352-747729	1377	57.3228	OK	75.6691	OK	63.8885	OK	90.7136	OK	89.7235	OK	78.0549	OK
YDR411C	DFM1	IV:1293368-1294394	1026	33.0899	OK	24.4584	OK	85.1828	OK	29.3536	OK	28.0566	OK	26.7754	OK
YOR236W	DFR1	XV:780905-781541	636	20.4761	OK	25.1682	OK	17.9716	OK	33.9527	OK	32.5304	OK	30.4678	OK
YOR245C	DGA1	XV:794075-795332	1257	23.6579	OK	28.5449	OK	24.9399	OK	33.2458	OK	27.464	OK	23.3596	OK
YOR311C	DGK1	XV:899055-899928	873	65.0259	OK	72.9033	OK	78.5017	OK	70.1807	OK	79.4749	OK	77.3244	OK
YNL130C-A	DGR1	XIV:381244-381391	147	89.2236	OK	66.0802	OK	73.8264	OK	55.9751	OK	30.5358	OK	54.027	OK
YKL121W	DGR2	XI:214141-216700	2559	9.40188	OK	7.08529	OK	9.55203	OK	7.82208	OK	6.7112	OK	5.83995	OK
YDL160C	DHH1	IV:170409-171930	1521	85.5885	OK	84.7542	OK	74.0903	OK	85.5881	OK	81.2407	OK	78.0732	OK
YKL078W	DHR2	XI:288844-291052	2208	15.8898	OK	26.659	OK	7.06708	OK	24.9776	OK	31.9347	OK	30.6645	OK
YMR316W	DIA1	XIII:904824-905835	1011	9.42629	OK	10.8039	OK	11.6936	OK	11.9732	OK	13.1187	OK	11.417	OK
YOR080W	DIA2	XV:474593-476792	2199	9.82224	OK	12.9469	OK	8.95846	OK	12.7495	OK	10.2146	OK	10.473	OK
YDL024C	DIA3	IV:408450-409857	1407	3.0281	OK	4.54029	OK	3.19573	OK	6.15252	OK	6.4082	OK	5.04783	OK
YHR011W	DIA4	VIII:127779-129120	1341	6.5765	OK	5.42788	OK	5.78726	OK	6.09559	OK	4.86877	OK	4.93515	OK
YPR082C	DIB1	XVI:704224-704656	432	78.8034	OK	60.9517	OK	53.7063	OK	62.045	OK	47.0311	OK	42.7148	OK
YLR348C	DIC1	XII:826976-827873	897	12.5565	OK	21.6271	OK	19.906	OK	13.4056	OK	11.7527	OK	12.9578	OK
YKR035W-A	DID2	XI:507938-508553	615	29.3823	OK	22.2073	OK	15.3819	OK	24.744	OK	18.0358	OK	14.7871	OK
YKL002W	DID4	XI:437777-438544	699	27.8205	OK	27.1069	OK	18.6986	OK	25.3631	OK	20.7893	OK	18.6436	OK
YGR227W	DIE2	VII:947419-948997	1578	39.0603	OK	38.5655	OK	38.0144	OK	39.8262	OK	38.0933	OK	39.0446	OK
YLR437C	DIF1	XII:1011621-1012023	402	20.1044	OK	29.9091	OK	11.0307	OK	24.8226	OK	16.3551	OK	19.3862	OK
YPL049C	DIG1	XVI:462480-463839	1359	10.3487	OK	9.81994	OK	8.13231	OK	9.5274	OK	10.4856	OK	10.261	OK
YDR480W	DIG2	IV:1417398-1418370	972	3.75585	OK	4.35964	OK	4.2608	OK	5.88005	OK	4.9751	OK	3.72683	OK
YPL266W	DIM1	XVI:39120-40077	957	40.2846	OK	54.7652	OK	32.0354	OK	69.3504	OK	79.0698	OK	81.2221	OK
YDR263C	DIN7	IV:994241-995534	1293	4.44325	OK	7.92101	OK	7.56679	OK	7.16014	OK	6.56056	OK	6.57826	OK
YLR129W	DIP2	XII:399656-402488	2832	39.9881	OK	49.76	OK	21.025	OK	49.7202	OK	49.1581	OK	50.1846	OK
YPL265W	DIP5	XVI:41042-42869	1827	20.194	OK	19.0722	OK	49.9455	OK	71.779	OK	199.866	OK	164.032	OK
YOL021C	DIS3	XV:282420-285426	3006	33.5082	OK	39.9392	OK	21.7089	OK	41.5382	OK	45.8225	OK	45.734	OK
YDR403W	DIT1	IV:1274601-1276212	1611	4.11842	OK	6.12493	OK	3.68978	OK	6.55804	OK	5.4925	OK	4.41915	OK
YDR402C	DIT2	IV:1272233-1273703	1470	2.06377	OK	2.60834	OK	2.41531	OK	3.13135	OK	3.74585	OK	3.34345	OK
YIR004W	DJP1	IX:363220-364519	1299	16.4527	OK	16.5969	OK	10.6384	OK	17.0355	OK	13.4367	OK	14.826	OK
YDL174C	DLD1	IV:145825-147589	1764	46.3593	OK	30.0387	OK	73.5907	OK	25.4947	OK	25.5687	OK	23.9924	OK
YDL178W	DLD2	IV:139521-141114	1593	37.3415	OK	35.8007	OK	21.3275	OK	35.4	OK	33.6403	OK	33.894	OK
YEL071W	DLD3	V:16354-17845	1491	70.2736	OK	79.3619	OK	67.2556	OK	83.006	OK	104.994	OK	102.811	OK
YJL065C	DLS1	X:315053-315557	504	5.56848	OK	5.45628	OK	5.43218	OK	6.84306	OK	4.20765	OK	4.73848	OK
YMR126C	DLT1	XIII:520760-521789	1029	16.5622	OK	11.4379	OK	15.7386	OK	15.954	OK	15.6329	OK	11.414	OK
YHR115C	DMA1	VIII:340108-341359	1251	34.1362	OK	40.5614	OK	32.9579	OK	40.9412	OK	41.0808	OK	40.038	OK
YNL116W	DMA2	XIV:408340-409909	1569	13.6934	OK	12.9939	OK	19.964	OK	17.002	OK	18.8192	OK	21.072	OK
YER179W	DMC1	V:548420-549517	1005	7.38831	OK	6.2766	OK	12.0762	OK	5.29188	OK	3.30255	OK	2.62312	OK
YMR211W	DML1	XIII:689082-690510	1428	12.2624	OK	11.6639	OK	7.93675	OK	10.0553	OK	11.9587	OK	11.4453	OK
YHR164C	DNA2	VIII:424609-429178	4569	4.35942	OK	6.04322	OK	3.23602	OK	6.40603	OK	7.11952	OK	7.43847	OK
YER166W	DNF1	V:512743-517459	4716	21.2796	OK	20.2781	OK	20.6434	OK	21.3626	OK	25.1417	OK	20.561	OK
YDR093W	DNF2	IV:631281-636120	4839	37.7378	OK	37.9446	OK	25.0497	OK	34.4568	OK	38.0954	OK	37.595	OK
YMR162C	DNF3	XIII:578950-583921	4971	13.2289	OK	15.5021	OK	11.7786	OK	15.545	OK	17.2505	OK	15.047	OK
YOR005C	DNL4	XV:334508-337343	2835	3.82327	OK	5.27979	OK	3.29829	OK	5.03949	OK	4.90177	OK	4.64863	OK
YLL001W	DNM1	XII:147889-150163	2274	27.8421	OK	18.9567	OK	22.622	OK	21.7436	OK	19.6398	OK	16.3361	OK
YKL213C	DOA1	XI:31959-34107	2148	14.7875	OK	11.2734	OK	16.3222	OK	12.4884	OK	12.0954	OK	11.3354	OK
YDR069C	DOA4	IV:584938-587719	2781	5.07182	OK	4.98644	OK	8.26479	OK	7.9974	OK	6.33096	OK	4.4648	OK
YGL240W	DOC1	VII:48612-49365	753	6.2992	OK	9.09637	OK	6.10632	OK	6.39641	OK	6.94578	OK	6.818	OK
YHR044C	DOG1	VIII:194067-194808	741	6.62561	OK	7.43373	OK	8.27026	OK	8.85943	OK	7.58191	OK	7.01485	OK
YHR043C	DOG2	VIII:192804-193545	741	35.2053	OK	20.4891	OK	29.3187	OK	21.9118	OK	23.7177	OK	23.6602	OK
YNL001W	DOM34	XIV:627455-628616	1161	26.4239	OK	25.8543	OK	17.2741	OK	30.3137	OK	32.9859	OK	28.5471	OK
YDR273W	DON1	IV:1010175-1011273	1098	3.16624	OK	4.68095	OK	2.94805	OK	2.89422	OK	4.7507	OK	4.85347	OK
YDR141C	DOP1	IV:734900-739997	5097	18.5252	OK	16.7903	OK	18.6923	OK	19.687	OK	19.1849	OK	18.0521	OK
YDR068W	DOS2	IV:583712-584645	933	15.8885	OK	14.8387	OK	9.27245	OK	15.2863	OK	13.3056	OK	12.9673	OK
YDR440W	DOT1	IV:1342492-1344241	1749	6.5326	OK	6.93566	OK	5.5924	OK	7.68106	OK	7.05424	OK	7.12729	OK
YIL010W	DOT5	IX:334881-335529	648	29.457	OK	30.5613	OK	22.2121	OK	39.6034	OK	28.2528	OK	28.3315	OK
YER088C	DOT6	V:333175-335188	2013	54.0872	OK	63.2796	OK	58.2904	OK	64.9648	OK	55.4481	OK	62.2142	OK
YJL090C	DPB11	X:262756-265051	2295	11.0744	OK	16.3876	OK	7.28588	OK	16.2512	OK	15.3446	OK	15.6386	OK
YPR175W	DPB2	XVI:888973-891043	2070	9.71126	OK	13.8524	OK	6.98013	OK	12.1406	OK	11.1171	OK	9.72518	OK
YBR278W	DPB3	II:760293-760899	606	10.0446	OK	11.4683	OK	10.4766	OK	13.3332	OK	13.9127	OK	9.7708	OK
YDR121W	DPB4	IV:693584-694175	591	23.9209	OK	22.2148	OK	14.8637	OK	20.4515	OK	18.0077	OK	17.3689	OK
YIL103W	DPH1	IX:171750-173028	1278	34.5969	OK	39.451	OK	25.4517	OK	43.1727	OK	47.0325	OK	47.0575	OK
YKL191W	DPH2	XI:81034-82639	1605	66.4725	OK	68.2142	OK	46.1192	OK	60.8308	OK	69.5059	OK	65.2761	OK
YLR172C	DPH5	XII:501259-502162	903	82.2787	OK	74.5619	OK	54.8985	OK	71.1699	OK	94.0614	OK	84.2041	OK
YDR294C	DPL1	IV:1050458-1052228	1770	16.9238	OK	14.3075	OK	22.6562	OK	18.3297	OK	22.7791	OK	18.1496	OK
YPR183W	DPM1	XVI:900754-901558	804	234.223	OK	263.267	OK	366.59	OK	247.453	OK	260.045	OK	242.495	OK
YDR284C	DPP1	IV:1030549-1031419	870	58.016	OK	39.9722	OK	96.3869	OK	43.1584	OK	38.7429	OK	37.9088	OK
YLL018C	DPS1	XII:109901-111575	1674	131.825	OK	113.641	OK	95.4932	OK	113.155	OK	135.056	OK	109.748	OK
YKR071C	DRE2	XI:574933-575980	1047	61.0657	OK	102.841	OK	28.3201	OK	123.957	OK	125.738	OK	120.297	OK
YLL008W	DRS1	XII:131728-133987	2259	41.3842	OK	57.2725	OK	17.3549	OK	58.3557	OK	58.0532	OK	60.5569	OK
YAL026C	DRS2	I:95629-99697	4068	23.4875	OK	22.3796	OK	18.5465	OK	24.8622	OK	27.0451	OK	24.0696	OK
YGL196W	DSD1	VII:129882-131169	1287	17.8389	OK	20.556	OK	17.0407	OK	24.9342	OK	21.4013	OK	20.7712	OK
YER124C	DSE1	V:407341-409063	1722	128.398	OK	47.4308	OK	132.64	OK	51.0943	OK	42.6087	OK	34.7315	OK
YHR143W	DSE2	VIII:385509-386487	978	469.079	OK	219.976	OK	662.446	OK	197.396	OK	127.684	OK	144.815	OK
YOR264W	DSE3	XV:818865-820158	1293	44.2362	OK	12.8292	OK	18.9632	OK	12.8713	OK	9.63311	OK	6.97767	OK
YNR067C	DSE4	XIV:755745-759099	3354	138.804	OK	55.4894	OK	196.575	OK	55.0655	OK	46.3185	OK	34.8298	OK
YEL070W	DSF1	V:19588-21097	1509	1.08457	OK	0.998501	OK	3.18249	OK	0.887194	OK	1.31296	OK	1.14396	OK
YBR007C	DSF2	II:248805-251016	2211	8.34176	OK	12.4609	OK	6.25429	OK	10.8365	OK	9.64222	OK	9.35963	OK
YMR276W	DSK2	XIII:818826-819948	1122	36.6428	OK	34.7699	OK	33.5777	OK	36.1852	OK	37.9058	OK	30.7147	OK
YNL258C	DSL1	XIV:158108-160373	2265	16.925	OK	14.3357	OK	13.5544	OK	14.5526	OK	12.1901	OK	10.1109	OK
YIR010W	DSN1	IX:375430-377161	1731	8.3156	OK	9.84364	OK	6.41021	OK	11.7529	OK	8.53292	OK	8.20192	OK
YMR287C	DSS1	XIII:842435-845345	2910	9.58096	OK	9.78708	OK	5.42377	OK	11.1192	OK	7.59709	OK	8.78124	OK
YPR017C	DSS4	XVI:593485-593917	432	8.65752	OK	15.0642	OK	12.9541	OK	14.9141	OK	17.1447	OK	18.381	OK
YGL043W	DST1	VII:417482-418412	930	14.2316	OK	13.1305	OK	9.62365	OK	17.6827	OK	15.9016	OK	18.0401	OK
YDL219W	DTD1	IV:65241-65765	453	23.8079	OK	24.266	OK	23.3007	OK	22.8025	OK	19.2232	OK	14.5927	OK
YBR180W	DTR1	II:589740-591459	1719	1.07479	OK	2.22674	OK	0.664105	OK	2.53341	OK	2.61429	OK	2.47531	OK
YFR044C	DUG1	VI:239991-241437	1446	244.024	OK	235.513	OK	329.302	OK	185.131	OK	161.908	OK	169.338	OK
YBR281C	DUG2	II:764969-767606	2637	13.4061	OK	13.9788	OK	7.72467	OK	16.5867	OK	18.7238	OK	16.4125	OK
YNL191W	DUG3	XIV:280431-281505	1074	10.7322	OK	20.6357	OK	4.18015	OK	33.5835	OK	39.2838	OK	39.9992	OK
YDL101C	DUN1	IV:280306-281848	1542	5.84818	OK	6.66779	OK	9.86333	OK	6.54024	OK	6.18666	OK	5.4422	OK
YGL061C	DUO1	VII:388967-389711	744	17.0585	OK	23.9771	OK	11.6028	OK	21.7849	OK	15.0823	OK	14.9546	OK
YBR208C	DUR1,2	II:636702-642210	5508	57.4589	OK	27.0728	OK	60.156	OK	66.3469	OK	153.996	OK	102.465	OK
YHL016C	DUR3	VIII:72036-74244	2208	10.775	OK	8.89126	OK	21.7818	OK	18.6039	OK	51.615	OK	39.3145	OK
YML080W	DUS1	XIII:108805-110077	1272	18.3648	OK	24.8454	OK	8.27242	OK	25.8413	OK	27.8053	OK	30.8522	OK
YLR401C	DUS3	XII:922441-924448	2007	25.5296	OK	41.7146	OK	12.2454	OK	44.7979	OK	43.5136	OK	43.0905	OK
YLR405W	DUS4	XII:929788-930892	1104	14.2739	OK	15.4778	OK	10.4461	OK	16.1273	OK	18.6722	OK	18.9783	OK
YBR252W	DUT1	II:722610-723054	444	64.658	OK	60.856	OK	56.5617	OK	60.0178	OK	85.4951	OK	84.3426	OK
YKR054C	DYN1	XI:535646-547925	12279	15.6079	OK	17.245	OK	12.1327	OK	17.5597	OK	16.1659	OK	15.1202	OK
YDR424C	DYN2	IV:1319386-1319841	279	137.714	OK	122.716	OK	92.5549	OK	152.188	OK	87.8187	OK	68.2024	OK
YMR299C	DYN3	XIII:864411-865350	939	9.89028	OK	12.394	OK	9.18518	OK	13.7441	OK	13.0911	OK	12.2847	OK
YHR068W	DYS1	VIII:232132-233296	1164	159.464	OK	126.373	OK	99.1396	OK	118.576	OK	165.198	OK	143.408	OK
YDR359C	EAF1	IV:1191935-1194884	2949	11.6164	OK	10.693	OK	6.09902	OK	11.44	OK	8.07332	OK	7.42506	OK
YPR023C	EAF3	XVI:608825-610031	1206	21.8961	OK	21.2005	OK	17.1393	OK	24.9088	OK	24.426	OK	23.9673	OK
YEL018W	EAF5	V:121470-122310	840	6.19725	OK	7.23193	OK	3.34234	OK	11.2355	OK	9.18925	OK	7.54663	OK
YJR082C	EAF6	X:581913-582255	342	103.177	OK	96.0159	OK	49.5708	OK	109.131	OK	82.6864	OK	77.1666	OK
YNL136W	EAF7	XIV:370367-371645	1278	5.39674	OK	5.6097	OK	4.06558	OK	6.63683	OK	5.3874	OK	4.84818	OK
YKL204W	EAP1	XI:53703-55602	1899	11.1724	OK	9.91888	OK	6.63483	OK	10.8226	OK	9.69569	OK	9.51434	OK
YMR171C	EAR1	XIII:603867-605520	1653	16.7616	OK	17.2236	OK	22.0521	OK	18.8838	OK	18.8554	OK	17.2003	OK
YKL172W	EBP2	XI:125758-127042	1284	70.6302	OK	95.647	OK	19.8759	OK	86.6276	OK	70.5828	OK	66.0039	OK
YDR206W	EBS1	IV:862053-864708	2655	26.4165	OK	33.1461	OK	18.9257	OK	33.7941	OK	36.2285	OK	36.0962	OK
YLR284C	ECI1	XII:706197-707040	843	3.55689	OK	3.20285	OK	3.46194	OK	3.00894	OK	3.11275	OK	4.20953	OK
YGR146C	ECL1	VII:784222-784858	636	35.2997	OK	42.5117	OK	22.2451	OK	60.3304	OK	39.8569	OK	35.4987	OK
YAL059W	ECM1	I:36508-37147	639	57.4396	OK	82.1002	OK	17.2586	OK	95.0909	OK	74.1148	OK	67.214	OK
YEL030W	ECM10	V:94643-96578	1935	3.26888	OK	3.70246	OK	2.18363	OK	3.40299	OK	4.55614	OK	3.58067	OK
YDR446W	ECM11	IV:1353724-1354633	909	0.187268	OK	0.350873	OK	0	OK	0.806583	OK	0.692729	OK	0.350446	OK
YHR021W-A	ECM12	VIII:149224-149680	456	2.22299	OK	4.31108	OK	2.21695	OK	11.1324	OK	5.76414	OK	11.2465	OK
YBL043W	ECM13	II:136687-137461	774	15.453	OK	12.39	OK	7.81804	OK	13.4084	OK	10.5158	OK	10.2655	OK
YHR132C	ECM14	VIII:368501-369794	1293	32.8815	OK	32.4589	OK	33.4196	OK	37.578	OK	41.5865	OK	36.7291	OK
YBL001C	ECM15	II:237152-237467	315	184.986	OK	278.181	OK	233.848	OK	330.273	OK	342.656	OK	285.482	OK
YMR128W	ECM16	XIII:523695-527499	3804	21.0633	OK	32.113	OK	10.0057	OK	32.9315	OK	31.8391	OK	29.6748	OK
YDR125C	ECM18	IV:701396-702758	1362	4.37094	OK	5.44419	OK	5.71593	OK	6.95278	OK	5.24287	OK	4.57514	OK
YLR390W	ECM19	XII:903065-903404	339	68.2608	OK	50.5624	OK	29.6818	OK	41.133	OK	29.4645	OK	25.6647	OK
YBR065C	ECM2	II:368583-369678	1095	14.0842	OK	20.3734	OK	6.99186	OK	27.5131	OK	23.2689	OK	25.0175	OK
YBL101C	ECM21	II:24945-28299	3354	13.2736	OK	14.8439	OK	13.9167	OK	22.6014	OK	20.2574	OK	17.8849	OK
YLR228C	ECM22	XII:600018-602463	2445	9.96437	OK	11.5035	OK	11.3398	OK	10.3982	OK	9.63856	OK	8.596	OK
YPL021W	ECM23	XVI:511100-511664	564	0.357148	OK	0	OK	0	OK	0.198123	OK	0.687859	OK	0.191525	OK
YJL201W	ECM25	X:54378-56178	1800	20.6479	OK	24.0965	OK	21.0406	OK	23.254	OK	20.586	OK	20.4769	OK
YJR106W	ECM27	X:624837-627015	2178	15.0933	OK	16.3768	OK	18.4496	OK	16.6642	OK	14.3863	OK	13.316	OK
YHL030W	ECM29	VIII:40083-45690	5607	8.8576	OK	9.51519	OK	12.1628	OK	10.9571	OK	9.14571	OK	8.77313	OK
YOR092W	ECM3	XV:495126-496968	1842	54.3926	OK	55.6001	OK	125.069	OK	53.439	OK	49.2476	OK	55.471	OK
YLR436C	ECM30	XII:1007420-1011245	3825	17.1728	OK	22.0693	OK	21.9417	OK	24.4386	OK	22.5214	OK	23.2376	OK
YBR176W	ECM31	II:583719-584658	939	7.54491	OK	5.19909	OK	9.80987	OK	9.47064	OK	8.99696	OK	8.53832	OK
YER176W	ECM32	V:541689-545055	3366	7.98256	OK	8.02572	OK	5.76673	OK	6.87679	OK	6.90309	OK	8.33523	OK
YBR078W	ECM33	II:393122-394742	1290	1662.83	OK	2275.04	OK	1594.1	OK	1778.22	OK	1947.55	OK	2044.52	OK
YHL043W	ECM34	VIII:14900-15413	513	4.59761	OK	5.02103	OK	5.88269	OK	6.0872	OK	5.37487	OK	3.6922	OK
YLR299W	ECM38	XII:726068-728051	1983	8.26304	OK	9.78455	OK	14.9936	OK	15.1855	OK	16.808	OK	13.9819	OK
YKR076W	ECM4	XI:582282-583395	1113	9.53293	OK	11.6832	OK	9.04098	OK	16.7301	OK	11.7556	OK	11.1202	OK
YMR176W	ECM5	XIII:611739-615975	4236	15.0109	OK	14.1924	OK	11.3944	OK	16.182	OK	13.1003	OK	11.8706	OK
YLR443W	ECM7	XII:1022624-1023971	1347	22.5744	OK	23.2965	OK	23.0269	OK	25.6567	OK	26.0316	OK	24.4248	OK
YBR076W	ECM8	II:390226-391291	1065	4.01047	OK	7.39396	OK	6.31492	OK	7.54033	OK	7.51495	OK	6.42482	OK
YKR004C	ECM9	XI:446798-448036	1134	22.148	OK	18.9521	OK	20.3197	OK	18.3396	OK	16.4978	OK	17.6037	OK
YFR027W	ECO1	VI:207451-208297	846	1.26249	OK	2.42579	OK	1.4164	OK	2.19183	OK	1.71077	OK	1.8473	OK
YGR007W	ECT1	VII:506968-507940	972	26.7376	OK	24.8181	OK	25.8673	OK	18.4559	OK	23.7433	OK	23.2116	OK
YGL222C	EDC1	VII:80658-81186	528	13.1798	OK	14.6494	OK	11.67	OK	15.9638	OK	12.3834	OK	11.2708	OK
YER035W	EDC2	V:222638-223076	438	34.9179	OK	55.8009	OK	34.2256	OK	52.9766	OK	46.1238	OK	43.9951	OK
YEL015W	EDC3	V:126628-128284	1656	21.0642	OK	20.3901	OK	12.098	OK	20.5409	OK	20.5969	OK	19.0492	OK
YBL047C	EDE1	II:127894-132040	4146	56.4417	OK	43.6828	OK	48.9788	OK	48.1332	OK	32.9925	OK	30.6386	OK
YBR033W	EDS1	II:301943-304703	2760	8.88316	OK	14.3055	OK	7.82751	OK	14.0432	OK	12.6586	OK	14.2152	OK
YPL095C	EEB1	XVI:368070-369441	1371	11.2283	OK	28.1966	OK	13.9002	OK	10.9797	OK	13.1644	OK	22.5049	OK
YAL003W	EFB1	I:142173-143160	621	2726.03	OK	2203.78	OK	1379.18	OK	1972.99	OK	2070.53	OK	1810.25	OK
YGR271C-A	EFG1	VII:1037799-1038501	702	40.5923	OK	50.9939	OK	21.218	OK	61.1094	OK	48.7364	OK	42.8185	OK
YHL039W	EFM1	VIII:21782-23540	1758	47.5699	OK	52.0894	OK	35.1203	OK	54.346	OK	55.4892	OK	53.2946	OK
YMR212C	EFR3	XIII:690694-693043	2349	36.2389	OK	33.8063	OK	26.6076	OK	38.3174	OK	33.0904	OK	33.8405	OK
YOR133W	EFT1	XV:575097-577626	2529	117.147	OK	74.8451	OK	109.684	OK	61.0343	OK	83.0628	OK	73.4625	OK
YDR385W	EFT2	IV:1243229-1245758	2529	231.947	OK	157.617	OK	219.94	OK	138.142	OK	194.006	OK	170.49	OK
YPL037C	EGD1	XVI:481427-481901	474	918.886	OK	619.254	OK	449.339	OK	565.787	OK	630.285	OK	486.841	OK
YHR193C	EGD2	VIII:487711-488236	525	508.772	OK	362.647	OK	277.509	OK	324.129	OK	390.243	OK	319.572	OK
YNL327W	EGT2	XIV:24047-27173	3126	199.981	OK	68.3527	OK	144.789	OK	62.9196	OK	49.5024	OK	37.8816	OK
YDR036C	EHD3	IV:523210-524713	1503	29.0375	OK	25.1014	OK	13.7215	OK	28.0509	OK	26.9742	OK	26.9155	OK
YBR177C	EHT1	II:584806-586162	1356	58.4285	OK	42.4005	OK	121.082	OK	25.9138	OK	39.4625	OK	32.8024	OK
YMR031C	EIS1	XIII:332211-334743	2532	9.29094	OK	7.08231	OK	16.3165	OK	8.09619	OK	6.3571	OK	4.08868	OK
YDR147W	EKI1	IV:751630-753235	1605	13.757	OK	13.3295	OK	13.5734	OK	14.0457	OK	12.1684	OK	13.4031	OK
YNL230C	ELA1	XIV:217522-218662	1140	6.57968	OK	10.0223	OK	5.28993	OK	12.9389	OK	8.6187	OK	8.294	OK
YPL046C	ELC1	XVI:466643-466943	300	28.3954	OK	31.6446	OK	17.1741	OK	28.7735	OK	19.7222	OK	25.5062	OK
YKL160W	ELF1	XI:153268-153706	438	163.569	OK	129.822	OK	71.2534	OK	120.382	OK	101.348	OK	81.211	OK
YOR144C	ELG1	XV:602716-605092	2376	7.45899	OK	9.63234	OK	6.66511	OK	9.98165	OK	10.503	OK	9.74617	OK
YKL048C	ELM1	XI:347213-349136	1923	9.45465	OK	10.526	OK	8.39593	OK	11.3628	OK	9.2415	OK	10.8976	OK
YJL196C	ELO1	X:67849-68782	933	67.4845	OK	91.9007	OK	204.809	OK	79.2051	OK	75.6718	OK	82.3948	OK
YGR200C	ELP2	VII:899903-902270	2367	54.8257	OK	56.3269	OK	35.4931	OK	56.2394	OK	65.6696	OK	64.0455	OK
YPL086C	ELP3	XVI:384772-386446	1674	40.03	OK	46.4352	OK	21.7521	OK	46.1315	OK	59.1515	OK	60.1388	OK
YPL101W	ELP4	XVI:360208-361579	1371	22.0417	OK	19.6075	OK	15.1888	OK	21.4116	OK	18.8497	OK	20.0746	OK
YMR312W	ELP6	XIII:898404-899226	822	56.2697	OK	54.3031	OK	27.7538	OK	52.602	OK	48.3824	OK	46.912	OK
YCL045C	EMC1	III:44622-46905	2283	53.5585	OK	51.9835	OK	53.3257	OK	54.8587	OK	62.8487	OK	54.0729	OK
YJR088C	EMC2	X:586494-587373	879	61.0244	OK	44.274	OK	45.2418	OK	53.2338	OK	44.3136	OK	45.0872	OK
YGL231C	EMC4	VII:63047-63620	573	56.3295	OK	48.3692	OK	46.7316	OK	56.0689	OK	53.6895	OK	38.3839	OK
YLL014W	EMC6	XII:121321-121648	327	144.847	OK	151.625	OK	156.242	OK	164.089	OK	193.208	OK	185.998	OK
YLR186W	EMG1	XII:523631-524390	759	79.9018	OK	99.7125	OK	51.9902	OK	89.921	OK	121.587	OK	110.487	OK
YDR512C	EMI1	IV:1470499-1471063	564	7.9375	OK	8.06478	OK	10.7501	OK	11.6764	OK	6.85114	OK	7.91695	OK
YDR516C	EMI2	IV:1474973-1476476	1503	27.292	OK	10.8683	OK	63.7711	OK	10.2715	OK	9.10077	OK	7.51183	OK
YOL071W	EMI5	XV:196506-196995	489	13.0348	OK	12.6912	OK	13.403	OK	17.2497	OK	12.589	OK	7.59071	OK
YGL200C	EMP24	VII:122693-123305	612	238.617	OK	242.682	OK	285.953	OK	162.438	OK	232.525	OK	185.522	OK
YLR080W	EMP46	XII:287915-289250	1335	1.02246	OK	1.10772	OK	2.11813	OK	2.125	OK	1.92403	OK	1.23703	OK
YFL048C	EMP47	VI:38842-40180	1338	37.6273	OK	29.7566	OK	35.2868	OK	35.2031	OK	38.4171	OK	34.3104	OK
YLR083C	EMP70	XII:294090-296094	2004	160.075	OK	230.233	OK	143.761	OK	235.247	OK	237.484	OK	259.342	OK
tM(CAU)D	EMT1	IV:1175828-1175901	73	0	OK	0	OK	0	OK	0	OK	0	OK	0	OK
tM(CAU)O2	EMT2	XV:976420-976493	73	0	OK	0	OK	0	OK	0	OK	0	OK	0	OK
tM(CAU)J2	EMT3	X:422936-423009	73	0	OK	0	OK	0	OK	0	OK	0	OK	0	OK
tM(CAU)M	EMT4	XIII:572882-572955	73	0	OK	0	OK	0	OK	0	OK	0	OK	0	OK
tM(CAU)J1	EMT5	X:391042-391115	73	0	OK	0	OK	0	OK	0	OK	0	OK	0	OK
YNL313C	EMW1	XIV:45307-48022	2715	35.7131	OK	43.9175	OK	20.4838	OK	41.3868	OK	45.3327	OK	42.3265	OK
YDR040C	ENA1	IV:535191-538467	3276	8.2972	OK	15.8747	OK	7.11033	OK	31.8039	OK	40.6178	OK	33.4943	OK
YDR039C	ENA2	IV:531306-534582	3276	0	OK	0	OK	0	OK	0	OK	0	OK	0	OK
YDR038C	ENA5	IV:527421-530697	3276	6.99632	OK	9.45253	OK	5.23908	OK	9.27827	OK	8.14751	OK	7.50004	OK
YOL158C	ENB1	XV:19490-21311	1821	10.7309	OK	7.3325	OK	19.3521	OK	7.75436	OK	9.22393	OK	9.23306	OK
YNL084C	END3	XIV:470052-471102	1050	38.1026	OK	27.638	OK	24.2936	OK	35.5406	OK	19.9007	OK	21.0736	OK
YGR254W	ENO1	VII:1000926-1002240	1314	833.623	OK	1810.57	OK	5121.12	OK	1838.2	OK	1429.32	OK	1503.92	OK
YHR174W	ENO2	VIII:451326-452640	1314	5044.89	OK	4217.06	OK	8477.12	OK	3212.96	OK	3168.82	OK	3416.67	OK
YBR247C	ENP1	II:713003-714455	1452	51.7597	OK	74.4209	OK	18.6768	OK	66.446	OK	73.0115	OK	66.0146	OK
YGR145W	ENP2	VII:781766-783890	2124	36.1324	OK	57.6817	OK	13.2339	OK	62.2246	OK	52.9798	OK	51.4829	OK
YDL161W	ENT1	IV:167713-169078	1365	14.3223	OK	13.4035	OK	6.81326	OK	14.2863	OK	9.87968	OK	9.15223	OK
YLR206W	ENT2	XII:554577-556419	1842	13.6343	OK	12.0418	OK	11.7301	OK	13.144	OK	9.87471	OK	9.67051	OK
YJR125C	ENT3	X:654736-655963	1227	18.7772	OK	14.9106	OK	18.8454	OK	16.2505	OK	12.3229	OK	8.47989	OK
YLL038C	ENT4	XII:65774-66518	744	23.5004	OK	23.7494	OK	9.50934	OK	22.6783	OK	22.2627	OK	20.9507	OK
YDR153C	ENT5	IV:766735-767971	1236	28.8203	OK	28.7172	OK	17.4216	OK	32.221	OK	26.9904	OK	26.3543	OK
YLR065C	ENV10	XII:266372-266918	546	50.3694	OK	53.9432	OK	40.601	OK	63.8571	OK	58.2803	OK	53.0288	OK
YGR071C	ENV11	VII:631480-634063	2583	12.636	OK	12.0579	OK	10.5986	OK	15.4676	OK	13.8001	OK	14.6278	OK
YPL236C	ENV7	XVI:101607-102702	1095	11.7198	OK	9.36001	OK	15.6715	OK	11.2453	OK	11.4704	OK	9.69	OK
YOR246C	ENV9	XV:795800-796793	993	64.2448	OK	58.0008	OK	53.0344	OK	57.9997	OK	62.6341	OK	53.7834	OK
YNL080C	EOS1	XIV:476931-478032	1101	44.2308	OK	43.7851	OK	44.5872	OK	40.4922	OK	41.0072	OK	39.355	OK
YFL024C	EPL1	VI:87846-90345	2499	18.8667	OK	25.0828	OK	13.2889	OK	25.1498	OK	16.6011	OK	18.6875	OK
YIL005W	EPS1	IX:345691-347797	2106	23.8493	OK	25.0267	OK	16.7082	OK	25.6276	OK	22.2254	OK	21.3929	OK
YHR123W	EPT1	VIII:354814-356081	1176	115.031	OK	114.743	OK	147.303	OK	96.8426	OK	100.44	OK	85.9774	OK
YMR049C	ERB1	XIII:368093-370517	2424	75.4006	OK	104.018	OK	31.2874	OK	101.347	OK	102.439	OK	93.4573	OK
YHR032W	ERC1	VIII:173343-175089	1746	22.6399	OK	31.6995	OK	22.8132	OK	28.7214	OK	40.8861	OK	37.8512	OK
YDR414C	ERD1	IV:1295597-1296686	1089	30.0149	OK	35.0615	OK	33.2353	OK	27.7871	OK	24.8564	OK	29.0383	OK
YBL040C	ERD2	II:142111-142868	660	119.499	OK	92.419	OK	118.423	OK	104.287	OK	106.37	OK	82.1013	OK
YLR246W	ERF2	XII:627117-628197	1080	10.6906	OK	9.94476	OK	14.4301	OK	11.7851	OK	11.3906	OK	13.6918	OK
YGR175C	ERG1	VII:846932-848423	1491	466.96	OK	617.796	OK	749.792	OK	688.829	OK	719.651	OK	609.434	OK
YPL028W	ERG10	XVI:498095-499292	1197	293.481	OK	214.735	OK	475.121	OK	213.802	OK	254.374	OK	206.287	OK
YHR007C	ERG11	VIII:120090-121683	1593	379.882	OK	464.947	OK	619.501	OK	555.735	OK	737.554	OK	607.335	OK
YMR208W	ERG12	XIII:684466-685798	1332	37.9507	OK	29.8421	OK	31.7107	OK	33.0355	OK	28.295	OK	30.3103	OK
YML126C	ERG13	XIII:19059-20535	1476	121.823	OK	108.964	OK	142.955	OK	120.544	OK	122.339	OK	92.9691	OK
YMR202W	ERG2	XIII:667536-668205	669	435.491	OK	392.251	OK	338.378	OK	325.205	OK	343.66	OK	275.289	OK
YJL167W	ERG20	X:105013-106072	1059	134.414	OK	104.673	OK	122.675	OK	106.253	OK	107.903	OK	88.8364	OK
YNL280C	ERG24	XIV:109094-110411	1317	55.4619	OK	57.7543	OK	113.563	OK	57.8146	OK	76.2543	OK	60.2041	OK
YGR060W	ERG25	VII:610563-611493	930	294.831	OK	513.268	OK	820.67	OK	681.698	OK	813.987	OK	691.04	OK
YGL001C	ERG26	VII:495452-496502	1050	41.5032	OK	35.0917	OK	46.0534	OK	32.0531	OK	33.9844	OK	29.9494	OK
YLR100W	ERG27	XII:341809-342853	1044	25.6059	OK	22.4764	OK	29.1617	OK	20.1814	OK	23.1328	OK	23.5791	OK
YER044C	ERG28	V:237569-238016	447	59.8375	OK	57.2754	OK	131.059	OK	67.4044	OK	76.0826	OK	82.6977	OK
YLR056W	ERG3	XII:253860-254958	1098	448.956	OK	636.299	OK	935.642	OK	433.989	OK	480.76	OK	448.313	OK
YGL012W	ERG4	VII:472854-474276	1422	388.85	OK	533.846	OK	595.766	OK	378.428	OK	469.071	OK	461.715	OK
YMR015C	ERG5	XIII:300868-302485	1617	116.96	OK	132.279	OK	344.037	OK	132.136	OK	189.462	OK	163.579	OK
YML008C	ERG6	XIII:251838-252990	1152	76.3359	OK	72.9574	OK	70.6439	OK	71.7011	OK	83.9091	OK	79.5952	OK
YHR072W	ERG7	VIII:239097-241293	2196	33.4138	OK	39.1012	OK	29.6581	OK	39.3519	OK	43.7057	OK	40.0831	OK
YMR220W	ERG8	XIII:712315-713671	1356	17.6448	OK	19.6044	OK	20.5913	OK	22.1693	OK	24.5043	OK	26.4499	OK
YHR190W	ERG9	VIII:484844-486179	1335	58.4042	OK	43.0456	OK	77.4962	OK	38.7676	OK	42.1622	OK	35.6143	OK
YPL096C-A	ERI1	XVI:366528-366735	207	292.468	OK	337.414	OK	522.889	OK	283.112	OK	490.765	OK	440.93	OK
YFR041C	ERJ5	VI:237367-238255	888	16.5912	OK	16.2969	OK	15.3305	OK	14.7713	OK	13.6898	OK	11.0638	OK
YML130C	ERO1	XIII:11482-13174	1692	41.2235	OK	83.0389	OK	21.5104	OK	113.698	OK	108.584	OK	108.912	OK
YAR002C-A	ERP1	I:154064-154724	660	377.444	OK	399.983	OK	337.792	OK	330.273	OK	330.588	OK	282.124	OK
YAL007C	ERP2	I:137697-138345	648	96.5863	OK	85.5606	OK	87.6995	OK	76.4373	OK	78.3937	OK	78.1179	OK
YDL018C	ERP3	IV:422832-423510	678	21.6231	OK	19.8432	OK	24.1001	OK	19.8001	OK	14.2802	OK	10.1694	OK
YOR016C	ERP4	XV:360460-361084	624	125.781	OK	144.968	OK	141.157	OK	157.679	OK	171.202	OK	132.282	OK
YHR110W	ERP5	VIII:332281-332920	639	40.1602	OK	42.7859	OK	48.8733	OK	43.3808	OK	33.5833	OK	31.6762	OK
YGL002W	ERP6	VII:494516-495167	651	29.8426	OK	31.5348	OK	41.9228	OK	27.8732	OK	30.2635	OK	24.4571	OK
YOR393W	ERR1	XV:1080275-1081589	1314	0	OK	0	OK	0	OK	0	OK	0	OK	0	OK
YPL281C	ERR2	XVI:9556-10870	1314	0	OK	0	OK	0	OK	0	OK	0	OK	0	OK
YMR323W	ERR3	XIII:920087-921401	1314	0.602668	OK	1.38765	OK	1.01445	OK	1.45094	OK	1.45187	OK	1.01604	OK
YCR075C	ERS1	III:248032-248815	783	7.66402	OK	6.33344	OK	29.4227	OK	5.6435	OK	7.11393	OK	8.2678	OK
YBR239C	ERT1	II:698353-699943	1590	9.47209	OK	12.2933	OK	8.70185	OK	14.0311	OK	14.9111	OK	14.6767	OK
YGR029W	ERV1	VII:543552-544205	570	30.6539	OK	25.6747	OK	18.506	OK	21.7844	OK	22.598	OK	21.5041	OK
YGL054C	ERV14	VII:400870-401287	417	299.558	OK	276.744	OK	279.88	OK	289.595	OK	329.742	OK	292.251	OK
YBR210W	ERV15	II:645549-645978	429	61.0476	OK	47.3738	OK	41.2695	OK	46.9446	OK	38.8696	OK	31.2237	OK
YPR037C	ERV2	XVI:646447-647038	591	8.01088	OK	10.0122	OK	10.0214	OK	12.6194	OK	13.9656	OK	10.5549	OK
YML012W	ERV25	XIII:246115-246751	636	92.6845	OK	99.5447	OK	157.456	OK	90.3677	OK	118.455	OK	104.961	OK
YGR284C	ERV29	VII:1060657-1061590	933	194.996	OK	209.876	OK	246.696	OK	245.418	OK	163.606	OK	168.065	OK
YML067C	ERV41	XIII:139062-140214	1059	33.4783	OK	29.4197	OK	34.4879	OK	32.9527	OK	33.2611	OK	34.281	OK
YAL042W	ERV46	I:61315-62563	1248	91.8332	OK	80.4586	OK	78.6783	OK	73.7015	OK	67.9282	OK	66.4535	OK
YOR244W	ESA1	XV:792530-793868	1338	24.7012	OK	23.1887	OK	14.3281	OK	26.6075	OK	21.6779	OK	25.1006	OK
YNL125C	ESBP6	XIV:390145-392167	2022	34.3406	OK	49.6598	OK	38.509	OK	61.877	OK	65.311	OK	66.3165	OK
YMR219W	ESC1	XIII:707132-712109	4977	7.16635	OK	7.94132	OK	4.25271	OK	8.88039	OK	7.1403	OK	6.02093	OK
YDR363W	ESC2	IV:1199182-1200553	1371	11.1511	OK	11.4032	OK	4.35226	OK	14.6203	OK	10.0043	OK	9.92929	OK
YOL017W	ESC8	XV:292528-294673	2145	3.0064	OK	4.84157	OK	3.64398	OK	4.93436	OK	4.74708	OK	3.13865	OK
YDR365C	ESF1	IV:1204496-1206383	1887	53.2138	OK	63.1622	OK	21.3262	OK	62.4968	OK	50.8714	OK	53.3283	OK
YNR054C	ESF2	XIV:723355-724306	951	12.5924	OK	21.961	OK	5.00916	OK	21.7281	OK	21.1314	OK	17.8162	OK
YGR098C	ESP1	VII:682565-687458	4893	13.8268	OK	13.6418	OK	12.1164	OK	13.9656	OK	12.6058	OK	11.5928	OK
YJR017C	ESS1	X:466520-467033	513	38.483	OK	46.2015	OK	29.0768	OK	45.377	OK	40.3675	OK	32.5828	OK
YLR233C	EST1	XII:607424-609524	2100	9.27002	OK	11.4137	OK	7.88185	OK	11.7243	OK	10.1357	OK	8.28902	OK
YLR318W	EST2	XII:766541-769196	2655	4.95559	OK	8.17089	OK	3.40297	OK	11.5089	OK	10.9121	OK	9.36614	OK
YIL009C-A	EST3	IX:335665-336212	547	14.3912	OK	15.9257	OK	11.3988	OK	14.7086	OK	8.63211	OK	9.06983	OK
YHL010C	ETP1	VIII:81963-83721	1758	4.87902	OK	6.25913	OK	4.45787	OK	9.47728	OK	7.97323	OK	6.79213	OK
YBR026C	ETR1	II:292876-294019	1143	18.9271	OK	30.8856	OK	34.1174	OK	35.1297	OK	30.7805	OK	24.9989	OK
YOR051C	ETT1	XV:424845-426084	1239	59.03	OK	81.1733	OK	22.7591	OK	82.6882	OK	83.737	OK	72.0685	OK
YDR518W	EUG1	IV:1478607-1480161	1554	17.4798	OK	21.0085	OK	31.5778	OK	20.8666	OK	23.0538	OK	18.6921	OK
YLR300W	EXG1	XII:728954-730301	1347	1113.52	OK	1326.25	OK	1331.9	OK	1260.05	OK	1174.56	OK	1061.16	OK
YDR261C	EXG2	IV:977520-979209	1689	25.0046	OK	23.2714	OK	28.6996	OK	17.1778	OK	17.2273	OK	14.1183	OK
YOR033C	EXO1	XV:392415-394524	2109	7.03728	OK	13.0465	OK	8.11661	OK	11.2165	OK	13.7945	OK	12.2652	OK
YBR163W	EXO5	II:565722-567480	1758	17.4471	OK	19.9669	OK	16.6712	OK	19.8546	OK	19.193	OK	20.0752	OK
YJL085W	EXO70	X:272826-274698	1872	8.42418	OK	8.05396	OK	7.63398	OK	10.1838	OK	7.88419	OK	7.21505	OK
YBR102C	EXO84	II:445061-447323	2262	12.412	OK	12.1444	OK	8.12045	OK	13.4336	OK	10.6484	OK	10.9558	OK
YOR317W	FAA1	XV:909342-911445	2103	34.5193	OK	32.6509	OK	52.7228	OK	29.3741	OK	34.9512	OK	28.4766	OK
YER015W	FAA2	V:184540-186775	2235	11.5064	OK	11.2592	OK	12.4153	OK	15.8993	OK	14.8747	OK	13.0934	OK
YIL009W	FAA3	IX:339343-341428	2085	25.5503	OK	11.2435	OK	19.6513	OK	8.85095	OK	12.4817	OK	9.12842	OK
YMR246W	FAA4	XIII:759806-761891	2085	108.347	OK	65.3471	OK	79.2242	OK	60.2274	OK	73.083	OK	66.7674	OK
YFR019W	FAB1	VI:184501-191338	6837	6.10926	OK	5.15582	OK	7.36316	OK	7.28858	OK	6.5647	OK	5.76625	OK
YDL045C	FAD1	IV:372687-373608	921	16.6748	OK	13.1307	OK	12.0712	OK	16.216	OK	14.8724	OK	9.55313	OK
YIL019W	FAF1	IX:315092-316133	1041	14.6185	OK	21.0983	OK	4.54796	OK	21.9231	OK	18.7384	OK	17.7846	OK
YDR021W	FAL1	IV:486803-488003	1200	19.9066	OK	28.3156	OK	7.12222	OK	35.4696	OK	22.4211	OK	27.3484	OK
YNL023C	FAP1	XIV:588262-591160	2898	13.1884	OK	16.7624	OK	8.35239	OK	20.4284	OK	22.8689	OK	21.5774	OK
YDL166C	FAP7	IV:163448-164042	594	28.8157	OK	40.8395	OK	19.7657	OK	41.0281	OK	41.8808	OK	42.4775	OK
YJL157C	FAR1	X:123835-126328	2493	42.8394	OK	52.6284	OK	45.6272	OK	41.4628	OK	34.7928	OK	31.5539	OK
YLR238W	FAR10	XII:614754-616191	1437	6.37263	OK	6.02913	OK	4.04176	OK	7.48943	OK	6.18812	OK	4.93271	OK
YNL127W	FAR11	XIV:383986-386848	2862	9.99666	OK	10.633	OK	8.21243	OK	10.1938	OK	9.96411	OK	9.97087	OK
YMR052W	FAR3	XIII:379585-380200	615	5.63112	OK	5.74695	OK	6.56231	OK	8.71766	OK	9.40604	OK	5.51457	OK
YFR008W	FAR7	VI:160534-161200	666	0.823834	OK	1.35428	OK	1.40748	OK	1.59753	OK	1.23088	OK	1.41519	OK
YMR029C	FAR8	XIII:328659-330231	1572	12.8525	OK	10.5161	OK	12.4358	OK	11.5777	OK	10.2757	OK	8.26077	OK
YKL182W	FAS1	XI:100670-106826	6156	1114.24	OK	707.913	OK	863.203	OK	685.828	OK	786.455	OK	659.757	OK
YPL231W	FAS2	XVI:108651-114315	5664	611.455	OK	338.934	OK	505.13	OK	312.088	OK	421.098	OK	347.101	OK
YBR041W	FAT1	II:318265-320275	2010	35.5291	OK	27.8709	OK	40.3423	OK	24.6515	OK	25.164	OK	22.4094	OK
YER183C	FAU1	V:553333-553969	636	35.6122	OK	31.1659	OK	21.59	OK	38.4559	OK	30.8581	OK	32.9983	OK
YKL060C	FBA1	XI:326407-327487	1080	5639.96	OK	4699.29	OK	7435.85	OK	3744.5	OK	4513.76	OK	4039.73	OK
YLR377C	FBP1	XII:873745-874792	1047	15.2175	OK	16.0153	OK	16.5447	OK	13.2153	OK	14.3518	OK	13.6766	OK
YJL155C	FBP26	X:129284-130643	1359	7.53665	OK	7.77814	OK	11.2806	OK	12.1003	OK	9.10324	OK	8.8968	OK
YDR339C	FCF1	IV:1149950-1150520	570	74.3781	OK	79.5067	OK	37.3732	OK	86.3444	OK	81.7904	OK	71.6925	OK
YLR051C	FCF2	XII:246323-246977	654	68.0089	OK	67.5722	OK	16.8937	OK	77.5717	OK	62.5486	OK	52.7737	OK
YKR016W	FCJ1	XI:469716-471339	1623	30.8684	OK	25.6582	OK	21.2999	OK	27.6499	OK	20.9264	OK	20.161	OK
YMR277W	FCP1	XIII:820255-822454	2199	23.722	OK	27.3282	OK	16.5559	OK	23.7686	OK	23.5841	OK	22.8666	OK
YPR062W	FCY1	XVI:677164-677641	477	53.4175	OK	45.3066	OK	23.6323	OK	50.2805	OK	37.5067	OK	43.9895	OK
YER056C	FCY2	V:266511-268113	1602	589.849	OK	624.018	OK	265.948	OK	716.13	OK	838.353	OK	859.574	OK
YER060W	FCY21	V:274566-276153	1587	23.8999	OK	27.6832	OK	14.8635	OK	25.7169	OK	28.2058	OK	29.2479	OK
YER060W-A	FCY22	V:276571-278164	1593	13.007	OK	14.1882	OK	9.30887	OK	15.389	OK	12.528	OK	14.9374	OK
YDR539W	FDC1	IV:1512093-1513605	1512	16.819	OK	14.2913	OK	18.5247	OK	11.376	OK	13.6172	OK	10.6686	OK
YOR388C	FDH1	XV:1071792-1072923	1131	0.436086	OK	2.18201	OK	0.241555	OK	0.935181	OK	0.472634	OK	0.598257	OK
YPL275W	FDH2	XVI:18368-19079	711	3.50247	OK	3.85219	OK	1.55386	OK	4.32033	OK	3.76612	OK	3.45621	OK
YCR034W	FEN1	III:190591-191635	1044	258.452	OK	360.796	OK	372.089	OK	289.731	OK	370.807	OK	382.816	OK
YCR028C	FEN2	III:170885-172424	1539	44.0396	OK	66.2718	OK	48.1717	OK	68.3587	OK	73.5741	OK	78.9443	OK
YBR101C	FES1	II:443820-444693	873	42.8121	OK	39.6367	OK	29.7159	OK	48.2934	OK	40.0261	OK	38.4655	OK
YMR058W	FET3	XIII:388821-390732	1911	281.108	OK	121.583	OK	495.088	OK	131.863	OK	210.09	OK	206.422	OK
YMR319C	FET4	XIII:912879-914538	1659	9.24735	OK	13.3353	OK	9.21554	OK	11.8823	OK	12.2367	OK	11.1063	OK
YFL041W	FET5	VI:49138-51007	1869	40.7381	OK	39.7366	OK	38.9595	OK	34.9218	OK	43.9777	OK	38.5946	OK
YPR104C	FHL1	XVI:733622-736433	2811	9.54286	OK	11.5684	OK	6.11045	OK	10.5862	OK	9.73483	OK	10.1592	OK
YGR131W	FHN1	VII:754725-755250	525	3.57123	OK	4.384	OK	5.7876	OK	5.02688	OK	2.53285	OK	5.63143	OK
YBR040W	FIG1	II:316967-317864	897	0.283203	OK	0.272554	OK	0.861464	OK	2.53889	OK	2.33135	OK	0.863959	OK
YCR089W	FIG2	III:267433-272263	4830	9.56487	OK	11.0799	OK	10.6109	OK	10.8757	OK	9.15661	OK	9.48933	OK
YNL325C	FIG4	XIV:28738-31378	2640	4.36629	OK	5.71426	OK	5.7679	OK	7.53816	OK	8.32371	OK	6.87062	OK
YDR130C	FIN1	IV:715746-716622	876	4.69749	OK	5.70473	OK	6.37039	OK	8.55518	OK	7.72466	OK	7.45418	OK
YJR093C	FIP1	X:603219-604203	984	13.859	OK	15.2013	OK	9.11268	OK	15.662	OK	14.9299	OK	12.4579	OK
YER032W	FIR1	V:215062-217693	2631	8.96245	OK	7.30229	OK	7.20162	OK	7.47388	OK	6.21091	OK	5.57818	OK
YIL065C	FIS1	IX:241307-241775	468	25.2255	OK	18.0481	OK	20.6142	OK	19.1398	OK	17.127	OK	14.4109	OK
YDR534C	FIT1	IV:1503313-1504900	1587	6.07378	OK	7.17046	OK	9.03978	OK	4.88867	OK	4.63713	OK	4.15058	OK
YOR382W	FIT2	XV:1059530-1059992	462	38.7353	OK	63.695	OK	727.591	OK	52.2276	OK	41.3787	OK	48.2331	OK
YOR383C	FIT3	XV:1060440-1061055	615	21.6346	OK	29.2823	OK	259.488	OK	37.7371	OK	33.53	OK	39.9714	OK
YIL131C	FKH1	IX:100780-102235	1455	14.9119	OK	18.4487	OK	12.4592	OK	14.5034	OK	15.9112	OK	14.8019	OK
YNL068C	FKH2	XIV:495700-498289	2589	7.87167	OK	9.09066	OK	5.74303	OK	9.41142	OK	8.69533	OK	9.6528	OK
YLR342W	FKS1	XII:809996-815627	5631	619.609	OK	1034.86	OK	589.357	OK	922.122	OK	1002.82	OK	984.794	OK
YMR306W	FKS3	XIII:881158-886516	5358	4.21213	OK	7.43893	OK	3.22954	OK	7.37288	OK	6.68004	OK	6.15575	OK
YPL221W	FLC1	XVI:133042-135424	2382	101.524	OK	154.457	OK	89.8166	OK	152.648	OK	160.019	OK	164.031	OK
YAL053W	FLC2	I:45898-48250	2352	132.818	OK	212.735	OK	137.238	OK	251.18	OK	242.913	OK	239.645	OK
YGL139W	FLC3	VII:245715-248124	2409	39.018	OK	40.8248	OK	27.2753	OK	46.6427	OK	46.7089	OK	41.2065	OK
YLR404W	FLD1	XII:928742-929600	858	18.0084	OK	18.9413	OK	17.3879	OK	21.1204	OK	14.8549	OK	12.2977	OK
YAR050W	FLO1	I:203402-208016	4614	2.98774	OK	3.92225	OK	2.95002	OK	2.86851	OK	2.81846	OK	2.60407	OK
YKR102W	FLO10	XI:646355-649865	3510	5.77637	OK	6.53536	OK	6.42834	OK	6.84648	OK	5.72406	OK	5.55606	OK
YHR211W	FLO5	VIII:525391-528619	3228	6.20598	OK	7.54519	OK	5.23046	OK	6.25665	OK	5.79422	OK	6.15696	OK
YER109C	FLO8	V:375214-377614	2400	5.23404	OK	5.6879	OK	3.69783	OK	5.24701	OK	4.39277	OK	4.91906	OK
YAL063C	FLO9	I:23999-27968	3969	2.56751	OK	2.62932	OK	2.49405	OK	2.50015	OK	2.72763	OK	2.83469	OK
YBR008C	FLR1	II:252562-254209	1647	5.8503	OK	7.64257	OK	7.84202	OK	8.07454	OK	10.6779	OK	10.5294	OK
YIL134W	FLX1	IX:97394-98330	936	17.0125	OK	12.9667	OK	12.8593	OK	13.4476	OK	14.5537	OK	12.8874	OK
YIL098C	FMC1	IX:179771-180239	468	21.5298	OK	9.48861	OK	4.78811	OK	9.15621	OK	6.35852	OK	7.91741	OK
YDR236C	FMN1	IV:935235-935892	657	33.8521	OK	22.0132	OK	29.0097	OK	23.8974	OK	26.4138	OK	22.2771	OK
YHR176W	FMO1	VIII:454228-455527	1299	3.07281	OK	4.71187	OK	3.27257	OK	8.08945	OK	9.56548	OK	9.14152	OK
YER182W	FMP10	V:552524-553259	735	13.2702	OK	7.18536	OK	10.6387	OK	9.70803	OK	9.28796	OK	8.40229	OK
YDR070C	FMP16	IV:588097-588379	282	31.4237	OK	392.308	OK	77.7745	OK	472.626	OK	223.494	OK	202.067	OK
YBR269C	FMP21	II:742159-742576	417	93.9894	OK	49.5806	OK	50.9868	OK	73.0614	OK	40.7732	OK	40.0233	OK
YBR047W	FMP23	II:331832-332360	528	6.43568	OK	7.44017	OK	7.93195	OK	13.5961	OK	14.5937	OK	13.0175	OK
YLR077W	FMP25	XII:283871-285623	1752	13.1341	OK	8.98584	OK	9.4715	OK	10.9193	OK	10.1129	OK	9.0803	OK
YLR454W	FMP27	XII:1043997-1051884	7887	11.5187	OK	10.0392	OK	13.6134	OK	14.2329	OK	11.8431	OK	9.68441	OK
YPL103C	FMP30	XVI:357999-359406	1407	12.1118	OK	7.69681	OK	8.21261	OK	7.51507	OK	8.9145	OK	9.01969	OK
YFL046W	FMP32	VI:42814-43438	624	15.4475	OK	13.958	OK	11.0964	OK	16.7413	OK	15.7224	OK	15.001	OK
YJL161W	FMP33	X:117244-117787	543	5.57784	OK	6.39168	OK	13.2896	OK	7.83215	OK	10.2174	OK	7.83595	OK
YGL080W	FMP37	VII:358635-359028	393	72.5643	OK	54.9136	OK	62.8089	OK	50.3602	OK	60.2548	OK	55.0504	OK
YPL222W	FMP40	XVI:130161-132228	2067	4.59289	OK	7.28199	OK	3.94097	OK	9.31015	OK	8.8235	OK	8.5261	OK
YNL168C	FMP41	XIV:318029-318809	780	28.3694	OK	26.1141	OK	34.3158	OK	25.3911	OK	31.3939	OK	26.4338	OK
YGR243W	FMP43	VII:977335-977776	441	49.5299	OK	38.8352	OK	62.4414	OK	50.6357	OK	39.7035	OK	40.4724	OK
YDL222C	FMP45	IV:60871-61801	930	4.57627	OK	9.45852	OK	6.03937	OK	14.7038	OK	19.039	OK	17.5457	OK
YKR049C	FMP46	XI:526829-527231	402	27.0083	OK	44.0701	OK	32.6479	OK	49.1864	OK	54.2374	OK	44.106	OK
YGR052W	FMP48	VII:593595-594705	1110	1.27271	OK	2.7782	OK	2.77735	OK	3.58486	OK	3.7163	OK	4.25334	OK
YER004W	FMP52	V:159579-160275	696	88.9293	OK	135.057	OK	94.3718	OK	153.273	OK	125.874	OK	114.941	OK
YMR020W	FMS1	XIII:315376-316903	1527	11.8327	OK	15.9038	OK	13.0523	OK	17.0727	OK	16.9183	OK	13.9399	OK
YBL013W	FMT1	II:202055-203261	1206	4.81683	OK	5.59107	OK	7.64142	OK	4.3777	OK	4.39872	OK	4.26018	OK
YDR110W	FOB1	IV:676101-677802	1701	16.3272	OK	20.9436	OK	9.80394	OK	25.6284	OK	23.11	OK	26.0091	OK
YNL256W	FOL1	XIV:164622-167097	2475	37.1852	OK	37.2873	OK	28.8305	OK	42.5162	OK	47.5462	OK	39.9303	OK
YGR267C	FOL2	VII:1025003-1025735	732	135.486	OK	108.253	OK	111.149	OK	88.7497	OK	112.829	OK	92.8002	OK
YMR113W	FOL3	XIII:494998-496282	1284	10.4247	OK	8.77412	OK	7.96189	OK	10.0958	OK	11.3832	OK	11.6062	OK
YKR009C	FOX2	XI:454351-457054	2703	2.59442	OK	6.33762	OK	2.01493	OK	8.66389	OK	6.94593	OK	6.85563	OK
YNR047W	FPK1	XIV:708522-711204	2682	13.6427	OK	16.0234	OK	14.9954	OK	19.8586	OK	16.4513	OK	15.6036	OK
YNL135C	FPR1	XIV:371881-372226	345	959.372	OK	770.477	OK	1056.67	OK	623.139	OK	921.797	OK	770.638	OK
YDR519W	FPR2	IV:1480424-1480832	408	115.484	OK	112.441	OK	150.785	OK	108.398	OK	113.544	OK	96.3788	OK
YML074C	FPR3	XIII:120088-121324	1236	39.7712	OK	48.2015	OK	21.5286	OK	47.3093	OK	39.6857	OK	46.7105	OK
YLR449W	FPR4	XII:1030833-1032012	1179	82.8	OK	88.431	OK	29.0208	OK	92.8626	OK	69.8901	OK	63.3278	OK
YLL043W	FPS1	XII:49937-51947	2010	20.4996	OK	20.4828	OK	15.0455	OK	20.2691	OK	23.9344	OK	25.0773	OK
YLL029W	FRA1	XII:81460-83710	2250	21.0693	OK	19.1939	OK	21.352	OK	21.6421	OK	22.7162	OK	23.054	OK
YGL220W	FRA2	VII:82373-82736	363	186.068	OK	150.456	OK	68.7131	OK	143.188	OK	110.971	OK	78.2356	OK
YLR214W	FRE1	XII:568566-570627	2061	7.79444	OK	13.6278	OK	10.2974	OK	13.7649	OK	14.5831	OK	12.9527	OK
YKL220C	FRE2	XI:9090-11226	2136	2.8089	OK	3.85454	OK	3.40368	OK	4.07346	OK	3.67768	OK	3.98885	OK
YOR381W	FRE3	XV:1055544-1057680	2136	3.7686	OK	5.60781	OK	5.11827	OK	5.42377	OK	6.09565	OK	4.66457	OK
YNR060W	FRE4	XIV:739950-742110	2160	7.68374	OK	10.0918	OK	6.52731	OK	7.25403	OK	8.82518	OK	7.08225	OK
YOR384W	FRE5	XV:1061563-1063648	2085	14.3792	OK	12.7494	OK	20.8762	OK	16.1336	OK	14.4901	OK	14.6531	OK
YLL051C	FRE6	XII:37332-39471	2139	52.3599	OK	50.4595	OK	68.0709	OK	50.0458	OK	46.8733	OK	43.8701	OK
YOL152W	FRE7	XV:40747-42610	1863	2.42878	OK	3.05706	OK	2.90769	OK	4.11846	OK	4.16714	OK	4.32191	OK
YLR047C	FRE8	XII:239346-241407	2061	16.3716	OK	19.2439	OK	25.335	OK	22.5589	OK	19.0172	OK	18.423	OK
YPL141C	FRK1	XVI:283463-286061	2598	12.8868	OK	11.7352	OK	13.4566	OK	10.7235	OK	9.97863	OK	9.34384	OK
YCL026C-A	FRM2	III:74703-75285	582	4.32925	OK	5.38711	OK	4.06505	OK	3.93239	OK	6.75265	OK	5.84512	OK
YDR373W	FRQ1	IV:1222758-1223331	573	72.4757	OK	57.6486	OK	51.6505	OK	72.9885	OK	60.0555	OK	58.0361	OK
YLR060W	FRS1	XII:260978-262766	1788	165.516	OK	164.271	OK	83.3433	OK	160.12	OK	163.647	OK	145.686	OK
YFL022C	FRS2	VI:93498-95010	1512	126.84	OK	126.397	OK	72.1565	OK	119.443	OK	127.397	OK	113.16	OK
YOR324C	FRT1	XV:923231-925040	1809	11.8258	OK	8.73302	OK	10.4869	OK	9.27839	OK	9.87388	OK	9.63971	OK
YAL028W	FRT2	I:92899-94486	1587	1.10807	OK	1.58087	OK	3.94813	OK	1.90436	OK	2.4404	OK	2.02273	OK
YOR271C	FSF1	XV:831058-832042	984	130.583	OK	135.471	OK	60.9862	OK	115.988	OK	149.808	OK	127.124	OK
YHR049W	FSH1	VIII:206461-207193	732	94.1334	OK	160.492	OK	68.6898	OK	181.636	OK	212.185	OK	192.798	OK
YMR222C	FSH2	XIII:715637-716309	672	23.114	OK	25.6788	OK	43.5751	OK	25.2958	OK	34.9645	OK	32.8085	OK
YOR280C	FSH3	XV:844991-845792	801	18.8374	OK	18.254	OK	13.4364	OK	17.7814	OK	18.0852	OK	14.2264	OK
YBR207W	FTH1	II:635145-636543	1398	34	OK	30.6007	OK	43.012	OK	32.7266	OK	34.5009	OK	31.7993	OK
YER145C	FTR1	V:460525-461740	1215	88.9806	OK	76.6635	OK	165.328	OK	100.912	OK	136.068	OK	123.594	OK
YBL042C	FUI1	II:138340-140260	1920	123.408	OK	167.646	OK	51.9228	OK	156.918	OK	180.779	OK	198.638	OK
YPL262W	FUM1	XVI:47335-48802	1467	244.182	OK	140.655	OK	111.156	OK	88.3571	OK	91.3789	OK	74.6468	OK
YAL035W	FUN12	I:76426-79435	3009	104.774	OK	99.7492	OK	54.1506	OK	95.7718	OK	102.145	OK	89.7183	OK
YAL008W	FUN14	I:136913-137510	597	10.0786	OK	10.2825	OK	18.5086	OK	12.7535	OK	9.4975	OK	9.40597	OK
YAL034C	FUN19	I:80709-81951	1242	12.1794	OK	14.6423	OK	15.3941	OK	18.2485	OK	17.22	OK	14.7013	OK
YAL022C	FUN26	I:108876-110430	1554	42.0806	OK	46.4723	OK	35.7522	OK	48.7603	OK	44.8351	OK	43.3111	OK
YAL019W	FUN30	I:114918-118314	3396	22.6005	OK	32.4407	OK	11.7308	OK	33.4452	OK	33.4635	OK	31.1301	OK
YHR128W	FUR1	VIII:362114-362765	651	182.825	OK	156.443	OK	53.8646	OK	141.247	OK	158.41	OK	119.152	OK
YBR021W	FUR4	II:281442-283344	1902	74.7495	OK	117.474	OK	53.4853	OK	123.018	OK	145.067	OK	148.396	OK
YCL027W	FUS1	III:71802-73341	1539	4.33432	OK	3.47069	OK	5.15063	OK	2.89064	OK	3.03113	OK	2.53432	OK
YMR232W	FUS2	XIII:736925-738959	2034	2.159	OK	3.64849	OK	2.26604	OK	3.57528	OK	3.27963	OK	2.6654	OK
YBL016W	FUS3	II:192450-193512	1062	19.869	OK	19.3505	OK	12.3585	OK	19.1199	OK	19.1599	OK	16.2134	OK
YDR024W	FYV1	IV:491016-491502	486	0	OK	0.238028	OK	0.896798	OK	0.27747	OK	0.238455	OK	1.10727	OK
YIL097W	FYV10	IX:180426-181977	1551	3.87814	OK	2.65349	OK	5.20699	OK	6.87795	OK	4.20274	OK	3.67664	OK
YOR183W	FYV12	XV:678871-679261	390	0.368633	OK	0	OK	0.358529	OK	0.784138	OK	0.640578	OK	2.72856	OK
YHR059W	FYV4	VIII:220107-220500	393	57.6362	OK	34.0579	OK	22.4242	OK	36.8947	OK	27.5303	OK	23.3897	OK
YCL058C	FYV5	III:23522-23981	459	34.9718	OK	19.9575	OK	23.2654	OK	25.1992	OK	11.2369	OK	27.4268	OK
YNL133C	FYV6	XIV:374170-374692	522	8.1395	OK	5.58927	OK	6.86156	OK	9.83912	OK	6.98645	OK	4.89582	OK
YLR068W	FYV7	XII:271007-271463	456	24.8368	OK	31.2218	OK	6.91898	OK	35.0052	OK	19.6693	OK	25.5486	OK
YGR196C	FYV8	VII:889732-892186	2454	6.29189	OK	7.01048	OK	5.56714	OK	8.0168	OK	7.34821	OK	6.40801	OK
YGL254W	FZF1	VII:22303-23203	900	19.4289	OK	24.5368	OK	7.18302	OK	16.845	OK	18.5179	OK	18.4444	OK
YBR179C	FZO1	II:586546-589114	2568	13.4674	OK	10.1334	OK	7.31543	OK	11.5231	OK	10.168	OK	9.45187	OK
YLR088W	GAA1	XII:316106-317951	1845	35.9247	OK	32.8494	OK	41.2714	OK	29.7969	OK	34.62	OK	30.0586	OK
YLR459W	GAB1	XII:1057333-1058518	1185	46.6239	OK	65.7003	OK	64.626	OK	63.4637	OK	58.3049	OK	66.6206	OK
YOR178C	GAC1	XV:667859-670241	2382	31.1429	OK	32.1573	OK	53.5502	OK	60.4402	OK	41.9097	OK	37.711	OK
YMR250W	GAD1	XIII:770800-772558	1758	3.40751	OK	15.9522	OK	10.2838	OK	21.5223	OK	19.2549	OK	12.8341	OK
YBR020W	GAL1	II:279020-280607	1587	9.0935	OK	9.22497	OK	7.42076	OK	8.40692	OK	8.76795	OK	9.7389	OK
YBR019C	GAL10	II:276252-278352	2100	13.3543	OK	13.5312	OK	12.4375	OK	14.7713	OK	13.8411	OK	11.1002	OK
YOL051W	GAL11	XV:234939-238185	3246	10.6122	OK	12.2635	OK	5.5473	OK	15.0009	OK	12.8572	OK	12.6163	OK
YLR081W	GAL2	XII:290211-291936	1725	2.18746	OK	1.75235	OK	0.752585	OK	1.7536	OK	1.73036	OK	2.3132	OK
YDR009W	GAL3	IV:463433-464996	1563	4.8503	OK	4.48737	OK	5.6632	OK	4.89639	OK	4.73689	OK	4.75636	OK
YPL248C	GAL4	XVI:79710-82356	2646	15.1224	OK	13.9749	OK	9.97305	OK	13.0848	OK	12.0838	OK	13.0159	OK
YBR018C	GAL7	II:274426-275527	1101	0.338306	OK	1.05257	OK	0.329722	OK	0.381258	OK	0.397463	OK	1.18861	OK
YML051W	GAL80	XIII:171593-172901	1308	44.7088	OK	48.8962	OK	43.3639	OK	46.4016	OK	44.1481	OK	39.0155	OK
YER027C	GAL83	V:208978-210232	1254	8.02801	OK	7.83728	OK	7.4596	OK	7.93378	OK	6.87639	OK	7.28892	OK
YKR039W	GAP1	XI:515062-516871	1809	190.331	OK	185.512	OK	444.44	OK	391.224	OK	586.222	OK	527.262	OK
YHR089C	GAR1	VIII:282680-283298	618	148.433	OK	138.234	OK	76.119	OK	144.121	OK	123.953	OK	124.414	OK
YMR307W	GAS1	XIII:887002-888682	1680	2718.31	OK	3463.93	OK	2418.76	OK	2401.83	OK	2310.68	OK	2290.79	OK
YLR343W	GAS2	XII:816093-817761	1668	31.1749	OK	28.1052	OK	42.3043	OK	25.6404	OK	19.6624	OK	19.7639	OK
YMR215W	GAS3	XIII:696795-698370	1575	120.54	OK	145.805	OK	154.628	OK	92.0215	OK	100.032	OK	92.1564	OK
YOL132W	GAS4	XV:71299-72715	1416	3.2133	OK	5.67403	OK	3.16265	OK	3.80619	OK	3.67214	OK	3.5755	OK
YOL030W	GAS5	XV:268186-269641	1455	256.503	OK	360.445	OK	268.838	OK	325.469	OK	321.178	OK	343.872	OK
YFL021W	GAT1	VI:95965-97498	1533	85.2254	OK	66.3119	OK	51.0901	OK	93.4094	OK	93.184	OK	82.7764	OK
YMR136W	GAT2	XIII:541198-542881	1683	3.76989	OK	6.26354	OK	7.64224	OK	8.68376	OK	7.18844	OK	5.9249	OK
YLR013W	GAT3	XII:171338-171764	426	0.773894	OK	0	OK	0.342368	OK	1.68409	OK	1.49182	OK	1.6104	OK
YIR013C	GAT4	IX:380018-380384	366	0.703399	OK	2.05917	OK	0	OK	2.60941	OK	0.980038	OK	1.84409	OK
YCL011C	GBP2	III:102074-103358	1284	52.5882	OK	47.441	OK	30.4623	OK	43.6703	OK	40.7488	OK	40.6399	OK
YOR260W	GCD1	XV:813983-815720	1737	79.9862	OK	78.1749	OK	42.3778	OK	78.3286	OK	65.9782	OK	65.2375	OK
YNL062C	GCD10	XIV:508775-510212	1437	34.3615	OK	46.5706	OK	16.7411	OK	47.5672	OK	48.2075	OK	51.4065	OK
YER025W	GCD11	V:205250-206834	1584	187.616	OK	175.108	OK	100.956	OK	153.939	OK	174.93	OK	150.709	OK
YJL125C	GCD14	X:185527-186679	1152	24.5111	OK	28.1472	OK	12.4218	OK	27.4753	OK	30.4913	OK	28.4455	OK
YGR083C	GCD2	VII:644859-646815	1956	26.9969	OK	34.6794	OK	13.0538	OK	30.4924	OK	34.9611	OK	34.6904	OK
YDR211W	GCD6	IV:884726-886865	2139	52.0396	OK	60.6494	OK	29.1253	OK	61.5577	OK	60.527	OK	61.2671	OK
YLR291C	GCD7	XII:718316-719462	1146	65.9353	OK	60.8252	OK	39.0646	OK	59.171	OK	60.7982	OK	58.071	OK
YGL195W	GCN1	VII:131524-139543	8019	117.429	OK	108.305	OK	82.6624	OK	99.116	OK	118.374	OK	103.451	OK
YDR283C	GCN2	IV:1025069-1030049	4980	14.5528	OK	16.3888	OK	12.9615	OK	19.9508	OK	17.1413	OK	15.9485	OK
YFR009W	GCN20	VI:162487-164746	2259	51.6757	OK	47.677	OK	36.8512	OK	49.399	OK	52.0854	OK	50.8763	OK
YKR026C	GCN3	XI:488737-489655	918	38.1461	OK	39.87	OK	21.2177	OK	33.9387	OK	41.5045	OK	42.4537	OK
YEL009C	GCN4	V:138917-139763	846	1625.66	OK	1476.11	OK	1361.26	OK	1527.2	OK	1587.65	OK	1324.85	OK
YGR252W	GCN5	VII:996868-998188	1320	11.4699	OK	8.03837	OK	9.93999	OK	9.88407	OK	9.51875	OK	9.79894	OK
YPL075W	GCR1	XVI:412253-415362	2358	14.2988	OK	12.134	OK	8.66254	OK	13.0021	OK	10.4217	OK	9.618	OK
YNL199C	GCR2	XIV:264925-266530	1605	18.1852	OK	21.8656	OK	10.6796	OK	25.6249	OK	24.2679	OK	23.3109	OK
YDL226C	GCS1	IV:51114-52173	1059	24.7878	OK	19.7864	OK	24.8366	OK	21.9798	OK	23.819	OK	23.2748	OK
YDR019C	GCV1	IV:484162-485365	1203	87.223	OK	71.321	OK	93.4164	OK	73.6299	OK	71.8019	OK	69.4183	OK
YMR189W	GCV2	XIII:637499-640604	3105	209.947	OK	191.339	OK	155.614	OK	212.887	OK	229.271	OK	209.247	OK
YAL044C	GCV3	I:57949-58462	513	276.615	OK	212.575	OK	261.958	OK	173.396	OK	191.906	OK	162.808	OK
YOR120W	GCY1	XV:551113-552052	939	11.5485	OK	16.304	OK	10.9768	OK	21.0888	OK	24.0655	OK	20.314	OK
YEL042W	GDA1	V:73770-75327	1557	204.621	OK	262.178	OK	141.449	OK	274.187	OK	297.035	OK	271.292	OK
YPR184W	GDB1	XVI:902043-906654	4611	8.26415	OK	11.3678	OK	60.3319	OK	14.0926	OK	12.9045	OK	10.419	OK
YPL110C	GDE1	XVI:341067-344739	3672	5.84743	OK	9.41317	OK	5.46479	OK	11.467	OK	9.40175	OK	8.8014	OK
YOR375C	GDH1	XV:1041677-1043042	1365	2046.05	OK	1107.3	OK	921.596	OK	1192.76	OK	1904.71	OK	1681.52	OK
YDL215C	GDH2	IV:70639-73918	3279	28.3388	OK	29.724	OK	44.1933	OK	36.6882	OK	41.883	OK	36.3931	OK
YAL062W	GDH3	I:31566-32940	1374	45.8121	OK	61.9044	OK	51.3566	OK	88.2122	OK	127.035	OK	103.497	OK
YER136W	GDI1	V:439615-440971	1356	75.2986	OK	56.7567	OK	70.2966	OK	70.5525	OK	59.0625	OK	47.6017	OK
YOR355W	GDS1	XV:1005136-1006705	1569	87.7667	OK	82.2988	OK	59.4317	OK	80.1124	OK	73.2714	OK	68.1002	OK
YBR187W	GDT1	II:602633-603476	843	128.51	OK	198.032	OK	215.698	OK	181.138	OK	234.415	OK	254.864	OK
YJR031C	GEA1	X:486585-490812	4227	15.0762	OK	15.1734	OK	12.4743	OK	15.6954	OK	15.8438	OK	15.2339	OK
YEL022W	GEA2	V:111420-115800	4380	25.5845	OK	27.8289	OK	15.0527	OK	28.5774	OK	26.2767	OK	24.1254	OK
YJR040W	GEF1	X:507745-510085	2340	14.5867	OK	11.124	OK	19.4742	OK	13.3308	OK	14.765	OK	14.7416	OK
YAL048C	GEM1	I:52800-54789	1989	11.9667	OK	11.4171	OK	8.72993	OK	11.8612	OK	12.2036	OK	10.401	OK
YOR205C	GEP3	XV:725563-727234	1671	13.5473	OK	14.0587	OK	7.75182	OK	15.3816	OK	16.5481	OK	14.8741	OK
YHR100C	GEP4	VIII:314115-314673	558	54.1971	OK	50.7529	OK	32.7111	OK	50.0521	OK	37.6394	OK	41.8111	OK
YLR091W	GEP5	XII:322296-323178	882	11.142	OK	9.77061	OK	12.0357	OK	7.83444	OK	6.68126	OK	6.55761	OK
YGL057C	GEP7	VII:394965-395829	864	19.4808	OK	20.1108	OK	13.8659	OK	20.0868	OK	18.7797	OK	17.8513	OK
YGL020C	GET1	VII:457162-457870	708	28.0278	OK	23.8571	OK	24.168	OK	25.6811	OK	30.469	OK	30.8299	OK
YER083C	GET2	V:326173-327031	858	67.7867	OK	61.7761	OK	62.1186	OK	71.622	OK	70.8022	OK	66.1004	OK
YDL100C	GET3	IV:282111-283176	1065	87.0768	OK	83.9297	OK	90.2834	OK	80.9298	OK	96.3073	OK	82.1953	OK
YOR164C	GET4	XV:643393-644332	939	41.4142	OK	38.4262	OK	41.8237	OK	41.0103	OK	36.8872	OK	36.1358	OK
YCL073C	GEX1	III:6478-8326	1848	0	OK	0	OK	0	OK	0	OK	0	OK	0	OK
YKR106W	GEX2	XI:661441-663289	1848	0.549756	OK	1.26774	OK	1.06699	OK	1.09966	OK	1.22287	OK	1.1355	OK
YKL104C	GFA1	XI:243219-245373	2154	98.8101	OK	88.6612	OK	97.1543	OK	93.3013	OK	96.6491	OK	73.0538	OK
YMR255W	GFD1	XIII:778000-778567	567	30.3869	OK	24.9162	OK	16.3823	OK	32.4183	OK	21.9667	OK	19.0545	OK
YCL036W	GFD2	III:59025-60726	1701	6.87891	OK	9.21804	OK	3.99312	OK	9.81549	OK	12.1483	OK	13.1141	OK
YDR358W	GGA1	IV:1190058-1191732	1674	4.0433	OK	3.37514	OK	7.18588	OK	4.3583	OK	3.71207	OK	3.27444	OK
YHR108W	GGA2	VIII:328302-330060	1758	35.1934	OK	34.3207	OK	26.5263	OK	34.3344	OK	33.964	OK	32.3095	OK
YDL198C	GGC1	IV:103648-104551	903	440.467	OK	318.297	OK	498.345	OK	336.947	OK	314.754	OK	279.78	OK
YHR061C	GIC1	VIII:221533-222478	945	21.2345	OK	23.6208	OK	26.4457	OK	25.376	OK	21.2304	OK	21.5204	OK
YDR309C	GIC2	IV:1079047-1080199	1152	58.0835	OK	94.1854	OK	46.2633	OK	76.6359	OK	73.8966	OK	62.5731	OK
YCL039W	GID7	III:52644-54882	2238	6.96446	OK	4.79271	OK	9.35644	OK	7.02227	OK	5.76007	OK	4.24048	OK
YMR135C	GID8	XIII:538688-540056	1368	4.22248	OK	4.90148	OK	3.62713	OK	5.75747	OK	3.73112	OK	4.40488	OK
YNL153C	GIM3	XIV:345668-346058	390	64.7384	OK	79.0904	OK	31.9499	OK	96.8259	OK	72.637	OK	69.8922	OK
YEL003W	GIM4	V:148175-148599	336	150.383	OK	132.349	OK	44.4862	OK	124.004	OK	80.8119	OK	83.4431	OK
YML094W	GIM5	XIII:82274-82849	492	32.5421	OK	45.5666	OK	17.3339	OK	43.6688	OK	41.3906	OK	47.325	OK
YDR507C	GIN4	IV:1462357-1465786	3429	19.6919	OK	26.3705	OK	16.8037	OK	21.5768	OK	19.9826	OK	15.9984	OK
YBR045C	GIP1	II:328172-330092	1920	1.57023	OK	1.64955	OK	1.91136	OK	3.9254	OK	3.0819	OK	3.13907	OK
YER054C	GIP2	V:262051-263698	1647	2.25344	OK	4.52525	OK	3.61514	OK	6.08082	OK	5.79279	OK	4.57085	OK
YPL137C	GIP3	XVI:292816-296647	3831	12.2884	OK	27.6909	OK	20.0805	OK	37.3003	OK	43.4619	OK	43.681	OK
YAL031C	GIP4	I:84748-87031	2283	7.1475	OK	5.43202	OK	8.05975	OK	6.30419	OK	5.47587	OK	4.91236	OK
YDR152W	GIR2	IV:765705-766503	798	81.3841	OK	74.0813	OK	25.2806	OK	78.3905	OK	58.9971	OK	54.6754	OK
YDR096W	GIS1	IV:637138-639823	2685	12.3266	OK	6.7195	OK	19.0409	OK	6.62696	OK	4.48104	OK	4.78199	OK
YNL255C	GIS2	XIV:167328-167790	462	460.615	OK	320.274	OK	235.034	OK	324.979	OK	281.249	OK	290.613	OK
YLR094C	GIS3	XII:327729-329238	1509	8.48949	OK	7.21836	OK	7.6796	OK	6.43408	OK	6.14765	OK	5.66888	OK
YML006C	GIS4	XIII:256091-258416	2325	13.3842	OK	15.5911	OK	7.59635	OK	18.4798	OK	15.0899	OK	14.5621	OK
YCR098C	GIT1	III:297048-298605	1557	1.86571	OK	2.88614	OK	1.86792	OK	2.40439	OK	2.80762	OK	2.28553	OK
YEL011W	GLC3	V:133119-135234	2115	9.86082	OK	7.993	OK	119.038	OK	11.3894	OK	11.5489	OK	9.44999	OK
YER133W	GLC7	V:432494-433958	939	128.583	OK	122.595	OK	140.25	OK	126.88	OK	145.266	OK	137.211	OK
YMR311C	GLC8	XIII:896913-897603	690	14.5533	OK	11.2987	OK	10.4137	OK	15.4674	OK	8.66872	OK	8.50593	OK
YDL207W	GLE1	IV:88247-89864	1617	10.6687	OK	11.3975	OK	10.053	OK	12.8514	OK	9.70399	OK	11.3691	OK
YER107C	GLE2	V:373447-374545	1098	14.7273	OK	14.6989	OK	12.1776	OK	13.0822	OK	19.547	OK	17.8621	OK
YKR058W	GLG1	XI:552769-554620	1851	12.2993	OK	10.3847	OK	16.7941	OK	11.7714	OK	12.3531	OK	9.41425	OK
YJL137C	GLG2	X:154984-156127	1143	12.8494	OK	12.233	OK	11.54	OK	12.6196	OK	12.8025	OK	10.6689	OK
YCL040W	GLK1	III:50837-52340	1503	118.148	OK	113.724	OK	853.662	OK	107.397	OK	96.8419	OK	82.8729	OK
YPR035W	GLN1	XVI:642207-643320	1113	883.82	OK	654.845	OK	335.338	OK	776.08	OK	941.575	OK	801.88	OK
YER040W	GLN3	V:229794-231987	2193	12.103	OK	11.8026	OK	8.37495	OK	15.9522	OK	12.3737	OK	12.8592	OK
YOR168W	GLN4	XV:649302-651732	2430	81.9834	OK	80.0125	OK	49.7315	OK	81.0685	OK	105.701	OK	93.5905	OK
YML004C	GLO1	XIII:261704-262685	981	34.0147	OK	34.0467	OK	34.0539	OK	33.8192	OK	33.4908	OK	24.1537	OK
YDR272W	GLO2	IV:1009009-1009834	825	18.2386	OK	15.5461	OK	15.8554	OK	23.4813	OK	21.4892	OK	18.9509	OK
YER122C	GLO3	V:402870-404352	1482	52.6397	OK	61.643	OK	33.5092	OK	68.0982	OK	53.3328	OK	56.101	OK
YOR040W	GLO4	XV:407063-407921	858	9.96576	OK	20.3756	OK	13.8298	OK	18.3349	OK	22.5023	OK	22.2327	OK
YPL091W	GLR1	XVI:375501-376953	1452	44.7475	OK	45.0357	OK	44.6561	OK	40.893	OK	43.7511	OK	39.2076	OK
YDL171C	GLT1	IV:149202-155640	6438	307.655	OK	207.348	OK	181.219	OK	221.645	OK	312.783	OK	245.616	OK
YEL046C	GLY1	V:67628-68792	1164	340.362	OK	523.874	OK	363.898	OK	551.095	OK	681.921	OK	672.283	OK
YKR030W	GMH1	XI:500281-501103	822	44.092	OK	41.1941	OK	34.0474	OK	43.8782	OK	37.0472	OK	36.7111	OK
YFL017C	GNA1	VI:103982-104462	480	21.2699	OK	20.394	OK	24.0961	OK	22.3664	OK	16.79	OK	16.9184	OK
YHR183W	GND1	VIII:470959-472429	1470	1257.65	OK	823.138	OK	477.409	OK	1013.6	OK	1422.69	OK	1288.44	OK
YGR256W	GND2	VII:1004623-1006102	1479	4.63209	OK	37.871	OK	5.33696	OK	45.1037	OK	31.3182	OK	26.9616	OK
YDR508C	GNP1	IV:1466452-1468444	1992	5.49898	OK	34.6279	OK	7.29416	OK	53.2776	OK	81.3498	OK	101.89	OK
YOR320C	GNT1	XV:913618-915094	1476	32.6338	OK	33.1379	OK	26.2937	OK	33.7977	OK	35.5843	OK	27.225	OK
YJL184W	GON7	X:83447-83819	372	33.4357	OK	35.8702	OK	22.2806	OK	30.3186	OK	31.3897	OK	33.9039	OK
YNL274C	GOR1	XIV:121117-122170	1053	13.871	OK	19.7442	OK	20.8043	OK	23.2415	OK	29.8296	OK	25.4789	OK
YHL031C	GOS1	VIII:38814-39486	672	4.71613	OK	5.5418	OK	3.78592	OK	7.82586	OK	7.02065	OK	6.56815	OK
YMR292W	GOT1	XIII:854794-855293	417	128.834	OK	163.529	OK	194.746	OK	177.534	OK	130.205	OK	207.874	OK
YHR005C	GPA1	VIII:113498-114917	1419	25.4876	OK	22.7078	OK	21.7575	OK	20.3812	OK	19.7293	OK	15.5585	OK
YER020W	GPA2	V:195167-196517	1350	6.00778	OK	7.34089	OK	8.07779	OK	7.85024	OK	7.01561	OK	6.63978	OK
YOR371C	GPB1	XV:1031488-1034182	2694	18.9315	OK	17.3822	OK	12.6061	OK	20.3309	OK	19.7656	OK	17.2198	OK
YAL056W	GPB2	I:39258-41901	2643	16.0978	OK	13.8863	OK	18.3047	OK	16.0597	OK	16.2675	OK	16.5756	OK
YDL022W	GPD1	IV:411824-413000	1176	38.0888	OK	50.4419	OK	354.649	OK	55.7642	OK	70.0951	OK	44.832	OK
YOL059W	GPD2	XV:217125-218448	1323	166.034	OK	107.092	OK	76.8946	OK	126.53	OK	124.275	OK	106.725	OK
YGL121C	GPG1	VII:280776-281157	381	18.3017	OK	61.7287	OK	52.3241	OK	88.1357	OK	76.1437	OK	65.7927	OK
YPR160W	GPH1	XVI:861305-864014	2709	10.6866	OK	35.084	OK	130.13	OK	25.289	OK	27.1107	OK	21.6471	OK
YGR216C	GPI1	VII:922632-924462	1830	50.5684	OK	53.0659	OK	53.2194	OK	51.9582	OK	45.3698	OK	48.7483	OK
YGL142C	GPI10	VII:236268-238119	1851	35.4094	OK	39.6173	OK	56.7009	OK	50.0902	OK	39.2213	OK	38.9062	OK
YDR302W	GPI11	IV:1067730-1068390	660	102.636	OK	93.1753	OK	62.4377	OK	82.43	OK	77.9313	OK	78.8771	OK
YMR281W	GPI12	XIII:832338-833253	915	28.6411	OK	19.2629	OK	21.2746	OK	18.8759	OK	16.6933	OK	11.4203	OK
YLL031C	GPI13	XII:77151-80205	3054	40.8417	OK	45.1231	OK	52.832	OK	47.8868	OK	46.192	OK	44.95	OK
YJR013W	GPI14	X:460381-461593	1212	44.5768	OK	53.3181	OK	38.1009	OK	49.3708	OK	47.0072	OK	45.5485	OK
YNL038W	GPI15	XIV:557019-557783	690	31.9575	OK	27.3838	OK	19.8349	OK	34.6882	OK	19.7548	OK	23.3993	OK
YHR188C	GPI16	VIII:482004-483837	1833	54.8802	OK	59.234	OK	72.666	OK	47.6737	OK	50.2379	OK	44.6441	OK
YDR434W	GPI17	IV:1331236-1332841	1605	34.4081	OK	37.0652	OK	35.0854	OK	36.7844	OK	35.9799	OK	37.4158	OK
YBR004C	GPI18	II:244365-245667	1302	78.6201	OK	83.7685	OK	79.1886	OK	98.5978	OK	89.1297	OK	88.3519	OK
YDR437W	GPI19	IV:1337351-1337774	423	12.1424	OK	15.0352	OK	14.0852	OK	18.8338	OK	14.5336	OK	17.702	OK
YPL076W	GPI2	XVI:410442-411285	843	38.742	OK	50.5915	OK	35.4898	OK	59.9873	OK	38.9505	OK	41.5414	OK
YDR331W	GPI8	IV:1129587-1130823	1236	33.8389	OK	36.2621	OK	30.8006	OK	34.3483	OK	35.8644	OK	32.5952	OK
YKL152C	GPM1	XI:163641-164385	744	1615.75	OK	1292.58	OK	2460.04	OK	1249.34	OK	1274.89	OK	1149.51	OK
YDL021W	GPM2	IV:413952-414888	936	2.80406	OK	2.62175	OK	7.24928	OK	7.21435	OK	5.14408	OK	3.0842	OK
YOL056W	GPM3	XV:223267-224179	912	9.43352	OK	7.4489	OK	8.26919	OK	8.76149	OK	9.80695	OK	9.28519	OK
YDL035C	GPR1	IV:389171-392057	2886	18.1306	OK	18.9238	OK	15.6051	OK	22.9301	OK	23.2378	OK	20.7036	OK
YKR067W	GPT2	XI:567917-570149	2232	23.9068	OK	13.4624	OK	36.6983	OK	16.7806	OK	14.5064	OK	15.3407	OK
YKL026C	GPX1	XI:389379-389883	504	5.28567	OK	8.857	OK	15.0094	OK	11.9434	OK	11.0604	OK	12.9905	OK
YBR244W	GPX2	II:707527-708016	489	23.9697	OK	24.1876	OK	9.59562	OK	21.9344	OK	16.2714	OK	15.9406	OK
YLL035W	GRC3	XII:68579-70478	1899	23.9908	OK	26.5174	OK	11.0167	OK	28.4399	OK	30.2174	OK	26.5683	OK
YPL223C	GRE1	XVI:128631-129138	507	35.5029	OK	236.439	OK	14.7316	OK	573.135	OK	370.486	OK	265.737	OK
YOL151W	GRE2	XV:43693-44722	1029	13.9811	OK	27.3745	OK	15.5334	OK	29.0776	OK	30.8534	OK	21.4514	OK
YHR104W	GRE3	VIII:323408-324392	984	19.8447	OK	20.0478	OK	35.7564	OK	25.602	OK	26.311	OK	16.0424	OK
YDR517W	GRH1	IV:1477238-1478357	1119	41.0513	OK	28.6383	OK	43.624	OK	23.2979	OK	27.1052	OK	23.4042	OK
YJR090C	GRR1	X:590871-594327	3456	18.6225	OK	18.0343	OK	12.7358	OK	21.6064	OK	19.4003	OK	20.9903	OK
YBR121C	GRS1	II:481363-483367	2004	296.556	OK	258.924	OK	167.169	OK	222.795	OK	250.673	OK	226.844	OK
YPR081C	GRS2	XVI:702113-703970	1857	6.6614	OK	5.60774	OK	5.0332	OK	8.41226	OK	5.46668	OK	5.61724	OK
YCL035C	GRX1	III:60840-61173	333	147.02	OK	136.504	OK	131.438	OK	146.222	OK	127.872	OK	95.7791	OK
YDR513W	GRX2	IV:1471016-1471448	432	62.3347	OK	64.2063	OK	186.589	OK	91.4387	OK	94.1872	OK	61.3819	OK
YDR098C	GRX3	IV:644177-645035	858	27.1195	OK	31.0531	OK	22.7509	OK	38.914	OK	38.1045	OK	35.5598	OK
YER174C	GRX4	V:538433-539168	735	64.2383	OK	60.6511	OK	28.3068	OK	38.6163	OK	40.9597	OK	31.1256	OK
YPL059W	GRX5	XVI:444578-445031	453	88.1396	OK	64.0358	OK	69.7473	OK	63.6563	OK	56.9331	OK	53.4689	OK
YDL010W	GRX6	IV:432329-433025	696	14.8264	OK	17.017	OK	15.2314	OK	17.1465	OK	16.0595	OK	13.5632	OK
YBR014C	GRX7	II:266724-267336	612	20.5124	OK	17.6369	OK	26.4216	OK	21.6698	OK	26.6044	OK	16.8844	OK
YLR364W	GRX8	XII:854061-854391	330	113.133	OK	149.577	OK	87.3046	OK	232.577	OK	182.333	OK	132.27	OK
YGR032W	GSC2	VII:548263-553951	5688	116.025	OK	196.302	OK	93.5865	OK	234.981	OK	186.396	OK	178.564	OK
YML048W	GSF2	XIII:178425-179637	1212	184.899	OK	187.867	OK	187.015	OK	200.704	OK	189.205	OK	165.453	OK
YJL101C	GSH1	X:234319-236356	2037	28.8641	OK	36.4109	OK	32.6943	OK	43.4216	OK	51.2866	OK	49.3488	OK
YOL049W	GSH2	XV:238618-240094	1476	25.1904	OK	15.7693	OK	16.3793	OK	16.1146	OK	15.9529	OK	12.4615	OK
YJL103C	GSM1	X:229024-230881	1857	13.3001	OK	11.2182	OK	10.4593	OK	13.6735	OK	10.1548	OK	9.76181	OK
YLR293C	GSP1	XII:720770-721430	660	708.01	OK	621.474	OK	449.847	OK	618.682	OK	867.274	OK	749.972	OK
YOR185C	GSP2	XV:681443-682106	663	17.5936	OK	69.0328	OK	33.755	OK	93.0052	OK	81.7878	OK	68.1834	OK
YFR015C	GSY1	VI:174264-176391	2127	6.37895	OK	4.66118	OK	100.469	OK	5.34404	OK	4.78257	OK	4.47728	OK
YLR258W	GSY2	XII:660715-662833	2118	36.0955	OK	14.4959	OK	126.829	OK	16.1226	OK	13.1483	OK	11.7533	OK
YDR221W	GTB1	IV:907329-909438	2109	16.6866	OK	21.2236	OK	15.8728	OK	20.1015	OK	16.0034	OK	14.7528	OK
YGR102C	GTF1	VII:694583-695135	552	19.9113	OK	22.5806	OK	14.223	OK	23.2329	OK	18.3769	OK	18.8159	OK
YGR154C	GTO1	VII:796797-797868	1071	3.98999	OK	7.09171	OK	2.83958	OK	10.249	OK	8.33919	OK	8.22853	OK
YMR251W	GTO3	XIII:772914-774015	1101	1.44048	OK	3.58356	OK	3.42799	OK	4.95094	OK	4.01404	OK	3.99251	OK
YML121W	GTR1	XIII:26929-27862	933	34.7161	OK	30.667	OK	27.131	OK	43.7327	OK	44.4907	OK	46.5497	OK
YGR163W	GTR2	VII:827551-828577	1026	23.0137	OK	19.3567	OK	19.0532	OK	21.2824	OK	16.2525	OK	18.7658	OK
YGL181W	GTS1	VII:157905-159096	1191	8.32962	OK	6.54491	OK	6.80525	OK	9.21592	OK	6.31655	OK	7.09234	OK
YIR038C	GTT1	IX:423808-424513	705	47.244	OK	133.889	OK	59.8867	OK	129.2	OK	110.22	OK	97.6127	OK
YLL060C	GTT2	XII:21137-21839	702	4.4673	OK	8.44178	OK	5.26328	OK	8.55537	OK	10.9436	OK	10.1003	OK
YEL017W	GTT3	V:123656-124670	1014	36.4741	OK	27.2228	OK	43.3929	OK	23.7145	OK	19.5491	OK	17.0277	OK
YMR217W	GUA1	XIII:701789-703367	1578	787.696	OK	767.565	OK	395.792	OK	718.435	OK	888.289	OK	771.314	OK
YDL238C	GUD1	IV:28984-30454	1470	3.21934	OK	3.55418	OK	7.40746	OK	5.74742	OK	6.44276	OK	5.90252	OK
YLR289W	GUF1	XII:715088-717026	1938	3.53466	OK	3.95309	OK	2.50732	OK	4.5667	OK	5.16032	OK	4.09309	OK
YDR454C	GUK1	IV:1366263-1366827	564	233.308	OK	191.801	OK	145.96	OK	173.682	OK	170.803	OK	174.749	OK
YGL084C	GUP1	VII:350615-352298	1683	49.6667	OK	30.8738	OK	60.1816	OK	33.5353	OK	30.9782	OK	32.1043	OK
YPL189W	GUP2	XVI:189153-190983	1830	3.22049	OK	2.89118	OK	2.78433	OK	3.94581	OK	4.06772	OK	3.75263	OK
YGL245W	GUS1	VII:39022-41149	2127	249.869	OK	180.789	OK	163.624	OK	173.075	OK	196.03	OK	176.555	OK
YHL032C	GUT1	VIII:36378-38508	2130	21.3832	OK	16.6661	OK	23.514	OK	17.9226	OK	20.0641	OK	19.2254	OK
YIL155C	GUT2	IX:51758-53708	1950	28.7424	OK	38.9247	OK	33.8919	OK	41.3058	OK	40.7417	OK	33.455	OK
YIL041W	GVP36	IX:276524-277505	981	75.8812	OK	76.3903	OK	60.8058	OK	81.0554	OK	78.5347	OK	68.0436	OK
YJL091C	GWT1	X:261079-262552	1473	41.839	OK	49.0778	OK	75.4659	OK	37.0093	OK	40.1984	OK	39.2376	OK
YMR192W	GYL1	XIII:647117-649280	2163	10.4396	OK	10.9749	OK	6.56259	OK	12.5653	OK	11.1542	OK	10.5334	OK
YOR070C	GYP1	XV:455906-457820	1914	8.00895	OK	6.83976	OK	10.4833	OK	9.13088	OK	8.63548	OK	7.58981	OK
YPL249C	GYP5	XVI:76668-79353	2685	7.57971	OK	10.3232	OK	6.9	OK	9.53196	OK	7.94583	OK	7.82793	OK
YJL044C	GYP6	X:358299-359676	1377	24.0348	OK	18.8323	OK	25.7072	OK	21.9995	OK	27.9711	OK	25.0549	OK
YDL234C	GYP7	IV:34236-36477	2241	13.5393	OK	16.5941	OK	16.4762	OK	23.0281	OK	17.9923	OK	14.4396	OK
YFL027C	GYP8	VI:80418-81912	1494	12.6599	OK	12.3243	OK	5.9595	OK	12.6722	OK	12.8137	OK	8.87932	OK
YJL110C	GZF3	X:209921-211577	1656	23.5096	OK	27.9792	OK	15.3749	OK	31.4447	OK	23.004	OK	23.7272	OK
YPR008W	HAA1	XVI:573017-575102	2085	37.078	OK	41.8305	OK	24.2615	OK	45.9992	OK	39.2487	OK	39.8531	OK
YFL031W	HAC1	VI:75178-76147	717	1076.33	OK	828.954	OK	700.15	OK	692.359	OK	503.762	OK	430.432	OK
YPR005C	HAL1	XVI:565786-566671	885	10.3707	OK	10.0152	OK	16.5449	OK	14.5771	OK	10.6378	OK	9.11422	OK
YJL165C	HAL5	X:106893-109461	2568	9.19577	OK	10.083	OK	8.68309	OK	11.8403	OK	11.9406	OK	11.2139	OK
YOL089C	HAL9	XV:150397-153490	3093	9.62395	OK	11.9903	OK	9.82692	OK	13.1239	OK	12.1027	OK	11.6603	OK
YJR069C	HAM1	X:568805-569399	594	65.3957	OK	61.3916	OK	29.5883	OK	57.9127	OK	49.8618	OK	48.5916	OK
YLR256W	HAP1	XII:646414-650923	4509	127.216	OK	110.887	OK	149.921	OK	109.183	OK	107.602	OK	96.4499	OK
YGL237C	HAP2	VII:52730-53528	798	3.18899	OK	3.3648	OK	2.78521	OK	3.40271	OK	2.46401	OK	3.61833	OK
YBL021C	HAP3	II:181659-182094	435	20.4102	OK	25.0004	OK	8.04729	OK	21.3093	OK	16.4418	OK	21.7215	OK
YKL109W	HAP4	XI:232226-233891	1665	53.7027	OK	62.9172	OK	39.4065	OK	50.8311	OK	42.5199	OK	41.974	OK
YOR358W	HAP5	XV:1010160-1010889	729	9.22784	OK	13.2367	OK	4.05261	OK	15.268	OK	13.8644	OK	10.8249	OK
YMR290C	HAS1	XIII:850073-851591	1518	97.7556	OK	129.439	OK	50.7994	OK	135.936	OK	136.988	OK	138.245	OK
YPL001W	HAT1	XVI:554604-555729	1125	21.1502	OK	21.2297	OK	11.2865	OK	22.1108	OK	18.3463	OK	20.0467	OK
YEL056W	HAT2	V:47167-48373	1206	16.5409	OK	12.1605	OK	14.6721	OK	12.4977	OK	11.3516	OK	11.0002	OK
YCL026C-B	HBN1	III:73404-73986	582	32.4226	OK	17.5246	OK	27.0269	OK	14.5123	OK	20.7318	OK	18.272	OK
YKR084C	HBS1	XI:597054-598890	1836	19.437	OK	19.199	OK	13.6907	OK	20.8261	OK	19.7837	OK	18.868	OK
YDL223C	HBT1	IV:57264-60405	3141	5.91413	OK	38.0022	OK	3.97372	OK	48.6669	OK	35.7562	OK	29.6589	OK
YJL033W	HCA4	X:383836-386149	2313	43.5966	OK	68.0073	OK	17.0511	OK	65.6108	OK	64.8633	OK	63.3463	OK
YNL281W	HCH1	XIV:108466-108928	462	85.492	OK	108.501	OK	62.6088	OK	102.53	OK	89.9169	OK	86.5331	OK
YCR065W	HCM1	III:229309-231004	1695	32.8302	OK	48.1499	OK	49.7605	OK	38.2423	OK	39.1646	OK	34.3184	OK
YLR192C	HCR1	XII:538791-539589	798	83.9439	OK	90.9286	OK	44.3954	OK	83.8014	OK	86.9426	OK	73.1515	OK
YKL017C	HCS1	XI:405189-407241	2052	6.89664	OK	5.86018	OK	7.38831	OK	7.77532	OK	5.87994	OK	5.24896	OK
YNL021W	HDA1	XIV:593226-595347	2121	14.323	OK	17.3659	OK	11.4741	OK	17.3545	OK	20.8191	OK	20.0735	OK
YDR295C	HDA2	IV:1052622-1054647	2025	8.73482	OK	9.68367	OK	5.63231	OK	11.9753	OK	9.7076	OK	9.56101	OK
YPR179C	HDA3	XVI:893796-895764	1968	8.50402	OK	9.11139	OK	5.82772	OK	10.8951	OK	8.79957	OK	9.15546	OK
YDR014W-A	HED1	IV:477796-478285	489	0.253523	OK	0.645038	OK	0.253239	OK	0.25169	OK	1.59224	OK	1.65291	OK
YNL014W	HEF3	XIV:606318-609453	3135	2.19094	OK	15.3075	OK	2.18838	OK	25.6929	OK	22.272	OK	18.5153	OK
YDR458C	HEH2	IV:1380054-1382046	1992	16.501	OK	17.9305	OK	10.8933	OK	22.0927	OK	16.4848	OK	15.5916	OK
YBL032W	HEK2	II:160183-161329	1146	66.1908	OK	50.4441	OK	45.1314	OK	32.4035	OK	35.8409	OK	32.2104	OK
YDR232W	HEM1	IV:927451-929098	1647	268.068	OK	376.73	OK	247.918	OK	392.837	OK	393.058	OK	442.299	OK
YDR047W	HEM12	IV:551859-552948	1089	23.0027	OK	17.8676	OK	16.9823	OK	12.8661	OK	13.9096	OK	13.9111	OK
YDR044W	HEM13	IV:546641-547628	987	65.5686	OK	39.1926	OK	296.286	OK	35.6765	OK	41.545	OK	34.4144	OK
YER014W	HEM14	V:182599-184219	1620	2.86904	OK	4.38645	OK	4.27275	OK	6.17248	OK	6.85002	OK	5.72369	OK
YOR176W	HEM15	XV:662400-663582	1182	32.4534	OK	39.8138	OK	71.5351	OK	33.761	OK	33.5597	OK	28.9656	OK
YGL040C	HEM2	VII:419526-420555	1029	97.5576	OK	62.4875	OK	70.5858	OK	48.9572	OK	62.1552	OK	54.417	OK
YDL205C	HEM3	IV:92761-93745	984	77.2214	OK	59.545	OK	38.1723	OK	55.892	OK	62.0549	OK	59.1537	OK
YOR278W	HEM4	XV:842816-843644	828	17.0492	OK	11.2082	OK	13.2571	OK	12.3717	OK	12.618	OK	13.9289	OK
YOR227W	HER1	XV:762824-766565	3741	9.55788	OK	8.24643	OK	14.6433	OK	9.91542	OK	7.97562	OK	6.96682	OK
YMR293C	HER2	XIII:855398-856793	1395	4.38295	OK	2.78146	OK	3.07069	OK	3.21108	OK	2.84595	OK	3.21892	OK
YOR237W	HES1	XV:781993-783298	1305	1.69562	OK	4.79888	OK	2.69527	OK	5.64884	OK	5.10789	OK	4.38615	OK
YMR207C	HFA1	XIII:677192-683564	6372	7.93745	OK	7.15668	OK	6.6079	OK	7.88808	OK	8.10475	OK	7.55707	OK
YMR110C	HFD1	XIII:490393-491992	1599	14.964	OK	13.6315	OK	28.0495	OK	19.5905	OK	20.7714	OK	15.1565	OK
YPL254W	HFI1	XVI:69484-70951	1467	19.4078	OK	20.0467	OK	12.6489	OK	20.7521	OK	18.4028	OK	19.1263	OK
YGL251C	HFM1	VII:27920-31636	3564	4.39423	OK	4.84554	OK	5.18195	OK	4.32292	OK	3.79953	OK	3.2523	OK
YGR187C	HGH1	VII:870231-871416	1185	30.811	OK	35.5762	OK	13.3269	OK	31.6694	OK	38.275	OK	39.5616	OK
YBR009C	HHF1	II:255372-255684	312	776.788	OK	594.389	OK	646.479	OK	410.793	OK	358.22	OK	268.628	OK
YNL030W	HHF2	XIV:576726-577038	312	1011.94	OK	547.648	OK	605.992	OK	358.217	OK	278.141	OK	232.759	OK
YPL127C	HHO1	XVI:308827-309604	777	42.6442	OK	34.9264	OK	35.8391	OK	31.9052	OK	28.3043	OK	20.7241	OK
YBR010W	HHT1	II:256330-256741	411	529.839	OK	430.018	OK	538.032	OK	269.341	OK	366.441	OK	262.147	OK
YNL031C	HHT2	XIV:575639-576050	411	541.692	OK	364.516	OK	565.302	OK	198.187	OK	320.73	OK	243.348	OK
YEL059W	HHY1	V:42651-42960	309	5.50028	OK	8.52212	OK	27.0327	OK	13.0203	OK	11.795	OK	22.1924	OK
YLL022C	HIF1	XII:99043-100201	1158	12.064	OK	15.872	OK	7.49509	OK	14.4864	OK	13.0501	OK	10.2494	OK
YDR317W	HIM1	IV:1102183-1103428	1245	10.1245	OK	11.0647	OK	10.1362	OK	12.9625	OK	10.2335	OK	9.32453	OK
YGR191W	HIP1	VII:880419-882231	1812	115.69	OK	161.472	OK	77.7511	OK	176.735	OK	189.901	OK	204.483	OK
YBL008W	HIR1	II:209652-212175	2523	7.81035	OK	9.27388	OK	4.94319	OK	9.10884	OK	10.3958	OK	11.105	OK
YOR038C	HIR2	XV:402760-405388	2628	5.62716	OK	6.88566	OK	4.29625	OK	7.07429	OK	6.08859	OK	5.6828	OK
YJR140C	HIR3	X:690749-695696	4947	9.16632	OK	11.0965	OK	7.32339	OK	11.5774	OK	11.9019	OK	10.5082	OK
YER055C	HIS1	V:264891-265785	894	370.523	OK	297.88	OK	238.869	OK	281.167	OK	333.192	OK	305.25	OK
YFR025C	HIS2	VI:203742-204750	1008	34.5221	OK	24.8333	OK	24.6903	OK	22.0446	OK	24.3358	OK	24.5431	OK
YOR202W	HIS3	XV:721945-722608	663	112.482	OK	105.602	OK	120.455	OK	106.5	OK	142.445	OK	130.527	OK
YCL030C	HIS4	III:65933-68333	2400	352.005	OK	177.673	OK	330.795	OK	150.079	OK	201.543	OK	173.882	OK
YIL116W	HIS5	IX:142927-144085	1158	165.19	OK	117.567	OK	130.36	OK	122.379	OK	125.172	OK	109.25	OK
YIL020C	HIS6	IX:314034-314820	786	14.8166	OK	11.5871	OK	7.93976	OK	13.4616	OK	13.9572	OK	11.6694	OK
YBR248C	HIS7	II:714806-716465	1659	63.4281	OK	56.9614	OK	37.147	OK	58.2319	OK	61.419	OK	55.3534	OK
YJR055W	HIT1	X:538771-539266	495	9.73409	OK	11.2352	OK	5.34605	OK	12.5812	OK	12.7645	OK	12.3301	OK
YDR420W	HKR1	IV:1306266-1311675	5409	14.0494	OK	21.1505	OK	10.8496	OK	25.1527	OK	21.1093	OK	20.2518	OK
YMR161W	HLJ1	XIII:577717-578392	675	18.8589	OK	23.4268	OK	15.894	OK	20.73	OK	20.9805	OK	20.0756	OK
YDR528W	HLR1	IV:1494585-1495857	1272	5.88078	OK	14.6081	OK	9.11226	OK	10.4697	OK	11.6636	OK	11.1829	OK
YER057C	HMF1	V:270736-271126	390	435.237	OK	463.534	OK	364.315	OK	451.762	OK	398.68	OK	377.788	OK
YML075C	HMG1	XIII:115733-118898	3165	49.1443	OK	40.0289	OK	56.6399	OK	43.5569	OK	45.6834	OK	42.5016	OK
YLR450W	HMG2	XII:1032626-1035764	3138	54.9839	OK	49.3874	OK	112.244	OK	41.7057	OK	37.9312	OK	35.7782	OK
YOL095C	HMI1	XV:139226-141347	2121	6.16819	OK	5.44222	OK	4.33687	OK	5.98269	OK	6.43366	OK	7.09504	OK
YCL066W	HMLALPHA1	III:13281-13809	528	0	OK	0	OK	0	OK	0	OK	0	OK	0	OK
YCL067C	HMLALPHA2	III:12385-13018	633	0	OK	0	OK	0	OK	0	OK	0	OK	0	OK
YDR174W	HMO1	IV:812109-812850	741	129.099	OK	119.685	OK	151.734	OK	86.2338	OK	117.418	OK	105.539	OK
YCR097W	HMRA1	III:293834-294321	381	72.8112	OK	58.712	OK	0	OK	99.5925	OK	55.9978	OK	1.34557	OK
YCR096C	HMRA2	III:293178-293538	360	0	OK	0	OK	0	OK	0	OK	0	OK	0	OK
YOR032C	HMS1	XV:389770-391075	1305	3.3378	OK	5.75294	OK	6.51476	OK	10.9595	OK	8.34213	OK	9.28813	OK
YJR147W	HMS2	X:704195-705272	1077	34.5165	OK	28.3501	OK	35.9556	OK	19.7834	OK	18.7435	OK	20.2241	OK
YBR034C	HMT1	II:304929-305976	1047	165.349	OK	202.37	OK	65.6913	OK	197.164	OK	232.914	OK	209.452	OK
YLR205C	HMX1	XII:552723-553677	954	2.99666	OK	5.17909	OK	3.39953	OK	4.58386	OK	6.12879	OK	6.47169	OK
YGL077C	HNM1	VII:362224-363916	1692	264.484	OK	256.981	OK	400.383	OK	243.043	OK	326.065	OK	323.201	OK
YDL125C	HNT1	IV:239018-239606	477	295.793	OK	254.639	OK	308.119	OK	224.672	OK	239.781	OK	209.806	OK
YDR305C	HNT2	IV:1072745-1073488	654	18.1386	OK	13.2171	OK	16.3736	OK	21.448	OK	11.6813	OK	14.1782	OK
YOR258W	HNT3	XV:811670-812324	654	9.34222	OK	10.5874	OK	6.54985	OK	8.9354	OK	8.18929	OK	8.7179	OK
YDL227C	HO	IV:46270-48031	1761	34.74	OK	14.2373	OK	25.0053	OK	13.168	OK	9.43982	OK	7.63164	OK
YJR075W	HOC1	X:573980-575171	1191	42.7075	OK	47.7403	OK	24.3922	OK	47.5143	OK	44.9287	OK	43.9074	OK
YMR032W	HOF1	XIII:335297-337307	2010	9.93613	OK	6.77678	OK	8.59473	OK	3.98044	OK	3.31168	OK	3.31456	OK
YLR113W	HOG1	XII:371619-372927	1308	62.46	OK	58.4074	OK	47.3584	OK	53.8621	OK	55.7828	OK	51.9879	OK
YNR055C	HOL1	XIV:728425-730186	1761	35.4788	OK	41.0664	OK	47.2807	OK	43.3409	OK	56.4405	OK	51.216	OK
YDR158W	HOM2	IV:770356-771454	1098	481.832	OK	309.446	OK	322.475	OK	285.508	OK	418.181	OK	275.91	OK
YER052C	HOM3	V:256374-257958	1584	378.92	OK	404.228	OK	293.36	OK	504.332	OK	629.606	OK	557.016	OK
YJR139C	HOM6	X:689444-690524	1080	745.531	OK	775.101	OK	721.798	OK	612.912	OK	606.754	OK	636.193	OK
YIL072W	HOP1	IX:226601-228419	1818	2.559	OK	2.66132	OK	3.0187	OK	3.56269	OK	2.82877	OK	2.55224	OK
YGL033W	HOP2	VII:435624-436351	657	0.794639	OK	1.28449	OK	0.35627	OK	1.77359	OK	1.38037	OK	0.596667	OK
YER062C	HOR2	V:279929-280682	753	76.0045	OK	261.556	OK	43.5253	OK	302.038	OK	335.344	OK	345.61	OK
YMR251W-A	HOR7	XIII:774751-774931	180	685.331	OK	1002.59	OK	3320.45	OK	1182.87	OK	1721.33	OK	1480.97	OK
YPR068C	HOS1	XVI:682940-684353	1413	4.09676	OK	4.38248	OK	5.38926	OK	6.55008	OK	5.18767	OK	5.50205	OK
YGL194C	HOS2	VII:140367-141726	1359	11.9876	OK	12.4448	OK	14.0736	OK	14.1527	OK	16.1204	OK	13.6674	OK
YPL116W	HOS3	XVI:329605-331699	2094	13.1892	OK	12.528	OK	16.7422	OK	13.6956	OK	12.9785	OK	11.5477	OK
YIL112W	HOS4	IX:151594-154846	3252	8.13021	OK	9.15553	OK	6.62018	OK	10.0758	OK	7.96467	OK	8.33756	OK
YMR172W	HOT1	XIII:605980-608140	2160	4.76653	OK	6.36183	OK	2.77228	OK	5.4867	OK	5.72248	OK	6.43531	OK
YKL084W	HOT13	XI:280508-280859	351	72.0549	OK	89.4787	OK	44.4784	OK	78.2054	OK	57.9032	OK	58.7884	OK
YPR193C	HPA2	XVI:922908-923379	471	1.77158	OK	2.82998	OK	2.15143	OK	3.93759	OK	3.70918	OK	3.18811	OK
YEL066W	HPA3	V:26666-27206	540	25.9381	OK	32.9253	OK	20.0182	OK	29.4319	OK	44.3847	OK	35.1021	OK
YBR215W	HPC2	II:653355-655317	1878	6.92161	OK	7.25894	OK	4.20226	OK	8.30177	OK	7.67224	OK	6.83425	OK
YOL155C	HPF1	XV:28702-31606	2904	115.028	OK	105.871	OK	77.2459	OK	148.237	OK	113.641	OK	127.883	OK
YIL110W	HPM1	IX:156044-157178	1134	38.386	OK	42.5807	OK	20.4009	OK	47.1077	OK	44.9535	OK	43.1822	OK
YDR138W	HPR1	IV:730577-732836	2259	15.3969	OK	17.6084	OK	9.74304	OK	19.0376	OK	15.7465	OK	14.3543	OK
YDR399W	HPT1	IV:1270067-1270733	666	774.307	OK	672.2	OK	346.752	OK	569.624	OK	602.519	OK	514.478	OK
HRA1	HRA1	I:99304-99868	564	24.7025	OK	28.0117	OK	25.6618	OK	28.7099	OK	26.4438	OK	25.9729	OK
YNL004W	HRB1	XIV:622914-624621	1365	22.5797	OK	22.4333	OK	16.5483	OK	26.5967	OK	23.3114	OK	22.9571	OK
YOL013C	HRD1	XV:301379-303035	1656	12.5402	OK	7.76948	OK	12.5488	OK	10.2637	OK	9.31483	OK	9.43632	OK
YLR207W	HRD3	XII:556787-559289	2502	8.48754	OK	8.55113	OK	7.28226	OK	9.06256	OK	8.60623	OK	7.07948	OK
YLR301W	HRI1	XII:730824-731559	735	50.2113	OK	43.6863	OK	42.9246	OK	52.1149	OK	64.5826	OK	54.837	OK
YOR267C	HRK1	XV:822587-824867	2280	17.8349	OK	15.039	OK	12.5326	OK	15.4479	OK	13.6185	OK	13.3641	OK
YOL123W	HRP1	XV:87843-89448	1605	49.1472	OK	63.0632	OK	39.1669	OK	53.6664	OK	46.8516	OK	49.5633	OK
YDR291W	HRQ1	IV:1039727-1042961	3234	8.68367	OK	9.88265	OK	7.47959	OK	11.703	OK	12.7922	OK	11.4089	OK
YPL204W	HRR25	XVI:164275-165760	1485	32.1728	OK	40.3301	OK	19.4392	OK	41.4369	OK	39.205	OK	39.181	OK
YOL133W	HRT1	XV:70324-70690	366	25.9827	OK	19.051	OK	21.6429	OK	28.5885	OK	34.6675	OK	31.5263	OK
YLR097C	HRT3	XII:336230-337265	1035	16.656	OK	12.424	OK	19.932	OK	15.538	OK	17.5352	OK	16.176	OK
YMR186W	HSC82	XIII:632354-634472	2118	330.827	OK	368.851	OK	282.62	OK	369.632	OK	285.74	OK	254.512	OK
YHL002W	HSE1	VIII:102611-103970	1359	13.0205	OK	11.3664	OK	9.25816	OK	11.7707	OK	11.876	OK	9.90268	OK
YGL073W	HSF1	VII:368752-371254	2502	13.7259	OK	14.8816	OK	13.168	OK	13.6537	OK	13.6237	OK	12.543	OK
YMR288W	HSH155	XIII:845570-848486	2916	8.5796	OK	9.84963	OK	6.48605	OK	9.49135	OK	10.2495	OK	9.24068	OK
YOR319W	HSH49	XV:912821-913463	642	18.1277	OK	17.3584	OK	14.6965	OK	22.2856	OK	19.7521	OK	20.915	OK
YKL138C-A	HSK3	XI:184802-185012	210	64.7234	OK	55.7892	OK	35.9888	OK	59.2771	OK	40.1974	OK	58.2849	OK
YKL101W	HSL1	XI:248919-253476	4557	18.8395	OK	20.7837	OK	18.1788	OK	17.385	OK	15.1675	OK	14.6423	OK
YBR133C	HSL7	II:501803-504287	2484	33.6475	OK	28.5928	OK	31.2829	OK	25.7552	OK	26.3159	OK	24.4853	OK
YBR272C	HSM3	II:746360-747803	1443	11.8793	OK	8.7482	OK	9.04276	OK	9.5127	OK	9.67764	OK	9.58041	OK
YOR020C	HSP10	XV:370523-370844	321	519.626	OK	329.83	OK	248.285	OK	293.811	OK	346.605	OK	299.894	OK
YLL026W	HSP104	XII:88622-91349	2727	15.6936	OK	42.6196	OK	47.5372	OK	66.8506	OK	58.3066	OK	43.8416	OK
YFL014W	HSP12	VI:107255-107585	330	566.79	OK	2928.34	OK	275.382	OK	3771.69	OK	3532.73	OK	2524.34	OK
YJL159W	HSP150	X:120448-121690	1242	3094.42	OK	2847.12	OK	3775.56	OK	3426.93	OK	3155.89	OK	2455.27	OK
YBR072W	HSP26	II:382029-382674	645	24.0905	OK	230.931	OK	17.6706	OK	463.261	OK	421.428	OK	333.192	OK
YCR021C	HSP30	III:156108-157107	999	4.02636	OK	8.52333	OK	9.83553	OK	11.9225	OK	17.0113	OK	21.5269	OK
YDR533C	HSP31	IV:1501446-1502160	714	13.942	OK	56.7126	OK	39.4944	OK	57.4917	OK	55.8201	OK	52.9489	OK
YPL280W	HSP32	XVI:11886-12600	714	0	OK	0	OK	0	OK	0	OK	0	OK	0	OK
YOR391C	HSP33	XV:1078544-1079258	714	0	OK	0.863387	OK	0.310435	OK	0.440934	OK	1.40827	OK	0.870249	OK
YDR171W	HSP42	IV:806620-807748	1128	2.75348	OK	8.84854	OK	13.3134	OK	17.2483	OK	15.6808	OK	13.0921	OK
YLR259C	HSP60	XII:663283-665002	1719	306.053	OK	153.951	OK	99.8232	OK	134.846	OK	128.839	OK	106.107	OK
YDR258C	HSP78	IV:971807-974243	2436	7.34925	OK	12.8223	OK	15.8415	OK	18.7968	OK	17.4699	OK	14.6203	OK
YPL240C	HSP82	XVI:96495-98625	2130	12.1154	OK	42.3272	OK	23.1943	OK	59.3732	OK	44.4084	OK	36.439	OK
YOL068C	HST1	XV:200367-201879	1512	28.0428	OK	27.9035	OK	22.7277	OK	31.8611	OK	34.0827	OK	31.5675	OK
YPL015C	HST2	XVI:525809-526883	1074	33.0037	OK	42.805	OK	75.6493	OK	43.9522	OK	35.7234	OK	33.3699	OK
YOR025W	HST3	XV:378218-379562	1344	23.3892	OK	14.52	OK	26.608	OK	9.61093	OK	11.0646	OK	7.94395	OK
YDR191W	HST4	IV:842336-843449	1113	2.66756	OK	2.74994	OK	3.40457	OK	4.56889	OK	5.01501	OK	2.35425	OK
YGR223C	HSV2	VII:940868-942215	1347	6.88562	OK	5.88274	OK	7.58641	OK	8.0509	OK	7.83692	OK	5.59884	OK
tR(CCU)J	HSX1	X:538554-538626	72	0	OK	0	OK	0	OK	0	OK	0	OK	0	OK
YDR225W	HTA1	IV:915529-915928	399	834.444	OK	633.982	OK	1693.52	OK	432.423	OK	784.568	OK	674.352	OK
YBL003C	HTA2	II:235393-235792	399	329.031	OK	201.653	OK	574.271	OK	103.471	OK	212.851	OK	216.533	OK
YDR224C	HTB1	IV:914316-914712	396	847.874	OK	643.275	OK	650.521	OK	430.321	OK	555.356	OK	445.703	OK
YBL002W	HTB2	II:236491-236887	396	1640.3	OK	1560.04	OK	1186.26	OK	737.636	OK	727.555	OK	553.197	OK
YHR067W	HTD2	VIII:230969-231812	843	16.4632	OK	12.3398	OK	19.0633	OK	13.6222	OK	15.1128	OK	12.5603	OK
YCR020W-B	HTL1	III:155319-155556	237	85.607	OK	113.462	OK	41.9176	OK	117.04	OK	64.5013	OK	67.4358	OK
YPR033C	HTS1	XVI:637378-639019	1641	221.671	OK	172.336	OK	127.507	OK	153.226	OK	191.412	OK	169.516	OK
YOL012C	HTZ1	XV:303578-303983	405	109.132	OK	92.9248	OK	151.245	OK	84.4858	OK	89.6637	OK	83.6717	OK
YGR268C	HUA1	VII:1026056-1026653	597	30.2851	OK	27.2105	OK	29.6656	OK	30.4225	OK	25.3196	OK	23.986	OK
YOR284W	HUA2	XV:848477-849209	732	9.9014	OK	9.71649	OK	10.759	OK	9.79237	OK	7.43319	OK	7.47069	OK
YNR032C-A	HUB1	XIV:687242-687464	222	63.8182	OK	54.3546	OK	59.1395	OK	88.9013	OK	60.7339	OK	34.6673	OK
YML058W-A	HUG1	XIII:158759-158966	207	21.7076	OK	49.3247	OK	10.2322	OK	54.8393	OK	60.39	OK	24.2195	OK
YJR036C	HUL4	X:500712-503391	2679	1.78621	OK	1.2998	OK	1.85956	OK	1.71587	OK	1.15871	OK	0.895287	OK
YGL141W	HUL5	VII:238352-241085	2733	6.74557	OK	6.00831	OK	6.78854	OK	10.1201	OK	9.49247	OK	7.76057	OK
YGL168W	HUR1	VII:187463-187796	333	134.467	OK	126.049	OK	107.958	OK	139.318	OK	123.301	OK	115.66	OK
YPL244C	HUT1	XVI:87013-88033	1020	42.629	OK	43.1469	OK	33.8143	OK	43.2006	OK	37.3547	OK	39.4344	OK
YER039C	HVG1	V:228455-229205	750	4.65946	OK	5.59858	OK	11.8831	OK	10.2811	OK	9.07471	OK	8.67045	OK
YFR053C	HXK1	VI:253591-255049	1458	526.095	OK	161.499	OK	687.908	OK	189.36	OK	198.764	OK	187.717	OK
YGL253W	HXK2	VII:23934-25395	1461	1703.64	OK	719.987	OK	465.447	OK	532.822	OK	533.158	OK	507.118	OK
YHR094C	HXT1	VIII:290912-292625	1713	3.78496	OK	14.1804	OK	4.97983	OK	15.1287	OK	17.265	OK	20.5137	OK
YFL011W	HXT10	VI:112344-113985	1641	0.26988	OK	0.837855	OK	0.313828	OK	1.4081	OK	1.26228	OK	0.705155	OK
YOL156W	HXT11	XV:25272-26976	1704	0.50421	OK	0.425553	OK	0.394427	OK	0.668366	OK	1.03131	OK	0.520397	OK
YIL170W	HXT12	IX:19846-21220	1374	0.610968	OK	1.61727	OK	0.3421	OK	0.926921	OK	1.38553	OK	1.33264	OK
YEL069C	HXT13	V:21536-23231	1695	4.14272	OK	3.78563	OK	3.68943	OK	5.03384	OK	3.77015	OK	3.91199	OK
YNL318C	HXT14	XIV:38706-40329	1623	0.220387	OK	0.458429	OK	0.0680621	OK	0.634587	OK	0.819536	OK	0.726117	OK
YDL245C	HXT15	IV:11656-13360	1704	0.0923812	OK	0.176187	OK	0.372531	OK	0.215239	OK	0.180432	OK	0.332319	OK
YJR158W	HXT16	X:732439-734143	1704	0	OK	0	OK	0	OK	0	OK	0	OK	0	OK
YNR072W	HXT17	XIV:772656-774351	1695	3.86585	OK	4.9667	OK	2.74466	OK	4.7155	OK	5.50454	OK	4.33193	OK
YMR011W	HXT2	XIII:288078-289704	1626	2334.4	OK	4795.62	OK	233.351	OK	6060.17	OK	6004.72	OK	6301.91	OK
YDR345C	HXT3	IV:1162956-1164660	1704	30.7621	OK	407.492	OK	25.382	OK	653.909	OK	579.462	OK	704.672	OK
YHR092C	HXT4	VIII:287080-288811	1731	119.153	OK	167.993	OK	17.4089	OK	146.528	OK	120.096	OK	152.144	OK
YHR096C	HXT5	VIII:294668-296447	1779	9.26347	OK	63.1578	OK	16.0215	OK	135.139	OK	103.327	OK	82.9801	OK
YDR343C	HXT6	IV:1159607-1161320	1713	27.397	OK	3.9901	OK	131.031	OK	2.5047	OK	3.70557	OK	4.42774	OK
YDR342C	HXT7	IV:1154215-1155928	1713	282.567	OK	173.157	OK	92.3341	OK	115.459	OK	139.797	OK	158.542	OK
YJL214W	HXT8	X:26886-28596	1710	2.99001	OK	3.01161	OK	1.48905	OK	4.43419	OK	4.20141	OK	4.47868	OK
YJL219W	HXT9	X:19496-21200	1704	0.0875755	OK	0.776681	OK	0.220336	OK	0.536191	OK	0.54186	OK	0.660166	OK
YKL189W	HYM1	XI:84703-85903	1200	13.0538	OK	11.0994	OK	9.87876	OK	12.2653	OK	9.94731	OK	8.77492	OK
YEL034W	HYP2	V:85675-86149	474	4836.26	OK	4808.44	OK	2880.09	OK	4673.12	OK	4586.54	OK	3592.68	OK
YIR037W	HYR1	IX:423127-423619	492	68.9803	OK	112.423	OK	116.319	OK	118.545	OK	145.282	OK	121.292	OK
YOR126C	IAH1	XV:559960-560677	717	11.5715	OK	9.85877	OK	15.2185	OK	12.9449	OK	12.9834	OK	9.89238	OK
YJR122W	IBA57	X:649775-651269	1494	11.4963	OK	11.4086	OK	9.86593	OK	12.5438	OK	11.4948	OK	10.2203	OK
YNL164C	IBD2	XIV:325264-326320	1056	12.7119	OK	15.4842	OK	5.14576	OK	11.9889	OK	14.3194	OK	13.8672	OK
YIL090W	ICE2	IX:193594-195070	1476	77.0038	OK	102.106	OK	70.6473	OK	109.9	OK	110.753	OK	117.915	OK
YER065C	ICL1	V:285240-286914	1674	37.8164	OK	31.9293	OK	27.3603	OK	29.6755	OK	46.4685	OK	36.3407	OK
YPR006C	ICL2	XVI:567268-568996	1728	7.85287	OK	4.66523	OK	13.6383	OK	4.79639	OK	3.42714	OK	2.75327	OK
YER078C	ICP55	V:316806-318342	1536	14.8831	OK	14.9681	OK	11.3453	OK	13.8797	OK	14.8426	OK	15.5467	OK
ICR1	ICR1	IX:393883-397082	3199	4.46148	OK	3.43866	OK	5.56863	OK	4.17804	OK	3.57767	OK	2.97447	OK
YBR157C	ICS2	II:553542-554310	768	10.0144	OK	26.8116	OK	13.0822	OK	63.0429	OK	43.7136	OK	49.7667	OK
YJL077C	ICS3	X:294665-295061	396	67.9588	OK	81.3392	OK	58.3178	OK	51.8187	OK	51.3381	OK	44.81	OK
YLR099C	ICT1	XII:339743-340928	1185	14.1432	OK	16.0213	OK	22.5614	OK	15.7603	OK	15.4442	OK	15.848	OK
YMR195W	ICY1	XIII:654033-654417	384	41.6188	OK	36.7941	OK	55.0026	OK	30.7086	OK	27.9657	OK	27.1314	OK
YPL250C	ICY2	XVI:74308-74719	411	197.704	OK	179.36	OK	180.234	OK	191.742	OK	159.169	OK	169.802	OK
YNL037C	IDH1	XIV:557919-559002	1083	180.455	OK	87.784	OK	84.1088	OK	60.5957	OK	55.6651	OK	40.6346	OK
YOR136W	IDH2	XV:580249-581359	1110	303.757	OK	117.433	OK	147.699	OK	69.7726	OK	51.4543	OK	44.577	OK
YPL117C	IDI1	XVI:327863-328730	867	126.322	OK	147.106	OK	87.3698	OK	165.084	OK	153.003	OK	144.958	OK
YDL066W	IDP1	IV:334834-336121	1287	269.059	OK	177.956	OK	196.4	OK	132.095	OK	158.994	OK	136.305	OK
YLR174W	IDP2	XII:504590-505829	1239	23.1466	OK	30.489	OK	12.0066	OK	34.464	OK	35.444	OK	28.8679	OK
YNL009W	IDP3	XIV:614820-616083	1263	2.81952	OK	3.97365	OK	2.69057	OK	5.17002	OK	3.87151	OK	3.7723	OK
YJL146W	IDS2	X:143291-144701	1410	9.69174	OK	9.45083	OK	9.24563	OK	10.6517	OK	9.60991	OK	10.039	OK
YFL013C	IES1	VI:107851-109930	2079	7.39308	OK	7.21713	OK	5.58335	OK	9.56233	OK	5.95584	OK	5.5814	OK
YNL215W	IES2	XIV:244467-245430	963	2.12758	OK	1.89582	OK	0.892324	OK	2.76165	OK	2.12678	OK	1.73012	OK
YLR052W	IES3	XII:247200-247953	753	27.6072	OK	28.7572	OK	15.5222	OK	32.0372	OK	25.9922	OK	21.9194	OK
YOR189W	IES4	XV:689623-689974	351	34.0676	OK	25.0016	OK	26.9859	OK	34.3782	OK	33.1701	OK	26.4293	OK
YER092W	IES5	V:342854-343232	378	51.1555	OK	59.0149	OK	16.7611	OK	78.3269	OK	50.8588	OK	43.3498	OK
YEL044W	IES6	V:69756-70257	501	22.1725	OK	27.8792	OK	15.7679	OK	25.3404	OK	16.9461	OK	20.3903	OK
YBR159W	IFA38	II:558684-559728	1044	67.776	OK	52.3413	OK	74.1379	OK	50.7947	OK	52.6924	OK	49.5962	OK
YLR223C	IFH1	XII:582232-585490	3258	20.2343	OK	33.0028	OK	8.22435	OK	38.5546	OK	33.9714	OK	33.8703	OK
YOL023W	IFM1	XV:278055-280086	2031	6.95034	OK	5.73782	OK	3.55172	OK	5.36821	OK	5.15664	OK	5.0979	OK
YFR017C	IGD1	VI:182273-182861	588	6.79231	OK	8.8315	OK	42.9536	OK	10.8373	OK	12.1922	OK	9.54886	OK
YNL157W	IGO1	XIV:340351-340858	507	50.1934	OK	47.5354	OK	39.3199	OK	53.1409	OK	41.2633	OK	36.3615	OK
YHR132W-A	IGO2	VIII:370053-370449	396	46.261	OK	28.8917	OK	24.66	OK	36.9916	OK	26.9163	OK	29.6232	OK
YHR187W	IKI1	VIII:480989-481919	930	22.7304	OK	21.8422	OK	14.9366	OK	23.1678	OK	23.6088	OK	21.7858	OK
YLR384C	IKI3	XII:888850-892900	4050	59.9755	OK	66.4337	OK	35.6603	OK	59.1023	OK	69.9096	OK	65.7424	OK
YJL057C	IKS1	X:328117-330121	2004	3.99198	OK	3.8204	OK	4.87776	OK	5.73878	OK	4.19072	OK	3.41284	OK
YJR118C	ILM1	X:643489-644101	612	80.3274	OK	77.0441	OK	79.8382	OK	59.4735	OK	60.5084	OK	56.0103	OK
YBL076C	ILS1	II:81042-84261	3219	413.085	OK	309.506	OK	316.824	OK	282.01	OK	368.113	OK	326.641	OK
YER086W	ILV1	V:328476-330207	1731	413.424	OK	472.823	OK	451.985	OK	452.582	OK	539.273	OK	508.101	OK
YMR108W	ILV2	XIII:484083-486147	2064	399.699	OK	369.342	OK	282.071	OK	362.229	OK	452.166	OK	379.612	OK
YJR016C	ILV3	X:464450-466208	1758	474.138	OK	402.987	OK	720.834	OK	370.833	OK	549.711	OK	469.965	OK
YLR355C	ILV5	XII:838065-839253	1188	2795.58	OK	2431.59	OK	2848.47	OK	2341.71	OK	2926.24	OK	2684.53	OK
YCL009C	ILV6	III:104618-105548	930	902.658	OK	701.288	OK	768.018	OK	462.713	OK	458.604	OK	392.85	OK
YGR287C	IMA1	VII:1067221-1068991	1770	2.47574	OK	2.28778	OK	1.87627	OK	2.23692	OK	2.64666	OK	2.33463	OK
YOL157C	IMA2	XV:22524-24294	1770	1.21973	OK	0.780094	OK	0.31798	OK	0.8542	OK	0.758536	OK	0.601465	OK
YIL172C	IMA3	IX:16783-18553	1770	0	OK	0	OK	0	OK	0	OK	0	OK	0	OK
YJL221C	IMA4	X:16766-18536	1770	0	OK	0	OK	0	OK	0	OK	0	OK	0	OK
YJL216C	IMA5	X:24340-26086	1746	2.17932	OK	4.37388	OK	1.32933	OK	6.01186	OK	7.49845	OK	6.68887	OK
YAR073W	IMD1	I:227741-228953	1212	0.339807	OK	0.155834	OK	0.182407	OK	0.74589	OK	0.850136	OK	0.688573	OK
YHR216W	IMD2	VIII:554395-555967	1572	7.49949	OK	7.77724	OK	11.6225	OK	5.77315	OK	7.14561	OK	7.29175	OK
YLR432W	IMD3	XII:1002556-1004128	1572	529.657	OK	369.315	OK	319.766	OK	313.451	OK	405.338	OK	381.989	OK
YML056C	IMD4	XIII:162193-164176	1575	297.498	OK	296.693	OK	180.968	OK	320.555	OK	460.143	OK	432.907	OK
YJR094C	IME1	X:604568-605651	1083	1.9278	OK	5.26979	OK	0.999614	OK	7.40058	OK	5.62088	OK	5.12729	OK
YJL106W	IME2	X:221389-223327	1938	3.3446	OK	3.38345	OK	3.30456	OK	3.34626	OK	2.39713	OK	3.29044	OK
YGL192W	IME4	VII:142245-144048	1803	31.1176	OK	38.0214	OK	29.4503	OK	39.9787	OK	43.168	OK	44.9766	OK
YCR046C	IMG1	III:209913-210423	510	41.4454	OK	29.1418	OK	18.1059	OK	22.7376	OK	23.1264	OK	24.331	OK
YCR071C	IMG2	III:240102-240543	441	51.395	OK	34.6273	OK	17.848	OK	33.3461	OK	17.498	OK	17.3495	OK
YLR309C	IMH1	XII:749033-751769	2736	8.98848	OK	11.2695	OK	4.37572	OK	12.1246	OK	8.70598	OK	8.64666	OK
YJR138W	IML1	X:684566-689321	4755	9.51872	OK	10.2713	OK	7.88026	OK	10.6028	OK	10.6331	OK	8.84302	OK
YJL082W	IML2	X:281184-283380	2196	30.1541	OK	23.3041	OK	24.9054	OK	21.016	OK	22.2129	OK	17.842	OK
YBR107C	IML3	II:453792-454530	738	20.9191	OK	16.1942	OK	33.3111	OK	13.6694	OK	15.6393	OK	14.8625	OK
YGR031W	IMO32	VII:546440-547469	1029	6.46468	OK	5.73661	OK	5.97621	OK	8.53244	OK	8.14696	OK	7.08359	OK
YMR150C	IMP1	XIII:561955-562528	573	28.3872	OK	23.8827	OK	31.5383	OK	31.5142	OK	33.5271	OK	30.6332	OK
YMR035W	IMP2	XIII:341141-341675	534	20.8334	OK	20.5324	OK	19.447	OK	23.0474	OK	28.3093	OK	21.6283	OK
YIL154C	IMP2'	IX:53980-55021	1041	8.47586	OK	9.44499	OK	9.98354	OK	8.39909	OK	7.32937	OK	7.30055	OK
YHR148W	IMP3	VIII:393533-394085	552	45.6118	OK	60.7686	OK	17.0326	OK	66.0035	OK	62.897	OK	58.497	OK
YNL075W	IMP4	XIV:485606-486479	873	68.2076	OK	73.539	OK	29.4225	OK	77.5442	OK	78.0913	OK	70.7372	OK
tM(CAU)O1	IMT1	XV:710200-710272	72	0	OK	0	OK	0	OK	0	OK	0	OK	0	OK
tM(CAU)P	IMT2	XVI:338847-338919	72	0	OK	0	OK	0	OK	0	OK	0	OK	0	OK
tM(CAU)J3	IMT3	X:517812-517884	72	0	OK	0	OK	0	OK	0	OK	0	OK	0	OK
tM(CAU)E	IMT4	V:100132-100204	72	0	OK	0	OK	0	OK	0	OK	0	OK	0	OK
YDL181W	INH1	IV:135178-135436	258	594.907	OK	416.269	OK	405.531	OK	279.571	OK	248.918	OK	234.759	OK
YHR046C	INM1	VIII:197397-198285	888	21.3636	OK	22.3892	OK	10.9859	OK	23.6558	OK	29.6102	OK	27.2981	OK
YDR287W	INM2	IV:1035994-1036873	879	13.0023	OK	14.9931	OK	10.5201	OK	13.8183	OK	16.4191	OK	12.6685	OK
YNL152W	INN1	XIV:346312-347542	1230	12.4862	OK	9.60765	OK	7.28965	OK	12.0454	OK	10.0783	OK	9.37121	OK
YJL153C	INO1	X:134331-135933	1602	124.514	OK	99.9499	OK	261.978	OK	55.8434	OK	147.296	OK	92.8704	OK
YDR123C	INO2	IV:698553-699468	915	16.9865	OK	13.6245	OK	12.3258	OK	13.4585	OK	14.9109	OK	12.4334	OK
YOL108C	INO4	XV:111430-111886	456	15.6914	OK	8.59166	OK	11.4147	OK	7.60038	OK	5.56627	OK	5.9219	OK
YGL150C	INO80	VII:221103-225573	4470	19.2541	OK	21.4484	OK	12.6678	OK	24.3565	OK	22.9097	OK	20.3088	OK
YMR204C	INP1	XIII:670062-671325	1263	3.85139	OK	4.1828	OK	4.30246	OK	5.24829	OK	4.52473	OK	3.51211	OK
YMR163C	INP2	XIII:584270-586388	2118	10.4214	OK	10.8212	OK	11.4397	OK	12.4865	OK	12.2312	OK	12.608	OK
YIL002C	INP51	IX:350590-353431	2841	8.92301	OK	7.65526	OK	8.03316	OK	9.55204	OK	8.47053	OK	7.79511	OK
YNL106C	INP52	XIV:420943-424495	3552	8.91712	OK	7.7643	OK	5.31268	OK	8.61029	OK	8.01155	OK	7.13816	OK
YOR109W	INP53	XV:525277-528601	3324	21.3766	OK	19.3121	OK	19.1292	OK	21.0359	OK	23.8355	OK	20.4575	OK
YOL065C	INP54	XV:204730-205885	1155	5.9478	OK	5.82389	OK	10.8333	OK	7.17623	OK	6.76832	OK	5.62375	OK
YLR095C	IOC2	XII:329676-332115	2439	8.77675	OK	10.771	OK	5.96063	OK	9.22671	OK	8.4441	OK	8.70488	OK
YFR013W	IOC3	VI:169921-172285	2364	12.9685	OK	15.1805	OK	8.42134	OK	13.3448	OK	16.1433	OK	15.028	OK
YMR044W	IOC4	XIII:355383-356811	1428	7.34471	OK	7.83909	OK	4.915	OK	8.84269	OK	8.27882	OK	7.72903	OK
YHR085W	IPI1	VIII:276763-277768	1005	22.606	OK	27.2876	OK	9.61608	OK	29.9548	OK	27.7505	OK	24.515	OK
YNL182C	IPI3	XIV:295959-297627	1668	41.1811	OK	61.0442	OK	21.2819	OK	55.4518	OK	61.8239	OK	63.1455	OK
YDR315C	IPK1	IV:1092740-1093586	846	6.83846	OK	6.45017	OK	7.75358	OK	13.7723	OK	8.09847	OK	6.86262	OK
YPL209C	IPL1	XVI:156489-157593	1104	2.80755	OK	2.76954	OK	1.66212	OK	3.65078	OK	3.8075	OK	2.08013	OK
YBR011C	IPP1	II:257111-257975	864	849.464	OK	674.901	OK	398.472	OK	686.601	OK	657.56	OK	552.107	OK
YDR072C	IPT1	IV:589760-591344	1584	66.0839	OK	91.2015	OK	81.7374	OK	130.823	OK	131.979	OK	138.127	OK
YPL242C	IQG1	XVI:90621-95109	4488	21.8863	OK	13.4581	OK	16.3472	OK	12.1829	OK	10.0149	OK	9.07817	OK
YBR140C	IRA1	II:517349-526628	9279	35.553	OK	32.3266	OK	32.6005	OK	38.0283	OK	34.4885	OK	31.9885	OK
YOL081W	IRA2	XV:171069-180309	9240	37.3416	OK	38.4149	OK	30.9058	OK	47.0839	OK	43.164	OK	40.3779	OK
YOL015W	IRC10	XV:297077-298838	1761	1.34426	OK	1.5165	OK	1.59093	OK	2.37397	OK	1.46075	OK	0.941829	OK
YOR013W	IRC11	XV:356750-357221	471	15.9165	OK	28.3408	OK	20.6334	OK	27.7841	OK	28.1708	OK	24.4077	OK
YOR235W	IRC13	XV:779869-780184	315	3.79922	OK	0	OK	8.65382	OK	2.72026	OK	2.55503	OK	5.7022	OK
YOR135C	IRC14	XV:580158-580500	342	12.797	OK	8.03357	OK	10.6862	OK	6.69217	OK	2.07212	OK	4.15746	OK
YPL017C	IRC15	XVI:518733-520233	1500	8.19159	OK	13.4734	OK	16.7948	OK	13.2866	OK	14.1215	OK	12.8996	OK
YPR038W	IRC16	XVI:646835-647195	360	5.23162	OK	6.01392	OK	12.1382	OK	7.17717	OK	6.66661	OK	12.0683	OK
YJL037W	IRC18	X:376661-377336	675	1.1063	OK	4.15743	OK	1.66889	OK	5.10748	OK	5.47851	OK	3.80597	OK
YLL033W	IRC19	XII:73408-74101	693	11.3402	OK	10.6277	OK	12.3591	OK	13.6377	OK	14.2229	OK	15.427	OK
YDR112W	IRC2	IV:679543-679852	309	24.6708	OK	20.2579	OK	12.726	OK	11.4564	OK	17.3028	OK	12.6345	OK
YLR247C	IRC20	XII:628683-633354	4671	10.1649	OK	13.9877	OK	6.61181	OK	15.5642	OK	13.4144	OK	12.2462	OK
YMR073C	IRC21	XIII:412267-412873	606	27.8586	OK	26.7123	OK	20.0614	OK	30.2131	OK	29.2501	OK	30.5392	OK
YEL001C	IRC22	V:150300-150978	678	145.036	OK	132.729	OK	96.9473	OK	117.379	OK	83.4774	OK	82.0866	OK
YOR044W	IRC23	XV:413006-413480	474	26.0474	OK	27.4376	OK	27.7322	OK	37.1735	OK	28.3262	OK	31.9638	OK
YIR036C	IRC24	IX:422073-422865	792	8.74369	OK	9.54821	OK	25.4269	OK	10.8261	OK	11.5553	OK	13.4485	OK
YLR021W	IRC25	XII:183622-184162	540	35.5687	OK	22.1004	OK	20.7535	OK	25.301	OK	28.9071	OK	26.4666	OK
YDR332W	IRC3	IV:1131000-1133070	2070	7.03904	OK	7.76765	OK	4.55538	OK	8.85805	OK	8.31545	OK	8.60274	OK
YDR540C	IRC4	IV:1517135-1517675	540	7.76301	OK	6.99495	OK	3.99797	OK	3.40589	OK	6.0752	OK	5.59877	OK
YFR038W	IRC5	VI:229379-231941	2562	9.84547	OK	10.4232	OK	7.07223	OK	12.8673	OK	9.61938	OK	10.4483	OK
YFR043C	IRC6	VI:239113-239827	714	14.0577	OK	12.834	OK	11.319	OK	11.9117	OK	10.8981	OK	12.1448	OK
YFR055W	IRC7	VI:264203-265226	1023	12.4257	OK	9.40117	OK	14.4313	OK	9.91079	OK	14.1499	OK	13.6176	OK
YJL051W	IRC8	X:339786-342255	2469	18.4057	OK	18.2876	OK	13.9375	OK	12.3466	OK	12.6836	OK	11.5638	OK
YJL142C	IRC9	X:147818-148211	393	36.4144	OK	28.9458	OK	36.321	OK	39.31	OK	25.6772	OK	20.8964	OK
YHR079C	IRE1	VIII:258243-261591	3348	21.5959	OK	25.7657	OK	19.2081	OK	31.2989	OK	29.619	OK	28.03	OK
YIL026C	IRR1	IX:304476-307929	3453	11.6688	OK	18.2638	OK	11.7918	OK	15.603	OK	12.6346	OK	11.5101	OK
YKR019C	IRS4	XI:476215-478063	1848	4.72435	OK	4.50468	OK	4.15076	OK	6.22114	OK	5.84867	OK	5.91512	OK
YLL027W	ISA1	XII:87402-88155	753	38.6513	OK	38.3023	OK	19.4248	OK	45.0758	OK	35.306	OK	30.0061	OK
YPR067W	ISA2	XVI:682219-682777	558	31.276	OK	17.3503	OK	22.6768	OK	25.1857	OK	20.1854	OK	20.5663	OK
YER019W	ISC1	V:192796-194230	1434	24.6891	OK	22.2602	OK	42.0344	OK	20.8112	OK	22.8402	OK	22.4012	OK
YER180C	ISC10	V:549723-550527	804	9.99284	OK	13.9806	OK	8.11496	OK	15.3274	OK	13.0601	OK	12.8863	OK
YER048W-A	ISD11	V:250717-251002	285	244.85	OK	201.378	OK	83.2415	OK	217.117	OK	136.541	OK	108.715	OK
YMR081C	ISF1	XIII:430078-431095	1017	41.7907	OK	15.7901	OK	31.0511	OK	24.8187	OK	17.9808	OK	19.324	OK
YPL040C	ISM1	XVI:475992-479001	3009	9.7685	OK	8.13104	OK	5.32566	OK	9.18041	OK	8.1731	OK	7.86844	OK
YOR155C	ISN1	XV:626627-627980	1353	7.76085	OK	7.39566	OK	12.7669	OK	9.37027	OK	8.3692	OK	7.31921	OK
YPR106W	ISR1	XVI:740060-741392	1332	23.1333	OK	13.303	OK	35.9817	OK	13.3541	OK	15.4602	OK	14.3614	OK
YNL265C	IST1	XIV:144279-145281	897	12.7882	OK	11.2197	OK	16.7096	OK	18.986	OK	14.3198	OK	13.4036	OK
YBR086C	IST2	II:420200-423041	2841	161.577	OK	118.41	OK	163.66	OK	102.82	OK	87.1038	OK	82.1105	OK
YIR005W	IST3	IX:364888-365335	447	17.7437	OK	15.6833	OK	6.67022	OK	15.2496	OK	10.8076	OK	10.4569	OK
YPL135W	ISU1	XVI:297552-298050	498	138.714	OK	170.395	OK	178.024	OK	216.017	OK	228.746	OK	202.314	OK
YOR226C	ISU2	XV:761613-762084	471	37.9003	OK	63.352	OK	30.418	OK	56.0305	OK	86.7134	OK	64.5708	OK
YBR245C	ISW1	II:708149-711539	3390	20.6695	OK	23.9878	OK	16.2067	OK	24.9965	OK	26.057	OK	22.2052	OK
YOR304W	ISW2	XV:884513-887876	3363	18.1192	OK	21.8062	OK	8.91345	OK	21.8837	OK	19.5622	OK	18.1619	OK
YJR050W	ISY1	X:528696-529404	708	7.87214	OK	8.40757	OK	7.10793	OK	9.36311	OK	9.45151	OK	7.37149	OK
YGL133W	ITC1	VII:257706-261501	3795	10.3822	OK	13.6738	OK	7.8014	OK	17.1505	OK	15.37	OK	15.2883	OK
YDR497C	ITR1	IV:1443712-1445467	1755	1041.53	OK	713.137	OK	1713.53	OK	463.68	OK	665.089	OK	536.15	OK
YOL103W	ITR2	XV:124000-125830	1830	31.9461	OK	36.4015	OK	29.5355	OK	30.5507	OK	38.8596	OK	33.0865	OK
YML068W	ITT1	XIII:137549-138944	1395	8.17348	OK	8.46489	OK	7.13648	OK	10.1232	OK	7.51625	OK	8.32045	OK
YDR229W	IVY1	IV:924784-926146	1362	4.14359	OK	2.60243	OK	4.60971	OK	4.29724	OK	3.2661	OK	3.63412	OK
YDL115C	IWR1	IV:253994-255126	1062	11.627	OK	12.0153	OK	7.22705	OK	12.593	OK	10.3174	OK	8.28886	OK
YKL032C	IXR1	XI:380064-381858	1794	12.0837	OK	12.8102	OK	6.81933	OK	8.13812	OK	6.93982	OK	7.28823	OK
YDR492W	IZH1	IV:1434923-1435874	951	106.489	OK	134.389	OK	144.957	OK	162.369	OK	115.153	OK	121.879	OK
YOL002C	IZH2	XV:323410-324364	954	47.8138	OK	57.7596	OK	90.7149	OK	75.5858	OK	52.931	OK	72.3393	OK
YLR023C	IZH3	XII:185497-187129	1632	187.064	OK	242.07	OK	95.3308	OK	304.191	OK	284.272	OK	284.289	OK
YOL101C	IZH4	XV:126981-127920	939	19.5148	OK	8.20952	OK	21.6451	OK	9.82968	OK	7.44523	OK	6.96203	OK
YGL018C	JAC1	VII:459109-459664	555	11.1933	OK	10.3165	OK	5.62605	OK	10.3104	OK	10.2768	OK	11.0119	OK
YJL073W	JEM1	X:303180-305118	1938	8.58198	OK	10.5263	OK	7.32469	OK	11.1213	OK	9.33072	OK	9.45156	OK
YKL217W	JEN1	XI:22233-24084	1851	57.637	OK	66.1657	OK	61.3718	OK	98.6622	OK	71.4804	OK	82.2798	OK
YER051W	JHD1	V:254655-256134	1479	6.28688	OK	5.62892	OK	6.72453	OK	7.16086	OK	7.08304	OK	6.64049	OK
YJR119C	JHD2	X:644303-646490	2187	27.6357	OK	35.7763	OK	28.6609	OK	2213.21	OK	1916.55	OK	1503.1	OK
YPR061C	JID1	XVI:675976-676882	906	7.98043	OK	11.0808	OK	4.53663	OK	11.7724	OK	13.3859	OK	13.2196	OK
YLR331C	JIP3	XII:790668-791046	378	3.57179	OK	2.85712	OK	4.42596	OK	4.90502	OK	3.05249	OK	5.00286	OK
YDR475C	JIP4	IV:1407463-1410094	2631	5.97193	OK	6.72904	OK	6.12533	OK	6.30185	OK	6.05803	OK	6.32101	OK
YPR169W	JIP5	XVI:878689-880168	1479	40.5392	OK	39.5764	OK	16.1338	OK	36.7242	OK	36.5796	OK	38.6199	OK
YNL227C	JJJ1	XIV:220658-222431	1773	11.361	OK	21.9691	OK	5.57923	OK	19.4454	OK	17.9687	OK	17.2589	OK
YJL162C	JJJ2	X:113877-115629	1752	4.84729	OK	5.41522	OK	3.17348	OK	7.05732	OK	5.58143	OK	6.72593	OK
YJR097W	JJJ3	X:612412-612931	519	44.3385	OK	70.5631	OK	14.0414	OK	64.4859	OK	83.5849	OK	74.5448	OK
YLL057C	JLP1	XII:25755-26994	1239	7.66904	OK	8.156	OK	5.73516	OK	6.52884	OK	8.00993	OK	8.04589	OK
YMR132C	JLP2	XIII:534943-535570	627	15.7078	OK	31.8725	OK	9.60991	OK	29.9695	OK	24.2603	OK	27.8273	OK
YMR294W	JNM1	XIII:856965-858087	1122	9.6904	OK	8.18636	OK	4.25918	OK	10.1804	OK	7.80132	OK	7.28123	OK
YJR091C	JSN1	X:595060-598336	3276	12.6245	OK	8.6504	OK	18.6365	OK	13.6406	OK	10.5079	OK	9.40062	OK
YKR038C	KAE1	XI:511998-513159	1161	25.849	OK	25.2839	OK	23.376	OK	25.3155	OK	28.749	OK	26.2556	OK
YBR017C	KAP104	II:270946-273703	2757	31.024	OK	30.4403	OK	21.214	OK	35.071	OK	37.0566	OK	32.7965	OK
YGL241W	KAP114	VII:45444-48459	3015	8.91419	OK	9.14259	OK	7.70193	OK	10.5264	OK	9.28988	OK	7.95577	OK
YPL125W	KAP120	XVI:313387-316486	3099	28.0684	OK	25.2273	OK	16.5498	OK	29.4386	OK	25.7259	OK	23.7546	OK
YGL016W	KAP122	VII:461665-464911	3246	42.0764	OK	43.1357	OK	24.9501	OK	32.8829	OK	31.2965	OK	27.5627	OK
YER110C	KAP123	V:378761-382103	3342	497.862	OK	523.862	OK	320.52	OK	463.035	OK	475.617	OK	457.918	OK
YLR347C	KAP95	XII:823827-826413	2586	82.4158	OK	89.7079	OK	72.7724	OK	93.8842	OK	104.611	OK	94.3246	OK
YNL188W	KAR1	XIV:286307-287609	1302	15.7861	OK	17.5909	OK	8.27747	OK	19.3644	OK	14.381	OK	14.9257	OK
YJL034W	KAR2	X:381326-383375	2049	91.7555	OK	82.8857	OK	152.612	OK	78.0985	OK	104.647	OK	84.0828	OK
YPR141C	KAR3	XVI:815733-817923	2190	6.37604	OK	7.3959	OK	5.30449	OK	8.75314	OK	5.82853	OK	5.68094	OK
YCL055W	KAR4	III:27928-28936	1008	25.0119	OK	18.7227	OK	16.9029	OK	18.8264	OK	16.9505	OK	8.6681	OK
YMR065W	KAR5	XIII:399701-401216	1515	4.90373	OK	3.39984	OK	3.65171	OK	4.39436	OK	2.43031	OK	3.55215	OK
YPL269W	KAR9	XVI:33012-34947	1935	7.08737	OK	6.4774	OK	8.70257	OK	6.13065	OK	4.58665	OK	5.99788	OK
YCL024W	KCC4	III:79161-82275	3114	3.0426	OK	5.76355	OK	4.48559	OK	5.53673	OK	5.3804	OK	4.07946	OK
YDR017C	KCS1	IV:479114-482267	3153	13.3237	OK	16.1462	OK	11.05	OK	15.8141	OK	18.1368	OK	19.3563	OK
YKL161C	KDX1	XI:149385-150687	1302	11.2811	OK	14.7512	OK	11.4102	OK	22.9961	OK	22.3913	OK	18.2649	OK
YFR042W	KEG1	VI:238457-239060	603	45.4935	OK	48.5394	OK	54.4111	OK	47.2581	OK	44.2034	OK	42.2884	OK
YDR367W	KEI1	IV:1212847-1213614	666	57.0845	OK	54.1686	OK	73.1608	OK	52.9306	OK	80.8509	OK	77.6632	OK
YHR158C	KEL1	VIII:413684-417179	3495	11.9225	OK	10.0735	OK	10.0859	OK	10.3363	OK	9.9148	OK	9.28859	OK
YGR238C	KEL2	VII:966038-968687	2649	7.01225	OK	5.92257	OK	7.32349	OK	5.43335	OK	5.41883	OK	5.43127	OK
YPL263C	KEL3	XVI:44550-46506	1956	23.5835	OK	28.276	OK	13.5137	OK	27.3427	OK	25.3581	OK	25.292	OK
YPL145C	KES1	XVI:278394-279699	1305	210.508	OK	176.461	OK	159.781	OK	155.403	OK	140.486	OK	123.528	OK
YGL203C	KEX1	VII:112474-114664	2190	18.5573	OK	24.17	OK	16.0663	OK	31.3443	OK	33.0415	OK	34.7577	OK
YNL238W	KEX2	XIV:202427-204872	2445	24.2803	OK	29.6038	OK	22.4392	OK	31.4919	OK	30.8754	OK	25.7024	OK
YIL125W	KGD1	IX:122688-125733	3045	157.312	OK	87.5027	OK	106.12	OK	73.538	OK	67.3917	OK	62.6593	OK
YDR148C	KGD2	IV:753674-755066	1392	148.963	OK	82.3723	OK	87.7811	OK	63.2604	OK	58.9301	OK	54.7333	OK
YJL094C	KHA1	X:251820-254442	2622	25.3435	OK	32.3548	OK	44.5202	OK	38.0014	OK	31.7501	OK	31.4209	OK
YHR102W	KIC1	VIII:316571-319814	3243	10.6994	OK	11.668	OK	8.35066	OK	12.5499	OK	13.2932	OK	12.075	OK
YDR122W	KIN1	IV:694699-697894	3195	7.74959	OK	5.7117	OK	10.8858	OK	8.34941	OK	7.29512	OK	7.01017	OK
YLR096W	KIN2	XII:332589-336033	3444	12.1517	OK	15.3916	OK	8.4616	OK	16.1095	OK	15.9173	OK	16.5068	OK
YDL108W	KIN28	IV:267697-268699	921	8.9358	OK	11.0587	OK	10.2059	OK	11.5062	OK	13.4941	OK	13.7133	OK
YAR018C	KIN3	I:170395-171703	1308	15.5419	OK	9.31516	OK	11.0425	OK	7.36827	OK	9.19702	OK	8.4096	OK
YOR233W	KIN4	XV:775845-778248	2403	13.6988	OK	18.3977	OK	9.75102	OK	18.3926	OK	16.4184	OK	17.4745	OK
YCR091W	KIN82	III:274403-276566	2163	2.77994	OK	3.07739	OK	4.86575	OK	2.98641	OK	3.35779	OK	3.47635	OK
YBL063W	KIP1	II:101885-105221	3336	4.5504	OK	5.88755	OK	4.13603	OK	5.81232	OK	4.29298	OK	4.50895	OK
YPL155C	KIP2	XVI:257215-259336	2121	6.1259	OK	4.93015	OK	5.74862	OK	4.02774	OK	5.18724	OK	5.40237	OK
YGL216W	KIP3	VII:84884-87302	2418	8.78324	OK	11.1399	OK	9.21176	OK	11.3193	OK	10.9668	OK	11.1955	OK
YKL168C	KKQ8	XI:131287-133462	2175	3.6405	OK	2.55218	OK	4.09272	OK	4.28194	OK	3.6616	OK	3.03402	OK
YDL049C	KNH1	IV:365067-365874	807	83.112	OK	94.2492	OK	41.8658	OK	118.651	OK	107.667	OK	121.288	OK
YLL019C	KNS1	XII:105685-107899	2214	27.1808	OK	37.3791	OK	29.5638	OK	44.6772	OK	36.949	OK	40.679	OK
YHR186C	KOG1	VIII:475998-480672	4674	14.0055	OK	14.1619	OK	10.6772	OK	16.1328	OK	14.602	OK	14.2946	OK
YNL322C	KRE1	XIV:33293-34235	942	130.617	OK	186.111	OK	177.674	OK	175.937	OK	182.655	OK	174.599	OK
YDR483W	KRE2	IV:1421156-1422485	1329	201.275	OK	236.448	OK	137.555	OK	261.447	OK	251.314	OK	233.696	OK
YIL027C	KRE27	IX:303678-304104	426	61.1739	OK	50.9222	OK	55.1364	OK	53.667	OK	46.8377	OK	55.4204	OK
YDR532C	KRE28	IV:1499395-1500553	1158	6.84552	OK	8.37653	OK	5.7299	OK	8.85336	OK	5.21454	OK	5.87441	OK
YER038C	KRE29	V:226857-228252	1395	9.29374	OK	12.7683	OK	6.07238	OK	17.1454	OK	14.4413	OK	14.1628	OK
YNL132W	KRE33	XIV:375320-378491	3171	65.591	OK	85.7633	OK	32.9316	OK	79.9342	OK	98.2708	OK	85.476	OK
YOR336W	KRE5	XV:949772-953870	4098	18.2905	OK	20.1565	OK	15.267	OK	23.0421	OK	20.6428	OK	19.105	OK
YPR159W	KRE6	XVI:857582-859745	2163	204.807	OK	350.013	OK	274.089	OK	338.415	OK	352.394	OK	346.361	OK
YJL174W	KRE9	X:95091-95922	831	162.895	OK	188.878	OK	192.012	OK	185.74	OK	255.56	OK	225.697	OK
YNL308C	KRI1	XIV:54121-55897	1776	20.9786	OK	27.2049	OK	5.67994	OK	28.1909	OK	23.617	OK	22.9908	OK
YCL059C	KRR1	III:22428-23379	951	63.3771	OK	70.6786	OK	29.2763	OK	75.7418	OK	73.9683	OK	69.5809	OK
YDR037W	KRS1	IV:525439-527215	1776	337.588	OK	429.439	OK	180.403	OK	453.78	OK	562.909	OK	503.553	OK
YNL024C-A	KSH1	XIV:586601-586820	219	195.96	OK	296.031	OK	366.007	OK	379.274	OK	398.254	OK	444.962	OK
YHR082C	KSP1	VIII:268458-271548	3090	26.3969	OK	25.0819	OK	24.3576	OK	29.5395	OK	27.0037	OK	22.5885	OK
YGR040W	KSS1	VII:575397-576504	1107	28.4635	OK	26.296	OK	20.9835	OK	24.0214	OK	23.7079	OK	20.5006	OK
YBL071W-A	KTI11	II:89977-90226	249	119.356	OK	263.937	OK	69.7385	OK	314.562	OK	359.934	OK	226.438	OK
YKL110C	KTI12	XI:228938-229880	942	35.0064	OK	39.6361	OK	16.9267	OK	39.4799	OK	39.287	OK	35.9601	OK
YOR099W	KTR1	XV:511824-513006	1182	297.1	OK	337.523	OK	393.07	OK	278.459	OK	265.977	OK	248.215	OK
YKR061W	KTR2	XI:557676-558954	1278	26.3287	OK	41.7755	OK	15.2342	OK	50.7112	OK	40.2467	OK	35.3081	OK
YBR205W	KTR3	II:633621-634836	1215	36.0335	OK	28.9507	OK	28.0386	OK	28.3477	OK	28.0746	OK	29.5201	OK
YBR199W	KTR4	II:618908-620303	1395	30.7299	OK	24.6132	OK	36.9043	OK	34.5979	OK	30.1574	OK	25.671	OK
YNL029C	KTR5	XIV:577204-578773	1569	18.0281	OK	17.863	OK	12.6554	OK	14.2187	OK	13.9849	OK	13.333	OK
YPL053C	KTR6	XVI:457117-458458	1341	46.8723	OK	46.0516	OK	37.0863	OK	46.283	OK	51.5485	OK	44.3795	OK
YIL085C	KTR7	IX:200489-202043	1554	32.1917	OK	32.5095	OK	23.0755	OK	27.126	OK	27.6429	OK	23.0535	OK
YGL079W	KXD1	VII:359443-360100	657	33.3379	OK	31.3694	OK	17.0006	OK	30.6081	OK	32.9147	OK	29.352	OK
YJL207C	LAA1	X:41388-47433	6045	22.3827	OK	22.8457	OK	15.1732	OK	23.4747	OK	24.5145	OK	23.2156	OK
YKL008C	LAC1	XI:427294-428551	1257	97.7445	OK	137.038	OK	329.807	OK	113.6	OK	133.722	OK	113.82	OK
YHL003C	LAG1	VIII:100647-101883	1236	72.342	OK	55.3314	OK	79.3461	OK	53.9969	OK	55.565	OK	51.8458	OK
YOL025W	LAG2	XV:274956-276939	1983	9.28391	OK	8.17092	OK	8.93331	OK	9.41133	OK	11.3247	OK	10.8888	OK
YNL045W	LAP2	XIV:542962-544978	2016	53.0852	OK	41.0391	OK	75.8647	OK	51.8215	OK	43.5437	OK	38.5817	OK
YNL239W	LAP3	XIV:200568-201933	1365	70.1194	OK	79.4576	OK	86.6999	OK	77.6656	OK	83.7448	OK	70.9656	OK
YKL103C	LAP4	XI:246137-247682	1545	29.0599	OK	40.0689	OK	41.1271	OK	38.5275	OK	38.5952	OK	40.0447	OK
YKR063C	LAS1	XI:560788-562297	1509	17.5168	OK	19.2983	OK	10.0951	OK	20.9141	OK	18.6797	OK	18.0291	OK
YOR181W	LAS17	XV:675938-677840	1902	5.32076	OK	4.17616	OK	4.69035	OK	4.36531	OK	3.51327	OK	4.37172	OK
YJL062W	LAS21	X:317283-319776	2493	22.4198	OK	25.7804	OK	36.8633	OK	25.0449	OK	24.3375	OK	25.0904	OK
YNL071W	LAT1	XIV:491522-492971	1449	99.4501	OK	75.8148	OK	91.9689	OK	64.8185	OK	69.8862	OK	58.2766	OK
YMR296C	LCB1	XIII:859214-860891	1677	69.8438	OK	76.5942	OK	49.0389	OK	80.4715	OK	86.4338	OK	84.3104	OK
YDR062W	LCB2	IV:576473-578159	1686	136.707	OK	113.349	OK	119.846	OK	101.893	OK	122.506	OK	109.225	OK
YJL134W	LCB3	X:158187-159417	1230	18.8608	OK	20.1481	OK	32.7941	OK	23.271	OK	31.9089	OK	29.8446	OK
[truncated: 5,047 more rows]

## Sheet: OE_EV_YAD_Diff analysis
Systematic name	SGD name	locus	sample_1	sample_2	status	value_1	value_2	log2(fold_change)	test_stat	p_value	q_value	significant
YJR157W	YJR157W	X:730514-730877	EV.YAD	OE.YAD	OK	0	2.04105	inf	#NAME?	5e-05	0.015935	yes		Legend
YJR119C	JHD2	X:644303-646490	EV.YAD	OE.YAD	OK	23.9656	6885.89	8.16654	20.923	5e-05	0.015935	yes		UP	increased mRNA levels in JHD2 overexpression					11 genes
YPR194C	OPT2	XVI:924303-926937	EV.YAD	OE.YAD	OK	20.01	151.494	2.92047	6.54176	5e-05	0.015935	yes		DN	decreased mRNA levels in JHD2 overexpression					22 genes
YHR215W	PHO12	VIII:552098-553502	EV.YAD	OE.YAD	OK	0.813778	2.71199	1.73664	3.17356	5e-05	0.015935	yes
YGR087C	PDC6	VII:651289-652981	EV.YAD	OE.YAD	OK	3.03121	9.32812	1.62169	4.73684	5e-05	0.015935	yes				Total significantly expressed genes:				33
YHR136C	SPL2	VIII:374653-375100	EV.YAD	OE.YAD	OK	3.21739	9.48931	1.56041	3.02512	5e-05	0.015935	yes
YML123C	PHO84	XIII:24036-25800	EV.YAD	OE.YAD	OK	27.4372	80.3696	1.55052	3.50098	5e-05	0.015935	yes
YBR296C	PHO89	II:796797-798522	EV.YAD	OE.YAD	OK	1.22995	2.64823	1.10643	2.3836	0.0001	0.0245154	yes
YOL155C	HPF1	XV:28702-31606	EV.YAD	OE.YAD	OK	128.441	268.697	1.06487	2.38325	5e-05	0.015935	yes
YOR382W	FIT2	XV:1059530-1059992	EV.YAD	OE.YAD	OK	43.7776	87.2366	0.99474	2.73738	5e-05	0.015935	yes
YIR039C	YPS6	IX:430497-432111	EV.YAD	OE.YAD	OK	4.29066	7.97254	0.893839	2.82672	0.00015	0.03187	yes
YPR124W	CTR1	XVI:786140-787428	EV.YAD	OE.YAD	OK	14.8183	8.52008	-0.798444	-2.16086	0.00025	0.0468676	yes
YER174C	GRX4	V:538433-539168	EV.YAD	OE.YAD	OK	36.3056	20.2179	-0.844563	-2.55718	0.00015	0.03187	yes
YDR384C	ATO3	IV:1241203-1242031	EV.YAD	OE.YAD	OK	55.6696	30.963	-0.846345	-2.30236	0.0001	0.0245154	yes
YDR414C	ERD1	IV:1295597-1296686	EV.YAD	OE.YAD	OK	42.1508	23.109	-0.867107	-2.52183	0.0001	0.0245154	yes
YDR428C	BNA7	IV:1323453-1324239	EV.YAD	OE.YAD	OK	13.985	7.52652	-0.893828	-2.256	0.0002	0.0398375	yes
YHR005C	GPA1	VIII:113498-114917	EV.YAD	OE.YAD	OK	30.1076	16.0971	-0.903322	-2.51429	5e-05	0.015935	yes
YJR015W	YJR015W	X:462720-464253	EV.YAD	OE.YAD	OK	43.2316	23.0714	-0.905982	-2.38471	0.0001	0.0245154	yes
YBL021C	HAP3	II:181659-182094	EV.YAD	OE.YAD	OK	15.0647	8.01922	-0.909642	-2.27735	0.00015	0.03187	yes
YCR018C	SRD1	III:148237-148903	EV.YAD	OE.YAD	OK	20.1369	10.5238	-0.936178	-2.26854	5e-05	0.015935	yes
YHR057C	CPR2	VIII:218225-218843	EV.YAD	OE.YAD	OK	25.1682	13.0774	-0.944528	-2.8061	5e-05	0.015935	yes
YCL027W	FUS1	III:71802-73341	EV.YAD	OE.YAD	OK	8.53632	4.35814	-0.9699	-2.11018	0.00025	0.0468676	yes
YDL227C	HO	IV:46270-48031	EV.YAD	OE.YAD	OK	24.6945	12.5513	-0.976353	-2.90235	5e-05	0.015935	yes
YOL104C	NDJ1	XV:116395-117454	EV.YAD	OE.YAD	OK	4.60068	2.33468	-0.978622	-2.26636	0.00015	0.03187	yes
YKL096W	CWP1	XI:261131-261851	EV.YAD	OE.YAD	OK	322.141	161.566	-0.995573	-2.6048	0.0001	0.0245154	yes
YLR042C	YLR042C	XII:229965-230451	EV.YAD	OE.YAD	OK	27.0985	13.4006	-1.01591	-2.2985	0.0001	0.0245154	yes
YDR508C	GNP1	IV:1466452-1468573	EV.YAD	OE.YAD	OK	8.01182	3.92278	-1.03025	-2.39311	5e-05	0.015935	yes
YNL040W	YNL040W	XIV:553379-554750	EV.YAD	OE.YAD	OK	32.4401	15.8795	-1.03062	-3.11525	5e-05	0.015935	yes
YCL036W	GFD2	III:59025-60726	EV.YAD	OE.YAD	OK	2.53343	1.21611	-1.05881	-2.19385	5e-05	0.015935	yes
YOL020W	TAT2	XV:286171-287950	EV.YAD	OE.YAD	OK	7.81625	3.56605	-1.13215	-3.31169	5e-05	0.015935	yes
YDR461W	MFA1	IV:1385175-1385286	EV.YAD	OE.YAD	OK	2228.69	989.944	-1.17077	-2.76135	5e-05	0.015935	yes
YPR158C-C	YPR158C-C	XVI:850988-856257	EV.YAD	OE.YAD	OK	60.7363	23.1892	-1.38911	-3.25709	5e-05	0.015935	yes
YNR044W	AGA1	XIV:703698-705876	EV.YAD	OE.YAD	OK	100.108	34.1256	-1.55263	-2.31593	5e-05	0.015935	yes
YML122C	YML122C	XIII:26037-26418	EV.YAD	OE.YAD	OK	5.42011	1.66295	-1.70458	-2.58596	0.0002	0.0398375	yes
YKL134C	2015-10-01	XI:189123-191442	EV.YAD	OE.YAD	OK	8.04211	6.78078	-0.246122	-0.712818	0.2399	0.997273	no
15S_rRNA	15S_rRNA	MT:6545-8194	EV.YAD	OE.YAD	OK	37.0237	39.3777	0.0889299	0.246492	0.6763	0.997273	no
21S_rRNA	21S_rRNA	MT:58008-62447	EV.YAD	OE.YAD	OK	35.2121	39.8265	0.177657	0.453473	0.4393	0.997273	no
YMR056C	AAC1	XIII:387314-388244	EV.YAD	OE.YAD	OK	18.8524	17.6937	-0.0915113	-0.328689	0.66815	0.997273	no
YBR085W	AAC3	II:415982-416906	EV.YAD	OE.YAD	OK	8.1344	7.3244	-0.151325	-0.40341	0.5197	0.997273	no
YJR155W	AAD10	X:727404-728271	EV.YAD	OE.YAD	OK	9.23522	7.96454	-0.213555	-0.644457	0.3634	0.997273	no
YNL331C	AAD14	XIV:16117-17248	EV.YAD	OE.YAD	OK	6.56825	5.87302	-0.161405	-0.495342	0.47305	0.997273	no
YOL165C	AAD15	XV:1646-2078	EV.YAD	OE.YAD	NOTEST	0.289851	0.285611	-0.021259	0	1	1	no
YFL057C	AAD16	VI:14304-14763	EV.YAD	OE.YAD	OK	6.44226	8.01715	0.315524	0.685071	0.2617	0.997273	no
YCR107W	AAD3	III:313889-314981	EV.YAD	OE.YAD	OK	6.82613	5.28084	-0.3703	-1.09664	0.1008	0.926152	no
YDL243C	AAD4	IV:17576-18566	EV.YAD	OE.YAD	OK	3.4755	4.06005	0.224275	0.605443	0.38025	0.997273	no
YFL056C	AAD6	VI:14792-15431	EV.YAD	OE.YAD	OK	6.756	7.08551	0.0687017	0.214376	0.7772	0.997273	no
YNL141W	AAH1	XIV:359595-360639	EV.YAD	OE.YAD	OK	39.6286	34.6991	-0.191643	-0.406224	0.4676	0.997273	no
YHR047C	AAP1	VIII:198739-201310	EV.YAD	OE.YAD	OK	19.4482	16.8908	-0.203394	-0.559739	0.3467	0.997273	no
YBL074C	AAR2	II:86721-87957	EV.YAD	OE.YAD	OK	6.61304	6.07434	-0.122586	-0.298273	0.62015	0.997273	no
YKL106W	AAT1	XI:237535-238891	EV.YAD	OE.YAD	OK	32.2019	26.8573	-0.261833	-0.700062	0.2321	0.997273	no
YLR027C	AAT2	XII:196828-198085	EV.YAD	OE.YAD	OK	499.256	561.729	0.170095	0.488416	0.52025	0.997273	no
YBR236C	ABD1	II:690382-691693	EV.YAD	OE.YAD	OK	19.7095	21.6232	0.13369	0.398261	0.5341	0.997273	no
YKL112W	ABF1	XI:226569-228799	EV.YAD	OE.YAD	OK	21.4752	13.6905	-0.649498	-1.60899	0.0112	0.567909	no
YMR072W	ABF2	XIII:411568-412120	EV.YAD	OE.YAD	OK	119.656	104.588	-0.194167	-0.531296	0.3709	0.997273	no
YJR108W	ABM1	X:628711-629083	EV.YAD	OE.YAD	OK	2.28115	1.59491	-0.516288	-0.550994	0.41435	0.997273	no
YCR088W	ABP1	III:265067-266846	EV.YAD	OE.YAD	OK	64.3745	62.7297	-0.0373405	-0.118043	0.8762	0.997273	no
YOR239W	ABP140	XV:784856-786744	EV.YAD	OE.YAD	OK	32.2135	25.5572	-0.333933	-0.948817	0.1317	0.970067	no
YNR033W	ABZ1	XIV:687634-689998	EV.YAD	OE.YAD	OK	8.32483	6.88156	-0.274685	-0.760254	0.195	0.987753	no
YMR289W	ABZ2	XIII:848684-849809	EV.YAD	OE.YAD	OK	16.5319	15.3807	-0.104135	-0.28813	0.62115	0.997273	no
YER045C	ACA1	V:240031-241501	EV.YAD	OE.YAD	OK	11.4326	10.2777	-0.153627	-0.441677	0.4824	0.997273	no
YGR037C	ACB1	VII:559730-559994	EV.YAD	OE.YAD	OK	516.467	639.346	0.307919	1.0075	0.15495	0.973683	no
YNR016C	ACC1	XIV:654672-661374	EV.YAD	OE.YAD	OK	474.329	484.613	0.0309466	0.0786075	0.9064	0.997273	no
YLR131C	ACE2	XII:404509-406822	EV.YAD	OE.YAD	OK	12.1075	11.7686	-0.0409518	-0.128312	0.84385	0.997273	no
YLR144C	ACF2	XII:429676-432016	EV.YAD	OE.YAD	OK	20.9435	21.7941	0.057431	0.162628	0.7857	0.997273	no
YJR083C	ACF4	X:582607-583537	EV.YAD	OE.YAD	OK	9.56546	8.27237	-0.209535	-0.552801	0.3517	0.997273	no
YBL015W	ACH1	II:194121-195702	EV.YAD	OE.YAD	OK	21.6641	19.7532	-0.133222	-0.443381	0.5332	0.997273	no
YDL203C	ACK1	IV:96081-97953	EV.YAD	OE.YAD	OK	7.72666	5.83232	-0.405775	-1.14195	0.0572	0.855067	no
YPL267W	ACM1	XVI:38168-38798	EV.YAD	OE.YAD	OK	15.6132	13.0801	-0.255384	-0.721366	0.2824	0.997273	no
YDR511W	ACN9	IV:1470016-1470418	EV.YAD	OE.YAD	OK	18.1593	17.0498	-0.0909581	-0.230098	0.69785	0.997273	no
YLR304C	ACO1	XII:735211-737548	EV.YAD	OE.YAD	OK	1017.01	901.744	-0.173549	-0.391873	0.5477	0.997273	no
YJL200C	ACO2	X:56443-58813	EV.YAD	OE.YAD	OK	164.842	139.626	-0.239515	-0.511538	0.36645	0.997273	no
YKL192C	ACP1	XI:80159-80537	EV.YAD	OE.YAD	OK	392.938	358.948	-0.130528	-0.335278	0.5773	0.997273	no
YAL054C	ACS1	I:42880-45022	EV.YAD	OE.YAD	OK	9.12096	8.55718	-0.0920495	-0.295038	0.6584	0.997273	no
YLR153C	ACS2	XII:445523-447575	EV.YAD	OE.YAD	OK	220.177	206.458	-0.0928184	-0.232862	0.72535	0.997273	no
YFL039C	ACT1	VI:53259-54696	EV.YAD	OE.YAD	OK	5165.23	5417.88	0.0688968	0.173831	0.78935	0.997273	no
YDR448W	ADA2	IV:1356064-1357369	EV.YAD	OE.YAD	OK	9.39149	7.88331	-0.252553	-0.711998	0.23475	0.997273	no
YMR184W	ADD37	XIII:628188-628785	EV.YAD	OE.YAD	OK	18.6473	17.3896	-0.100743	-0.276684	0.6531	0.997273	no
YKL206C	ADD66	XI:49005-49809	EV.YAD	OE.YAD	OK	24.1699	22.2715	-0.118012	-0.357008	0.5831	0.997273	no
YAR015W	ADE1	I:169374-170295	EV.YAD	OE.YAD	OK	161.281	144.801	-0.155508	-0.37691	0.52835	0.997273	no
YNL220W	ADE12	XIV:234412-235714	EV.YAD	OE.YAD	OK	437.623	419.693	-0.0603549	-0.139464	0.81475	0.997273	no
YLR359W	ADE13	XII:844281-845730	EV.YAD	OE.YAD	OK	511.172	503.342	-0.0222704	-0.0493261	0.9344	0.997273	no
YLR028C	ADE16	XII:199539-201315	EV.YAD	OE.YAD	OK	58.6758	62.4571	0.0900996	0.27219	0.7035	0.997273	no
YMR120C	ADE17	XIII:507501-509280	EV.YAD	OE.YAD	OK	965.59	976.803	0.0166568	0.0391009	0.94985	0.997273	no
YOR128C	ADE2	XV:564475-566191	EV.YAD	OE.YAD	OK	98.6182	98.1944	-0.00621215	-0.0175679	0.97975	0.997273	no
YGR204W	ADE3	VII:905933-908774	EV.YAD	OE.YAD	OK	470.726	464.725	-0.0185083	-0.0492864	0.9449	0.997273	no
YMR300C	ADE4	XIII:865558-867091	EV.YAD	OE.YAD	OK	160.54	175.216	0.126202	0.360367	0.6132	0.997273	no
YGL234W	ADE5,7	VII:56481-58890	EV.YAD	OE.YAD	OK	773.437	722.256	-0.0987736	-0.233104	0.72	0.997273	no
YGR061C	ADE6	VII:611888-615965	EV.YAD	OE.YAD	OK	260.4	240.608	-0.114049	-0.249554	0.6739	0.997273	no
YDR408C	ADE8	IV:1288214-1288859	EV.YAD	OE.YAD	OK	70.3071	55.5167	-0.340747	-1.10227	0.11995	0.964018	no
YCL058W-A	ADF1	III:23522-23981	EV.YAD	OE.YAD	OK	3.48705	5.10171	0.548975	0.421258	0.46165	0.997273	no
YOL086C	ADH1	XV:159547-160594	EV.YAD	OE.YAD	OK	19215.4	15217.1	-0.336564	-1.04111	0.19105	0.986551	no
YMR303C	ADH2	XIII:873290-874337	EV.YAD	OE.YAD	OK	13.1122	10.6599	-0.298718	-1.00058	0.1698	0.984167	no
YMR083W	ADH3	XIII:434787-435915	EV.YAD	OE.YAD	OK	405.159	396.366	-0.0316523	-0.0828221	0.9012	0.997273	no
YGL256W	ADH4	VII:15158-16307	EV.YAD	OE.YAD	OK	53.4847	39.8852	-0.423273	-1.28596	0.0531	0.843524	no
YBR145W	ADH5	II:533761-534817	EV.YAD	OE.YAD	OK	159.832	130.976	-0.287252	-0.610508	0.29855	0.997273	no
YMR318C	ADH6	XIII:911060-912143	EV.YAD	OE.YAD	OK	155.75	147.052	-0.082909	-0.200503	0.73475	0.997273	no
YCR105W	ADH7	III:309069-310155	EV.YAD	OE.YAD	OK	4.18769	3.26753	-0.357955	-1.03576	0.1343	0.970067	no
YMR009W	ADI1	XIII:284101-284641	EV.YAD	OE.YAD	OK	28.9664	37.2072	0.361201	1.02554	0.09715	0.921786	no
YDR226W	ADK1	IV:916485-917154	EV.YAD	OE.YAD	OK	383.607	371.532	-0.046144	-0.114224	0.85295	0.997273	no
YER170W	ADK2	V:525973-526651	EV.YAD	OE.YAD	OK	10.7015	9.24528	-0.21102	-0.556915	0.3644	0.997273	no
YJR105W	ADO1	X:623580-624603	EV.YAD	OE.YAD	OK	1309.67	1095.42	-0.257725	-0.617518	0.3236	0.997273	no
YCR011C	ADP1	III:133723-136873	EV.YAD	OE.YAD	OK	43.2272	47.5713	0.138155	0.420846	0.5539	0.997273	no
YDR216W	ADR1	IV:895034-899006	EV.YAD	OE.YAD	OK	4.64368	5.42779	0.225096	0.629638	0.28545	0.997273	no
YCR010C	ADY2	III:132272-133124	EV.YAD	OE.YAD	OK	0.734859	1.09655	0.577435	0.856931	0.1465	0.970067	no
YDL239C	ADY3	IV:26402-28775	EV.YAD	OE.YAD	OK	16.671	17.1562	0.0413896	0.11479	0.85085	0.997273	no
YLR227C	ADY4	XII:590561-592043	EV.YAD	OE.YAD	OK	12.7881	11.7298	-0.124626	-0.356297	0.567	0.997273	no
YMR064W	AEP1	XIII:397902-399459	EV.YAD	OE.YAD	OK	22.8165	18.6613	-0.290027	-0.862821	0.16615	0.984167	no
YMR282C	AEP2	XIII:833355-835098	EV.YAD	OE.YAD	OK	10.1227	9.27501	-0.126175	-0.395207	0.5555	0.997273	no
YPL005W	AEP3	XVI:548485-550306	EV.YAD	OE.YAD	OK	5.5534	4.70951	-0.237795	-0.629335	0.28495	0.997273	no
YEL052W	AFG1	V:56570-58100	EV.YAD	OE.YAD	OK	32.7959	28.2518	-0.215172	-0.576277	0.3214	0.997273	no
YLR397C	AFG2	XII:912549-914892	EV.YAD	OE.YAD	OK	11.3573	9.11467	-0.317363	-0.920346	0.1507	0.970067	no
YER017C	AFG3	V:189502-191788	EV.YAD	OE.YAD	OK	15.8355	14.1773	-0.159581	-0.46577	0.45985	0.997273	no
YOR129C	AFI1	XV:566876-569558	EV.YAD	OE.YAD	OK	12.878	12.0627	-0.0943585	-0.270025	0.6577	0.997273	no
YDR085C	AFR1	IV:614287-616150	EV.YAD	OE.YAD	OK	11.2986	9.779	-0.208384	-0.581315	0.32705	0.997273	no
YGL071W	AFT1	VII:372011-374084	EV.YAD	OE.YAD	OK	15.1595	14.3098	-0.0832152	-0.233101	0.69025	0.997273	no
YPL202C	AFT2	XVI:168087-169338	EV.YAD	OE.YAD	OK	15.3066	13.2038	-0.213196	-0.600443	0.31075	0.997273	no
YGL032C	AGA2	VII:436569-436833	EV.YAD	OE.YAD	OK	441.384	270.059	-0.708761	-1.87401	0.00495	0.361671	no
YPR021C	AGC1	XVI:600648-603357	EV.YAD	OE.YAD	OK	16.1434	16.8195	0.0591876	0.165874	0.77575	0.997273	no
YDR524C	AGE1	IV:1487541-1488990	EV.YAD	OE.YAD	OK	38.967	36.1002	-0.110248	-0.306646	0.6052	0.997273	no
YIL044C	AGE2	IX:272949-273846	EV.YAD	OE.YAD	OK	21.972	16.899	-0.378726	-1.28941	0.0785	0.883592	no
YCL025C	AGP1	III:76017-77919	EV.YAD	OE.YAD	OK	8.92254	8.39284	-0.0882954	-0.265464	0.68205	0.997273	no
YBR132C	AGP2	II:499651-501442	EV.YAD	OE.YAD	OK	26.4855	22.5736	-0.230565	-0.613009	0.33465	0.997273	no
YFL055W	AGP3	VI:17003-18680	EV.YAD	OE.YAD	OK	4.42133	4.10475	-0.107183	-0.310434	0.63845	0.997273	no
YFL030W	AGX1	VI:76830-77988	EV.YAD	OE.YAD	OK	13.6794	14.123	0.0460401	0.152658	0.8273	0.997273	no
YDR214W	AHA1	IV:892874-893927	EV.YAD	OE.YAD	OK	33.8277	26.2969	-0.36331	-1.06866	0.09915	0.926152	no
YOR023C	AHC1	XV:376011-377712	EV.YAD	OE.YAD	OK	10.6922	11.0572	0.0484159	0.142924	0.81385	0.997273	no
YCR082W	AHC2	III:258882-259269	EV.YAD	OE.YAD	OK	113.894	87.9615	-0.372745	-1.04224	0.0773	0.882076	no
YLR109W	AHP1	XII:368780-369311	EV.YAD	OE.YAD	OK	862.884	908.247	0.0739185	0.178201	0.77725	0.997273	no
YHR093W	AHT1	VIII:289141-289690	EV.YAD	OE.YAD	OK	0.981561	1.86394	0.925209	1.74221	0.04155	0.789207	no
Q0050	AI1	MT:13817-26701	EV.YAD	OE.YAD	OK	263.793	327.08	0.310238	1.255	0.5076	0.997273	no
Q0055	AI2	MT:13817-26701	EV.YAD	OE.YAD	OK	278.411	339.434	0.285918	0.307089	0.6018	0.997273	no
Q0060	AI3	MT:13817-26701	EV.YAD	OE.YAD	OK	25.7116	33.7712	0.393374	0.0723332	0.7902	0.997273	no
Q0065	AI4	MT:13817-26701	EV.YAD	OE.YAD	OK	90.9054	98.9094	0.121742	1.1055	0.91965	0.997273	no
Q0070	AI5_ALPHA	MT:13817-26701	EV.YAD	OE.YAD	NOTEST	2.03679	2.37376	0.220876	0	1	1	no
Q0075	AI5_BETA	MT:13817-26701	EV.YAD	OE.YAD	OK	16.6386	19.6718	0.241595	0.0283366	0.85535	0.997273	no
YNR074C	AIF1	XIV:777601-778738	EV.YAD	OE.YAD	OK	17.963	12.3626	-0.539041	-1.56305	0.0117	0.567909	no
YAL046C	AIM1	I:57028-57385	EV.YAD	OE.YAD	OK	40.6183	28.7756	-0.497285	-1.45544	0.02865	0.688919	no
YER087W	AIM10	V:330575-332368	EV.YAD	OE.YAD	OK	3.94129	3.5192	-0.163423	-0.381868	0.5466	0.997273	no
YER093C-A	AIM11	V:347911-348400	EV.YAD	OE.YAD	OK	17.0322	14.3129	-0.250948	-0.642064	0.28625	0.997273	no
YFR011C	AIM13	VI:166727-167258	EV.YAD	OE.YAD	OK	64.1341	55.6487	-0.204744	-0.583014	0.3392	0.997273	no
YGL160W	AIM14	VII:200560-202273	EV.YAD	OE.YAD	OK	23.1772	20.9033	-0.148975	-0.426985	0.48585	0.997273	no
YHL021C	AIM17	VIII:64461-65859	EV.YAD	OE.YAD	OK	30.4194	42.4843	0.481939	1.37212	0.0436	0.796293	no
YHR198C	AIM18	VIII:496314-497280	EV.YAD	OE.YAD	OK	21.9458	19.75	-0.152093	-0.455382	0.47	0.997273	no
YIL087C	AIM19	IX:199645-200119	EV.YAD	OE.YAD	OK	71.7078	93.4819	0.382557	1.22125	0.0834	0.896109	no
YAL049C	AIM2	I:51854-52595	EV.YAD	OE.YAD	OK	50.0086	30.7701	-0.700646	-1.91542	0.0017	0.193496	no
YIL158W	AIM20	IX:46200-46815	EV.YAD	OE.YAD	OK	16.0277	12.3779	-0.372804	-1.13309	0.0852	0.899004	no
YIR003W	AIM21	IX:360884-362924	EV.YAD	OE.YAD	OK	13.8821	13.8259	-0.00585515	-0.019438	0.97665	0.997273	no
YJL046W	AIM22	X:352385-353615	EV.YAD	OE.YAD	OK	13.0605	12.4373	-0.0705335	-0.193537	0.74575	0.997273	no
YJL131C	AIM23	X:164277-165348	EV.YAD	OE.YAD	OK	8.69149	8.07529	-0.106091	-0.331321	0.6452	0.997273	no
YJR080C	AIM24	X:578859-581616	EV.YAD	OE.YAD	OK	19.2077	18.0899	-0.0864993	-0.211552	0.73135	0.997273	no
YJR100C	AIM25	X:616350-617334	EV.YAD	OE.YAD	OK	15.6139	15.046	-0.0534435	-0.152519	0.81495	0.997273	no
YKL037W	AIM26	XI:369364-371390	EV.YAD	OE.YAD	OK	1.10525	0.781614	-0.499843	-0.0515258	0.7884	0.997273	no
YKL207W	AIM27	XI:48193-48955	EV.YAD	OE.YAD	OK	134.243	103.282	-0.378263	-0.952856	0.11655	0.964018	no
YKR074W	AIM29	XI:579208-579676	EV.YAD	OE.YAD	OK	80.5517	77.5882	-0.0540783	-0.16829	0.79945	0.997273	no
YBR108W	AIM3	II:454821-457665	EV.YAD	OE.YAD	OK	4.09374	3.60605	-0.182998	-0.627024	0.39895	0.997273	no
YML030W	AIM31	XIII:216434-216914	EV.YAD	OE.YAD	OK	17.0653	14.0966	-0.275718	-0.746653	0.2242	0.997273	no
YML050W	AIM32	XIII:173138-174074	EV.YAD	OE.YAD	OK	3.88324	3.05448	-0.346333	-0.789538	0.1754	0.984167	no
YML087C	AIM33	XIII:94430-95369	EV.YAD	OE.YAD	OK	6.35455	5.29629	-0.262808	-0.792963	0.25165	0.997273	no
YMR003W	AIM34	XIII:273117-273714	EV.YAD	OE.YAD	OK	16.1189	16.9018	0.0684263	0.177327	0.76435	0.997273	no
YMR157C	AIM36	XIII:571276-572044	EV.YAD	OE.YAD	OK	21.2492	21.7725	0.0351015	0.100688	0.86385	0.997273	no
YNL100W	AIM37	XIV:437612-438317	EV.YAD	OE.YAD	OK	38.8083	35.5957	-0.124662	-0.371905	0.553	0.997273	no
YNR018W	AIM38	XIV:664269-664944	EV.YAD	OE.YAD	OK	31.4477	31.1288	-0.014705	-0.0453913	0.944	0.997273	no
YOL053W	AIM39	XV:230084-231272	EV.YAD	OE.YAD	OK	6.7116	5.37391	-0.320686	-0.98052	0.16295	0.984167	no
YBR194W	AIM4	II:610037-610409	EV.YAD	OE.YAD	OK	14.2535	13.8627	-0.0401049	-0.0894642	0.88755	0.997273	no
YOR215C	AIM41	XV:746724-747282	EV.YAD	OE.YAD	OK	44.5789	38.7993	-0.200333	-0.567587	0.3508	0.997273	no
YPL099C	AIM43	XVI:363519-364068	EV.YAD	OE.YAD	OK	21.1187	19.8758	-0.087506	-0.23561	0.69745	0.997273	no
YPL158C	AIM44	XVI:252033-254310	EV.YAD	OE.YAD	OK	27.3763	24.6579	-0.150874	-0.447075	0.4805	0.997273	no
YPR004C	AIM45	XVI:564006-565041	EV.YAD	OE.YAD	OK	149.63	148.432	-0.0115985	-0.0290792	0.95905	0.997273	no
YHR199C	AIM46	VIII:497489-498422	EV.YAD	OE.YAD	OK	19.5412	15.6476	-0.320579	-1.06707	0.1299	0.970067	no
YBR262C	AIM5	II:735719-736040	EV.YAD	OE.YAD	OK	68.3789	53.517	-0.353555	-0.954056	0.1015	0.926152	no
YDL237W	AIM6	IV:30656-31829	EV.YAD	OE.YAD	OK	117.175	108.736	-0.107828	-0.276052	0.6463	0.997273	no
YDR063W	AIM7	IV:578662-579112	EV.YAD	OE.YAD	OK	82.0142	74.1343	-0.145733	-0.445676	0.4967	0.997273	no
YER080W	AIM9	V:319901-321846	EV.YAD	OE.YAD	OK	25.346	28.7542	0.182015	0.586198	0.3936	0.997273	no
YMR092C	AIP1	XIII:451631-453479	EV.YAD	OE.YAD	OK	45.8319	49.5232	0.111751	0.281234	0.64075	0.997273	no
YIL079C	AIR1	IX:210922-212005	EV.YAD	OE.YAD	OK	22.3733	17.8363	-0.326958	-0.857981	0.13705	0.970067	no
YDL175C	AIR2	IV:144483-145518	EV.YAD	OE.YAD	OK	7.92808	6.04326	-0.391643	-1.09489	0.0843	0.896609	no
YBR059C	AKL1	II:356860-360187	EV.YAD	OE.YAD	OK	20.5016	23.3557	0.18804	0.504532	0.42655	0.997273	no
YDR264C	AKR1	IV:996028-998323	EV.YAD	OE.YAD	OK	50.6641	48.1149	-0.07448	-0.1992	0.75285	0.997273	no
YOR034C	AKR2	XV:394836-397086	EV.YAD	OE.YAD	OK	29.1109	23.7257	-0.295106	-0.845752	0.1818	0.984167	no
YOR335C	ALA1	XV:946232-949109	EV.YAD	OE.YAD	OK	264.459	250.792	-0.0765513	-0.171366	0.7706	0.997273	no
YJL122W	ALB1	X:189715-190243	EV.YAD	OE.YAD	OK	33.5852	28.9479	-0.214365	-0.506103	0.36495	0.997273	no
YMR170C	ALD2	XIII:601561-603082	EV.YAD	OE.YAD	OK	6.56061	4.95204	-0.405807	-1.14399	0.0633	0.858813	no
YMR169C	ALD3	XIII:599351-600872	EV.YAD	OE.YAD	OK	2.91624	2.76815	-0.0751867	-0.219123	0.7625	0.997273	no
YOR374W	ALD4	XV:1039839-1041399	EV.YAD	OE.YAD	OK	79.4662	86.1764	0.116952	0.325389	0.64385	0.997273	no
YER073W	ALD5	V:304029-305592	EV.YAD	OE.YAD	OK	57.3944	53.7075	-0.0957873	-0.244634	0.6837	0.997273	no
YPL061W	ALD6	XVI:432587-434090	EV.YAD	OE.YAD	OK	515.85	370.561	-0.477241	-1.03468	0.1024	0.926152	no
YOR175C	ALE1	XV:659814-661674	EV.YAD	OE.YAD	OK	65.2132	59.318	-0.136694	-0.344007	0.5713	0.997273	no
YNL148C	ALF1	XIV:349906-350671	EV.YAD	OE.YAD	OK	5.05637	3.65562	-0.467987	-1.5543	0.064	0.858813	no
YBR110W	ALG1	II:458871-460221	EV.YAD	OE.YAD	OK	42.3369	37.2532	-0.184553	-0.527015	0.39135	0.997273	no
YNL048W	ALG11	XIV:538172-539819	EV.YAD	OE.YAD	OK	22.2605	20.5917	-0.112424	-0.307692	0.5945	0.997273	no
YNR030W	ALG12	XIV:678798-680454	EV.YAD	OE.YAD	OK	66.4815	61.3368	-0.116199	-0.285417	0.6269	0.997273	no
YGL047W	ALG13	VII:411551-412160	EV.YAD	OE.YAD	OK	16.9148	15.3033	-0.144442	-0.431499	0.52175	0.997273	no
YBR070C	ALG14	II:379220-379934	EV.YAD	OE.YAD	OK	29.6609	30.7611	0.0525442	0.153682	0.8086	0.997273	no
YGL065C	ALG2	VII:379759-381271	EV.YAD	OE.YAD	OK	23.9836	25.7319	0.10151	0.306034	0.63305	0.997273	no
YBL082C	ALG3	II:69712-71127	EV.YAD	OE.YAD	OK	39.0215	36.3949	-0.100535	-0.291571	0.6612	0.997273	no
YPL227C	ALG5	XVI:120162-121167	EV.YAD	OE.YAD	OK	25.6929	23.0346	-0.157571	-0.429913	0.46635	0.997273	no
YOR002W	ALG6	XV:329416-331051	EV.YAD	OE.YAD	OK	90.6164	85.8693	-0.0776302	-0.195116	0.75185	0.997273	no
YBR243C	ALG7	II:705446-706793	EV.YAD	OE.YAD	OK	52.7165	46.019	-0.196023	-0.534632	0.3687	0.997273	no
YOR067C	ALG8	XV:451728-453462	EV.YAD	OE.YAD	OK	82.7981	73.8924	-0.16417	-0.406529	0.4875	0.997273	no
YNL219C	ALG9	XIV:235995-237663	EV.YAD	OE.YAD	OK	63.993	58.3225	-0.133862	-0.36026	0.5781	0.997273	no
YGL021W	ALK1	VII:454784-457067	EV.YAD	OE.YAD	OK	34.2463	36.4855	0.0913755	0.269452	0.674	0.997273	no
YBL009W	ALK2	II:207193-209224	EV.YAD	OE.YAD	OK	13.8084	12.8635	-0.102261	-0.287532	0.62795	0.997273	no
YML086C	ALO1	XIII:95790-97371	EV.YAD	OE.YAD	OK	72.3563	76.1458	0.0736445	0.198452	0.757	0.997273	no
YNL270C	ALP1	XIV:135939-137661	EV.YAD	OE.YAD	OK	0.88851	1.23098	0.470344	1.18504	0.09965	0.926152	no
YOL130W	ALR1	XV:74399-76979	EV.YAD	OE.YAD	OK	16.7033	15.6032	-0.0982887	-0.264728	0.6535	0.997273	no
YFL050C	ALR2	VI:33271-35848	EV.YAD	OE.YAD	OK	6.99486	6.82714	-0.0350139	-0.117827	0.8725	0.997273	no
YLR089C	ALT1	XII:318236-320015	EV.YAD	OE.YAD	OK	113.919	120.383	0.0796157	0.195601	0.74535	0.997273	no
YDR111C	ALT2	IV:678240-679852	EV.YAD	OE.YAD	OK	12.8283	12.8871	0.00659396	0.0164791	0.97715	0.997273	no
YKR021W	ALY1	XI:479233-481981	EV.YAD	OE.YAD	OK	14.4045	13.6352	-0.0791825	-0.234034	0.70675	0.997273	no
YJL084C	ALY2	X:274861-278002	EV.YAD	OE.YAD	OK	18.339	16.3949	-0.161665	-0.420389	0.4613	0.997273	no
YGR225W	AMA1	VII:945144-947019	EV.YAD	OE.YAD	NOTEST	0.553049	0.410072	-0.431533	0	1	1	no
YML035C	AMD1	XIII:206427-208860	EV.YAD	OE.YAD	OK	18.9796	18.6217	-0.0274625	-0.0781234	0.90065	0.997273	no
YDR242W	AMD2	IV:946806-948456	EV.YAD	OE.YAD	OK	12.0617	13.0864	0.117629	0.341975	0.5781	0.997273	no
YBR211C	AME1	II:646157-647132	EV.YAD	OE.YAD	OK	20.5923	20.4039	-0.0132571	-0.0377771	0.952	0.997273	no
YBR158W	AMN1	II:556548-558198	EV.YAD	OE.YAD	OK	91.2765	71.1785	-0.358802	-0.853626	0.1416	0.970067	no
YGL156W	AMS1	VII:210415-213667	EV.YAD	OE.YAD	OK	16.8655	16.3019	-0.0490308	-0.13966	0.8372	0.997273	no
YJR047C	ANB1	X:524907-525381	EV.YAD	OE.YAD	OK	27.3446	35.3206	0.369256	1.02069	0.12615	0.970067	no
YEL036C	ANP1	V:83049-84552	EV.YAD	OE.YAD	OK	27.7669	20.2041	-0.45872	-1.25372	0.0389	0.774839	no
YHR126C	ANS1	VIII:359701-360181	EV.YAD	OE.YAD	OK	0.541196	1.26013	1.21935	0.9976	0.1435	0.970067	no
YPR128C	ANT1	XVI:791217-792204	EV.YAD	OE.YAD	OK	26.2364	24.9262	-0.0739078	-0.202853	0.72635	0.997273	no
YPR180W	AOS1	XVI:895960-897004	EV.YAD	OE.YAD	OK	14.6233	14.0688	-0.0557725	-0.159504	0.794	0.997273	no
YCL050C	APA1	III:37835-38801	EV.YAD	OE.YAD	OK	99.6313	92.5908	-0.105731	-0.292008	0.63845	0.997273	no
YDR530C	APA2	IV:1496790-1497768	EV.YAD	OE.YAD	OK	17.0587	11.9343	-0.5154	-1.48944	0.0175	0.624523	no
YNL172W	APC1	XIV:310635-317671	EV.YAD	OE.YAD	OK	10.0409	9.23083	-0.121354	-0.126531	0.8397	0.997273	no
YDL008W	APC11	IV:433496-433994	EV.YAD	OE.YAD	OK	26.1602	19.4396	-0.428377	-1.17819	0.0587	0.856415	no
YLR127C	APC2	XII:395757-398319	EV.YAD	OE.YAD	OK	9.14289	8.72506	-0.0674839	-0.185334	0.74435	0.997273	no
YDR118W	APC4	IV:685881-687884	EV.YAD	OE.YAD	OK	8.60584	8.27011	-0.057409	-0.154897	0.7938	0.997273	no
YOR249C	APC5	XV:798673-800731	EV.YAD	OE.YAD	OK	9.11118	8.72698	-0.0621545	-0.201354	0.76795	0.997273	no
YLR102C	APC9	XII:342969-343767	EV.YAD	OE.YAD	OK	7.1725	5.35457	-0.421706	-1.26669	0.0862	0.899004	no
YBR151W	APD1	II:545027-545978	EV.YAD	OE.YAD	OK	35.7774	31.1999	-0.197506	-0.564137	0.3631	0.997273	no
YKL157W	APE2	XI:154990-158232	EV.YAD	OE.YAD	OK	67.632	54.0386	-0.323715	-0.898441	0.19865	0.987753	no
YBR286W	APE3	II:774699-776313	EV.YAD	OE.YAD	OK	601.259	658.423	0.13103	0.358923	0.6123	0.997273	no
YHR113W	APE4	VIII:336336-337809	EV.YAD	OE.YAD	OK	45.1287	51.4035	0.187821	0.546755	0.4185	0.997273	no
YDR525W	API2	IV:1489870-1490234	EV.YAD	OE.YAD	NOTEST	0.355654	0.469269	0.39994	0	1	1	no
YNL077W	APJ1	XIV:481390-482977	EV.YAD	OE.YAD	OK	8.02998	5.63598	-0.510731	-1.70413	0.02115	0.646549	no
YJR005W	APL1	X:445922-448025	EV.YAD	OE.YAD	OK	31.7173	29.094	-0.124548	-0.338447	0.5669	0.997273	no
YKL135C	APL2	XI:186415-188640	EV.YAD	OE.YAD	OK	36.7182	41.665	0.182341	0.50083	0.40815	0.997273	no
YBL037W	APL3	II:147208-150286	EV.YAD	OE.YAD	OK	17.4434	16.6811	-0.0644632	-0.185186	0.76125	0.997273	no
YPR029C	APL4	XVI:624468-626967	EV.YAD	OE.YAD	OK	27.6536	24.6549	-0.165591	-0.429538	0.45715	0.997273	no
YPL195W	APL5	XVI:176222-179021	EV.YAD	OE.YAD	OK	31.9233	30.1358	-0.0831342	-0.235786	0.7126	0.997273	no
YGR261C	APL6	VII:1014320-1016750	EV.YAD	OE.YAD	OK	28.2797	23.3371	-0.277141	-0.75922	0.21345	0.993758	no
YPL259C	APM1	XVI:51243-52671	EV.YAD	OE.YAD	OK	26.896	30.5365	0.183144	0.548022	0.38665	0.997273	no
YHL019C	APM2	VIII:67710-69548	EV.YAD	OE.YAD	OK	10.2731	7.61163	-0.432601	-1.46644	0.0473	0.819997	no
YBR288C	APM3	II:778011-779463	EV.YAD	OE.YAD	OK	25.5129	25.4874	-0.00144406	-0.00409967	0.9966	0.99819	no
YOL062C	APM4	XV:210519-211995	EV.YAD	OE.YAD	OK	32.4007	27.1136	-0.257009	-0.731875	0.23555	0.997273	no
YKL114C	APN1	XI:223351-224455	EV.YAD	OE.YAD	OK	18.7135	14.59	-0.359098	-1.02674	0.08865	0.911451	no
YBL019W	APN2	II:184352-185915	EV.YAD	OE.YAD	OK	4.56791	3.61925	-0.335842	-0.904358	0.1373	0.970067	no
YNL094W	APP1	XIV:447610-449374	EV.YAD	OE.YAD	OK	21.9475	21.4935	-0.0301585	-0.0889124	0.88335	0.997273	no
YIL040W	APQ12	IX:277722-278139	EV.YAD	OE.YAD	OK	116.123	99.3003	-0.225779	-0.614562	0.2802	0.997273	no
YJL075C	APQ13	X:295244-298876	EV.YAD	OE.YAD	OK	60.2698	53.5086	-0.171665	-0.0995525	0.8646	0.997273	no
YLR170C	APS1	XII:500334-501122	EV.YAD	OE.YAD	OK	3.20908	3.47425	0.114541	0.0956896	0.8662	0.997273	no
YJR058C	APS2	X:544731-545175	EV.YAD	OE.YAD	OK	53.0143	37.0389	-0.517341	-1.40981	0.01545	0.615489	no
YJL024C	APS3	X:395930-396592	EV.YAD	OE.YAD	OK	30.9831	25.0868	-0.304557	-0.793264	0.1741	0.984167	no
YML022W	APT1	XIII:228936-229500	EV.YAD	OE.YAD	OK	235.165	185.108	-0.345311	-0.763967	0.17805	0.984167	no
YDR441C	APT2	IV:1344516-1345062	EV.YAD	OE.YAD	OK	47.962	37.4656	-0.356325	-0.974495	0.0969	0.921786	no
YNL065W	AQR1	XIV:503723-505484	EV.YAD	OE.YAD	OK	37.6924	29.2962	-0.363559	-0.98159	0.1021	0.926152	no
YPR192W	AQY1	XVI:921859-922777	EV.YAD	OE.YAD	OK	3.7448	3.61035	-0.0527473	-0.144046	0.83015	0.997273	no
YLL052C	AQY2	XII:35502-36361	EV.YAD	OE.YAD	OK	14.1231	17.1338	0.278793	0.50052	0.42285	0.997273	no
YBR149W	ARA1	II:539986-541021	EV.YAD	OE.YAD	OK	85.4356	90.0475	0.0758492	0.194871	0.75675	0.997273	no
YMR041C	ARA2	XIII:350965-351973	EV.YAD	OE.YAD	OK	16.2601	11.6266	-0.483905	-1.3334	0.0287	0.688919	no
YER036C	ARB1	V:223366-225199	EV.YAD	OE.YAD	OK	168.974	140.016	-0.271206	-0.578766	0.3047	0.997273	no
YGL105W	ARC1	VII:307436-308567	EV.YAD	OE.YAD	OK	192.63	196.389	0.027887	0.0657239	0.91185	0.997273	no
YIL062C	ARC15	IX:243997-244462	EV.YAD	OE.YAD	OK	78.8498	67.6905	-0.220154	-0.641389	0.29215	0.997273	no
YLR370C	ARC18	XII:861717-862254	EV.YAD	OE.YAD	OK	100.159	97.0001	-0.0462375	-0.131333	0.8349	0.997273	no
YKL013C	ARC19	XI:417507-418023	EV.YAD	OE.YAD	OK	118.765	129.458	0.12438	0.356477	0.5578	0.997273	no
YNR035C	ARC35	XIV:693018-694047	EV.YAD	OE.YAD	OK	68.9296	63.24	-0.124287	-0.341668	0.5725	0.997273	no
YBR234C	ARC40	II:685437-686592	EV.YAD	OE.YAD	OK	167.184	163.576	-0.0314763	-0.0735644	0.8992	0.997273	no
YHR013C	ARD1	VIII:130729-131446	EV.YAD	OE.YAD	OK	23.3458	16.8218	-0.472835	-1.38439	0.02395	0.675952	no
YCR048W	ARE1	III:211870-213772	EV.YAD	OE.YAD	OK	38.4255	36.5942	-0.0704474	-0.230798	0.7767	0.997273	no
YNR019W	ARE2	XIV:665338-667267	EV.YAD	OE.YAD	OK	20.618	18.4652	-0.159102	-0.479589	0.47185	0.997273	no
YDL192W	ARF1	IV:116320-116866	EV.YAD	OE.YAD	OK	500.246	435.798	-0.19898	-0.477659	0.41205	0.997273	no
YDL137W	ARF2	IV:216528-217074	EV.YAD	OE.YAD	OK	320.309	328.423	0.0360908	0.0894422	0.88295	0.997273	no
YOR094W	ARF3	XV:502794-503346	EV.YAD	OE.YAD	OK	19.1824	17.7855	-0.109083	-0.282864	0.6361	0.997273	no
YOL058W	ARG1	XV:219210-220473	EV.YAD	OE.YAD	OK	398.256	366.1	-0.121459	-0.270699	0.645	0.997273	no
YJL071W	ARG2	X:306131-307856	EV.YAD	OE.YAD	OK	14.3559	13.5579	-0.0825121	-0.230543	0.69565	0.997273	no
YJL088W	ARG3	X:268798-269815	EV.YAD	OE.YAD	OK	176.076	185.012	0.0714249	0.170346	0.76345	0.997273	no
YHR018C	ARG4	VIII:140010-141402	EV.YAD	OE.YAD	OK	536.44	555.37	0.0500307	0.126964	0.84665	0.997273	no
YER069W	ARG5,6	V:295300-298001	EV.YAD	OE.YAD	OK	169.465	190.053	0.165417	0.395569	0.51965	0.997273	no
YMR062C	ARG7	XIII:395053-396379	EV.YAD	OE.YAD	OK	143.455	141.648	-0.0182903	-0.0441493	0.93825	0.997273	no
YOL140W	ARG8	XV:58758-60030	EV.YAD	OE.YAD	OK	66.8155	73.0627	0.128952	0.358645	0.5721	0.997273	no
YMR042W	ARG80	XIII:352602-353136	EV.YAD	OE.YAD	OK	19.3043	17.8953	-0.109341	-0.322666	0.6136	0.997273	no
YML099C	ARG81	XIII:74228-77040	EV.YAD	OE.YAD	OK	11.743	9.42092	-0.317864	-0.944186	0.14285	0.970067	no
YDR173C	ARG82	IV:810564-811632	EV.YAD	OE.YAD	OK	7.05126	8.48837	0.267607	0.753035	0.26195	0.997273	no
YDR376W	ARH1	IV:1226821-1228303	EV.YAD	OE.YAD	OK	16.2615	15.5412	-0.0653568	-0.189908	0.75545	0.997273	no
YGL157W	ARI1	VII:209005-210049	EV.YAD	OE.YAD	OK	57.8317	56.2371	-0.0403386	-0.116861	0.8567	0.997273	no
YNL020C	ARK1	XIV:595622-597539	EV.YAD	OE.YAD	OK	16.01	16.1454	0.0121494	0.0339991	0.95295	0.997273	no
YBR164C	ARL1	II:567874-568426	EV.YAD	OE.YAD	OK	62.5843	61.6247	-0.0222919	-0.0607241	0.9123	0.997273	no
YPL051W	ARL3	XVI:459962-460559	EV.YAD	OE.YAD	OK	18.2396	15.7638	-0.210459	-0.542344	0.35115	0.997273	no
YHL040C	ARN1	VIII:19087-20971	EV.YAD	OE.YAD	OK	22.2265	19.1177	-0.217376	-0.573142	0.33075	0.997273	no
YHL047C	ARN2	VIII:8350-10307	EV.YAD	OE.YAD	OK	7.35975	6.55125	-0.167886	-0.419357	0.46675	0.997273	no
YDR127W	ARO1	IV:704483-709250	EV.YAD	OE.YAD	OK	225.694	182.59	-0.305763	-0.713756	0.24375	0.997273	no
YDR380W	ARO10	IV:1234217-1236125	EV.YAD	OE.YAD	OK	10.2234	9.01543	-0.181408	-0.538058	0.3977	0.997273	no
YGL148W	ARO2	VII:226398-227529	EV.YAD	OE.YAD	OK	89.8197	81.2351	-0.144927	-0.354045	0.5596	0.997273	no
YDR035W	ARO3	IV:521815-522928	EV.YAD	OE.YAD	OK	195.442	226.528	0.212945	0.560891	0.37615	0.997273	no
YBR249C	ARO4	II:716881-717994	EV.YAD	OE.YAD	OK	355.032	292.942	-0.277333	-0.619562	0.28195	0.997273	no
YPR060C	ARO7	XVI:674860-675631	EV.YAD	OE.YAD	OK	34.2929	27.4484	-0.321188	-0.906795	0.14165	0.970067	no
YGL202W	ARO8	VII:116058-117561	EV.YAD	OE.YAD	OK	898.164	941.298	0.0676729	0.156502	0.7932	0.997273	no
YDR421W	ARO80	IV:1312039-1314892	EV.YAD	OE.YAD	OK	5.80876	5.87081	0.0153294	0.0464309	0.9423	0.997273	no
YHR137W	ARO9	VIII:375708-377250	EV.YAD	OE.YAD	OK	1.41742	3.01965	1.09111	2.22573	0.00215	0.222584	no
YHR129C	ARP1	VIII:362998-364153	EV.YAD	OE.YAD	OK	5.96472	5.09473	-0.22745	-0.627752	0.30745	0.997273	no
YDR106W	ARP10	IV:667003-667858	EV.YAD	OE.YAD	OK	3.0385	3.12451	0.0402728	0.0807797	0.89105	0.997273	no
YDL029W	ARP2	IV:399339-400638	EV.YAD	OE.YAD	OK	75.9927	69.4803	-0.129257	-0.348981	0.58455	0.997273	no
YJR065C	ARP3	X:557808-559158	EV.YAD	OE.YAD	OK	99.2113	94.3784	-0.0720472	-0.184969	0.76925	0.997273	no
YJL081C	ARP4	X:283801-285271	EV.YAD	OE.YAD	OK	25.3309	22.987	-0.140081	-0.421126	0.5148	0.997273	no
YNL059C	ARP5	XIV:512667-514935	EV.YAD	OE.YAD	OK	28.5729	30.9108	0.113464	0.34892	0.6058	0.997273	no
YLR085C	ARP6	XII:300672-301989	EV.YAD	OE.YAD	OK	15.8231	14.9178	-0.0849982	-0.240285	0.68575	0.997273	no
YPR034W	ARP7	XVI:639524-640958	EV.YAD	OE.YAD	OK	12.3721	8.92295	-0.471498	-1.28746	0.02485	0.675952	no
YOR141C	ARP8	XV:589941-592587	EV.YAD	OE.YAD	OK	17.1086	17.8232	0.0590421	0.196033	0.78295	0.997273	no
YMR033W	ARP9	XIII:337787-339277	EV.YAD	OE.YAD	OK	33.6031	28.7419	-0.225439	-0.648323	0.29135	0.997273	no
YPR199C	ARR1	XVI:938147-939032	EV.YAD	OE.YAD	OK	19.9215	15.8412	-0.330641	-0.936056	0.1254	0.970067	no
YPR200C	ARR2	XVI:939278-939671	EV.YAD	OE.YAD	OK	9.02338	7.4131	-0.283592	-0.547197	0.3663	0.997273	no
YPR201W	ARR3	XVI:939921-941136	EV.YAD	OE.YAD	OK	3.51495	2.90129	-0.276808	-0.624633	0.2806	0.997273	no
YLR392C	ART10	XII:904748-906305	EV.YAD	OE.YAD	OK	6.83493	5.86883	-0.219854	-0.625091	0.33015	0.997273	no
YGR068C	ART5	VII:625323-627418	EV.YAD	OE.YAD	OK	5.79431	5.64833	-0.0368127	-0.105182	0.87025	0.997273	no
YLR242C	ARV1	XII:622917-623883	EV.YAD	OE.YAD	OK	19.3751	19.2281	-0.0109923	-0.0293044	0.9586	0.997273	no
YDR101C	ARX1	IV:655685-657467	EV.YAD	OE.YAD	OK	47.1129	40.528	-0.217206	-0.439119	0.4108	0.997273	no
YPR085C	ASA1	XVI:708496-709828	EV.YAD	OE.YAD	OK	9.50471	10.8599	0.19229	0.5388	0.3758	0.997273	no
YMR116C	ASC1	XIII:499455-500688	EV.YAD	OE.YAD	OK	4286.23	3395.29	-0.336172	-0.744821	0.2044	0.987753	no
YOR058C	ASE1	XV:433687-436345	EV.YAD	OE.YAD	OK	16.5648	17.5072	0.0798278	0.235516	0.7086	0.997273	no
YJL115W	ASF1	X:196286-197126	EV.YAD	OE.YAD	OK	7.41837	5.50413	-0.430586	-1.25551	0.08315	0.896109	no
YDL197C	ASF2	IV:104916-106494	EV.YAD	OE.YAD	OK	7.71053	6.21344	-0.311436	-1.0178	0.14895	0.970067	no
YIL130W	ASG1	IX:102781-105676	EV.YAD	OE.YAD	OK	20.9671	20.6298	-0.023398	-0.0639186	0.91645	0.997273	no
YJL170C	ASG7	X:101149-101779	EV.YAD	OE.YAD	OK	13.2845	8.41113	-0.659372	-1.82522	0.00705	0.440556	no
YKL185W	ASH1	XI:94498-96265	EV.YAD	OE.YAD	OK	38.9963	37.1621	-0.0695044	-0.203763	0.7456	0.997273	no
YMR119W	ASI1	XIII:505332-507370	EV.YAD	OE.YAD	OK	36.2501	35.1157	-0.0458705	-0.122622	0.8422	0.997273	no
YNL159C	ASI2	XIV:338477-339347	EV.YAD	OE.YAD	OK	19.5623	20.3371	0.056036	0.180904	0.78765	0.997273	no
YNL008C	ASI3	XIV:616210-618241	EV.YAD	OE.YAD	OK	19.5541	15.4201	-0.342664	-1.04109	0.1066	0.932055	no
YKL052C	ASK1	XI:339571-340546	EV.YAD	OE.YAD	OK	7.74772	7.17464	-0.110865	-0.327534	0.6388	0.997273	no
YGR097W	ASK10	VII:678694-682135	EV.YAD	OE.YAD	OK	17.6862	18.9738	0.101378	0.271111	0.6577	0.997273	no
YDL088C	ASM4	IV:298416-300003	EV.YAD	OE.YAD	OK	22.0403	17.9174	-0.298783	-0.914128	0.1566	0.978596	no
YPR145W	ASN1	XVI:822619-824338	EV.YAD	OE.YAD	OK	151.431	148.717	-0.026092	-0.0593071	0.91925	0.997273	no
YGR124W	ASN2	VII:739943-741662	EV.YAD	OE.YAD	OK	244.992	277.832	0.181477	0.433571	0.48625	0.997273	no
YDR321W	ASP1	IV:1108701-1109847	EV.YAD	OE.YAD	OK	164.736	139.52	-0.239684	-0.509562	0.368	0.997273	no
YLR155C	ASP3-1	XII:469316-470405	EV.YAD	OE.YAD	NOTEST	0	0	0	0	1	1	no
YLR157C	ASP3-2	XII:472968-474057	EV.YAD	OE.YAD	NOTEST	0	0	0	0	1	1	no
YLR158C	ASP3-3	XII:482548-483637	EV.YAD	OE.YAD	NOTEST	0	0	0	0	1	1	no
YLR160C	ASP3-4	XII:486200-487289	EV.YAD	OE.YAD	NOTEST	0	0	0	0	1	1	no
YPR093C	ASR1	XVI:719557-720424	EV.YAD	OE.YAD	OK	4.17157	3.45389	-0.27237	-0.810311	0.25065	0.997273	no
YBL069W	AST1	II:90604-92030	EV.YAD	OE.YAD	OK	12.3085	13.4859	0.131802	0.36936	0.5764	0.997273	no
YER101C	AST2	V:360501-361794	EV.YAD	OE.YAD	OK	4.66701	4.69749	0.009393	0.0245773	0.9627	0.997273	no
YDR184C	ATC1	IV:830396-831513	EV.YAD	OE.YAD	OK	19.7706	15.9938	-0.305845	-0.671666	0.22035	0.997273	no
YGL017W	ATE1	VII:459853-461365	EV.YAD	OE.YAD	OK	6.6213	6.34603	-0.0612605	-0.217727	0.7769	0.997273	no
YOR377W	ATF1	XV:1046225-1047803	EV.YAD	OE.YAD	OK	15.304	17.1896	0.167627	0.503273	0.4333	0.997273	no
YGR177C	ATF2	VII:848719-850436	EV.YAD	OE.YAD	OK	8.41368	7.09757	-0.245412	-0.642951	0.26965	0.997273	no
YGL180W	ATG1	VII:160064-162758	EV.YAD	OE.YAD	OK	11.1372	14.5017	0.380844	1.04523	0.07925	0.885774	no
YLL042C	ATG10	XII:52086-52590	EV.YAD	OE.YAD	OK	3.50204	3.50954	0.00308636	0.00625554	0.96505	0.997273	no
YPR049C	ATG11	XVI:661136-664673	EV.YAD	OE.YAD	OK	7.78151	8.67397	0.156642	0.448953	0.45575	0.997273	no
YBR217W	ATG12	II:657831-658392	EV.YAD	OE.YAD	OK	12.7331	8.73672	-0.543414	-1.35459	0.02615	0.675952	no
YPR185W	ATG13	XVI:907217-909434	EV.YAD	OE.YAD	OK	8.23111	6.62325	-0.313547	-0.98627	0.14325	0.970067	no
YBR128C	ATG14	II:493080-494115	EV.YAD	OE.YAD	OK	13.1987	10.9242	-0.272865	-0.736102	0.22485	0.997273	no
YCR068W	ATG15	III:237213-238776	EV.YAD	OE.YAD	OK	16.3304	15.1058	-0.112458	-0.380861	0.5949	0.997273	no
YMR159C	ATG16	XIII:574470-574928	EV.YAD	OE.YAD	OK	6.23143	5.73048	-0.120909	-0.23008	0.6975	0.997273	no
YLR423C	ATG17	XII:971916-973170	EV.YAD	OE.YAD	OK	10.0186	10.0537	0.00504549	0.0148029	0.9857	0.9978	no
YFR021W	ATG18	VI:194811-196314	EV.YAD	OE.YAD	OK	19.5183	19.3597	-0.0117688	-0.0343697	0.95425	0.997273	no
YOL082W	ATG19	XV:168726-169974	EV.YAD	OE.YAD	OK	39.44	38.1659	-0.047373	-0.146699	0.8336	0.997273	no
YNL242W	ATG2	XIV:191323-196102	EV.YAD	OE.YAD	OK	9.81041	10.671	0.121314	0.361052	0.57945	0.997273	no
YDL113C	ATG20	IV:256632-258555	EV.YAD	OE.YAD	OK	16.5541	18.6841	0.174617	0.542417	0.4143	0.997273	no
YPL100W	ATG21	XVI:361871-363362	EV.YAD	OE.YAD	OK	10.4466	11.5077	0.13956	0.412481	0.5161	0.997273	no
YCL038C	ATG22	III:54940-56527	EV.YAD	OE.YAD	OK	30.5497	28.8454	-0.0828152	-0.261698	0.6988	0.997273	no
YLR431C	ATG23	XII:1000341-1001703	EV.YAD	OE.YAD	OK	7.19556	5.80545	-0.309698	-0.963995	0.1755	0.984167	no
YLR189C	ATG26	XII:530796-534393	EV.YAD	OE.YAD	OK	14.7487	16.8255	0.190067	0.54488	0.38895	0.997273	no
YJL178C	ATG27	X:89281-90097	EV.YAD	OE.YAD	OK	24.7982	20.403	-0.281451	-0.829203	0.18885	0.984366	no
YPL166W	ATG29	XVI:237337-239077	EV.YAD	OE.YAD	OK	8.75312	11.0972	0.342331	0.491547	0.42755	0.997273	no
YNR007C	ATG3	XIV:639181-640114	EV.YAD	OE.YAD	OK	4.20312	3.95451	-0.0879595	-0.258274	0.70105	0.997273	no
YIL146C	ATG32	IX:74183-75773	EV.YAD	OE.YAD	OK	15.6544	14.8427	-0.0768132	-0.220148	0.71075	0.997273	no
YLR356W	ATG33	XII:840320-840914	EV.YAD	OE.YAD	OK	121.071	143.445	0.244642	0.683566	0.2892	0.997273	no
YOL083W	ATG34	XV:165713-166952	EV.YAD	OE.YAD	OK	7.57659	7.46989	-0.0204622	-0.0551453	0.92805	0.997273	no
YNL223W	ATG4	XIV:227369-228854	EV.YAD	OE.YAD	OK	7.64627	7.67057	0.00457802	0.0140591	0.97975	0.997273	no
YPL149W	ATG5	XVI:271309-272194	EV.YAD	OE.YAD	OK	24.7802	23.6534	-0.0671393	-0.194202	0.74755	0.997273	no
YHR171W	ATG7	VIII:445712-447605	EV.YAD	OE.YAD	OK	10.5645	10.914	0.0469558	0.128997	0.82745	0.997273	no
YBL078C	ATG8	II:80377-80731	EV.YAD	OE.YAD	OK	37.5803	45.0117	0.260324	0.663332	0.27685	0.997273	no
YDL149W	ATG9	IV:184924-187918	EV.YAD	OE.YAD	OK	6.99625	8.41468	0.266328	0.831463	0.2182	0.997273	no
YPR026W	ATH1	XVI:615378-619014	EV.YAD	OE.YAD	OK	8.78887	8.35103	-0.0737235	-0.212115	0.7382	0.997273	no
YMR301C	ATM1	XIII:867554-869627	EV.YAD	OE.YAD	OK	14.3307	12.6705	-0.177634	-0.504759	0.42085	0.997273	no
YNR002C	ATO2	XIV:633007-633856	EV.YAD	OE.YAD	OK	4.89415	4.93977	0.0133862	0.0371304	0.95825	0.997273	no
YBL099W	ATP1	II:36988-38690	EV.YAD	OE.YAD	OK	487.967	481.253	-0.0199886	-0.0462874	0.94495	0.997273	no
YLR393W	ATP10	XII:907078-907918	EV.YAD	OE.YAD	OK	6.68107	7.14686	0.0972294	0.300531	0.6793	0.997273	no
YNL315C	ATP11	XIV:43323-44280	EV.YAD	OE.YAD	OK	24.4164	23.8475	-0.0340146	-0.111069	0.8719	0.997273	no
YJL180C	ATP12	X:87582-88560	EV.YAD	OE.YAD	OK	12.487	13.7557	0.139603	0.393096	0.5217	0.997273	no
YLR295C	ATP14	XII:721700-722373	EV.YAD	OE.YAD	OK	179.528	193.131	0.105376	0.224493	0.72195	0.997273	no
YPL271W	ATP15	XVI:30078-30267	EV.YAD	OE.YAD	OK	974.976	883.807	-0.141636	-0.46111	0.50585	0.997273	no
YDL004W	ATP16	IV:443028-443511	EV.YAD	OE.YAD	OK	105.159	131.168	0.318836	1.06613	0.13325	0.970067	no
YDR377W	ATP17	IV:1228610-1228916	EV.YAD	OE.YAD	OK	285.465	239.98	-0.250396	-0.698648	0.24195	0.997273	no
YML081C-A	ATP18	XIII:103982-104162	EV.YAD	OE.YAD	OK	626.462	491.403	-0.35032	-0.994794	0.1015	0.926152	no
YOL077W-A	ATP19	XV:185437-185644	EV.YAD	OE.YAD	OK	599.991	430.648	-0.478432	-1.45333	0.0247	0.675952	no
YJR121W	ATP2	X:647606-649142	EV.YAD	OE.YAD	OK	1175.35	1293.7	0.138411	0.381351	0.59365	0.997273	no
YPR020W	ATP20	XVI:599869-600217	EV.YAD	OE.YAD	OK	154.528	146.685	-0.0751514	-0.202782	0.7258	0.997273	no
YDR350C	ATP22	IV:1176119-1178174	EV.YAD	OE.YAD	OK	18.0747	21.0389	0.21909	0.616951	0.30055	0.997273	no
YNR020C	ATP23	XIV:667409-668222	EV.YAD	OE.YAD	OK	6.58474	5.53321	-0.251011	-0.746212	0.3055	0.997273	no
YMR098C	ATP25	XIII:460770-462609	EV.YAD	OE.YAD	OK	11.1222	8.6836	-0.357076	-1.00947	0.0963	0.921786	no
YBR039W	ATP3	II:315574-316510	EV.YAD	OE.YAD	OK	125.428	125.303	-0.00143675	-0.00375422	0.99515	0.99819	no
YPL078C	ATP4	XVI:408009-408744	EV.YAD	OE.YAD	OK	96.5611	87.3157	-0.145201	-0.419436	0.50355	0.997273	no
YDR298C	ATP5	IV:1058175-1058814	EV.YAD	OE.YAD	OK	344.446	377.103	0.130682	0.317866	0.58705	0.997273	no
Q0085	ATP6	MT:28486-29266	EV.YAD	OE.YAD	OK	722.202	810.443	0.166308	0.412334	0.4986	0.997273	no
YKL016C	ATP7	XI:407464-407989	EV.YAD	OE.YAD	OK	154.493	137.129	-0.172005	-0.472708	0.43475	0.997273	no
Q0080	ATP8	MT:27665-27812	EV.YAD	OE.YAD	NOTEST	5.15439	0	#NAME?	0	1	1	no
YML116W	ATR1	XIII:38195-39824	EV.YAD	OE.YAD	OK	22.9107	24.779	0.113099	0.308087	0.593	0.997273	no
YAL020C	ATS1	I:113613-114819	EV.YAD	OE.YAD	OK	5.1623	3.71341	-0.475269	-1.25031	0.104	0.928058	no
YNL259C	ATX1	XIV:157643-157865	EV.YAD	OE.YAD	OK	119.424	88.1949	-0.437331	-1.11469	0.07215	0.87597	no
YOR079C	ATX2	XV:473474-474416	EV.YAD	OE.YAD	OK	75.6404	80.0446	0.0816484	0.219551	0.7054	0.997273	no
YFL010W-A	AUA1	VI:114989-115743	EV.YAD	OE.YAD	OK	75.5693	73.4109	-0.041805	-0.0411232	0.94375	0.997273	no
YKL004W	AUR1	XI:435579-436785	EV.YAD	OE.YAD	OK	125.989	116.701	-0.110476	-0.254163	0.65445	0.997273	no
YOR011W	AUS1	XV:349678-353863	EV.YAD	OE.YAD	OK	24.2808	17.1287	-0.503401	-1.24166	0.0317	0.723904	no
YLR114C	AVL9	XII:374943-377238	EV.YAD	OE.YAD	OK	13.2378	13.4471	0.022636	0.0766363	0.9116	0.997273	no
YOL078W	AVO1	XV:181681-185212	EV.YAD	OE.YAD	OK	6.95173	6.35699	-0.129028	-0.391662	0.53625	0.997273	no
YMR068W	AVO2	XIII:406303-407584	EV.YAD	OE.YAD	OK	1.6816	1.57491	-0.0945595	-0.240322	0.7331	0.997273	no
YJR001W	AVT1	X:436801-438610	EV.YAD	OE.YAD	OK	99.0647	94.6837	-0.065256	-0.173053	0.7881	0.997273	no
YEL064C	AVT2	V:29796-31239	EV.YAD	OE.YAD	OK	25.4449	24.8531	-0.0339491	-0.0970216	0.87185	0.997273	no
YKL146W	AVT3	XI:171550-173861	EV.YAD	OE.YAD	OK	16.2179	16.0828	-0.0120697	-0.0396149	0.9578	0.997273	no
YNL101W	AVT4	XIV:434998-437140	EV.YAD	OE.YAD	OK	109.752	112.569	0.0365621	0.0899093	0.88075	0.997273	no
YBL089W	AVT5	II:49573-50953	EV.YAD	OE.YAD	OK	38.4224	30.5312	-0.331661	-0.932491	0.11705	0.964018	no
YER119C	AVT6	V:399495-400842	EV.YAD	OE.YAD	OK	48.6147	43.6745	-0.154601	-0.532711	0.49545	0.997273	no
YIL088C	AVT7	IX:197930-199403	EV.YAD	OE.YAD	OK	167.703	153.606	-0.126678	-0.2929	0.62175	0.997273	no
YPR122W	AXL1	XVI:782044-785671	EV.YAD	OE.YAD	OK	21.7656	17.4768	-0.316614	-0.859049	0.1683	0.984167	no
YIL140W	AXL2	IX:85052-87837	EV.YAD	OE.YAD	OK	34.8935	31.8944	-0.129655	-0.34739	0.5986	0.997273	no
YIL124W	AYR1	IX:126203-127097	EV.YAD	OE.YAD	OK	65.1984	66.1943	0.0218722	0.0657076	0.91795	0.997273	no
YLL063C	AYT1	XII:14647-16072	EV.YAD	OE.YAD	OK	7.47224	5.41714	-0.46401	-1.38921	0.0396	0.778087	no
YOR113W	AZF1	XV:534074-536819	EV.YAD	OE.YAD	OK	10.3274	10.5223	0.0269619	0.0788379	0.9033	0.997273	no
YGR224W	AZR1	VII:942805-944647	EV.YAD	OE.YAD	OK	7.90726	6.00885	-0.396089	-1.12379	0.0674	0.867042	no
YOR134W	BAG7	XV:578563-579793	EV.YAD	OE.YAD	OK	2.67829	2.6627	-0.00842579	-0.0203303	0.97675	0.997273	no
YBR068C	BAP2	II:373860-375690	EV.YAD	OE.YAD	OK	27.3397	34.4498	0.333499	0.95303	0.13605	0.970067	no
YDR046C	BAP3	IV:548761-550576	EV.YAD	OE.YAD	OK	0.914258	1.08738	0.250183	0.528978	0.37375	0.997273	no
YIL015W	BAR1	IX:322341-324105	EV.YAD	OE.YAD	OK	46.2924	25.835	-0.841448	-1.84946	0.00305	0.277724	no
YKR099W	BAS1	XI:635850-638286	EV.YAD	OE.YAD	OK	12.3911	11.4095	-0.119072	-0.30936	0.59525	0.997273	no
YHR208W	BAT1	VIII:517531-518713	EV.YAD	OE.YAD	OK	419.756	473.087	0.172554	0.406312	0.5092	0.997273	no
YJR148W	BAT2	X:705743-706874	EV.YAD	OE.YAD	OK	42.5833	51.3648	0.270493	0.839515	0.21155	0.992837	no
YJL020C	BBC1	X:398936-402410	EV.YAD	OE.YAD	OK	18.3937	19.0785	0.052739	0.139984	0.8301	0.997273	no
YPL255W	BBP1	XVI:67724-68882	EV.YAD	OE.YAD	OK	6.94257	4.37464	-0.666305	-1.88629	0.0032	0.283289	no
YHR040W	BCD1	VIII:187923-189024	EV.YAD	OE.YAD	OK	2.1745	1.8857	-0.205588	-0.556765	0.43145	0.997273	no
YMR237W	BCH1	XIII:743748-745923	EV.YAD	OE.YAD	OK	42.1149	38.0817	-0.145233	-0.36111	0.5366	0.997273	no
YKR027W	BCH2	XI:491363-493661	EV.YAD	OE.YAD	OK	13.43	11.8445	-0.181237	-0.506225	0.38365	0.997273	no
YJL095W	BCK1	X:247254-251691	EV.YAD	OE.YAD	OK	11.1661	9.85535	-0.180148	-0.558135	0.40185	0.997273	no
YER167W	BCK2	V:518215-520771	EV.YAD	OE.YAD	OK	20.5049	19.0456	-0.106515	-0.314422	0.6333	0.997273	no
YDR361C	BCP1	IV:1195411-1196263	EV.YAD	OE.YAD	OK	22.4089	20.1761	-0.151423	-0.37348	0.51785	0.997273	no
YDR375C	BCS1	IV:1225165-1226536	EV.YAD	OE.YAD	OK	8.94749	8.34315	-0.100891	-0.288975	0.63965	0.997273	no
YIL033C	BCY1	IX:290418-291669	EV.YAD	OE.YAD	OK	43.8971	45.612	0.0552869	0.171883	0.80575	0.997273	no
YLR399C	BDF1	XII:919535-921596	EV.YAD	OE.YAD	OK	58.5659	53.8823	-0.120249	-0.438134	0.61985	0.997273	no
YDL070W	BDF2	IV:330665-332940	EV.YAD	OE.YAD	OK	67.2418	59.2647	-0.182186	-0.573982	0.4483	0.997273	no
YAL060W	BDH1	I:35154-36303	EV.YAD	OE.YAD	OK	135.821	101.125	-0.425569	-1.35399	0.09705	0.921786	no
YAL061W	BDH2	I:33447-34701	EV.YAD	OE.YAD	OK	16.8828	15.452	-0.127766	-0.492314	0.5675	0.997273	no
YNL039W	BDP1	XIV:555047-556832	EV.YAD	OE.YAD	OK	12.3867	9.49181	-0.384035	-1.14581	0.07115	0.867132	no
YOL164W	BDS1	XV:6174-8115	EV.YAD	OE.YAD	OK	9.94117	11.6365	0.227166	0.726108	0.288	0.997273	no
YBR200W	BEM1	II:620871-622527	EV.YAD	OE.YAD	OK	14.4802	11.7898	-0.296537	-0.931439	0.1557	0.975842	no
YER155C	BEM2	V:476344-482848	EV.YAD	OE.YAD	OK	42.3915	37.0121	-0.195778	-0.456768	0.428	0.997273	no
YPL115C	BEM3	XVI:332099-335486	EV.YAD	OE.YAD	OK	23.6692	24.9512	0.0760946	0.217633	0.7359	0.997273	no
YPL161C	BEM4	XVI:244318-246220	EV.YAD	OE.YAD	OK	10.2396	8.85757	-0.20918	-0.633537	0.3185	0.997273	no
YLR412W	BER1	XII:948367-949192	EV.YAD	OE.YAD	OK	25.2947	26.4013	0.0617735	0.24024	0.76785	0.997273	no
YIL004C	BET1	IX:347945-348505	EV.YAD	OE.YAD	OK	24.3804	20.902	-0.22208	-0.757902	0.32125	0.997273	no
YPR176C	BET2	XVI:891100-892078	EV.YAD	OE.YAD	OK	53.5806	43.7987	-0.290823	-0.821546	0.17715	0.984167	no
YKR068C	BET3	XI:570327-570909	EV.YAD	OE.YAD	OK	90.1221	84.1358	-0.0991613	-0.281312	0.6388	0.997273	no
YJL031C	BET4	X:386347-387438	EV.YAD	OE.YAD	OK	20.7177	19.6428	-0.0768638	-0.207335	0.7264	0.997273	no
YML077W	BET5	XIII:111864-112344	EV.YAD	OE.YAD	OK	29.0717	23.7638	-0.290848	-0.773209	0.1923	0.986611	no
YJR053W	BFA1	X:534026-535751	EV.YAD	OE.YAD	OK	8.40861	8.90694	0.0830628	0.231257	0.7017	0.997273	no
YOR198C	BFR1	XV:718652-720065	EV.YAD	OE.YAD	OK	151.003	152.509	0.0143152	0.0361581	0.95235	0.997273	no
YDR299W	BFR2	IV:1059626-1061231	EV.YAD	OE.YAD	OK	15.5959	13.0326	-0.259036	-0.706025	0.24515	0.997273	no
YGR282C	BGL2	VII:1057782-1058724	EV.YAD	OE.YAD	OK	2839.33	2612.09	-0.120348	-0.279621	0.65095	0.997273	no
Q0110	BI2	MT:36539-43647	EV.YAD	OE.YAD	OK	17.3927	21.4349	0.301477	0.0866006	0.878	0.997273	no
Q0115	BI3	MT:36539-43647	EV.YAD	OE.YAD	OK	4.33124	5.04457	0.219949	0.0346494	0.9013	0.997273	no
Q0120	BI4	MT:36539-43647	EV.YAD	OE.YAD	OK	79.0721	90.0364	0.18734	0.152595	0.80235	0.997273	no
YHR101C	BIG1	VIII:314873-315968	EV.YAD	OE.YAD	OK	12.8171	10.8472	-0.240753	-0.652191	0.27105	0.997273	no
YCL029C	BIK1	III:68598-69921	EV.YAD	OE.YAD	OK	11.4312	9.68529	-0.239105	-0.786825	0.26075	0.997273	no
YER016W	BIM1	V:188276-189311	EV.YAD	OE.YAD	OK	17.9116	13.945	-0.361154	-1.08387	0.0928	0.915646	no
YGR286C	BIO2	VII:1063812-1064940	EV.YAD	OE.YAD	OK	13.1644	11.1623	-0.238008	-0.819622	0.2658	0.997273	no
YNR058W	BIO3	XIV:734290-735733	EV.YAD	OE.YAD	OK	8.62535	6.44867	-0.41958	-1.12096	0.05335	0.843804	no
YNR057C	BIO4	XIV:733355-734069	EV.YAD	OE.YAD	OK	8.29129	5.50471	-0.59093	-1.47298	0.0127	0.569731	no
YNR056C	BIO5	XIV:731617-733303	EV.YAD	OE.YAD	OK	5.08308	4.61772	-0.138522	-0.353785	0.54405	0.997273	no
YJR089W	BIR1	X:587717-590582	EV.YAD	OE.YAD	OK	10.8133	11.4727	0.0853869	0.267004	0.68075	0.997273	no
YBR270C	BIT2	II:742760-744398	EV.YAD	OE.YAD	OK	3.59511	2.78657	-0.367547	-0.975136	0.10645	0.932022	no
YJL058C	BIT61	X:326241-327873	EV.YAD	OE.YAD	OK	3.72836	3.14499	-0.245486	-0.830119	0.27815	0.997273	no
YKL061W	BLI1	XI:325770-326112	EV.YAD	OE.YAD	OK	29.1697	30.1639	0.0483554	0.118161	0.83825	0.997273	no
YFL007W	BLM10	VI:123478-129910	EV.YAD	OE.YAD	OK	30.1584	26.5598	-0.183313	-0.432103	0.4569	0.997273	no
YLR408C	BLS1	XII:933884-934253	EV.YAD	OE.YAD	OK	15.1718	17.875	0.236557	0.561521	0.40985	0.997273	no
YER177W	BMH1	V:545610-546414	EV.YAD	OE.YAD	OK	578.129	538.938	-0.101273	-0.286456	0.69165	0.997273	no
YDR099W	BMH2	IV:653606-654428	EV.YAD	OE.YAD	OK	279.954	287.291	0.0373247	0.0950358	0.87905	0.997273	no
YPL217C	BMS1	XVI:139619-143171	EV.YAD	OE.YAD	OK	14.8925	13.6201	-0.128851	-0.323736	0.6004	0.997273	no
YJR025C	BNA1	X:471137-471671	EV.YAD	OE.YAD	OK	149.04	114.52	-0.380107	-1.09613	0.08725	0.902811	no
YJR078W	BNA2	X:578859-581616	EV.YAD	OE.YAD	OK	3.49062	5.86403	0.748408	1.36931	0.12435	0.968148	no
YJL060W	BNA3	X:323385-324720	EV.YAD	OE.YAD	OK	213.274	244.352	0.196257	0.463134	0.43565	0.997273	no
YBL098W	BNA4	II:39144-40527	EV.YAD	OE.YAD	OK	21.0466	24.9589	0.245963	0.791004	0.24945	0.997273	no
YLR231C	BNA5	XII:605757-607177	EV.YAD	OE.YAD	OK	42.7403	25.7983	-0.728324	-1.85638	0.0032	0.283289	no
YFR047C	BNA6	VI:244278-245166	EV.YAD	OE.YAD	OK	92.446	56.5526	-0.709017	-1.79264	0.0033	0.284705	no
YNL271C	BNI1	XIV:129521-135383	EV.YAD	OE.YAD	OK	18.3752	16.9339	-0.117847	-0.308618	0.6222	0.997273	no
YNL233W	BNI4	XIV:211921-214600	EV.YAD	OE.YAD	OK	11.448	10.3272	-0.148642	-0.536732	0.4876	0.997273	no
YNL166C	BNI5	XIV:322218-323565	EV.YAD	OE.YAD	OK	14.7403	12.7064	-0.214209	-0.657502	0.3106	0.997273	no
YIL159W	BNR1	IX:41824-45952	EV.YAD	OE.YAD	OK	5.24841	4.01387	-0.386885	-1.10701	0.07005	0.867132	no
YGR230W	BNS1	VII:951893-952307	EV.YAD	OE.YAD	OK	10.4778	8.90757	-0.234226	-0.481998	0.4011	0.997273	no
YBL085W	BOI1	II:63875-66818	EV.YAD	OE.YAD	OK	18.9029	18.127	-0.0604705	-0.195877	0.7772	0.997273	no
YER114C	BOI2	V:390589-393712	EV.YAD	OE.YAD	OK	20.1953	17.6206	-0.196755	-0.575325	0.3715	0.997273	no
YLR267W	BOP2	XII:678211-679924	EV.YAD	OE.YAD	OK	7.22263	5.45371	-0.405286	-1.13252	0.069	0.867132	no
YNL042W	BOP3	XIV:548099-549290	EV.YAD	OE.YAD	OK	9.16978	8.26152	-0.150481	-0.459786	0.4928	0.997273	no
YNL275W	BOR1	XIV:119267-120998	EV.YAD	OE.YAD	OK	14.67	13.0476	-0.169092	-0.458736	0.4211	0.997273	no
YLR078C	BOS1	XII:285735-286559	EV.YAD	OE.YAD	OK	23.0677	20.5046	-0.169925	-0.515735	0.43705	0.997273	no
YCR032W	BPH1	III:179519-186023	EV.YAD	OE.YAD	OK	10.2941	8.7071	-0.241556	-0.650101	0.27495	0.997273	no
YDL141W	BPL1	IV:203038-205111	EV.YAD	OE.YAD	OK	45.8483	42.8285	-0.098296	-0.266324	0.67615	0.997273	no
YLL015W	BPT1	XII:116431-121111	EV.YAD	OE.YAD	OK	21.0483	20.6211	-0.029582	-0.0781278	0.89915	0.997273	no
YDL074C	BRE1	IV:324046-326149	EV.YAD	OE.YAD	OK	47.5694	47.6718	0.00310272	0.00915019	0.98945	0.9978	no
YLR015W	BRE2	XII:175226-176744	EV.YAD	OE.YAD	OK	10.2439	9.97524	-0.0383388	-0.121402	0.8587	0.997273	no
YDL231C	BRE4	IV:38866-42244	EV.YAD	OE.YAD	OK	30.3787	28.3467	-0.0998795	-0.256636	0.67925	0.997273	no
YNR051C	BRE5	XIV:716779-718327	EV.YAD	OE.YAD	OK	58.2639	52.5289	-0.149492	-0.428226	0.51445	0.997273	no
YGR246C	BRF1	VII:982481-984272	EV.YAD	OE.YAD	OK	9.05675	7.24402	-0.322203	-0.965304	0.12935	0.970067	no
YHR036W	BRL1	VIII:180344-181760	EV.YAD	OE.YAD	OK	10.1566	8.06047	-0.333475	-0.972956	0.12445	0.968148	no
YBL097W	BRN1	II:40830-43095	EV.YAD	OE.YAD	OK	6.57179	6.31024	-0.0585904	-0.194759	0.7955	0.997273	no
YPL084W	BRO1	XVI:394037-396572	EV.YAD	OE.YAD	OK	22.5486	24.3354	0.11002	0.313611	0.6161	0.997273	no
YGL007W	BRP1	VII:483259-483637	EV.YAD	OE.YAD	OK	9.59066	6.10678	-0.651218	-1.36031	0.0361	0.756521	no
YPR057W	BRR1	XVI:672470-673496	EV.YAD	OE.YAD	OK	22.8317	17.3318	-0.397622	-1.30332	0.06395	0.858813	no
YER172C	BRR2	V:529529-536021	EV.YAD	OE.YAD	OK	16.1723	16.2845	0.00997592	0.0257495	0.96605	0.997273	no
YGL247W	BRR6	VII:36932-37526	EV.YAD	OE.YAD	OK	12.1989	10.7661	-0.180264	-0.506886	0.4341	0.997273	no
YOL077C	BRX1	XV:185847-186723	EV.YAD	OE.YAD	OK	73.5968	66.8959	-0.137726	-0.305369	0.581	0.997273	no
YDL037C	BSC1	IV:384600-385587	EV.YAD	OE.YAD	OK	2.16946	3.12368	0.525909	1.03401	0.06885	0.867132	no
YDR275W	BSC2	IV:1012251-1012959	EV.YAD	OE.YAD	OK	16.5002	13.4837	-0.291269	-0.911734	0.19965	0.987753	no
YLR465C	BSC3	XII:1065955-1071235	EV.YAD	OE.YAD	NOTEST	0	0	0	0	1	1	no
YNL269W	BSC4	XIV:137698-138094	EV.YAD	OE.YAD	OK	1.27306	2.96045	1.21751	1.15377	0.072	0.875817	no
YNR069C	BSC5	XIV:761122-762592	EV.YAD	OE.YAD	OK	8.9068	9.10857	0.0323173	0.107302	0.8796	0.997273	no
YOL137W	BSC6	XV:65620-67114	EV.YAD	OE.YAD	OK	12.5092	9.97171	-0.327076	-0.908068	0.13485	0.970067	no
YBR290W	BSD2	II:782590-783556	EV.YAD	OE.YAD	OK	12.2586	8.7433	-0.487542	-1.31806	0.0247	0.675952	no
YPR171W	BSP1	XVI:883827-885558	EV.YAD	OE.YAD	OK	14.6854	12.5943	-0.221612	-0.760072	0.3	0.997273	no
YFL025C	BST1	VI:84144-87234	EV.YAD	OE.YAD	OK	22.3306	23.581	0.0786039	0.20542	0.7249	0.997273	no
YGR142W	BTN2	VII:772453-773686	EV.YAD	OE.YAD	OK	7.39496	6.42049	-0.203859	-0.680062	0.4027	0.997273	no
YPL069C	BTS1	XVI:422884-423892	EV.YAD	OE.YAD	OK	12.9932	10.4803	-0.310083	-0.824345	0.15565	0.975842	no
YDR252W	BTT1	IV:963411-963861	EV.YAD	OE.YAD	OK	7.44984	4.43393	-0.748624	-1.42632	0.02075	0.646549	no
YGR188C	BUB1	VII:872043-875109	EV.YAD	OE.YAD	OK	4.36887	4.31797	-0.0169065	-0.0522325	0.936	0.997273	no
YMR055C	BUB2	XIII:386100-387021	EV.YAD	OE.YAD	OK	24.3395	22.9738	-0.0833119	-0.237698	0.6952	0.997273	no
YOR026W	BUB3	XV:379780-380806	EV.YAD	OE.YAD	OK	14.3411	10.1648	-0.496571	-1.35909	0.02095	0.646549	no
YGL174W	BUD13	VII:174544-175345	EV.YAD	OE.YAD	OK	6.8962	7.90848	0.197598	0.479117	0.4137	0.997273	no
YAR014C	BUD14	I:166741-168871	EV.YAD	OE.YAD	OK	21.0074	18.5043	-0.183041	-0.6094	0.39725	0.997273	no
YEL029C	BUD16	V:96857-97796	EV.YAD	OE.YAD	OK	28.9925	29.5586	0.0278958	0.0884544	0.89535	0.997273	no
YNR027W	BUD17	XIV:674922-675876	EV.YAD	OE.YAD	OK	11.2715	11.2587	-0.00163447	-0.00490747	0.9938	0.9978	no
YJL188C	BUD19	X:75932-76510	EV.YAD	OE.YAD	OK	1284.66	933.128	-0.461241	-1.08822	0.0635	0.858813	no
YKL092C	BUD2	XI:266144-269459	EV.YAD	OE.YAD	OK	17.114	16.2707	-0.0728993	-0.199811	0.73655	0.997273	no
YLR074C	BUD20	XII:281955-282456	EV.YAD	OE.YAD	OK	21.8658	20.6488	-0.0826183	-0.200314	0.7191	0.997273	no
YOR078W	BUD21	XV:472724-473369	EV.YAD	OE.YAD	OK	34.6511	23.1935	-0.57918	-1.78924	0.00905	0.510484	no
YMR014W	BUD22	XIII:298867-300427	EV.YAD	OE.YAD	OK	7.39373	6.21114	-0.251446	-0.69239	0.2647	0.997273	no
YCR047C	BUD23	III:210717-211545	EV.YAD	OE.YAD	OK	5.26159	3.24063	-0.699227	-1.89208	0.00505	0.361671	no
YER014C-A	BUD25	V:182599-186775	EV.YAD	OE.YAD	OK	10.8583	10.0407	-0.112944	-0.116356	0.8482	0.997273	no
YDR241W	BUD26	IV:943673-945438	EV.YAD	OE.YAD	OK	3.2115	2.57894	-0.316469	-0.108053	0.7841	0.997273	no
YFL023W	BUD27	VI:90985-93376	EV.YAD	OE.YAD	OK	5.48267	5.68526	0.0523477	0.16183	0.80665	0.997273	no
YLR062C	BUD28	XII:263193-263954	EV.YAD	OE.YAD	OK	1118.76	763.207	-0.551752	-1.27573	0.0331	0.73512	no
YCL014W	BUD3	III:96280-101191	EV.YAD	OE.YAD	OK	15.1465	15.1668	0.00192771	0.00572607	0.9932	0.9978	no
YDL151C	BUD30	IV:183317-184611	EV.YAD	OE.YAD	NOTEST	0.0502387	0.0623674	0.311993	0	1	1	no
YCR063W	BUD31	III:228094-228791	EV.YAD	OE.YAD	OK	15.1347	14.4889	-0.0629158	-0.148235	0.80235	0.997273	no
YGR262C	BUD32	VII:1016973-1017759	EV.YAD	OE.YAD	OK	34.467	31.0504	-0.150601	-0.479725	0.4763	0.997273	no
YJR092W	BUD4	X:598734-603078	EV.YAD	OE.YAD	OK	19.1982	17.814	-0.107959	-0.306049	0.6327	0.997273	no
YCR038C	BUD5	III:197620-200178	EV.YAD	OE.YAD	OK	4.19266	3.4222	-0.29294	-0.757356	0.19515	0.987753	no
YLR319C	BUD6	XII:769317-771684	EV.YAD	OE.YAD	OK	10.1207	9.4176	-0.103883	-0.327823	0.62045	0.997273	no
YOR299W	BUD7	XV:878434-880883	EV.YAD	OE.YAD	OK	18.9366	16.4991	-0.198787	-0.612686	0.35165	0.997273	no
YLR353W	BUD8	XII:834351-836163	EV.YAD	OE.YAD	OK	11.9245	12.1087	0.0221226	0.0618331	0.92045	0.997273	no
YGR041W	BUD9	VII:577486-579130	EV.YAD	OE.YAD	OK	31.8782	24.9689	-0.352437	-1.13549	0.10295	0.926152	no
YDL099W	BUG1	IV:283418-284444	EV.YAD	OE.YAD	OK	14.5972	16.1306	0.144104	0.456943	0.5093	0.997273	no
YMR275C	BUL1	XIII:815650-818581	EV.YAD	OE.YAD	OK	18.8263	20.6355	0.132374	0.40653	0.538	0.997273	no
YML111W	BUL2	XIII:46941-49704	EV.YAD	OE.YAD	OK	13.9213	13.3307	-0.0625383	-0.179259	0.7712	0.997273	no
YLR226W	BUR2	XII:589353-590541	EV.YAD	OE.YAD	OK	13.7006	13.3553	-0.036835	-0.102169	0.86655	0.997273	no
YER159C	BUR6	V:491486-491958	EV.YAD	OE.YAD	OK	32.1577	24.8025	-0.374678	-0.903154	0.11595	0.964018	no
YNL305C	BXI1	XIV:58897-59791	EV.YAD	OE.YAD	OK	47.3734	42.4365	-0.158773	-0.449631	0.48435	0.997273	no
YKL005C	BYE1	XI:433092-434877	EV.YAD	OE.YAD	OK	13.1789	14.4102	0.128851	0.403525	0.53595	0.997273	no
YHR114W	BZZ1	VIII:338082-339984	EV.YAD	OE.YAD	OK	11.3358	10.0871	-0.168383	-0.496014	0.4224	0.997273	no
YDR531W	CAB1	IV:1498231-1499335	EV.YAD	OE.YAD	OK	46.9646	50.353	0.100505	0.300795	0.63925	0.997273	no
YIL083C	CAB2	IX:203555-204653	EV.YAD	OE.YAD	OK	29.1871	27.8875	-0.0657133	-0.179412	0.7543	0.997273	no
YKL088W	CAB3	XI:275282-276998	EV.YAD	OE.YAD	OK	6.14708	4.2697	-0.525769	-1.44995	0.0161	0.622133	no
YGR277C	CAB4	VII:1045643-1046561	EV.YAD	OE.YAD	OK	19.7438	16.8915	-0.225099	-0.683482	0.2928	0.997273	no
YDR196C	CAB5	IV:850273-850999	EV.YAD	OE.YAD	OK	25.6383	24.4148	-0.0705432	-0.214021	0.74375	0.997273	no
YML102W	CAC2	XIII:68293-69726	EV.YAD	OE.YAD	OK	7.09827	5.31243	-0.418097	-1.10297	0.0888	0.911451	no
YDR423C	CAD1	IV:1318045-1319275	EV.YAD	OE.YAD	OK	14.1371	9.33428	-0.598876	-1.65462	0.00475	0.361671	no
YNL278W	CAF120	XIV:113270-116453	EV.YAD	OE.YAD	OK	8.95293	8.13415	-0.13837	-0.429967	0.5172	0.997273	no
YGR134W	CAF130	VII:757769-761138	EV.YAD	OE.YAD	OK	9.29069	8.45956	-0.135203	-0.407487	0.5183	0.997273	no
YFL028C	CAF16	VI:79343-80213	EV.YAD	OE.YAD	OK	38.5463	28.9763	-0.411719	-1.21688	0.05145	0.838727	no
YOR276W	CAF20	XV:841332-841823	EV.YAD	OE.YAD	OK	71.8567	67.623	-0.0876079	-0.103135	0.8619	0.997273	no
YKR036C	CAF4	XI:508701-510633	EV.YAD	OE.YAD	OK	8.2652	9.20422	0.155246	0.492612	0.47335	0.997273	no
YNL288W	CAF40	XIV:90302-91424	EV.YAD	OE.YAD	OK	52.7777	50.2531	-0.0707153	-0.203532	0.7495	0.997273	no
YER048C	CAJ1	V:246981-248157	EV.YAD	OE.YAD	OK	27.497	22.8708	-0.265768	-0.785005	0.219	0.997273	no
YFL029C	CAK1	VI:78054-79161	EV.YAD	OE.YAD	OK	8.71411	5.82674	-0.580663	-1.68309	0.0098	0.524918	no
YPL048W	CAM1	XVI:464400-465648	EV.YAD	OE.YAD	OK	295.486	296.434	0.00462326	0.0139369	0.985	0.9978	no
YEL063C	CAN1	V:31693-33466	EV.YAD	OE.YAD	OK	159.509	150.384	-0.0849866	-0.200524	0.74235	0.997273	no
YKL007W	CAP1	XI:429301-430108	EV.YAD	OE.YAD	OK	80.7359	93.5192	0.212053	0.605192	0.33215	0.997273	no
YIL034C	CAP2	IX:289225-290089	EV.YAD	OE.YAD	OK	123.783	128.442	0.0533084	0.142089	0.82155	0.997273	no
YPL111W	CAR1	XVI:339943-340945	EV.YAD	OE.YAD	OK	8.57761	7.26231	-0.240148	-0.64742	0.3015	0.997273	no
YLR438W	CAR2	XII:1012458-1013775	EV.YAD	OE.YAD	OK	10.6292	8.50876	-0.321011	-1.10655	0.1398	0.970067	no
YML042W	CAT2	XIII:192787-194800	EV.YAD	OE.YAD	OK	3.58416	3.54083	-0.017548	-0.045654	0.9382	0.997273	no
YOR125C	CAT5	XV:559029-559731	EV.YAD	OE.YAD	OK	13.6832	11.1666	-0.293219	-0.831896	0.1778	0.984167	no
YMR280C	CAT8	XIII:827027-831329	EV.YAD	OE.YAD	OK	3.67406	3.85305	0.0686262	0.187456	0.74845	0.997273	no
YGR036C	CAX4	VII:558148-558868	EV.YAD	OE.YAD	OK	21.3329	19.7538	-0.11095	-0.320591	0.6089	0.997273	no
YPL178W	CBC2	XVI:212157-212784	EV.YAD	OE.YAD	OK	55.2082	48.6464	-0.182549	-0.498511	0.3817	0.997273	no
YJR060W	CBF1	X:548758-549814	EV.YAD	OE.YAD	OK	16.0845	13.7919	-0.221846	-0.755008	0.2923	0.997273	no
YGR140W	CBF2	VII:767428-770299	EV.YAD	OE.YAD	OK	7.81237	7.27711	-0.102395	-0.303129	0.62505	0.997273	no
YLR175W	CBF5	XII:506133-507585	EV.YAD	OE.YAD	OK	144.513	127.004	-0.186316	-0.447473	0.46815	0.997273	no
YNL161W	CBK1	XIV:332596-334867	EV.YAD	OE.YAD	OK	12.5357	12.5407	0.000573469	0.0016947	0.99805	0.998677	no
YJL209W	CBP1	X:38004-39969	EV.YAD	OE.YAD	OK	14.9193	14.7804	-0.0134921	-0.0383699	0.9464	0.997273	no
YHL038C	CBP2	VIII:23616-25509	EV.YAD	OE.YAD	OK	7.75433	7.01	-0.145587	-0.399636	0.5007	0.997273	no
YPL215W	CBP3	XVI:147415-148423	EV.YAD	OE.YAD	OK	20.711	20.3465	-0.0256162	-0.0813457	0.90365	0.997273	no
YGR174C	CBP4	VII:845892-846405	EV.YAD	OE.YAD	OK	14.8889	15.1626	0.0262776	0.0795176	0.90835	0.997273	no
YBR120C	CBP6	II:480434-480923	EV.YAD	OE.YAD	OK	21.0618	18.6351	-0.176607	-0.427428	0.4666	0.997273	no
YIL043C	CBR1	IX:274071-274926	EV.YAD	OE.YAD	OK	224.777	186.251	-0.271247	-0.743707	0.27315	0.997273	no
YDL069C	CBS1	IV:333120-333829	EV.YAD	OE.YAD	OK	11.5697	14.4404	0.319768	0.863293	0.1701	0.984167	no
YDR197W	CBS2	IV:851227-852397	EV.YAD	OE.YAD	OK	12.6755	12.8422	0.0188531	0.0555875	0.9325	0.997273	no
YKL208W	CBT1	XI:47156-47972	EV.YAD	OE.YAD	OK	4.70912	3.88675	-0.276895	-0.684675	0.2545	0.997273	no
YER168C	CCA1	V:521028-522669	EV.YAD	OE.YAD	OK	14.0469	14.9506	0.0899506	0.265118	0.66705	0.997273	no
YLR220W	CCC1	XII:576824-577793	EV.YAD	OE.YAD	OK	92.0297	87.6835	-0.0697947	-0.198869	0.76375	0.997273	no
YDR270W	CCC2	IV:1005664-1008766	EV.YAD	OE.YAD	OK	9.78433	8.29713	-0.237861	-0.627406	0.33045	0.997273	no
YKL011C	CCE1	XI:420154-421216	EV.YAD	OE.YAD	OK	14.1599	9.82288	-0.527593	-1.36688	0.01775	0.624523	no
YGR217W	CCH1	VII:924695-930815	EV.YAD	OE.YAD	OK	14.0894	13.9992	-0.00926467	-0.0236224	0.9696	0.997273	no
YPR025C	CCL1	XVI:613376-614558	EV.YAD	OE.YAD	OK	17.2777	16.9352	-0.028885	-0.0854331	0.89605	0.997273	no
YGR150C	CCM1	VII:790458-793053	EV.YAD	OE.YAD	OK	11.2974	10.2889	-0.134911	-0.389808	0.5133	0.997273	no
YKR066C	CCP1	XI:566112-567198	EV.YAD	OE.YAD	OK	66.4996	58.6952	-0.180102	-0.499477	0.4716	0.997273	no
YAL021C	CCR4	I:110845-113359	EV.YAD	OE.YAD	OK	23.7836	18.8714	-0.333765	-0.834125	0.16205	0.984167	no
YMR038C	CCS1	XIII:347510-348260	EV.YAD	OE.YAD	OK	40.5892	31.1698	-0.380946	-1.22255	0.0745	0.881584	no
YIL142W	CCT2	IX:83207-84885	EV.YAD	OE.YAD	OK	37.978	35.1449	-0.11185	-0.305609	0.62105	0.997273	no
YJL014W	CCT3	X:407557-409162	EV.YAD	OE.YAD	OK	67.4353	68.1187	0.0145453	0.0351988	0.9495	0.997273	no
YDL143W	CCT4	IV:199995-201582	EV.YAD	OE.YAD	OK	73.6725	71.5794	-0.0415821	-0.107488	0.8618	0.997273	no
YJR064W	CCT5	X:555913-557602	EV.YAD	OE.YAD	OK	64.6077	60.0463	-0.10563	-0.25958	0.66275	0.997273	no
YDR188W	CCT6	IV:836227-838061	EV.YAD	OE.YAD	OK	70.1164	62.5416	-0.164935	-0.542232	0.4882	0.997273	no
YJL111W	CCT7	X:207876-209529	EV.YAD	OE.YAD	OK	52.9531	57.5725	0.120665	0.319734	0.5928	0.997273	no
YJL008C	CCT8	X:419854-421663	EV.YAD	OE.YAD	OK	55.9623	58.6115	0.0667287	0.176667	0.7701	0.997273	no
YLR110C	CCW12	XII:369696-370098	EV.YAD	OE.YAD	OK	44105.7	35688.2	-0.305518	-0.869066	0.2229	0.997273	no
YLR390W-A	CCW14	XII:903723-904440	EV.YAD	OE.YAD	OK	759.615	686.139	-0.146769	-0.369664	0.57105	0.997273	no
YBR131W	CCZ1	II:497162-499277	EV.YAD	OE.YAD	OK	5.25101	4.47008	-0.232292	-0.622978	0.29725	0.997273	no
YLR307W	CDA1	XII:745619-746525	EV.YAD	OE.YAD	NOTEST	0.29733	0.610583	1.03812	0	1	1	no
YLR308W	CDA2	XII:747936-748875	EV.YAD	OE.YAD	NOTEST	0.0365596	0.116465	1.67157	0	1	1	no
YDR182W	CDC1	IV:827581-829057	EV.YAD	OE.YAD	OK	22.5776	22.8389	0.0166015	0.0475138	0.9398	0.997273	no
YCR002C	CDC10	III:117379-118348	EV.YAD	OE.YAD	OK	79.2476	84.4846	0.092322	0.253472	0.66455	0.997273	no
YJR076C	CDC11	X:575353-576601	EV.YAD	OE.YAD	OK	37.849	33.207	-0.188766	-0.531679	0.37945	0.997273	no
YHR107C	CDC12	VIII:326812-328036	EV.YAD	OE.YAD	OK	25.5364	22.323	-0.194019	-0.607752	0.35885	0.997273	no
YLR215C	CDC123	XII:570775-571858	EV.YAD	OE.YAD	OK	14.4723	10.9632	-0.400632	-1.24081	0.06665	0.867042	no
YDL220C	CDC13	IV:62010-65018	EV.YAD	OE.YAD	OK	5.92765	4.85509	-0.287962	-0.813245	0.19855	0.987753	no
YFR028C	CDC14	VI:208412-210068	EV.YAD	OE.YAD	OK	25.9638	26.4298	0.0256633	0.082643	0.90665	0.997273	no
YAR019C	CDC15	I:172210-175330	EV.YAD	OE.YAD	OK	10.5576	10.0077	-0.0771721	-0.225369	0.7147	0.997273	no
YKL022C	CDC16	XI:394725-397248	EV.YAD	OE.YAD	OK	14.0987	13.4411	-0.0689114	-0.208634	0.7382	0.997273	no
YAL038W	CDC19	I:71785-73300	EV.YAD	OE.YAD	OK	4244.09	3809.67	-0.155791	-0.291184	0.69845	0.997273	no
YGL116W	CDC20	VII:289808-291641	EV.YAD	OE.YAD	OK	9.34363	8.79283	-0.0876552	-0.238185	0.6819	0.997273	no
YOR074C	CDC21	XV:466674-467623	EV.YAD	OE.YAD	OK	15.9958	12.7754	-0.324325	-0.857842	0.1758	0.984167	no
YHR166C	CDC23	VIII:437169-439050	EV.YAD	OE.YAD	OK	5.42538	4.35599	-0.316725	-0.866438	0.15195	0.970067	no
YAL041W	CDC24	I:62839-65404	EV.YAD	OE.YAD	OK	25.8157	23.0945	-0.160697	-0.470074	0.46795	0.997273	no
YLR310C	CDC25	XII:752223-756993	EV.YAD	OE.YAD	OK	29.1134	27.8379	-0.0646316	-0.165834	0.7892	0.997273	no
YFR036W	CDC26	VI:226962-227337	EV.YAD	OE.YAD	OK	8.37138	5.70741	-0.552628	-1.23868	0.04645	0.815137	no
YBL084C	CDC27	II:67168-69445	EV.YAD	OE.YAD	OK	10.7697	11.6205	0.109698	0.302563	0.60415	0.997273	no
YBR160W	CDC28	II:560077-560974	EV.YAD	OE.YAD	OK	26.8507	27.6848	0.0441362	0.140222	0.8355	0.997273	no
YLR314C	CDC3	XII:762574-764137	EV.YAD	OE.YAD	OK	43.1291	41.1573	-0.0675162	-0.177882	0.76245	0.997273	no
YOR257W	CDC31	XV:811007-811493	EV.YAD	OE.YAD	OK	15.4786	11.3456	-0.448138	-1.43981	0.0525	0.840791	no
YOL139C	CDC33	XV:60382-61024	EV.YAD	OE.YAD	OK	427.048	362.95	-0.234625	-0.551983	0.3493	0.997273	no
YDR054C	CDC34	IV:561439-562327	EV.YAD	OE.YAD	OK	38.2154	36.626	-0.0612877	-0.239807	0.76675	0.997273	no
YDL165W	CDC36	IV:164289-164865	EV.YAD	OE.YAD	OK	27.4313	23.9184	-0.1977	-0.5444	0.35625	0.997273	no
YDR168W	CDC37	IV:790327-791848	EV.YAD	OE.YAD	OK	42.8485	49.3173	0.202851	0.594041	0.3537	0.997273	no
YCR093W	CDC39	III:280116-286443	EV.YAD	OE.YAD	OK	56.6215	58.983	0.0589497	0.135615	0.81765	0.997273	no
YFL009W	CDC4	VI:116144-118484	EV.YAD	OE.YAD	OK	23.1227	21.4663	-0.107237	-0.301862	0.62495	0.997273	no
YDR364C	CDC40	IV:1202842-1204210	EV.YAD	OE.YAD	OK	9.49837	7.89165	-0.267352	-0.806608	0.22235	0.997273	no
YLR229C	CDC42	XII:604211-604879	EV.YAD	OE.YAD	OK	172.604	163.595	-0.0773352	-0.145024	0.8065	0.997273	no
YGL155W	CDC43	VII:214080-215211	EV.YAD	OE.YAD	OK	29.1	26.5618	-0.13167	-0.378028	0.5311	0.997273	no
YLR103C	CDC45	XII:343988-345941	EV.YAD	OE.YAD	OK	7.23008	6.08809	-0.24802	-0.738903	0.25755	0.997273	no
YDL126C	CDC48	IV:236156-238664	EV.YAD	OE.YAD	OK	226.741	247.993	0.129249	0.377265	0.6219	0.997273	no
YMR001C	CDC5	XIII:269018-271136	EV.YAD	OE.YAD	OK	26.9558	25.5915	-0.0749334	-0.216275	0.72515	0.997273	no
YCR094W	CDC50	III:286761-287937	EV.YAD	OE.YAD	OK	18.8289	17.2039	-0.130215	-0.375235	0.54395	0.997273	no
YDL132W	CDC53	IV:224303-226751	EV.YAD	OE.YAD	OK	31.9392	32.4895	0.0246485	0.0678807	0.91525	0.997273	no
YGL190C	CDC55	VII:145808-147389	EV.YAD	OE.YAD	OK	30.9213	30.1971	-0.0341932	-0.0953408	0.87595	0.997273	no
YJL194W	CDC6	X:69240-70879	EV.YAD	OE.YAD	OK	20.2015	18.9353	-0.0933784	-0.288375	0.662	0.997273	no
YPL160W	CDC60	XVI:246989-250262	EV.YAD	OE.YAD	OK	151.203	174.144	0.203792	0.473607	0.42715	0.997273	no
tQ(CUG)M	CDC65	XIII:808245-808317	EV.YAD	OE.YAD	NOTEST	72.0985	60.0963	-0.262692	0	1	1	no
YDL017W	CDC7	IV:424208-425872	EV.YAD	OE.YAD	OK	3.36144	3.41023	0.0207875	0.0387801	0.94625	0.997273	no
YLR418C	CDC73	XII:956913-958095	EV.YAD	OE.YAD	OK	12.163	10.9532	-0.151149	-0.413147	0.48345	0.997273	no
YJR057W	CDC8	X:544061-544712	EV.YAD	OE.YAD	OK	23.5212	24.2681	0.0451017	0.125723	0.841	0.997273	no
YDL164C	CDC9	IV:164986-167258	EV.YAD	OE.YAD	OK	11.2871	10.5855	-0.0925842	-0.264133	0.6923	0.997273	no
YLR245C	CDD1	XII:626501-626930	EV.YAD	OE.YAD	OK	26.9803	31.2771	0.2132	0.576086	0.3394	0.997273	no
YGL003C	CDH1	VII:492473-494174	EV.YAD	OE.YAD	OK	14.3394	12.145	-0.239623	-0.677079	0.2564	0.997273	no
YBR029C	CDS1	II:296368-297742	EV.YAD	OE.YAD	OK	174.954	157.781	-0.149055	-0.346955	0.5464	0.997273	no
YMR213W	CEF1	XIII:693380-695153	EV.YAD	OE.YAD	OK	4.30489	4.11399	-0.0654404	-0.216227	0.7722	0.997273	no
YGL130W	CEG1	VII:266144-267524	EV.YAD	OE.YAD	OK	16.6245	15.3659	-0.113582	-0.334355	0.58685	0.997273	no
YER061C	CEM1	V:278297-279626	EV.YAD	OE.YAD	OK	19.9343	19.4669	-0.0342331	-0.113583	0.87075	0.997273	no
YMR168C	CEP3	XIII:597331-599158	EV.YAD	OE.YAD	OK	15.7029	13.5755	-0.210028	-0.608297	0.31735	0.997273	no
YPL228W	CET1	XVI:118381-120031	EV.YAD	OE.YAD	OK	20.3495	19.8894	-0.0329973	-0.101917	0.87305	0.997273	no
YOR112W	CEX1	XV:531507-533793	EV.YAD	OE.YAD	OK	16.1347	14.6416	-0.140094	-0.406143	0.5046	0.997273	no
YIL003W	CFD1	IX:349121-350003	EV.YAD	OE.YAD	OK	10.2677	9.5984	-0.0972434	-0.274496	0.659	0.997273	no
YDR301W	CFT1	IV:1063351-1067425	EV.YAD	OE.YAD	OK	18.0083	19.443	0.110594	0.388053	0.6223	0.997273	no
YLR115W	CFT2	XII:377984-380564	EV.YAD	OE.YAD	OK	14.9481	15.5875	0.0604249	0.188413	0.7796	0.997273	no
YML036W	CGI121	XIII:205641-206293	EV.YAD	OE.YAD	OK	29.9249	28.8948	-0.050536	-0.134932	0.8177	0.997273	no
YGL029W	CGR1	VII:440062-440425	EV.YAD	OE.YAD	OK	26.4681	24.0621	-0.137488	-0.333452	0.5792	0.997273	no
YCL064C	CHA1	III:15797-16880	EV.YAD	OE.YAD	OK	2.313	2.97235	0.361841	0.829134	0.1898	0.984366	no
YLR098C	CHA4	XII:337526-339473	EV.YAD	OE.YAD	OK	10.3233	8.32009	-0.311235	-0.874861	0.14005	0.970067	no
YGL206C	CHC1	VII:102542-107504	EV.YAD	OE.YAD	OK	153.252	163.872	0.0966707	0.224817	0.71255	0.997273	no
YER164W	CHD1	V:505391-509798	EV.YAD	OE.YAD	OK	23.1153	18.3795	-0.330751	-0.910183	0.15245	0.970067	no
YBR274W	CHK1	II:749593-751177	EV.YAD	OE.YAD	OK	17.1381	16.7584	-0.0323234	-0.0931121	0.8798	0.997273	no
YPL008W	CHL1	XVI:539384-541970	EV.YAD	OE.YAD	OK	9.43995	10.918	0.209863	0.654785	0.30995	0.997273	no
YDR254W	CHL4	IV:965112-966489	EV.YAD	OE.YAD	OK	20.1297	21.1037	0.0681726	0.200855	0.74815	0.997273	no
YER026C	CHO1	V:207643-208474	EV.YAD	OE.YAD	OK	567.662	554.952	-0.0326698	-0.0748173	0.897	0.997273	no
YGR157W	CHO2	VII:802439-805049	EV.YAD	OE.YAD	OK	325.029	298.556	-0.122566	-0.266187	0.6408	0.997273	no
YNL192W	CHS1	XIV:276501-279897	EV.YAD	OE.YAD	OK	51.2664	45.2558	-0.17991	-0.437599	0.4677	0.997273	no
YBR038W	CHS2	II:311897-314789	EV.YAD	OE.YAD	OK	35.0115	37.4265	0.0962303	0.312944	0.68825	0.997273	no
YBR023C	CHS3	II:284427-287925	EV.YAD	OE.YAD	OK	61.6658	58.0036	-0.0883281	-0.212058	0.7166	0.997273	no
YLR330W	CHS5	XII:787663-789679	EV.YAD	OE.YAD	OK	43.5632	47.627	0.128667	0.538311	0.57845	0.997273	no
YJL099W	CHS6	X:239413-241654	EV.YAD	OE.YAD	OK	9.71235	11.7298	0.272285	0.867186	0.196	0.987753	no
YHR142W	CHS7	VIII:383537-384488	EV.YAD	OE.YAD	OK	95.8455	97.2626	0.0211733	0.0552686	0.92385	0.997273	no
YER030W	CHZ1	V:213436-213898	EV.YAD	OE.YAD	OK	87.8721	86.4386	-0.0237299	-0.0683895	0.91	0.997273	no
YDR267C	CIA1	IV:1002509-1003502	EV.YAD	OE.YAD	OK	17.3296	13.2224	-0.390256	-1.11014	0.06565	0.863447	no
YHR052W	CIC1	VIII:210847-211978	EV.YAD	OE.YAD	OK	56.6447	45.7809	-0.307196	-0.736934	0.1791	0.984167	no
YMR198W	CIK1	XIII:659744-661529	EV.YAD	OE.YAD	OK	14.6863	12.4708	-0.235916	-0.811654	0.27285	0.997273	no
YOR349W	CIN1	XV:989788-992833	EV.YAD	OE.YAD	OK	12.191	9.94791	-0.293345	-0.796323	0.17135	0.984167	no
YPL241C	CIN2	XVI:95371-96258	EV.YAD	OE.YAD	OK	24.2576	20.7067	-0.228342	-0.610065	0.2991	0.997273	no
YMR138W	CIN4	XIII:545154-545730	EV.YAD	OE.YAD	OK	9.64429	8.27461	-0.220983	-0.533782	0.36845	0.997273	no
YOR028C	CIN5	XV:383532-384420	EV.YAD	OE.YAD	OK	4.31059	3.83079	-0.170244	-0.405073	0.4863	0.997273	no
YEL061C	CIN8	V:36534-39537	EV.YAD	OE.YAD	OK	17.5832	15.0055	-0.228698	-0.663427	0.29655	0.997273	no
YGR207C	CIR1	VII:910842-911628	EV.YAD	OE.YAD	OK	81.2115	79.1335	-0.0373963	-0.108676	0.8633	0.997273	no
YOR356W	CIR2	XV:1007220-1009116	EV.YAD	OE.YAD	OK	20.5333	18.9231	-0.117817	-0.405607	0.5838	0.997273	no
YDR022C	CIS1	IV:488071-488662	EV.YAD	OE.YAD	OK	12.1944	9.4165	-0.372951	-0.937433	0.1185	0.964018	no
YJL158C	CIS3	X:122264-122948	EV.YAD	OE.YAD	OK	587.583	504.391	-0.22025	-0.547401	0.39835	0.997273	no
YNR001C	CIT1	XIV:629621-631061	EV.YAD	OE.YAD	OK	187.365	243.916	0.38053	1.0333	0.1378	0.970067	no
YCR005C	CIT2	III:120945-122328	EV.YAD	OE.YAD	OK	334.748	297.067	-0.172285	-0.391162	0.50495	0.997273	no
YPR001W	CIT3	XVI:556376-557837	EV.YAD	OE.YAD	OK	3.83872	2.87892	-0.415096	-1.16238	0.07295	0.88019	no
YIL035C	CKA1	IX:287789-288908	EV.YAD	OE.YAD	OK	42.4735	40.7729	-0.0589516	-0.16426	0.778	0.997273	no
YOR061W	CKA2	XV:441533-442553	EV.YAD	OE.YAD	OK	46.518	41.7489	-0.15605	-0.494524	0.4657	0.997273	no
YGL019W	CKB1	VII:458155-458992	EV.YAD	OE.YAD	OK	36.9811	29.9964	-0.302	-0.90701	0.15225	0.970067	no
YOR039W	CKB2	XV:405767-406544	EV.YAD	OE.YAD	OK	60.9016	57.7651	-0.0762798	-0.215227	0.7146	0.997273	no
YLR133W	CKI1	XII:408444-410193	EV.YAD	OE.YAD	OK	32.5665	36.8868	0.179717	0.518693	0.42975	0.997273	no
YBR135W	CKS1	II:504853-505306	EV.YAD	OE.YAD	OK	33.0038	27.669	-0.254363	-0.723644	0.24225	0.997273	no
YNL298W	CLA4	XIV:68914-71443	EV.YAD	OE.YAD	OK	12.4022	10.0398	-0.304866	-0.967319	0.1522	0.970067	no
YGR108W	CLB1	VII:703635-705051	EV.YAD	OE.YAD	OK	63.9019	50.5403	-0.338426	-0.973697	0.138	0.970067	no
YPR119W	CLB2	XVI:771652-773128	EV.YAD	OE.YAD	OK	31.3732	28.8253	-0.122198	-0.332778	0.5704	0.997273	no
YDL155W	CLB3	IV:176772-178056	EV.YAD	OE.YAD	OK	14.8587	11.4423	-0.376929	-1.16974	0.07535	0.881584	no
YLR210W	CLB4	XII:562007-563390	EV.YAD	OE.YAD	OK	10.3741	9.03416	-0.199519	-0.551554	0.3679	0.997273	no
YPR120C	CLB5	XVI:773874-775182	EV.YAD	OE.YAD	OK	6.72123	4.77873	-0.4921	-1.32772	0.03415	0.739685	no
YGR109C	CLB6	VII:705358-706501	EV.YAD	OE.YAD	OK	5.51111	5.82188	0.0791427	0.186265	0.75345	0.997273	no
YGR167W	CLC1	VII:832455-833157	EV.YAD	OE.YAD	OK	124.641	119.198	-0.0644112	-0.18522	0.7673	0.997273	no
YGR110W	CLD1	VII:713708-715046	EV.YAD	OE.YAD	OK	11.8767	11.1747	-0.0878919	-0.237405	0.68025	0.997273	no
YLR117C	CLF1	XII:382470-384534	EV.YAD	OE.YAD	OK	10.3575	9.44154	-0.133583	-0.370851	0.5198	0.997273	no
YGL215W	CLG1	VII:87980-89339	EV.YAD	OE.YAD	OK	136.85	149.895	0.131348	0.308863	0.59065	0.997273	no
YMR199W	CLN1	XIII:662643-664284	EV.YAD	OE.YAD	OK	29.443	24.7113	-0.252752	-0.67226	0.2566	0.997273	no
YPL256C	CLN2	XVI:64976-66614	EV.YAD	OE.YAD	OK	43.5052	34.2574	-0.344771	-0.932272	0.133	0.970067	no
YAL040C	CLN3	I:65777-67520	EV.YAD	OE.YAD	OK	57.3501	50.4862	-0.183906	-0.451388	0.42605	0.997273	no
YOR250C	CLP1	XV:800969-802307	EV.YAD	OE.YAD	OK	11.8692	10.9966	-0.110166	-0.327782	0.61025	0.997273	no
YMR012W	CLU1	XIII:291133-294967	EV.YAD	OE.YAD	OK	140.812	136.73	-0.0424384	-0.104081	0.86545	0.997273	no
YKL137W	CMC1	XI:185956-186292	EV.YAD	OE.YAD	OK	48.604	43.5226	-0.159308	-0.458314	0.484	0.997273	no
YBL059C-A	CMC2	II:110124-110539	EV.YAD	OE.YAD	OK	63.0133	50.9587	-0.306327	-0.851662	0.18225	0.984167	no
YMR194C-B	CMC4	XIII:652593-652887	EV.YAD	OE.YAD	OK	155.967	179.26	0.200813	0.601554	0.39095	0.997273	no
YBR109C	CMD1	II:457918-458362	EV.YAD	OE.YAD	OK	187.18	206.703	0.143127	0.417724	0.5066	0.997273	no
YFR014C	CMK1	VI:172536-173877	EV.YAD	OE.YAD	OK	12.2848	13.1276	0.0957335	0.328301	0.66055	0.997273	no
YOL016C	CMK2	XV:294776-296120	EV.YAD	OE.YAD	OK	27.5382	29.9964	0.123357	0.403553	0.5721	0.997273	no
YML057W	CMP2	XIII:160022-161994	EV.YAD	OE.YAD	OK	26.1353	25.422	-0.039918	-0.119307	0.8589	0.997273	no
YLR003C	CMS1	XII:156854-157730	EV.YAD	OE.YAD	OK	18.2573	16.2739	-0.16591	-0.391662	0.47965	0.997273	no
YLR433C	CNA1	XII:1004346-1006008	EV.YAD	OE.YAD	OK	18.9858	14.591	-0.379846	-1.04451	0.0786	0.883592	no
YKL190W	CNB1	XI:82946-83550	EV.YAD	OE.YAD	OK	48.2732	41.1306	-0.23101	-0.649085	0.27295	0.997273	no
YAL058W	CNE1	I:37463-39046	EV.YAD	OE.YAD	OK	6.01983	4.70198	-0.356453	-1.00035	0.1372	0.970067	no
YDR357C	CNL1	IV:1189198-1189567	EV.YAD	OE.YAD	OK	78.0069	63.6465	-0.293521	-0.820887	0.1733	0.984167	no
YNL225C	CNM67	XIV:222723-224469	EV.YAD	OE.YAD	OK	13.4764	13.5322	0.00596188	0.0173754	0.97665	0.997273	no
YFR046C	CNN1	VI:243073-244159	EV.YAD	OE.YAD	OK	7.89184	6.45719	-0.289456	-0.91391	0.21305	0.993758	no
YBR155W	CNS1	II:549770-550928	EV.YAD	OE.YAD	OK	12.3106	9.82621	-0.325197	-0.863843	0.15465	0.973683	no
YIL157C	COA1	IX:46948-47973	EV.YAD	OE.YAD	OK	33.1574	29.2188	-0.182435	-0.388117	0.52395	0.997273	no
YPL189C-A	COA2	XVI:188306-188513	EV.YAD	OE.YAD	OK	128.062	106.423	-0.267038	-0.651684	0.27125	0.997273	no
YJL062W-A	COA3	X:316722-316980	EV.YAD	OE.YAD	OK	175.85	178.016	0.0176562	0.0602056	0.9355	0.997273	no
YLR218C	COA4	XII:573465-573918	EV.YAD	OE.YAD	OK	9.60817	10.5423	0.133855	0.330192	0.6023	0.997273	no
Q0105	COB	MT:36539-43647	EV.YAD	OE.YAD	OK	569.108	620.771	0.125359	0.307703	0.667	0.997273	no
YLL050C	COF1	XII:39803-40414	EV.YAD	OE.YAD	OK	520.261	585.935	0.171506	0.476553	0.4784	0.997273	no
YGL223C	COG1	VII:79111-80365	EV.YAD	OE.YAD	OK	25.8817	24.2778	-0.0922955	-0.256447	0.65925	0.997273	no
YGR120C	COG2	VII:730032-730821	EV.YAD	OE.YAD	OK	22.1043	18.5767	-0.250834	-0.682658	0.2546	0.997273	no
YER157W	COG3	V:484787-487193	EV.YAD	OE.YAD	OK	22.0424	20.9833	-0.0710431	-0.202745	0.73635	0.997273	no
YPR105C	COG4	XVI:736983-739569	EV.YAD	OE.YAD	OK	24.1643	23.4033	-0.0461611	-0.126385	0.83065	0.997273	no
YNL051W	COG5	XIV:532658-533870	EV.YAD	OE.YAD	OK	16.5962	16.4932	-0.00897945	-0.0239519	0.96845	0.997273	no
YNL041C	COG6	XIV:549467-551987	EV.YAD	OE.YAD	OK	20.7757	21.0038	0.0157481	0.0451881	0.94155	0.997273	no
YGL005C	COG7	VII:489707-490547	EV.YAD	OE.YAD	OK	27.2869	22.0782	-0.305582	-0.881093	0.15025	0.970067	no
YML071C	COG8	XIII:129748-131572	EV.YAD	OE.YAD	OK	7.96855	7.51504	-0.0845368	-0.239551	0.6911	0.997273	no
YDL145C	COP1	IV:194570-198176	EV.YAD	OE.YAD	OK	171.38	176.958	0.0462042	0.120847	0.8548	0.997273	no
YBR003W	COQ1	II:242808-244230	EV.YAD	OE.YAD	OK	24.8371	24.6729	-0.00956952	-0.0312195	0.9636	0.997273	no
YOL008W	COQ10	XV:310311-310935	EV.YAD	OE.YAD	OK	15.5165	14.6682	-0.0811118	-0.207937	0.72735	0.997273	no
YNR041C	COQ2	XIV:700540-701666	EV.YAD	OE.YAD	OK	13.0038	9.9538	-0.385618	-0.902489	0.16375	0.984167	no
YOL096C	COQ3	XV:138106-139045	EV.YAD	OE.YAD	OK	8.83729	8.46288	-0.0624554	-0.18057	0.778	0.997273	no
YDR204W	COQ4	IV:858136-859144	EV.YAD	OE.YAD	OK	15.1882	13.6395	-0.155159	-0.503298	0.47685	0.997273	no
YML110C	COQ5	XIII:50030-50954	EV.YAD	OE.YAD	OK	91.6487	96.5946	0.0758289	0.238659	0.7305	0.997273	no
YGR255C	COQ6	VII:1002522-1003962	EV.YAD	OE.YAD	OK	29.7569	25.511	-0.222108	-0.565718	0.3235	0.997273	no
YGL119W	COQ8	VII:284441-285947	EV.YAD	OE.YAD	OK	10.3628	10.2394	-0.0172728	-0.049076	0.93425	0.997273	no
YLR201C	COQ9	XII:549510-550636	EV.YAD	OE.YAD	OK	61.4382	59.4581	-0.0472635	-0.132036	0.82675	0.997273	no
YBL045C	COR1	II:134142-135516	EV.YAD	OE.YAD	OK	111.804	102.581	-0.124212	-0.335073	0.60645	0.997273	no
YNL336W	COS1	XIV:8329-9475	EV.YAD	OE.YAD	OK	8.85811	9.09726	0.0384331	0.101656	0.86545	0.997273	no
YNR075W	COS10	XIV:779915-781040	EV.YAD	OE.YAD	OK	11.5356	10.0703	-0.195989	-0.612403	0.3784	0.997273	no
YBR203W	COS111	II:629167-631942	EV.YAD	OE.YAD	OK	12.6884	12.7681	0.00903749	0.0251686	0.96815	0.997273	no
YGL263W	COS12	VII:2789-3932	EV.YAD	OE.YAD	OK	1.48015	2.58923	0.806776	1.3864	0.0198	0.634197	no
YBR302C	COS2	II:810339-811479	EV.YAD	OE.YAD	NOTEST	0	0	0	0	1	1	no
YML132W	COS3	XIII:7243-8383	EV.YAD	OE.YAD	NOTEST	0	0	0	0	1	1	no
YFL062W	COS4	VI:6425-7565	EV.YAD	OE.YAD	NOTEST	0.349549	0.764457	1.12894	0	1	1	no
YJR161C	COS5	X:742847-743999	EV.YAD	OE.YAD	OK	3.40063	3.94156	0.212967	0.543592	0.4219	0.997273	no
YGR295C	COS6	VII:1081583-1082729	EV.YAD	OE.YAD	OK	70.9391	72.3553	0.0285174	0.0894327	0.89675	0.997273	no
YDL248W	COS7	IV:1801-2953	EV.YAD	OE.YAD	OK	3.84008	3.41914	-0.1675	-0.41232	0.5298	0.997273	no
YHL048W	COS8	VIII:6400-7546	EV.YAD	OE.YAD	OK	30.4669	33.6885	0.145011	0.379587	0.51515	0.997273	no
YKL219W	COS9	XI:14484-15708	EV.YAD	OE.YAD	OK	28.3997	22.6237	-0.32804	-0.948329	0.12175	0.964018	no
YOR316C	COT1	XV:906235-907555	EV.YAD	OE.YAD	OK	69.4408	72.1183	0.0545833	0.168176	0.8193	0.997273	no
Q0045	COX1	MT:13817-26701	EV.YAD	OE.YAD	OK	396.552	420.389	0.084213	1.34885	0.8524	0.997273	no
YPL172C	COX10	XVI:224352-225741	EV.YAD	OE.YAD	OK	16.8526	16.5329	-0.0276331	-0.0828903	0.8928	0.997273	no
YPL132W	COX11	XVI:301715-302618	EV.YAD	OE.YAD	OK	13.3787	11.178	-0.259277	-0.728441	0.24685	0.997273	no
YLR038C	COX12	XII:224920-225172	EV.YAD	OE.YAD	OK	260.459	206.73	-0.333309	-0.948675	0.115	0.963219	no
YGL191W	COX13	VII:144807-145197	EV.YAD	OE.YAD	OK	132.491	124.016	-0.0953747	-0.265932	0.64945	0.997273	no
YML129C	COX14	XIII:14540-14753	EV.YAD	OE.YAD	OK	70.3522	66.6343	-0.0783315	-0.179908	0.7625	0.997273	no
YER141W	COX15	V:453458-454919	EV.YAD	OE.YAD	OK	124.044	125.813	0.0204247	0.0584822	0.9337	0.997273	no
YJL003W	COX16	X:432643-433000	EV.YAD	OE.YAD	OK	25.6671	19.9463	-0.363799	-0.973073	0.11925	0.964018	no
YLL009C	COX17	XII:131204-131414	EV.YAD	OE.YAD	OK	87.2658	94.5703	0.115971	0.296181	0.6303	0.997273	no
YGR062C	COX18	VII:616327-617278	EV.YAD	OE.YAD	OK	24.1589	22.1682	-0.124065	-0.383496	0.55085	0.997273	no
YLL018C-A	COX19	XII:108675-108972	EV.YAD	OE.YAD	OK	18.4813	19.4407	0.073012	0.1818	0.78395	0.997273	no
Q0250	COX2	MT:73757-75984	EV.YAD	OE.YAD	OK	934.227	1240.63	0.409226	0.956093	0.10425	0.928058	no
YDR231C	COX20	IV:926222-926910	EV.YAD	OE.YAD	OK	9.64516	8.61753	-0.162531	-0.437368	0.5027	0.997273	no
YHR116W	COX23	VIII:341664-342120	EV.YAD	OE.YAD	OK	5.63508	3.77468	-0.578081	-1.2172	0.0439	0.797204	no
Q0275	COX3	MT:79212-80022	EV.YAD	OE.YAD	OK	631.635	704.353	0.157207	0.398027	0.53225	0.997273	no
YGL187C	COX4	VII:149703-150171	EV.YAD	OE.YAD	OK	128.81	111.257	-0.211351	-0.594076	0.32295	0.997273	no
YNL052W	COX5A	XIV:531724-532186	EV.YAD	OE.YAD	OK	129.182	126.703	-0.0279634	-0.0740394	0.89935	0.997273	no
YIL111W	COX5B	IX:155221-155765	EV.YAD	OE.YAD	OK	136.306	120.823	-0.17395	-0.47321	0.46235	0.997273	no
YHR051W	COX6	VIII:209704-210151	EV.YAD	OE.YAD	OK	117.788	131.792	0.16207	0.506679	0.44255	0.997273	no
YMR256C	COX7	XIII:778944-779127	EV.YAD	OE.YAD	OK	390.236	338.647	-0.204566	-0.542748	0.3637	0.997273	no
YLR395C	COX8	XII:909728-909965	EV.YAD	OE.YAD	OK	345.875	308.031	-0.167179	-0.479508	0.43395	0.997273	no
YDL067C	COX9	IV:334216-334396	EV.YAD	OE.YAD	OK	1219.08	1145.99	-0.0892027	-0.249199	0.67245	0.997273	no
YKL179C	COY1	XI:110463-112503	EV.YAD	OE.YAD	OK	24.6514	24.2191	-0.0255232	-0.0748705	0.90435	0.997273	no
YOR303W	CPA1	XV:882898-884134	EV.YAD	OE.YAD	OK	370.944	372.278	0.0051806	0.0132485	0.98455	0.9978	no
YJR109C	CPA2	X:629584-632941	EV.YAD	OE.YAD	OK	276.879	277.769	0.00462745	0.0114332	0.9868	0.9978	no
YGR247W	CPD1	VII:984965-985685	EV.YAD	OE.YAD	OK	15.8365	15.9288	0.00838252	0.0255578	0.9718	0.997273	no
YDR155C	CPR1	IV:768402-769000	EV.YAD	OE.YAD	OK	2479.94	2713.35	0.12977	0.246627	0.7005	0.997273	no
YML078W	CPR3	XIII:111001-111550	EV.YAD	OE.YAD	OK	161.115	145.881	-0.143303	-0.392515	0.52765	0.997273	no
YCR069W	CPR4	III:239054-240011	EV.YAD	OE.YAD	OK	111.868	103.792	-0.108097	-0.337021	0.64905	0.997273	no
YDR304C	CPR5	IV:1071879-1072557	EV.YAD	OE.YAD	OK	159.625	142.231	-0.166448	-0.422301	0.48305	0.997273	no
YLR216C	CPR6	XII:572095-573232	EV.YAD	OE.YAD	OK	43.8191	42.0492	-0.0594799	-0.151662	0.80415	0.997273	no
YJR032W	CPR7	X:491080-492262	EV.YAD	OE.YAD	OK	21.8821	20.0919	-0.123138	-0.342026	0.55625	0.997273	no
YNR028W	CPR8	XIV:676176-677103	EV.YAD	OE.YAD	OK	25.793	20.1226	-0.358162	-1.00405	0.0858	0.899004	no
YJL172W	CPS1	X:97736-99467	EV.YAD	OE.YAD	OK	1323.64	1710.01	0.369494	0.817641	0.1683	0.984167	no
YNL130C	CPT1	XIV:379557-380831	EV.YAD	OE.YAD	OK	144.848	120.504	-0.265459	-0.728093	0.27895	0.997273	no
YOR100C	CRC1	XV:513294-514278	EV.YAD	OE.YAD	OK	0.655758	1.31389	1.00261	1.69985	0.0098	0.524918	no
YDL142C	CRD1	IV:201718-202570	EV.YAD	OE.YAD	OK	21.697	21.925	0.0150778	0.0448967	0.9454	0.997273	no
YDR223W	CRF1	IV:912098-913502	EV.YAD	OE.YAD	OK	5.18331	4.05339	-0.354744	-1.09791	0.11795	0.964018	no
YHR209W	CRG1	VIII:519436-520312	EV.YAD	OE.YAD	OK	9.46213	8.90795	-0.0870726	-0.23297	0.6983	0.997273	no
YGR189C	CRH1	VII:876668-878192	EV.YAD	OE.YAD	OK	120.912	114.025	-0.0846056	-0.203554	0.73705	0.997273	no
YGR218W	CRM1	VII:932540-935795	EV.YAD	OE.YAD	OK	73.2348	80.4984	0.13643	0.322419	0.58155	0.997273	no
YLR429W	CRN1	XII:990616-992732	EV.YAD	OE.YAD	OK	38.0575	32.8001	-0.214481	-0.575228	0.3513	0.997273	no
YHR146W	CRP1	VIII:390299-391697	EV.YAD	OE.YAD	OK	29.4301	22.8586	-0.364554	-1.13454	0.09595	0.921786	no
YLR213C	CRR1	XII:566653-567922	EV.YAD	OE.YAD	OK	4.63992	3.58622	-0.371634	-1.11708	0.09705	0.921786	no
YOR031W	CRS5	XV:389212-389422	EV.YAD	OE.YAD	OK	25.285	24.3723	-0.0530433	-0.096448	0.8789	0.997273	no
YOL063C	CRT10	XV:207391-210265	EV.YAD	OE.YAD	OK	14.3884	13.2192	-0.122274	-0.363263	0.56855	0.997273	no
YNL027W	CRZ1	XIV:579579-581616	EV.YAD	OE.YAD	OK	15.9798	14.9718	-0.0940068	-0.261237	0.6604	0.997273	no
YGL238W	CSE1	VII:49430-52434	EV.YAD	OE.YAD	OK	70.6372	72.1805	0.0311801	0.0741084	0.9018	0.997273	no
YNR010W	CSE2	XIV:643743-644193	EV.YAD	OE.YAD	OK	7.23802	7.67201	0.0840081	0.193158	0.7636	0.997273	no
YKL049C	CSE4	XI:346074-346764	EV.YAD	OE.YAD	OK	17.3838	15.6256	-0.15383	-0.463271	0.4901	0.997273	no
YLR087C	CSF1	XII:306854-315731	EV.YAD	OE.YAD	OK	13.1183	13.5836	0.0502843	0.13759	0.8225	0.997273	no
YBR036C	CSG2	II:309080-310313	EV.YAD	OE.YAD	OK	184.656	184.191	-0.00363851	-0.00934946	0.9882	0.9978	no
YBR161W	CSH1	II:561633-562764	EV.YAD	OE.YAD	OK	15.3464	15.0947	-0.0238549	-0.0674644	0.91035	0.997273	no
YMR025W	CSI1	XIII:323299-324187	EV.YAD	OE.YAD	OK	5.37549	4.49028	-0.259592	-0.583636	0.33645	0.997273	no
YOL007C	CSI2	XV:311341-312367	EV.YAD	OE.YAD	OK	25.2145	18.9934	-0.408757	-1.09887	0.05915	0.858813	no
YNL232W	CSL4	XIV:214922-215801	EV.YAD	OE.YAD	OK	21.0545	17.8455	-0.238564	-0.643174	0.27775	0.997273	no
YCR086W	CSM1	III:263391-263964	EV.YAD	OE.YAD	OK	7.16886	5.72395	-0.324731	-0.778686	0.1805	0.984167	no
YIL132C	CSM2	IX:99859-100501	EV.YAD	OE.YAD	OK	4.54364	3.30302	-0.460062	-0.975657	0.12485	0.969298	no
YMR048W	CSM3	XIII:366980-367934	EV.YAD	OE.YAD	OK	6.31534	4.41665	-0.515908	-1.36776	0.02925	0.69567	no
YPL200W	CSM4	XVI:171483-171954	EV.YAD	OE.YAD	OK	0.627588	0.92847	0.565037	0.416589	0.52465	0.997273	no
YDR179C	CSN9	IV:818707-819196	EV.YAD	OE.YAD	OK	16.0464	16.5748	0.0467454	0.108032	0.86065	0.997273	no
YLR380W	CSR1	XII:878281-879508	EV.YAD	OE.YAD	OK	40.126	35.9916	-0.156879	-0.547465	0.46755	0.997273	no
YPR030W	CSR2	XVI:627879-631245	EV.YAD	OE.YAD	OK	3.32909	2.29184	-0.538622	-1.63631	0.0181	0.624523	no
YBR042C	CST26	II:320415-321609	EV.YAD	OE.YAD	OK	16.7957	16.1128	-0.0598881	-0.172326	0.77855	0.997273	no
YIL036W	CST6	IX:285665-287429	EV.YAD	OE.YAD	OK	15.622	17.2364	0.141878	0.525446	0.5121	0.997273	no
YLR394W	CST9	XII:907949-909398	EV.YAD	OE.YAD	OK	5.89193	5.68108	-0.0525752	-0.136107	0.8221	0.997273	no
YDR256C	CTA1	IV:968132-969680	EV.YAD	OE.YAD	OK	14.7291	12.0728	-0.286904	-0.901803	0.1785	0.984167	no
YMR094W	CTF13	XIII:455824-457261	EV.YAD	OE.YAD	OK	9.77356	11.6947	0.258902	0.724888	0.23405	0.997273	no
YMR078C	CTF18	XIII:422502-424728	EV.YAD	OE.YAD	OK	11.9646	9.49633	-0.333335	-1.01122	0.117	0.964018	no
YPL018W	CTF19	XVI:517650-520233	EV.YAD	OE.YAD	OK	13.2276	13.9628	0.0780384	0.160523	0.83325	0.997273	no
YLR381W	CTF3	XII:879722-881924	EV.YAD	OE.YAD	OK	13.7349	13.6891	-0.00481488	-0.0138308	0.98105	0.997475	no
YPR135W	CTF4	XVI:799233-802017	EV.YAD	OE.YAD	OK	10.8399	8.70732	-0.316054	-1.04956	0.1439	0.970067	no
YHR191C	CTF8	VIII:486229-486631	EV.YAD	OE.YAD	OK	18.6104	13.9766	-0.413095	-1.04852	0.0813	0.895395	no
YDR151C	CTH1	IV:764177-765155	EV.YAD	OE.YAD	OK	19.6596	16.9076	-0.21756	-0.613002	0.3039	0.997273	no
YPL181W	CTI6	XVI:203305-204941	EV.YAD	OE.YAD	OK	14.3946	12.5138	-0.202007	-0.676136	0.3409	0.997273	no
YKL139W	CTK1	XI:182957-184544	EV.YAD	OE.YAD	OK	10.0603	8.98357	-0.163317	-0.48878	0.4414	0.997273	no
YJL006C	CTK2	X:423137-424109	EV.YAD	OE.YAD	OK	15.1242	14.1194	-0.0991831	-0.267553	0.65495	0.997273	no
YML112W	CTK3	XIII:45062-45953	EV.YAD	OE.YAD	OK	7.38313	6.42101	-0.201433	-0.551897	0.3812	0.997273	no
YMR180C	CTL1	XIII:622250-623213	EV.YAD	OE.YAD	OK	10.9477	8.93535	-0.293031	-0.86363	0.19345	0.987753	no
YHR109W	CTM1	VIII:330309-332067	EV.YAD	OE.YAD	OK	5.3076	3.42327	-0.632684	-1.82307	0.00495	0.361671	no
YBR291C	CTP1	II:783672-784572	EV.YAD	OE.YAD	OK	90.5207	70.3752	-0.36318	-0.809611	0.14655	0.970067	no
YHR175W	CTR2	VIII:452871-453441	EV.YAD	OE.YAD	OK	201.927	193.282	-0.0631305	-0.165447	0.7854	0.997273	no
YLR411W	CTR3	XII:947252-947978	EV.YAD	OE.YAD	OK	7.41783	5.73979	-0.37	-0.908543	0.12965	0.970067	no
YCR054C	CTR86	III:218375-220067	EV.YAD	OE.YAD	OK	8.84605	7.13457	-0.310207	-0.857683	0.1512	0.970067	no
YOL145C	CTR9	XV:49554-52788	EV.YAD	OE.YAD	OK	29.5458	29.9951	0.0217737	0.0564987	0.92575	0.997273	no
YLR286C	CTS1	XII:708447-710136	EV.YAD	OE.YAD	OK	1621.43	1116.48	-0.53831	-1.13269	0.04845	0.819997	no
YDR371W	CTS2	IV:1219412-1220948	EV.YAD	OE.YAD	OK	7.004	5.87146	-0.254459	-0.662634	0.25725	0.997273	no
YGR088W	CTT1	VII:654633-656322	EV.YAD	OE.YAD	OK	12.3811	15.5644	0.330118	0.742005	0.20225	0.987753	no
YMR264W	CUE1	XIII:795804-796416	EV.YAD	OE.YAD	OK	35.6557	30.373	-0.231341	-0.725882	0.269	0.997273	no
YKL090W	CUE2	XI:271877-273209	EV.YAD	OE.YAD	OK	9.19303	6.5023	-0.499591	-1.34565	0.02305	0.675952	no
YGL110C	CUE3	VII:301536-303411	EV.YAD	OE.YAD	OK	9.80465	6.06922	-0.691955	-2.17811	0.00135	0.17561	no
YML101C	CUE4	XIII:69734-70088	EV.YAD	OE.YAD	OK	105.542	100.432	-0.0715913	-0.244727	0.7311	0.997273	no
YOR042W	CUE5	XV:408357-409660	EV.YAD	OE.YAD	OK	31.8552	26.9819	-0.239537	-0.852713	0.2594	0.997273	no
YGR003W	CUL3	VII:500131-502366	EV.YAD	OE.YAD	OK	10.4148	11.7815	0.177893	0.538517	0.399	0.997273	no
YHR053C	CUP1-1	VIII:212408-213118	EV.YAD	OE.YAD	NOTEST	0	0	0	0	1	1	no
YHR055C	CUP1-2	VIII:214406-215116	EV.YAD	OE.YAD	NOTEST	0	0	0	0	1	1	no
YGL166W	CUP2	VII:191128-191976	EV.YAD	OE.YAD	OK	3.18477	2.833	-0.168857	-0.366535	0.71475	0.997273	no
YPL177C	CUP9	XVI:213041-213962	EV.YAD	OE.YAD	OK	22.2736	27.2555	0.291214	0.978267	0.17095	0.984167	no
YPR158W	CUR1	XVI:843261-844020	EV.YAD	OE.YAD	OK	24.6222	24.4386	-0.0107966	-0.0292541	0.96195	0.997273	no
YMR240C	CUS1	XIII:749929-751240	EV.YAD	OE.YAD	OK	9.37555	7.8168	-0.262325	-0.77046	0.2297	0.997273	no
YNL286W	CUS2	XIV:95222-96080	EV.YAD	OE.YAD	OK	10.4677	9.09784	-0.202351	-0.705916	0.37235	0.997273	no
YDR163W	CWC15	IV:781422-781950	EV.YAD	OE.YAD	OK	8.9793	8.17702	-0.135028	-0.329441	0.5757	0.997273	no
YDL209C	CWC2	IV:86206-87226	EV.YAD	OE.YAD	OK	4.2588	5.08208	0.25497	0.650524	0.28705	0.997273	no
YDR482C	CWC21	IV:1420430-1420838	EV.YAD	OE.YAD	OK	11.0631	7.85303	-0.494442	-1.21876	0.04525	0.810587	no
YGR278W	CWC22	VII:1046730-1048464	EV.YAD	OE.YAD	OK	6.9323	7.33549	0.0815596	0.230961	0.7139	0.997273	no
YGL128C	CWC23	VII:269292-270144	EV.YAD	OE.YAD	OK	5.26262	5.89112	0.162762	0.457557	0.49565	0.997273	no
YLR323C	CWC24	XII:778172-778952	EV.YAD	OE.YAD	OK	6.33421	6.78952	0.100145	0.261219	0.6735	0.997273	no
YNL245C	CWC25	XIV:185459-186885	EV.YAD	OE.YAD	OK	14.391	15.6782	0.123589	0.161829	0.79095	0.997273	no
YPL064C	CWC27	XVI:428710-429616	EV.YAD	OE.YAD	OK	19.281	18.4779	-0.0613826	-0.20299	0.7726	0.997273	no
YGL027C	CWH41	VII:443641-446143	EV.YAD	OE.YAD	OK	30.0517	25.7104	-0.225092	-0.660282	0.32855	0.997273	no
YCR017C	CWH43	III:144772-147634	EV.YAD	OE.YAD	OK	99.8044	101.436	0.0233981	0.0561888	0.9261	0.997273	no
YKL096W-A	CWP2	XI:259252-259531	EV.YAD	OE.YAD	OK	50569.1	47959.8	-0.0764321	-0.246888	0.7696	0.997273	no
YML054C	CYB2	XIII:165532-167308	EV.YAD	OE.YAD	OK	11.7099	8.99658	-0.380274	-1.17077	0.07645	0.881584	no
YNL111C	CYB5	XIV:416939-417302	EV.YAD	OE.YAD	OK	55.7019	43.8797	-0.344171	-0.933984	0.12165	0.964018	no
YJR048W	CYC1	X:526334-526664	EV.YAD	OE.YAD	OK	34.6355	27.3086	-0.342899	-0.938627	0.1353	0.970067	no
YOR037W	CYC2	XV:401554-402655	EV.YAD	OE.YAD	OK	8.03555	7.42055	-0.114871	-0.309602	0.61055	0.997273	no
YAL039C	CYC3	I:68715-69525	EV.YAD	OE.YAD	OK	11.8425	11.3127	-0.0660331	-0.273581	0.75945	0.997273	no
YEL039C	CYC7	V:79635-79977	EV.YAD	OE.YAD	OK	2.73469	5.53109	1.01619	1.46346	0.01885	0.624523	no
YBR112C	CYC8	II:462869-466048	EV.YAD	OE.YAD	OK	19.2874	16.977	-0.184081	-0.44382	0.46675	0.997273	no
YDL117W	CYK3	IV:248580-251238	EV.YAD	OE.YAD	OK	19.0046	16.1854	-0.231658	-0.624613	0.28885	0.997273	no
YDR430C	CYM1	IV:1325500-1328701	EV.YAD	OE.YAD	OK	11.417	10.2524	-0.155219	-0.42497	0.4647	0.997273	no
YJL005W	CYR1	X:425156-431237	EV.YAD	OE.YAD	OK	22.324	25.1486	0.171884	0.473956	0.48435	0.997273	no
YAL012W	CYS3	I:130798-131983	EV.YAD	OE.YAD	OK	783.477	743.138	-0.0762598	-0.172917	0.76505	0.997273	no
YGR155W	CYS4	VII:798542-800066	EV.YAD	OE.YAD	OK	260.429	255.042	-0.0301591	-0.0684002	0.90625	0.997273	no
YOR065W	CYT1	XV:447438-448368	EV.YAD	OE.YAD	OK	35.6156	34.7587	-0.035134	-0.116606	0.8702	0.997273	no
YKL087C	CYT2	XI:277188-277863	EV.YAD	OE.YAD	OK	9.12921	9.16697	0.00595528	0.0165072	0.9742	0.997273	no
YDR016C	DAD1	IV:478473-478758	EV.YAD	OE.YAD	OK	85.5329	89.3281	0.0626346	0.1675	0.79095	0.997273	no
YKR083C	DAD2	XI:596420-596822	EV.YAD	OE.YAD	OK	28.3549	29.3888	0.0516668	0.131291	0.82785	0.997273	no
YBR233W-A	DAD3	II:684976-685261	EV.YAD	OE.YAD	OK	65.2563	51.8809	-0.330915	-0.835797	0.16115	0.984167	no
YDR320C-A	DAD4	IV:1108279-1108621	EV.YAD	OE.YAD	OK	266.096	233.801	-0.186661	-0.499949	0.38805	0.997273	no
YML070W	DAK1	XIII:133474-135229	EV.YAD	OE.YAD	OK	53.1796	53.668	0.0131885	0.0354297	0.95485	0.997273	no
YFL053W	DAK2	VI:23422-25198	EV.YAD	OE.YAD	OK	1.98047	2.17147	0.132829	0.348229	0.588	0.997273	no
YIR027C	DAL1	IX:406259-407642	EV.YAD	OE.YAD	OK	7.12707	7.27689	0.0300129	0.0761807	0.90015	0.997273	no
YIR029W	DAL2	IX:410806-411838	EV.YAD	OE.YAD	OK	12.3125	10.1897	-0.273004	-0.581847	0.26515	0.997273	no
YIR032C	DAL3	IX:415029-415617	EV.YAD	OE.YAD	OK	24.1779	22.7073	-0.0905318	-0.229644	0.6877	0.997273	no
YIR028W	DAL4	IX:408467-410375	EV.YAD	OE.YAD	OK	10.3108	19.8457	0.944669	1.91853	0.0008	0.12748	no
YJR152W	DAL5	X:719665-721297	EV.YAD	OE.YAD	OK	285.986	381.333	0.415108	0.934022	0.1087	0.938826	no
YIR031C	DAL7	IX:412898-414679	EV.YAD	OE.YAD	OK	98.4063	90.6443	-0.118535	-0.242678	0.6769	0.997273	no
YKR034W	DAL80	XI:506878-507707	EV.YAD	OE.YAD	OK	71.6778	64.1157	-0.160849	-0.461051	0.48075	0.997273	no
YIR023W	DAL81	IX:399776-402706	EV.YAD	OE.YAD	OK	10.5803	7.53486	-0.489721	-1.24262	0.03425	0.739685	no
YNL314W	DAL82	XIV:44446-45214	EV.YAD	OE.YAD	OK	10.1135	8.32404	-0.280926	-0.776493	0.204	0.987753	no
YGR113W	DAM1	VII:718892-719924	EV.YAD	OE.YAD	OK	15.2045	16.9308	0.155146	0.481974	0.4734	0.997273	no
YJR150C	DAN1	X:708810-709707	EV.YAD	OE.YAD	NOTEST	0.369413	0.966041	1.38685	0	1	1	no
YJR151C	DAN4	X:712254-715740	EV.YAD	OE.YAD	OK	1.40873	1.29724	-0.118949	-0.31237	0.61115	0.997273	no
YPL170W	DAP1	XVI:228313-228772	EV.YAD	OE.YAD	OK	12.8355	10.5375	-0.284603	-0.818928	0.2212	0.997273	no
YHR028C	DAP2	VIII:164977-167672	EV.YAD	OE.YAD	OK	63.2357	64.5485	0.0296445	0.0766977	0.9088	0.997273	no
YJL149W	DAS1	X:137122-139370	EV.YAD	OE.YAD	OK	10.742	11.5486	0.104453	0.283969	0.61905	0.997273	no
YDR020C	DAS2	IV:485745-486444	EV.YAD	OE.YAD	OK	17.0149	13.1516	-0.371559	-0.967343	0.1036	0.926152	no
YML113W	DAT1	XIII:44044-44791	EV.YAD	OE.YAD	OK	3.58124	2.92513	-0.291959	-0.837936	0.2269	0.997273	no
YGR092W	DBF2	VII:668188-669907	EV.YAD	OE.YAD	OK	19.0268	17.575	-0.114514	-0.335485	0.58775	0.997273	no
YPR111W	DBF20	XVI:747305-749000	EV.YAD	OE.YAD	OK	10.2746	10.8564	0.079455	0.219916	0.71095	0.997273	no
YDR052C	DBF4	IV:558510-560644	EV.YAD	OE.YAD	OK	15.5062	13.5988	-0.18937	-0.506671	0.4073	0.997273	no
YPL119C	DBP1	XVI:324410-326264	EV.YAD	OE.YAD	OK	3.85579	3.10697	-0.311517	-0.997298	0.16985	0.984167	no
YDL031W	DBP10	IV:394216-397204	EV.YAD	OE.YAD	OK	18.0018	18.3069	0.0242466	0.0615633	0.9195	0.997273	no
YNL112W	DBP2	XIV:413638-416281	EV.YAD	OE.YAD	OK	78.1796	64.7877	-0.271071	-0.461488	0.36195	0.997273	no
YGL078C	DBP3	VII:360287-361859	EV.YAD	OE.YAD	OK	38.7272	31.2685	-0.308637	-0.721548	0.2023	0.987753	no
YOR046C	DBP5	XV:414458-415907	EV.YAD	OE.YAD	OK	50.9025	52.01	0.0310525	0.0856057	0.8934	0.997273	no
YNR038W	DBP6	XIV:695594-697484	EV.YAD	OE.YAD	OK	23.216	21.3719	-0.119402	-0.308886	0.5856	0.997273	no
YKR024C	DBP7	XI:485143-487372	EV.YAD	OE.YAD	OK	6.39981	5.10538	-0.326011	-0.80072	0.15615	0.977701	no
YHR169W	DBP8	VIII:442180-443476	EV.YAD	OE.YAD	OK	10.1301	8.05491	-0.330704	-0.804086	0.15235	0.970067	no
YLR276C	DBP9	XII:695045-696830	EV.YAD	OE.YAD	OK	32.8255	29.5211	-0.153072	-0.373567	0.5154	0.997273	no
YKL149C	DBR1	XI:167611-168829	EV.YAD	OE.YAD	OK	7.5309	6.56428	-0.198185	-0.549566	0.3845	0.997273	no
YCL016C	DCC1	III:94620-95763	EV.YAD	OE.YAD	OK	5.69879	5.95893	0.0643963	0.175598	0.77915	0.997273	no
YHR144C	DCD1	VIII:387787-388726	EV.YAD	OE.YAD	OK	17.5873	14.4237	-0.286093	-0.753753	0.1898	0.984366	no
YIR030C	DCG1	IX:412035-412770	EV.YAD	OE.YAD	OK	24.7149	25.8505	0.0648088	0.17693	0.7688	0.997273	no
YOR180C	DCI1	XV:674351-675167	EV.YAD	OE.YAD	OK	7.50444	7.06328	-0.0874055	-0.20938	0.709	0.997273	no
YLR128W	DCN1	XII:398529-399433	EV.YAD	OE.YAD	OK	7.21349	7.47628	0.0516241	0.126322	0.8245	0.997273	no
YOL149W	DCP1	XV:44937-45633	EV.YAD	OE.YAD	OK	39.76	33.3474	-0.253744	-0.691708	0.22925	0.997273	no
YNL118C	DCP2	XIV:402651-405564	EV.YAD	OE.YAD	OK	29.2462	24.9225	-0.230796	-0.589202	0.3262	0.997273	no
YLR361C	DCR2	XII:846102-849124	EV.YAD	OE.YAD	OK	12.9457	11.8909	-0.122609	-0.278158	0.6567	0.997273	no
YLR270W	DCS1	XII:680865-682238	EV.YAD	OE.YAD	OK	43.8006	54.0881	0.304362	0.823981	0.19845	0.987753	no
YOR173W	DCS2	XV:657263-658325	EV.YAD	OE.YAD	OK	7.81051	7.86961	0.0108761	0.029061	0.96285	0.997273	no
YFR012W	DCV1	VI:167887-168496	EV.YAD	OE.YAD	NOTEST	0.699326	0.8329	0.252178	0	1	1	no
YKL046C	DCW1	XI:351274-352624	EV.YAD	OE.YAD	OK	35.661	31.7653	-0.166898	-0.493725	0.4452	0.997273	no
YPL194W	DDC1	XVI:179276-181115	EV.YAD	OE.YAD	OK	5.87644	5.08318	-0.209212	-0.603308	0.3528	0.997273	no
YER143W	DDI1	V:456318-457605	EV.YAD	OE.YAD	OK	10.2986	11.0436	0.100768	0.28933	0.64275	0.997273	no
YFL061W	DDI2	VI:9544-10222	EV.YAD	OE.YAD	NOTEST	0.230962	0.144538	-0.676203	0	1	1	no
YNL335W	DDI3	XIV:11451-12129	EV.YAD	OE.YAD	NOTEST	0.407443	0.335309	-0.281108	0	1	1	no
YOR163W	DDP1	XV:642740-643307	EV.YAD	OE.YAD	OK	22.0288	18.299	-0.267622	-0.729306	0.2269	0.997273	no
YOL052C-A	DDR2	XV:231569-231755	EV.YAD	OE.YAD	OK	236.785	332.617	0.490285	1.25688	0.05955	0.858813	no
YMR173W	DDR48	XIII:608688-610081	EV.YAD	OE.YAD	OK	133.581	134.372	0.00851966	0.0171487	0.97755	0.997273	no
YOR204W	DED1	XV:721945-724725	EV.YAD	OE.YAD	OK	528.64	410.824	-0.363764	-0.905053	0.19955	0.987753	no
YHR019C	DED81	VIII:141893-143558	EV.YAD	OE.YAD	OK	436.621	368.057	-0.246452	-0.559958	0.3439	0.997273	no
YKL054C	DEF1	XI:336536-338753	EV.YAD	OE.YAD	OK	48.4517	41.2637	-0.231677	-0.561846	0.33495	0.997273	no
YFL001W	DEG1	VI:147130-148459	EV.YAD	OE.YAD	OK	9.67366	7.57313	-0.353173	-0.977154	0.10485	0.929505	no
YAL013W	DEP1	I:129269-130487	EV.YAD	OE.YAD	OK	4.80854	4.49189	-0.0982776	-0.326466	0.6598	0.997273	no
YBR201W	DER1	II:623575-624211	EV.YAD	OE.YAD	OK	13.3659	12.1803	-0.134012	-0.34563	0.5663	0.997273	no
YDR051C	DET1	IV:557055-558060	EV.YAD	OE.YAD	OK	21.1306	18.0765	-0.225222	-0.618951	0.2869	0.997273	no
YIL049W	DFG10	IX:260157-260919	EV.YAD	OE.YAD	OK	56.355	50.4126	-0.16076	-0.439849	0.4463	0.997273	no
YOR030W	DFG16	XV:386824-388684	EV.YAD	OE.YAD	OK	19.3162	18.8206	-0.037494	-0.105308	0.8585	0.997273	no
YMR238W	DFG5	XIII:746352-747729	EV.YAD	OE.YAD	OK	40.4462	30.6743	-0.398972	-1.04362	0.07785	0.882076	no
YDR411C	DFM1	IV:1293368-1294394	EV.YAD	OE.YAD	OK	52.9489	44.5191	-0.250176	-0.658493	0.25975	0.997273	no
YOR236W	DFR1	XV:780905-781541	EV.YAD	OE.YAD	OK	18.4544	15.224	-0.277617	-0.790846	0.2197	0.997273	no
YOR245C	DGA1	XV:794075-795332	EV.YAD	OE.YAD	OK	25.1515	27.344	0.120582	0.349196	0.5606	0.997273	no
YOR311C	DGK1	XV:899055-899928	EV.YAD	OE.YAD	OK	88.1225	92.4799	0.0696288	0.178551	0.75535	0.997273	no
YNL130C-A	DGR1	XIV:381244-381391	EV.YAD	OE.YAD	OK	84.458	49.367	-0.774688	-1.24595	0.0588	0.856415	no
YKL121W	DGR2	XI:214141-216700	EV.YAD	OE.YAD	OK	14.263	16.0863	0.17355	0.504581	0.41635	0.997273	no
YDL160C	DHH1	IV:170409-171930	EV.YAD	OE.YAD	OK	140.506	139.15	-0.0139854	-0.0346804	0.95395	0.997273	no
YKL078W	DHR2	XI:288844-291052	EV.YAD	OE.YAD	OK	3.34833	2.85385	-0.230533	-0.50337	0.35515	0.997273	no
YMR316W	DIA1	XIII:904824-905973	EV.YAD	OE.YAD	OK	6.91818	6.16369	-0.166599	-0.38915	0.53605	0.997273	no
YOR080W	DIA2	XV:474593-476792	EV.YAD	OE.YAD	OK	19.2896	17.7279	-0.121799	-0.347174	0.56135	0.997273	no
YDL024C	DIA3	IV:408450-410056	EV.YAD	OE.YAD	OK	1.52232	1.23745	-0.298894	-0.660679	0.2913	0.997273	no
YHR011W	DIA4	VIII:127779-129120	EV.YAD	OE.YAD	OK	8.87864	7.11466	-0.319545	-1.07711	0.15005	0.970067	no
YPR082C	DIB1	XVI:704224-704656	EV.YAD	OE.YAD	OK	49.3292	47.6339	-0.0504511	-0.138524	0.81965	0.997273	no
YLR348C	DIC1	XII:826976-828027	EV.YAD	OE.YAD	OK	44.5647	38.3266	-0.217556	-0.47846	0.4318	0.997273	no
YKR035W-A	DID2	XI:507919-508561	EV.YAD	OE.YAD	OK	33.394	29.6611	-0.171016	-0.466367	0.41425	0.997273	no
YKL002W	DID4	XI:437777-438544	EV.YAD	OE.YAD	OK	45.8889	46.5395	0.0203107	0.0590895	0.9217	0.997273	no
YGR227W	DIE2	VII:947419-948997	EV.YAD	OE.YAD	OK	51.9527	46.4259	-0.162271	-0.430766	0.46715	0.997273	no
YLR437C	DIF1	XII:1011621-1012023	EV.YAD	OE.YAD	OK	27.6479	20.1096	-0.459286	-1.7051	0.03515	0.751833	no
YPL049C	DIG1	XVI:462480-463839	EV.YAD	OE.YAD	OK	13.0832	11.0533	-0.243245	-0.974463	0.24585	0.997273	no
YDR480W	DIG2	IV:1417398-1418370	EV.YAD	OE.YAD	OK	9.32396	7.15394	-0.382205	-1.08814	0.0892	0.912317	no
YPL266W	DIM1	XVI:39120-40077	EV.YAD	OE.YAD	OK	25.4326	22.0699	-0.204596	-0.510538	0.3663	0.997273	no
YDR263C	DIN7	IV:994241-995534	EV.YAD	OE.YAD	OK	5.10038	5.33186	0.0640333	0.161037	0.7872	0.997273	no
YLR129W	DIP2	XII:399656-402488	EV.YAD	OE.YAD	OK	18.9206	14.2115	-0.412898	-0.994894	0.08125	0.895395	no
YPL265W	DIP5	XVI:41042-42869	EV.YAD	OE.YAD	OK	87.5629	128.184	0.549826	1.27764	0.02655	0.676919	no
YOL021C	DIS3	XV:282420-285426	EV.YAD	OE.YAD	OK	20.4698	17.0046	-0.267571	-0.715796	0.2388	0.997273	no
YDR403W	DIT1	IV:1274601-1276212	EV.YAD	OE.YAD	OK	3.4895	4.12067	0.239857	0.639556	0.31575	0.997273	no
YDR402C	DIT2	IV:1272222-1273703	EV.YAD	OE.YAD	OK	1.11751	0.983667	-0.184049	-0.358122	0.53185	0.997273	no
YIR004W	DJP1	IX:363220-364519	EV.YAD	OE.YAD	OK	23.5694	21.5594	-0.1286	-0.401249	0.54	0.997273	no
YDL174C	DLD1	IV:145825-147589	EV.YAD	OE.YAD	OK	33.147	32.5069	-0.0281314	-0.0824442	0.89825	0.997273	no
YDL178W	DLD2	IV:139521-141114	EV.YAD	OE.YAD	OK	23.1402	17.582	-0.396306	-1.15036	0.06295	0.858813	no
YEL071W	DLD3	V:16354-17845	EV.YAD	OE.YAD	OK	507.133	481.512	-0.0747904	-0.182783	0.7769	0.997273	no
YJL065C	DLS1	X:315053-315570	EV.YAD	OE.YAD	OK	5.70961	4.00888	-0.510193	-0.786896	0.18735	0.984167	no
YMR126C	DLT1	XIII:520760-521789	EV.YAD	OE.YAD	OK	17.8996	15.5731	-0.200877	-0.548615	0.36205	0.997273	no
YHR115C	DMA1	VIII:340108-341359	EV.YAD	OE.YAD	OK	28.5247	27.9153	-0.0311571	-0.0906566	0.8849	0.997273	no
YNL116W	DMA2	XIV:408340-409909	EV.YAD	OE.YAD	OK	16.5527	18.6675	0.173459	0.543345	0.41225	0.997273	no
YER179W	DMC1	V:548420-549517	EV.YAD	OE.YAD	OK	4.25658	4.13928	-0.0403172	-0.0998331	0.86505	0.997273	no
YMR211W	DML1	XIII:689082-690510	EV.YAD	OE.YAD	OK	8.37701	8.07512	-0.0529516	-0.143575	0.8073	0.997273	no
YHR164C	DNA2	VIII:424609-429178	EV.YAD	OE.YAD	OK	5.48347	4.88862	-0.165662	-0.480473	0.42045	0.997273	no
YER166W	DNF1	V:512626-517459	EV.YAD	OE.YAD	OK	31.2302	26.281	-0.24892	-0.751049	0.30955	0.997273	no
YDR093W	DNF2	IV:631281-636527	EV.YAD	OE.YAD	OK	28.2483	24.1624	-0.225396	-0.639758	0.38125	0.997273	no
YMR162C	DNF3	XIII:578950-583921	EV.YAD	OE.YAD	OK	16.019	14.3775	-0.155966	-0.439457	0.48765	0.997273	no
YOR005C	DNL4	XV:334508-337343	EV.YAD	OE.YAD	OK	4.88102	4.89333	0.00363279	0.0105353	0.9836	0.9978	no
YLL001W	DNM1	XII:147889-150163	EV.YAD	OE.YAD	OK	27.7214	29.488	0.0891271	0.271184	0.6842	0.997273	no
YKL213C	DOA1	XI:31959-34107	EV.YAD	OE.YAD	OK	22.8807	22.7965	-0.00532212	-0.0141604	0.98295	0.9978	no
YDR069C	DOA4	IV:584938-587719	EV.YAD	OE.YAD	OK	12.4005	14.0025	0.175291	0.475585	0.4126	0.997273	no
YGL240W	DOC1	VII:48612-49365	EV.YAD	OE.YAD	OK	8.67837	6.03628	-0.523765	-1.52356	0.0229	0.675952	no
YHR044C	DOG1	VIII:194067-194808	EV.YAD	OE.YAD	OK	5.54085	4.55053	-0.284074	-0.631461	0.2784	0.997273	no
YHR043C	DOG2	VIII:192804-193545	EV.YAD	OE.YAD	OK	20.0674	18.78	-0.0956605	-0.267196	0.65345	0.997273	no
YNL001W	DOM34	XIV:627455-628616	EV.YAD	OE.YAD	OK	17.7787	16.3449	-0.121306	-0.337168	0.5733	0.997273	no
YDR273W	DON1	IV:1010175-1011273	EV.YAD	OE.YAD	OK	3.30726	2.89871	-0.190225	-0.60138	0.49655	0.997273	no
YDR141C	DOP1	IV:734900-739997	EV.YAD	OE.YAD	OK	26.6412	28.0336	0.0734976	0.198275	0.7567	0.997273	no
YDR068W	DOS2	IV:583712-584645	EV.YAD	OE.YAD	OK	25.645	23.1536	-0.147442	-0.39834	0.49065	0.997273	no
YDR440W	DOT1	IV:1342492-1344241	EV.YAD	OE.YAD	OK	8.53144	6.94952	-0.295876	-0.805083	0.17475	0.984167	no
YIL010W	DOT5	IX:334881-335529	EV.YAD	OE.YAD	OK	38.5954	35.6327	-0.115231	-0.343421	0.5865	0.997273	no
YER088C	DOT6	V:333175-335188	EV.YAD	OE.YAD	OK	85.8821	82.7426	-0.0537279	-0.146722	0.8282	0.997273	no
YJL090C	DPB11	X:262756-265051	EV.YAD	OE.YAD	OK	9.96846	8.18253	-0.284823	-0.799539	0.1773	0.984167	no
YPR175W	DPB2	XVI:888973-891043	EV.YAD	OE.YAD	OK	11.5374	9.00435	-0.357618	-1.04428	0.0902	0.914046	no
YBR278W	DPB3	II:760214-760899	EV.YAD	OE.YAD	OK	16.3229	13.6105	-0.262176	-0.671308	0.2527	0.997273	no
YDR121W	DPB4	IV:693584-694175	EV.YAD	OE.YAD	OK	15.6979	13.202	-0.249821	-0.662428	0.27645	0.997273	no
YIL103W	DPH1	IX:171750-173028	EV.YAD	OE.YAD	OK	23.7216	21.5816	-0.136399	-0.363612	0.5233	0.997273	no
YKL191W	DPH2	XI:81034-82639	EV.YAD	OE.YAD	OK	39.7799	34.5348	-0.203987	-0.463584	0.4189	0.997273	no
YLR172C	DPH5	XII:501259-502162	EV.YAD	OE.YAD	OK	50.8446	49.7654	-0.0309517	-0.0832258	0.8891	0.997273	no
YDR294C	DPL1	IV:1050458-1052228	EV.YAD	OE.YAD	OK	17.1198	17.3349	0.0180126	0.0554126	0.93595	0.997273	no
YPR183W	DPM1	XVI:900754-901558	EV.YAD	OE.YAD	OK	226.255	202.734	-0.158367	-0.392055	0.52475	0.997273	no
YDR284C	DPP1	IV:1030549-1031419	EV.YAD	OE.YAD	OK	156.493	139.134	-0.169626	-0.432906	0.4679	0.997273	no
YLL018C	DPS1	XII:109901-111575	EV.YAD	OE.YAD	OK	103.541	99.8969	-0.0516872	-0.128354	0.83145	0.997273	no
YKR071C	DRE2	XI:574933-575980	EV.YAD	OE.YAD	OK	46.0517	43.952	-0.0673267	-0.180639	0.7518	0.997273	no
YLL008W	DRS1	XII:131728-133987	EV.YAD	OE.YAD	OK	18.9379	15.8417	-0.257547	-0.68811	0.26915	0.997273	no
YAL026C	DRS2	I:94686-99868	EV.YAD	OE.YAD	OK	23.8041	20.5025	-0.215412	-0.464121	0.43355	0.997273	no
YGL196W	DSD1	VII:129882-131169	EV.YAD	OE.YAD	OK	40.3897	40.2476	-0.00508266	-0.0139896	0.9805	0.997444	no
YER124C	DSE1	V:407341-409063	EV.YAD	OE.YAD	OK	192.821	164.157	-0.232192	-0.573804	0.35235	0.997273	no
YHR143W	DSE2	VIII:385509-386487	EV.YAD	OE.YAD	OK	753.351	527.285	-0.514741	-1.15688	0.05085	0.838337	no
YOR264W	DSE3	XV:818756-820158	EV.YAD	OE.YAD	OK	17.9077	14.3752	-0.316991	-0.956646	0.13375	0.970067	no
YNR067C	DSE4	XIV:755745-759099	EV.YAD	OE.YAD	OK	133.083	132.549	-0.00579486	-0.0130014	0.9822	0.9978	no
YEL070W	DSF1	V:19588-21097	EV.YAD	OE.YAD	NOTEST	0.187617	0.145977	-0.362048	0	1	1	no
YBR007C	DSF2	II:248805-251016	EV.YAD	OE.YAD	OK	17.9549	17.4478	-0.0413305	-0.132748	0.84655	0.997273	no
YMR276W	DSK2	XIII:818826-819948	EV.YAD	OE.YAD	OK	52.2972	57.7395	0.142825	0.464838	0.5361	0.997273	no
YNL258C	DSL1	XIV:158108-160373	EV.YAD	OE.YAD	OK	23.5558	18.6598	-0.336153	-0.951644	0.11135	0.950568	no
YIR010W	DSN1	IX:375430-377161	EV.YAD	OE.YAD	OK	8.68924	8.85208	0.0267875	0.0842328	0.8974	0.997273	no
YMR287C	DSS1	XIII:842435-845345	EV.YAD	OE.YAD	OK	11.4194	9.92983	-0.201646	-0.590494	0.3377	0.997273	no
YPR017C	DSS4	XVI:593485-593917	EV.YAD	OE.YAD	OK	14.2227	13.2681	-0.100233	-0.246274	0.67595	0.997273	no
YGL043W	DST1	VII:417482-418593	EV.YAD	OE.YAD	OK	13.1135	9.83731	-0.414713	-0.950687	0.1099	0.941536	no
YDL219W	DTD1	IV:65241-65765	EV.YAD	OE.YAD	OK	41.7001	39.2659	-0.0867729	-0.226529	0.6886	0.997273	no
YBR180W	DTR1	II:589740-591459	EV.YAD	OE.YAD	NOTEST	0.720663	0.702876	-0.0360529	0	1	1	no
YFR044C	DUG1	VI:239991-241437	EV.YAD	OE.YAD	OK	536.045	540.462	0.0118398	0.0310476	0.9611	0.997273	no
YBR281C	DUG2	II:764969-767606	EV.YAD	OE.YAD	OK	15.596	14.6949	-0.0858609	-0.239852	0.6858	0.997273	no
YNL191W	DUG3	XIV:280431-281505	EV.YAD	OE.YAD	OK	9.35433	9.44119	0.0133339	0.036113	0.9486	0.997273	no
YDL101C	DUN1	IV:280306-281848	EV.YAD	OE.YAD	OK	12.8262	10.6548	-0.267598	-0.784055	0.2248	0.997273	no
YGL061C	DUO1	VII:388967-389711	EV.YAD	OE.YAD	OK	14.4236	13.2927	-0.1178	-0.305104	0.609	0.997273	no
YBR208C	DUR1,2	II:636702-642210	EV.YAD	OE.YAD	OK	50.8642	41.1506	-0.305738	-0.584084	0.2788	0.997273	no
YHL016C	DUR3	VIII:72036-74244	EV.YAD	OE.YAD	OK	42.0089	51.1058	0.282791	0.725566	0.2406	0.997273	no
YML080W	DUS1	XIII:108805-110077	EV.YAD	OE.YAD	OK	10.0534	8.72883	-0.203816	-0.532766	0.3572	0.997273	no
YLR401C	DUS3	XII:922062-924448	EV.YAD	OE.YAD	OK	12.8585	10.3347	-0.315223	-0.878017	0.18185	0.984167	no
YLR405W	DUS4	XII:929788-930892	EV.YAD	OE.YAD	OK	12.1695	10.274	-0.244281	-0.695493	0.27105	0.997273	no
YBR252W	DUT1	II:722610-723054	EV.YAD	OE.YAD	OK	37.6513	31.2568	-0.268529	-0.758584	0.21625	0.997273	no
YKR054C	DYN1	XI:535646-547925	EV.YAD	OE.YAD	OK	16.0414	16.5364	0.0438437	0.116132	0.8584	0.997273	no
YDR424C	DYN2	IV:1319386-1319841	EV.YAD	OE.YAD	OK	168.029	136.801	-0.296637	-0.81192	0.1688	0.984167	no
YMR299C	DYN3	XIII:864411-865350	EV.YAD	OE.YAD	OK	12.8422	12.369	-0.0541622	-0.143865	0.8065	0.997273	no
YHR068W	DYS1	VIII:232132-233296	EV.YAD	OE.YAD	OK	151.299	121.43	-0.317283	-0.770846	0.18745	0.984167	no
YDR359C	EAF1	IV:1191935-1195032	EV.YAD	OE.YAD	OK	9.80636	8.97972	-0.127047	-0.340094	0.56995	0.997273	no
YPR023C	EAF3	XVI:608825-610031	EV.YAD	OE.YAD	OK	20.8779	18.6996	-0.158969	-0.50112	0.45575	0.997273	no
YEL018W	EAF5	V:121454-122310	EV.YAD	OE.YAD	OK	6.68748	6.75288	0.0140405	0.0366924	0.94885	0.997273	no
YJR082C	EAF6	X:581913-582255	EV.YAD	OE.YAD	OK	65.8155	58.9087	-0.159947	-0.426873	0.4715	0.997273	no
YNL136W	EAF7	XIV:370367-371645	EV.YAD	OE.YAD	OK	6.68553	6.89862	0.0452663	0.126487	0.8361	0.997273	no
YKL204W	EAP1	XI:53703-55602	EV.YAD	OE.YAD	OK	11.9699	11.0033	-0.121465	-0.383368	0.562	0.997273	no
YMR171C	EAR1	XIII:603867-605520	EV.YAD	OE.YAD	OK	24.8326	24.8333	3.86e-05	0.000124444	0.99805	0.998677	no
YKL172W	EBP2	XI:125758-127042	EV.YAD	OE.YAD	OK	42.9346	38.0191	-0.175417	-0.439987	0.4432	0.997273	no
YDR206W	EBS1	IV:862053-864708	EV.YAD	OE.YAD	OK	22.6779	22.7501	0.00458665	0.0122657	0.984	0.9978	no
YLR284C	ECI1	XII:706197-707040	EV.YAD	OE.YAD	OK	5.38005	4.97222	-0.113729	-0.284384	0.66275	0.997273	no
YGR146C	ECL1	VII:784222-784858	EV.YAD	OE.YAD	OK	26.5978	28.5337	0.101358	0.27171	0.643	0.997273	no
YAL059W	ECM1	I:36495-37147	EV.YAD	OE.YAD	OK	20.0005	20.4259	0.0303608	0.070214	0.896	0.997273	no
YEL030W	ECM10	V:94582-96578	EV.YAD	OE.YAD	OK	3.49976	2.83465	-0.304084	-0.93426	0.2078	0.988921	no
YDR446W	ECM11	IV:1353724-1354633	EV.YAD	OE.YAD	NOTEST	0.113476	0.124835	0.137643	0	1	1	no
YHR021W-A	ECM12	VIII:149224-150345	EV.YAD	OE.YAD	OK	3.45721	2.77718	-0.315988	-0.343239	0.558	0.997273	no
YBL043W	ECM13	II:136687-137461	EV.YAD	OE.YAD	OK	9.56156	10.8465	0.181909	0.512535	0.451	0.997273	no
YHR132C	ECM14	VIII:368501-369794	EV.YAD	OE.YAD	OK	29.4953	26.8914	-0.13334	-0.38923	0.5393	0.997273	no
YBL001C	ECM15	II:237152-237467	EV.YAD	OE.YAD	OK	268.205	240.142	-0.159452	-0.449601	0.45655	0.997273	no
YMR128W	ECM16	XIII:523695-527499	EV.YAD	OE.YAD	OK	9.99693	8.33861	-0.261678	-0.653204	0.24605	0.997273	no
YDR125C	ECM18	IV:701396-702758	EV.YAD	OE.YAD	OK	7.07136	4.88884	-0.532495	-1.47131	0.0199	0.634213	no
YLR390W	ECM19	XII:903065-903404	EV.YAD	OE.YAD	OK	59.2872	68.5934	0.21035	0.577429	0.34665	0.997273	no
YBR065C	ECM2	II:368583-369678	EV.YAD	OE.YAD	OK	12.687	11.9488	-0.0864864	-0.283416	0.6904	0.997273	no
YBL101C	ECM21	II:24945-28299	EV.YAD	OE.YAD	OK	22.869	22.0909	-0.049942	-0.130799	0.82875	0.997273	no
YLR228C	ECM22	XII:600018-602463	EV.YAD	OE.YAD	OK	15.4647	15.1835	-0.0264755	-0.0819163	0.9	0.997273	no
YPL021W	ECM23	XVI:511100-511664	EV.YAD	OE.YAD	NOTEST	0.125511	0.340657	1.4405	0	1	1	no
YJL201W	ECM25	X:54378-56178	EV.YAD	OE.YAD	OK	24.659	20.9156	-0.237532	-0.639886	0.26635	0.997273	no
YJR106W	ECM27	X:624837-627015	EV.YAD	OE.YAD	OK	15.8901	13.2825	-0.258603	-0.74609	0.2241	0.997273	no
YHL030W	ECM29	VIII:40083-45690	EV.YAD	OE.YAD	OK	32.9045	37.1416	0.174747	0.434445	0.47955	0.997273	no
YOR092W	ECM3	XV:495126-496968	EV.YAD	OE.YAD	OK	104.939	106.124	0.016199	0.0428607	0.94715	0.997273	no
YLR436C	ECM30	XII:1007420-1011245	EV.YAD	OE.YAD	OK	24.6367	24.344	-0.0172397	-0.0431548	0.94265	0.997273	no
YBR176W	ECM31	II:583719-584658	EV.YAD	OE.YAD	OK	10.9559	9.74825	-0.168489	-0.467889	0.4531	0.997273	no
YER176W	ECM32	V:541689-545055	EV.YAD	OE.YAD	OK	15.413	13.7548	-0.164207	-0.517777	0.44955	0.997273	no
YBR078W	ECM33	II:393122-394742	EV.YAD	OE.YAD	OK	1537.6	1290.2	-0.253088	-0.57815	0.3304	0.997273	no
YHL043W	ECM34	VIII:14900-15413	EV.YAD	OE.YAD	OK	7.08399	6.02577	-0.233415	-0.5156	0.38795	0.997273	no
YLR299W	ECM38	XII:726068-728051	EV.YAD	OE.YAD	OK	20.8723	18.8546	-0.146672	-0.430082	0.5026	0.997273	no
YKR076W	ECM4	XI:582282-583395	EV.YAD	OE.YAD	OK	7.80223	8.781	0.170499	0.523054	0.45485	0.997273	no
YMR176W	ECM5	XIII:611739-615975	EV.YAD	OE.YAD	OK	15.7124	16.5557	0.0754248	0.235656	0.72445	0.997273	no
YLR443W	ECM7	XII:1022624-1023988	EV.YAD	OE.YAD	OK	18.0815	17.764	-0.0255554	-0.062957	0.9136	0.997273	no
YBR076W	ECM8	II:390226-391291	EV.YAD	OE.YAD	OK	3.51562	4.42379	0.331503	0.85314	0.1947	0.987753	no
YKR004C	ECM9	XI:446798-448036	EV.YAD	OE.YAD	OK	22.1253	20.5333	-0.107735	-0.290943	0.61285	0.997273	no
YFR027W	ECO1	VI:207451-208297	EV.YAD	OE.YAD	OK	2.45017	2.05116	-0.256441	-0.562913	0.37325	0.997273	no
YGR007W	ECT1	VII:506968-507940	EV.YAD	OE.YAD	OK	32.1547	23.0391	-0.480941	-1.33942	0.02295	0.675952	no
YGL222C	EDC1	VII:80658-81186	EV.YAD	OE.YAD	OK	21.5911	25.8974	0.262374	0.692224	0.2325	0.997273	no
YER035W	EDC2	V:222638-223076	EV.YAD	OE.YAD	OK	36.4296	33.52	-0.120087	-0.406528	0.5789	0.997273	no
YEL015W	EDC3	V:126628-128284	EV.YAD	OE.YAD	OK	18.0526	20.5242	0.185122	0.572064	0.37275	0.997273	no
YBL047C	EDE1	II:127894-132040	EV.YAD	OE.YAD	OK	109.733	129.292	0.236636	0.621719	0.35955	0.997273	no
YBR033W	EDS1	II:301943-304703	EV.YAD	OE.YAD	OK	5.13998	3.65185	-0.493133	-1.42949	0.02375	0.675952	no
YPL095C	EEB1	XVI:368070-369441	EV.YAD	OE.YAD	OK	178.637	120.361	-0.569657	-1.35611	0.0334	0.738855	no
YAL003W	EFB1	I:142173-143160	EV.YAD	OE.YAD	OK	1206.8	1114.72	-0.114506	-0.306211	0.66655	0.997273	no
YGR271C-A	EFG1	VII:1037799-1038501	EV.YAD	OE.YAD	OK	27.0194	21.1526	-0.353165	-0.882689	0.11985	0.964018	no
YHL039W	EFM1	VIII:21782-23540	EV.YAD	OE.YAD	OK	28.3883	26.8739	-0.0790889	-0.186708	0.735	0.997273	no
YMR212C	EFR3	XIII:690694-693043	EV.YAD	OE.YAD	OK	37.0077	35.5477	-0.058069	-0.149951	0.79505	0.997273	no
YOR133W	EFT1	XV:575097-577626	EV.YAD	OE.YAD	OK	175.534	165.703	-0.0831584	-0.222832	0.7553	0.997273	no
YDR385W	EFT2	IV:1243229-1245758	EV.YAD	OE.YAD	OK	220.329	196.181	-0.16747	-0.417407	0.5229	0.997273	no
YPL037C	EGD1	XVI:481427-481901	EV.YAD	OE.YAD	OK	558.744	509.695	-0.132552	-0.350375	0.588	0.997273	no
YHR193C	EGD2	VIII:487711-488236	EV.YAD	OE.YAD	OK	396.776	319.723	-0.3115	-0.747716	0.2158	0.997273	no
YNL327W	EGT2	XIV:24047-27173	EV.YAD	OE.YAD	OK	171.561	150.911	-0.185032	-0.426487	0.46705	0.997273	no
YDR036C	EHD3	IV:523210-524713	EV.YAD	OE.YAD	OK	13.1141	13.793	0.0728161	0.198499	0.72665	0.997273	no
YBR177C	EHT1	II:584806-586445	EV.YAD	OE.YAD	OK	174.399	173.501	-0.0074496	-0.0171073	0.9778	0.997273	no
YMR031C	EIS1	XIII:332211-335035	EV.YAD	OE.YAD	OK	26.4084	29.392	0.15443	0.465581	0.50045	0.997273	no
YDR147W	EKI1	IV:751630-753235	EV.YAD	OE.YAD	OK	21.4051	17.0537	-0.32787	-0.947753	0.1165	0.964018	no
YNL230C	ELA1	XIV:217522-218662	EV.YAD	OE.YAD	OK	7.63169	7.98411	0.0651293	0.178437	0.7728	0.997273	no
YPL046C	ELC1	XVI:466643-466943	EV.YAD	OE.YAD	OK	23.4762	22.8576	-0.0385246	-0.085305	0.8904	0.997273	no
YKL160W	ELF1	XI:153268-153706	EV.YAD	OE.YAD	OK	119.935	97.775	-0.29471	-0.792943	0.16635	0.984167	no
YOR144C	ELG1	XV:602716-605092	EV.YAD	OE.YAD	OK	7.68267	6.72907	-0.191202	-0.543013	0.37115	0.997273	no
YKL048C	ELM1	XI:347213-349136	EV.YAD	OE.YAD	OK	11.2215	11.2769	0.0071064	0.0201105	0.97325	0.997273	no
YJL196C	ELO1	X:67849-68782	EV.YAD	OE.YAD	OK	156.52	118.186	-0.405284	-1.03849	0.0823	0.895395	no
YGR200C	ELP2	VII:899903-902270	EV.YAD	OE.YAD	OK	23.138	19.7788	-0.22631	-0.547627	0.3364	0.997273	no
YPL086C	ELP3	XVI:384772-386446	EV.YAD	OE.YAD	OK	17.9082	17.9377	0.00236865	0.00606168	0.9925	0.9978	no
YPL101W	ELP4	XVI:360002-361579	EV.YAD	OE.YAD	OK	20.4173	18.1378	-0.170798	-0.516743	0.4258	0.997273	no
YMR312W	ELP6	XIII:898404-899226	EV.YAD	OE.YAD	OK	35.18	34.3585	-0.0340873	-0.0917279	0.8773	0.997273	no
YCL045C	EMC1	III:44622-46963	EV.YAD	OE.YAD	OK	69.8115	60.7581	-0.200389	-0.433126	0.45115	0.997273	no
YJR088C	EMC2	X:586067-587373	EV.YAD	OE.YAD	OK	61.0221	58.6463	-0.0572902	-0.139113	0.8206	0.997273	no
YGL231C	EMC4	VII:63047-63620	EV.YAD	OE.YAD	OK	82.6507	75.4363	-0.131769	-0.359468	0.5363	0.997273	no
YLL014W	EMC6	XII:121321-121648	EV.YAD	OE.YAD	OK	176.271	163.267	-0.110568	-0.304323	0.5992	0.997273	no
YLR186W	EMG1	XII:523631-524390	EV.YAD	OE.YAD	OK	44.374	36.6805	-0.274702	-0.714217	0.21355	0.993758	no
YDR512C	EMI1	IV:1470499-1471448	EV.YAD	OE.YAD	OK	17.5136	15.242	-0.200422	-0.279503	0.71915	0.997273	no
YDR516C	EMI2	IV:1474973-1476476	EV.YAD	OE.YAD	OK	25.5989	26.1572	0.0311272	0.0972748	0.89945	0.997273	no
YOL071W	EMI5	XV:196506-196995	EV.YAD	OE.YAD	OK	13.997	13.4437	-0.058181	-0.174183	0.80755	0.997273	no
YGL200C	EMP24	VII:122693-123305	EV.YAD	OE.YAD	OK	271.048	239.756	-0.176982	-0.459689	0.469	0.997273	no
YLR080W	EMP46	XII:287915-289250	EV.YAD	OE.YAD	OK	2.57081	2.52991	-0.0231342	-0.0681313	0.9371	0.997273	no
YFL048C	EMP47	VI:38842-40180	EV.YAD	OE.YAD	OK	45.7891	44.7567	-0.032898	-0.0921388	0.88175	0.997273	no
YLR083C	EMP70	XII:294090-296094	EV.YAD	OE.YAD	OK	122.098	100.887	-0.27529	-0.635052	0.2799	0.997273	no
tM(CAU)D	EMT1	IV:1175828-1175901	EV.YAD	OE.YAD	NOTEST	0	0	0	0	1	1	no
tM(CAU)O2	EMT2	XV:976420-976493	EV.YAD	OE.YAD	NOTEST	0	0	0	0	1	1	no
tM(CAU)J2	EMT3	X:422697-423012	EV.YAD	OE.YAD	NOTEST	0	0	0	0	1	1	no
tM(CAU)M	EMT4	XIII:572882-572955	EV.YAD	OE.YAD	NOTEST	0	0	0	0	1	1	no
tM(CAU)J1	EMT5	X:391042-391115	EV.YAD	OE.YAD	NOTEST	0	0	0	0	1	1	no
YNL313C	EMW1	XIV:45307-48022	EV.YAD	OE.YAD	OK	15.4589	12.1698	-0.345137	-0.895557	0.12865	0.970067	no
YDR040C	ENA1	IV:535191-538467	EV.YAD	OE.YAD	OK	3.28791	2.91276	-0.174785	-0.517554	0.43145	0.997273	no
YDR039C	ENA2	IV:531306-534582	EV.YAD	OE.YAD	NOTEST	0	0	0	0	1	1	no
YDR038C	ENA5	IV:527421-530697	EV.YAD	OE.YAD	OK	4.27499	3.72751	-0.197711	-0.597261	0.35805	0.997273	no
YOL158C	ENB1	XV:19490-21311	EV.YAD	OE.YAD	OK	9.97809	7.44639	-0.422224	-1.18021	0.0463	0.815137	no
YNL084C	END3	XIV:470052-471102	EV.YAD	OE.YAD	OK	66.6304	67.1271	0.0107158	0.0285588	0.9612	0.997273	no
YGR254W	ENO1	VII:1000926-1002240	EV.YAD	OE.YAD	OK	5352.63	7733.22	0.530822	1.4749	0.0825	0.895395	no
YHR174W	ENO2	VIII:451326-452640	EV.YAD	OE.YAD	OK	21476.3	22619	0.0747941	0.242517	0.76535	0.997273	no
YBR247C	ENP1	II:713003-714455	EV.YAD	OE.YAD	OK	16.2841	14.3765	-0.179758	-0.453604	0.42175	0.997273	no
YGR145W	ENP2	VII:781766-783890	EV.YAD	OE.YAD	OK	14.948	11.8968	-0.329376	-0.78504	0.14995	0.970067	no
YDL161W	ENT1	IV:167358-169078	EV.YAD	OE.YAD	OK	17.5407	16.3826	-0.0985376	-0.26751	0.63865	0.997273	no
YLR206W	ENT2	XII:554577-556419	EV.YAD	OE.YAD	OK	21.4121	18.1488	-0.238552	-0.601207	0.29415	0.997273	no
YJR125C	ENT3	X:654736-655963	EV.YAD	OE.YAD	OK	35.6022	32.2699	-0.141775	-0.479351	0.5011	0.997273	no
YLL038C	ENT4	XII:65774-66518	EV.YAD	OE.YAD	OK	13.679	11.3052	-0.274979	-0.840184	0.21775	0.997273	no
YDR153C	ENT5	IV:766735-767971	EV.YAD	OE.YAD	OK	23.6026	25.024	0.0843661	0.28647	0.69015	0.997273	no
YLR065C	ENV10	XII:266372-266918	EV.YAD	OE.YAD	OK	55.3835	46.9344	-0.238812	-0.667044	0.27105	0.997273	no
YGR071C	ENV11	VII:631480-634063	EV.YAD	OE.YAD	OK	13.9314	13.5167	-0.0435904	-0.119038	0.83245	0.997273	no
YPL236C	ENV7	XVI:101607-102702	EV.YAD	OE.YAD	OK	18.8748	19.506	0.047462	0.140038	0.82555	0.997273	no
YOR246C	ENV9	XV:795800-796793	EV.YAD	OE.YAD	OK	65.1221	59.9122	-0.120297	-0.348387	0.5903	0.997273	no
YNL080C	EOS1	XIV:476931-478032	EV.YAD	OE.YAD	OK	39.8176	34.015	-0.227233	-0.6294	0.2994	0.997273	no
YFL024C	EPL1	VI:87846-90345	EV.YAD	OE.YAD	OK	17.0996	11.4187	-0.582567	-1.60234	0.00795	0.481057	no
YIL005W	EPS1	IX:345691-347797	EV.YAD	OE.YAD	OK	23.9878	21.7632	-0.140411	-0.421388	0.50905	0.997273	no
YHR123W	EPT1	VIII:354814-356081	EV.YAD	OE.YAD	OK	167.166	163.157	-0.0350148	-0.084334	0.88715	0.997273	no
YMR049C	ERB1	XIII:368093-370517	EV.YAD	OE.YAD	OK	24.1578	24.4485	0.0172537	0.0394712	0.94275	0.997273	no
YHR032W	ERC1	VIII:173343-175089	EV.YAD	OE.YAD	OK	15.5902	15.2809	-0.0289039	-0.083945	0.8948	0.997273	no
YBL040C	ERD2	II:142111-142868	EV.YAD	OE.YAD	OK	122.899	129.55	0.0760283	0.205854	0.7283	0.997273	no
YLR246W	ERF2	XII:627117-628197	EV.YAD	OE.YAD	OK	17.0954	16.1391	-0.0830558	-0.239451	0.68945	0.997273	no
YGR175C	ERG1	VII:846932-848423	EV.YAD	OE.YAD	OK	569.379	540.563	-0.0749275	-0.179052	0.776	0.997273	no
YPL028W	ERG10	XVI:498095-499292	EV.YAD	OE.YAD	OK	428.563	404.056	-0.0849505	-0.25341	0.7453	0.997273	no
YHR007C	ERG11	VIII:120090-121683	EV.YAD	OE.YAD	OK	439.392	463.192	0.0760995	0.178705	0.7691	0.997273	no
YMR208W	ERG12	XIII:684466-685798	EV.YAD	OE.YAD	OK	46.2733	38.8456	-0.252429	-0.858235	0.24405	0.997273	no
YML126C	ERG13	XIII:19059-20535	EV.YAD	OE.YAD	OK	196.011	221.37	0.175525	0.431258	0.47825	0.997273	no
YMR202W	ERG2	XIII:667536-668205	EV.YAD	OE.YAD	OK	431.037	465.756	0.111761	0.269559	0.66415	0.997273	no
YJL167W	ERG20	X:105013-106072	EV.YAD	OE.YAD	OK	184.202	186.195	0.0155248	0.0422586	0.9484	0.997273	no
YNL280C	ERG24	XIV:109094-110411	EV.YAD	OE.YAD	OK	118.181	110.375	-0.0985845	-0.24984	0.6874	0.997273	no
YGR060W	ERG25	VII:610563-611493	EV.YAD	OE.YAD	OK	529.247	589.955	0.156664	0.350404	0.5572	0.997273	no
YGL001C	ERG26	VII:495452-496502	EV.YAD	OE.YAD	OK	71.9411	62.1553	-0.210939	-0.621896	0.3302	0.997273	no
YLR100W	ERG27	XII:341809-342961	EV.YAD	OE.YAD	OK	35.3427	29.2441	-0.273268	-0.764461	0.2788	0.997273	no
YER044C	ERG28	V:237569-238016	EV.YAD	OE.YAD	OK	116.116	105.82	-0.133954	-0.368746	0.5461	0.997273	no
YLR056W	ERG3	XII:253860-254958	EV.YAD	OE.YAD	OK	314.576	282.955	-0.152837	-0.371632	0.5551	0.997273	no
YGL012W	ERG4	VII:472854-474276	EV.YAD	OE.YAD	OK	294.233	224.955	-0.38732	-0.971986	0.13945	0.970067	no
YMR015C	ERG5	XIII:300868-302485	EV.YAD	OE.YAD	OK	168.702	138.046	-0.289329	-0.664193	0.2463	0.997273	no
YML008C	ERG6	XIII:251838-252990	EV.YAD	OE.YAD	OK	82.1435	73.0231	-0.169793	-0.469605	0.4585	0.997273	no
YHR072W	ERG7	VIII:238909-241293	EV.YAD	OE.YAD	OK	23.0745	20.3264	-0.182943	-0.471909	0.428	0.997273	no
YMR220W	ERG8	XIII:712315-713671	EV.YAD	OE.YAD	OK	37.6741	29.4067	-0.357429	-1.04391	0.09805	0.921786	no
YHR190W	ERG9	VIII:484844-486179	EV.YAD	OE.YAD	OK	119.322	116.027	-0.0403988	-0.114154	0.86725	0.997273	no
YPL096C-A	ERI1	XVI:366528-366735	EV.YAD	OE.YAD	OK	211.59	194.75	-0.119647	-0.345323	0.60465	0.997273	no
YFR041C	ERJ5	VI:237367-238255	EV.YAD	OE.YAD	OK	27.9205	26.8068	-0.0587266	-0.160197	0.78205	0.997273	no
YML130C	ERO1	XIII:11482-13174	EV.YAD	OE.YAD	OK	42.7381	41.3572	-0.0473841	-0.138982	0.8244	0.997273	no
YAR002C-A	ERP1	I:154064-154724	EV.YAD	OE.YAD	OK	453.892	430.01	-0.0779806	-0.187748	0.75855	0.997273	no
YAL007C	ERP2	I:137697-138345	EV.YAD	OE.YAD	OK	124.849	94.8277	-0.396806	-1.02116	0.0757	0.881584	no
YDL018C	ERP3	IV:422832-423510	EV.YAD	OE.YAD	OK	28.1264	23.7523	-0.243857	-0.670889	0.27765	0.997273	no
YOR016C	ERP4	XV:360460-361084	EV.YAD	OE.YAD	OK	101.001	107.501	0.0899733	0.249747	0.68195	0.997273	no
YHR110W	ERP5	VIII:332281-332920	EV.YAD	OE.YAD	OK	53.7645	47.794	-0.169824	-0.514351	0.43955	0.997273	no
YGL002W	ERP6	VII:494516-495167	EV.YAD	OE.YAD	OK	46.3504	42.0303	-0.141151	-0.404383	0.51045	0.997273	no
YOR393W	ERR1	XV:1080275-1081589	EV.YAD	OE.YAD	NOTEST	0	0	0	0	1	1	no
YPL281C	ERR2	XVI:9556-10870	EV.YAD	OE.YAD	NOTEST	0	0	0	0	1	1	no
YMR323W	ERR3	XIII:920087-921401	EV.YAD	OE.YAD	NOTEST	0.111299	0.315633	1.50381	0	1	1	no
YCR075C	ERS1	III:248032-248815	EV.YAD	OE.YAD	OK	31.7539	28.6828	-0.146749	-0.454662	0.49475	0.997273	no
YBR239C	ERT1	II:698353-699943	EV.YAD	OE.YAD	OK	6.84824	5.62763	-0.283207	-0.821471	0.1976	0.987753	no
YGR029W	ERV1	VII:543552-544205	EV.YAD	OE.YAD	OK	36.2043	30.2866	-0.257482	-0.727572	0.22395	0.997273	no
YGL054C	ERV14	VII:400870-401287	EV.YAD	OE.YAD	OK	229.246	235.328	0.0377772	0.11073	0.8584	0.997273	no
YBR210W	ERV15	II:645549-645978	EV.YAD	OE.YAD	OK	76.1167	66.2304	-0.200718	-0.553865	0.34825	0.997273	no
YPR037C	ERV2	XVI:646447-648375	EV.YAD	OE.YAD	OK	13.7093	11.4733	-0.256876	-0.501391	0.484	0.997273	no
YML012W	ERV25	XIII:246115-246751	EV.YAD	OE.YAD	OK	128.001	100.052	-0.355403	-0.99771	0.11435	0.959035	no
YGR284C	ERV29	VII:1060657-1061590	EV.YAD	OE.YAD	OK	334.966	343.87	0.0378513	0.0902287	0.8778	0.997273	no
YML067C	ERV41	XIII:139062-140214	EV.YAD	OE.YAD	OK	52.8973	44.7356	-0.24177	-0.738725	0.26485	0.997273	no
YAL042W	ERV46	I:61230-62563	EV.YAD	OE.YAD	OK	107.696	97.3925	-0.145076	-0.385826	0.5664	0.997273	no
YOR244W	ESA1	XV:792530-793868	EV.YAD	OE.YAD	OK	22.5139	23.1076	0.0375481	0.111477	0.8613	0.997273	no
YNL125C	ESBP6	XIV:390145-392167	EV.YAD	OE.YAD	OK	22.328	27.3803	0.294279	0.907777	0.17605	0.984167	no
YMR219W	ESC1	XIII:707132-712109	EV.YAD	OE.YAD	OK	10.4364	10.0513	-0.0542419	-0.189631	0.79955	0.997273	no
YDR363W	ESC2	IV:1199182-1200553	EV.YAD	OE.YAD	OK	10.7281	9.71642	-0.142896	-0.415484	0.5115	0.997273	no
YOL017W	ESC8	XV:292528-294673	EV.YAD	OE.YAD	OK	4.89964	4.5354	-0.111446	-0.308013	0.61815	0.997273	no
YDR365C	ESF1	IV:1204496-1206383	EV.YAD	OE.YAD	OK	37.2166	27.164	-0.454252	-1.2033	0.05065	0.838337	no
YNR054C	ESF2	XIV:723355-724306	EV.YAD	OE.YAD	OK	7.28042	6.91259	-0.0747957	-0.181701	0.74765	0.997273	no
YGR098C	ESP1	VII:682565-687458	EV.YAD	OE.YAD	OK	18.6292	17.8405	-0.0624071	-0.160556	0.77735	0.997273	no
YJR017C	ESS1	X:466520-467148	EV.YAD	OE.YAD	OK	28.1685	28.1006	-0.00347755	-0.00814625	0.9871	0.9978	no
YLR233C	EST1	XII:607424-609524	EV.YAD	OE.YAD	OK	8.90847	10.7268	0.26797	0.756234	0.2096	0.992837	no
YLR318W	EST2	XII:766541-769196	EV.YAD	OE.YAD	OK	3.93876	3.57194	-0.141033	-0.381722	0.52375	0.997273	no
YIL009C-A	EST3	IX:335665-336212	EV.YAD	OE.YAD	OK	33.6541	24.9231	-0.4333	-1.17116	0.0483	0.819997	no
YHL010C	ETP1	VIII:81963-83721	EV.YAD	OE.YAD	OK	9.17621	8.84921	-0.0523492	-0.168104	0.80675	0.997273	no
YBR026C	ETR1	II:292876-294019	EV.YAD	OE.YAD	OK	45.7588	48.7915	0.0925821	0.286784	0.67415	0.997273	no
YOR051C	ETT1	XV:424845-426084	EV.YAD	OE.YAD	OK	60.5871	54.8762	-0.14283	-0.385313	0.5159	0.997273	no
YDR518W	EUG1	IV:1478607-1480161	EV.YAD	OE.YAD	OK	25.5443	21.7093	-0.23469	-0.773937	0.2762	0.997273	no
YLR300W	EXG1	XII:728954-730301	EV.YAD	OE.YAD	OK	1686.33	1287.92	-0.388849	-0.966962	0.1367	0.970067	no
YDR261C	EXG2	IV:977520-979209	EV.YAD	OE.YAD	OK	38.9145	30.834	-0.335786	-0.922561	0.12785	0.970067	no
YOR033C	EXO1	XV:392415-394524	EV.YAD	OE.YAD	OK	12.1916	11.0349	-0.143816	-0.461421	0.4946	0.997273	no
YBR163W	EXO5	II:565722-567480	EV.YAD	OE.YAD	OK	19.8524	20.3256	0.033984	0.0926641	0.8701	0.997273	no
YJL085W	EXO70	X:270001-274698	EV.YAD	OE.YAD	OK	9.42431	7.14962	-0.398519	-0.728718	0.26215	0.997273	no
YBR102C	EXO84	II:445061-447323	EV.YAD	OE.YAD	OK	15.5363	16.3289	0.0717779	0.217535	0.73485	0.997273	no
YOR317W	FAA1	XV:909342-911445	EV.YAD	OE.YAD	OK	129.135	121.612	-0.0865876	-0.241123	0.73185	0.997273	no
YER015W	FAA2	V:182599-186775	EV.YAD	OE.YAD	OK	8.25894	7.07005	-0.224235	-0.354941	0.56895	0.997273	no
YIL009W	FAA3	IX:339343-341428	EV.YAD	OE.YAD	OK	15.1864	12.5434	-0.275851	-0.805636	0.1866	0.984167	no
YMR246W	FAA4	XIII:759806-761891	EV.YAD	OE.YAD	OK	65.6718	70.2521	0.0972668	0.218641	0.70425	0.997273	no
YFR019W	FAB1	VI:184501-191338	EV.YAD	OE.YAD	OK	9.62058	8.31687	-0.210082	-0.550511	0.36145	0.997273	no
YDL045C	FAD1	IV:372687-373608	EV.YAD	OE.YAD	OK	16.3904	16.4994	0.00956955	0.026596	0.9656	0.997273	no
YIL019W	FAF1	IX:315092-316133	EV.YAD	OE.YAD	OK	6.42016	4.95648	-0.373291	-0.825887	0.12925	0.970067	no
YDR021W	FAL1	IV:486803-488003	EV.YAD	OE.YAD	OK	9.01533	6.00862	-0.585347	-1.38129	0.016	0.622133	no
YNL023C	FAP1	XIV:588262-591160	EV.YAD	OE.YAD	OK	8.96727	7.85841	-0.19043	-0.580727	0.37155	0.997273	no
YDL166C	FAP7	IV:163448-164042	EV.YAD	OE.YAD	OK	21.9372	19.6133	-0.161547	-0.415902	0.47315	0.997273	no
YJL157C	FAR1	X:123835-126328	EV.YAD	OE.YAD	OK	48.3138	30.4355	-0.66668	-1.56771	0.0076	0.470315	no
YLR238W	FAR10	XII:614754-616191	EV.YAD	OE.YAD	OK	7.09817	5.75992	-0.301397	-0.841686	0.17645	0.984167	no
YNL127W	FAR11	XIV:383986-386848	EV.YAD	OE.YAD	OK	10.4621	9.7655	-0.0994021	-0.281916	0.6372	0.997273	no
YMR052W	FAR3	XIII:379585-382898	EV.YAD	OE.YAD	OK	3.64547	5.10294	0.485226	0.382066	0.5276	0.997273	no
YFR008W	FAR7	VI:160534-161200	EV.YAD	OE.YAD	OK	4.90964	2.97684	-0.721837	-2.514	0.0118	0.567909	no
YMR029C	FAR8	XIII:328659-330231	EV.YAD	OE.YAD	OK	25.8074	26.7355	0.0509712	0.139306	0.82035	0.997273	no
YKL182W	FAS1	XI:100670-106826	EV.YAD	OE.YAD	OK	1000.24	978.898	-0.0311152	-0.0701717	0.9076	0.997273	no
YPL231W	FAS2	XVI:108651-114315	EV.YAD	OE.YAD	OK	669.264	722.622	0.110666	0.26907	0.6823	0.997273	no
YBR041W	FAT1	II:318265-320275	EV.YAD	OE.YAD	OK	53.9426	56.516	0.0672349	0.188748	0.77095	0.997273	no
YER183C	FAU1	V:553333-553969	EV.YAD	OE.YAD	OK	24.1699	19.7365	-0.29234	-0.902052	0.1843	0.984167	no
YKL060C	FBA1	XI:326407-327487	EV.YAD	OE.YAD	OK	12844.3	13709.4	0.0940349	0.265485	0.7115	0.997273	no
YLR377C	FBP1	XII:873745-874792	EV.YAD	OE.YAD	OK	8.5077	8.70766	0.0335165	0.0905358	0.88295	0.997273	no
YJL155C	FBP26	X:129284-130643	EV.YAD	OE.YAD	OK	12.2654	13.4424	0.132202	0.374347	0.5579	0.997273	no
YDR339C	FCF1	IV:1149950-1150520	EV.YAD	OE.YAD	OK	53.8909	46.3843	-0.216405	-0.561694	0.3191	0.997273	no
YLR051C	FCF2	XII:246323-246977	EV.YAD	OE.YAD	OK	33.3003	32.1121	-0.0524175	-0.134964	0.81515	0.997273	no
YKR016W	FCJ1	XI:469716-471339	EV.YAD	OE.YAD	OK	20.9156	21.1718	0.0175667	0.0502689	0.93605	0.997273	no
YMR277W	FCP1	XIII:820255-822454	EV.YAD	OE.YAD	OK	15.4035	11.7655	-0.388691	-1.08704	0.07055	0.867132	no
YPR062W	FCY1	XVI:677164-677641	EV.YAD	OE.YAD	OK	34.1155	30.7156	-0.151455	-0.413233	0.47375	0.997273	no
YER056C	FCY2	V:266511-268113	EV.YAD	OE.YAD	OK	429.585	336.591	-0.351947	-0.757299	0.18125	0.984167	no
YER060W	FCY21	V:274566-276153	EV.YAD	OE.YAD	OK	19.5443	20.2129	0.0485343	0.138484	0.8199	0.997273	no
YER060W-A	FCY22	V:276571-278164	EV.YAD	OE.YAD	OK	10.6489	8.85941	-0.265425	-0.730847	0.21535	0.996834	no
YDR539W	FDC1	IV:1512093-1513605	EV.YAD	OE.YAD	OK	27.8269	19.3428	-0.524688	-1.53473	0.01195	0.568428	no
YOR388C	FDH1	XV:1071792-1072923	EV.YAD	OE.YAD	NOTEST	0.133416	0.376241	1.49573	0	1	1	no
YPL275W	FDH2	XVI:17947-19079	EV.YAD	OE.YAD	OK	3.05778	2.12	-0.528417	-0.918221	0.14415	0.970067	no
YCR034W	FEN1	III:190591-191635	EV.YAD	OE.YAD	OK	181.974	153.888	-0.241847	-0.567769	0.3222	0.997273	no
YCR028C	FEN2	III:170885-172424	EV.YAD	OE.YAD	OK	34.6094	26.6063	-0.379394	-1.01011	0.08365	0.896109	no
YBR101C	FES1	II:443820-444693	EV.YAD	OE.YAD	OK	37.0403	32.2739	-0.198729	-0.576095	0.34235	0.997273	no
YMR058W	FET3	XIII:388821-390732	EV.YAD	OE.YAD	OK	547.605	492.862	-0.151952	-0.367376	0.57445	0.997273	no
YMR319C	FET4	XIII:912879-914538	EV.YAD	OE.YAD	OK	34.4888	33.3369	-0.0490107	-0.119169	0.84805	0.997273	no
YFL041W	FET5	VI:49138-51007	EV.YAD	OE.YAD	OK	37.6513	31.6066	-0.252476	-0.71098	0.2594	0.997273	no
YPR104C	FHL1	XVI:733622-736433	EV.YAD	OE.YAD	OK	13.4347	11.0204	-0.285787	-0.923811	0.18965	0.984366	no
YGR131W	FHN1	VII:754725-755250	EV.YAD	OE.YAD	OK	6.25334	4.59823	-0.443547	-0.888833	0.1371	0.970067	no
YBR040W	FIG1	II:316967-317864	EV.YAD	OE.YAD	OK	1.91276	1.60909	-0.249415	-0.365354	0.5439	0.997273	no
YCR089W	FIG2	III:267433-272263	EV.YAD	OE.YAD	OK	18.9253	9.57366	-0.983173	-1.60607	0.00395	0.322786	no
YNL325C	FIG4	XIV:28738-31445	EV.YAD	OE.YAD	OK	5.7691	5.19711	-0.150638	-0.391631	0.4991	0.997273	no
YDR130C	FIN1	IV:715746-716622	EV.YAD	OE.YAD	OK	9.99426	8.47223	-0.238358	-0.66392	0.2843	0.997273	no
YJR093C	FIP1	X:603219-604203	EV.YAD	OE.YAD	OK	12.3869	11.0832	-0.160446	-0.456835	0.4641	0.997273	no
YER032W	FIR1	V:215062-217693	EV.YAD	OE.YAD	OK	14.9293	15.0722	0.0137466	0.0436937	0.9472	0.997273	no
YIL065C	FIS1	IX:241307-241775	EV.YAD	OE.YAD	OK	17.6682	13.6122	-0.376252	-1.11063	0.1029	0.926152	no
YDR534C	FIT1	IV:1503313-1504900	EV.YAD	OE.YAD	OK	2.63489	2.29819	-0.197245	-0.50476	0.40415	0.997273	no
YOR383C	FIT3	XV:1060440-1061055	EV.YAD	OE.YAD	OK	25.6308	20.1973	-0.343715	-1.10915	0.11085	0.9484	no
YIL131C	FKH1	IX:100780-102235	EV.YAD	OE.YAD	OK	12.8489	10.8716	-0.241085	-0.700878	0.26115	0.997273	no
YNL068C	FKH2	XIV:495700-498289	EV.YAD	OE.YAD	OK	8.04079	8.43477	0.0690122	0.226296	0.74565	0.997273	no
YLR342W	FKS1	XII:809996-815627	EV.YAD	OE.YAD	OK	602.553	595.994	-0.0157912	-0.0372728	0.95235	0.997273	no
YMR306W	FKS3	XIII:881158-886572	EV.YAD	OE.YAD	OK	2.64491	2.35296	-0.168746	-0.436516	0.45625	0.997273	no
YPL221W	FLC1	XVI:133042-135424	EV.YAD	OE.YAD	OK	56.4981	55.2895	-0.0311979	-0.0896586	0.8985	0.997273	no
YAL053W	FLC2	I:45898-48250	EV.YAD	OE.YAD	OK	73.7759	69.8916	-0.0780305	-0.214797	0.7565	0.997273	no
YGL139W	FLC3	VII:245715-248124	EV.YAD	OE.YAD	OK	33.2948	32.8308	-0.0202473	-0.0548207	0.92685	0.997273	no
YLR404W	FLD1	XII:928742-929600	EV.YAD	OE.YAD	OK	23.6994	24.254	0.0333698	0.0992764	0.8786	0.997273	no
YAR050W	FLO1	I:203402-208016	EV.YAD	OE.YAD	OK	1.57621	1.24132	-0.344588	-0.990749	0.1239	0.968148	no
YKR102W	FLO10	XI:646355-649865	EV.YAD	OE.YAD	OK	4.93234	4.52071	-0.12572	-0.381259	0.56055	0.997273	no
YHR211W	FLO5	VIII:525391-528619	EV.YAD	OE.YAD	OK	3.86804	2.78492	-0.473968	-1.41878	0.02615	0.675952	no
YER109C	FLO8	V:375214-377614	EV.YAD	OE.YAD	OK	12.4858	9.48443	-0.396661	-1.45218	0.0642	0.859687	no
YAL063C	FLO9	I:23999-27968	EV.YAD	OE.YAD	OK	1.65917	1.04122	-0.672184	-1.87291	0.00425	0.342602	no
YBR008C	FLR1	II:252562-254209	EV.YAD	OE.YAD	OK	6.64727	5.12639	-0.374818	-1.0066	0.0952	0.921786	no
YIL134W	FLX1	IX:97394-98330	EV.YAD	OE.YAD	OK	14.615	11.3577	-0.363785	-1.22424	0.09065	0.914833	no
YIL098C	FMC1	IX:179771-180239	EV.YAD	OE.YAD	OK	22.5853	20.497	-0.139974	-0.35535	0.54795	0.997273	no
YDR236C	FMN1	IV:935235-935892	EV.YAD	OE.YAD	OK	36.9253	27.7303	-0.413145	-1.38593	0.05245	0.840791	no
YHR176W	FMO1	VIII:454228-455527	EV.YAD	OE.YAD	OK	8.39307	8.3991	0.00103578	0.0029454	0.9939	0.9978	no
YER182W	FMP10	V:552524-553259	EV.YAD	OE.YAD	OK	8.12557	8.03723	-0.0157702	-0.0443181	0.93955	0.997273	no
YDR070C	FMP16	IV:588097-588379	EV.YAD	OE.YAD	OK	37.8051	33.9555	-0.154935	-0.366653	0.55215	0.997273	no
YBR269C	FMP21	II:742159-742576	EV.YAD	OE.YAD	OK	57.8136	73.8396	0.352987	1.09539	0.09605	0.921786	no
YBR047W	FMP23	II:331832-332360	EV.YAD	OE.YAD	OK	10.4011	14.7199	0.501028	1.14972	0.05225	0.840791	no
YLR077W	FMP25	XII:283871-285623	EV.YAD	OE.YAD	OK	10.0377	8.86425	-0.179357	-0.542372	0.4022	0.997273	no
YLR454W	FMP27	XII:1043997-1051884	EV.YAD	OE.YAD	OK	20.6303	20.8064	0.0122583	0.0288757	0.96185	0.997273	no
YPL103C	FMP30	XVI:357999-359406	EV.YAD	OE.YAD	OK	8.74989	7.43573	-0.234791	-0.701233	0.2753	0.997273	no
YFL046W	FMP32	VI:42814-43438	EV.YAD	OE.YAD	OK	20.631	17.9813	-0.198317	-0.543949	0.37195	0.997273	no
YJL161W	FMP33	X:117244-117787	EV.YAD	OE.YAD	OK	10.2882	10.071	-0.030782	-0.0731503	0.8993	0.997273	no
YGL080W	FMP37	VII:358635-359028	EV.YAD	OE.YAD	OK	60.5493	50.3405	-0.26639	-0.771223	0.2248	0.997273	no
YPL222W	FMP40	XVI:130161-132228	EV.YAD	OE.YAD	OK	4.31609	5.00278	0.213004	0.604663	0.47675	0.997273	no
YNL168C	FMP41	XIV:318029-318809	EV.YAD	OE.YAD	OK	48.1423	42.1913	-0.190359	-0.552787	0.3759	0.997273	no
YGR243W	FMP43	VII:977335-977776	EV.YAD	OE.YAD	OK	6.33161	5.88801	-0.104792	-0.240822	0.6988	0.997273	no
YDL222C	FMP45	IV:60871-61801	EV.YAD	OE.YAD	OK	5.23317	3.84607	-0.444298	-1.44134	0.0704	0.867132	no
YKR049C	FMP46	XI:526829-527231	EV.YAD	OE.YAD	OK	19.1882	25.1845	0.392318	1.10775	0.0854	0.899004	no
YGR052W	FMP48	VII:593595-594705	EV.YAD	OE.YAD	OK	5.62355	5.35711	-0.0700286	-0.148264	0.7881	0.997273	no
YER004W	FMP52	V:159579-160275	EV.YAD	OE.YAD	OK	149.481	169.815	0.184	0.554663	0.44155	0.997273	no
YMR020W	FMS1	XIII:315376-316903	EV.YAD	OE.YAD	OK	14.4488	10.4606	-0.465982	-1.38502	0.03295	0.73512	no
YBL013W	FMT1	II:202055-203261	EV.YAD	OE.YAD	OK	7.26017	6.07207	-0.257816	-0.873327	0.2452	0.997273	no
YDR110W	FOB1	IV:676101-677802	EV.YAD	OE.YAD	OK	9.99043	8.39394	-0.251199	-0.693533	0.2377	0.997273	no
YNL256W	FOL1	XIV:164622-167097	EV.YAD	OE.YAD	OK	37.1145	32.8583	-0.175727	-0.42639	0.46435	0.997273	no
YGR267C	FOL2	VII:1025003-1025735	EV.YAD	OE.YAD	OK	132.626	127.691	-0.0547063	-0.148909	0.8023	0.997273	no
YMR113W	FOL3	XIII:494998-496282	EV.YAD	OE.YAD	OK	12.7717	11.5156	-0.149363	-0.452887	0.48445	0.997273	no
YKR009C	FOX2	XI:454351-457054	EV.YAD	OE.YAD	OK	4.95764	3.89526	-0.347934	-1.1209	0.10335	0.926152	no
YNR047W	FPK1	XIV:708522-711204	EV.YAD	OE.YAD	OK	22.5788	21.5137	-0.0697102	-0.195408	0.7598	0.997273	no
YNL135C	FPR1	XIV:371881-372226	EV.YAD	OE.YAD	OK	710.278	597.786	-0.248754	-0.604324	0.30395	0.997273	no
YDR519W	FPR2	IV:1480424-1480832	EV.YAD	OE.YAD	OK	135.333	124.459	-0.120842	-0.330468	0.56625	0.997273	no
YML074C	FPR3	XIII:120088-121324	EV.YAD	OE.YAD	OK	33.4094	25.457	-0.392194	-1.72853	0.0679	0.867042	no
YLR449W	FPR4	XII:1030833-1032012	EV.YAD	OE.YAD	OK	33.9625	34.5398	0.0243181	0.0616388	0.9156	0.997273	no
YLL043W	FPS1	XII:49937-51947	EV.YAD	OE.YAD	OK	18.6895	15.4817	-0.271668	-0.791408	0.21365	0.993758	no
YLL029W	FRA1	XII:81460-83710	EV.YAD	OE.YAD	OK	24.0424	21.8548	-0.137629	-0.439412	0.5305	0.997273	no
YGL220W	FRA2	VII:82373-82736	EV.YAD	OE.YAD	OK	142.363	136.876	-0.0567044	-0.161524	0.78985	0.997273	no
YLR214W	FRE1	XII:568566-570627	EV.YAD	OE.YAD	OK	4.96749	3.89968	-0.349161	-0.925727	0.1287	0.970067	no
YKL220C	FRE2	XI:9090-11226	EV.YAD	OE.YAD	OK	2.96704	2.91262	-0.026708	-0.0691597	0.90985	0.997273	no
YOR381W	FRE3	XV:1055544-1057680	EV.YAD	OE.YAD	OK	6.37097	3.90751	-0.705264	-2.03511	0.00165	0.19122	no
YNR060W	FRE4	XIV:739950-742110	EV.YAD	OE.YAD	OK	6.49964	5.57936	-0.220259	-0.66124	0.3133	0.997273	no
YOR384W	FRE5	XV:1061563-1063648	EV.YAD	OE.YAD	OK	20.5098	18.1471	-0.176575	-0.709107	0.41885	0.997273	no
YLL051C	FRE6	XII:37332-39471	EV.YAD	OE.YAD	OK	55.5594	52.3678	-0.0853509	-0.205201	0.723	0.997273	no
YOL152W	FRE7	XV:40747-42610	EV.YAD	OE.YAD	OK	3.59075	2.84405	-0.336341	-0.968967	0.1509	0.970067	no
YLR047C	FRE8	XII:239346-241407	EV.YAD	OE.YAD	OK	23.6172	24.1266	0.0307844	0.0830742	0.89385	0.997273	no
YPL141C	FRK1	XVI:283463-286061	EV.YAD	OE.YAD	OK	12.5208	12.5298	0.00104436	0.00376195	0.997	0.99819	no
YCL026C-A	FRM2	III:74703-75285	EV.YAD	OE.YAD	OK	2.38794	2.12954	-0.165223	-0.283261	0.6344	0.997273	no
YDR373W	FRQ1	IV:1222758-1223331	EV.YAD	OE.YAD	OK	68.3906	66.9855	-0.0299481	-0.130718	0.887	0.997273	no
YLR060W	FRS1	XII:260978-262766	EV.YAD	OE.YAD	OK	139.842	142.226	0.0243857	0.0592194	0.92055	0.997273	no
YFL022C	FRS2	VI:93498-95010	EV.YAD	OE.YAD	OK	95.5487	91.8139	-0.057524	-0.137023	0.81245	0.997273	no
YOR324C	FRT1	XV:923231-925050	EV.YAD	OE.YAD	OK	13.3951	10.999	-0.284336	-0.730988	0.27945	0.997273	no
YAL028W	FRT2	I:92899-94486	EV.YAD	OE.YAD	OK	6.04059	7.72763	0.355336	1.10788	0.1235	0.968148	no
YOR271C	FSF1	XV:831058-832042	EV.YAD	OE.YAD	OK	58.1346	57.4111	-0.0180666	-0.0508356	0.93735	0.997273	no
YHR049W	FSH1	VIII:206461-207193	EV.YAD	OE.YAD	OK	93.8001	71.886	-0.383879	-1.02091	0.07615	0.881584	no
YMR222C	FSH2	XIII:715637-716309	EV.YAD	OE.YAD	OK	41.8726	36.4354	-0.200665	-0.623868	0.34895	0.997273	no
YOR280C	FSH3	XV:844991-845792	EV.YAD	OE.YAD	OK	14.4177	12.8787	-0.162858	-0.446154	0.4582	0.997273	no
YBR207W	FTH1	II:635145-636543	EV.YAD	OE.YAD	OK	41.041	41.2525	0.00741805	0.0210582	0.97195	0.997273	no
YER145C	FTR1	V:460525-461740	EV.YAD	OE.YAD	OK	117.073	101.731	-0.202645	-0.586873	0.4044	0.997273	no
YBL042C	FUI1	II:138340-140260	EV.YAD	OE.YAD	OK	33.8248	19.8646	-0.767883	-1.80522	0.00275	0.257772	no
YPL262W	FUM1	XVI:47335-48802	EV.YAD	OE.YAD	OK	94.7342	92.5621	-0.0334647	-0.0907859	0.89015	0.997273	no
YAL035W	FUN12	I:76426-79435	EV.YAD	OE.YAD	OK	91.107	87.228	-0.0627699	-0.158085	0.8005	0.997273	no
YAL008W	FUN14	I:136913-137510	EV.YAD	OE.YAD	OK	18.3594	15.0933	-0.282612	-0.954125	0.21045	0.992837	no
YAL034C	FUN19	I:80709-81951	EV.YAD	OE.YAD	OK	14.234	12.3538	-0.204385	-0.628595	0.34405	0.997273	no
YAL022C	FUN26	I:108876-110430	EV.YAD	OE.YAD	OK	36.3133	27.4065	-0.405982	-1.47185	0.0661	0.865136	no
YAL019W	FUN30	I:114918-118314	EV.YAD	OE.YAD	OK	16.3265	16.5233	0.0172821	0.0494159	0.93745	0.997273	no
YHR128W	FUR1	VIII:362114-362765	EV.YAD	OE.YAD	OK	91.9844	64.7302	-0.506951	-1.26905	0.02645	0.676919	no
YBR021W	FUR4	II:281442-283344	EV.YAD	OE.YAD	OK	23.3654	16.3239	-0.517386	-1.29377	0.0253	0.675952	no
YMR232W	FUS2	XIII:736925-738959	EV.YAD	OE.YAD	OK	4.87017	4.2249	-0.205056	-0.482064	0.3979	0.997273	no
YBL016W	FUS3	II:192450-193512	EV.YAD	OE.YAD	OK	13.7302	9.82817	-0.482361	-1.12606	0.04065	0.778087	no
YDR024W	FYV1	IV:491016-491502	EV.YAD	OE.YAD	NOTEST	0.413619	0.662516	0.679651	0	1	1	no
YIL097W	FYV10	IX:180426-181977	EV.YAD	OE.YAD	OK	9.09447	9.21159	0.0184592	0.0486425	0.9335	0.997273	no
YOR183W	FYV12	XV:678871-679261	EV.YAD	OE.YAD	OK	0.622389	1.06512	0.775128	0.52049	0.3138	0.997273	no
YHR059W	FYV4	VIII:220107-220500	EV.YAD	OE.YAD	OK	28.6049	25.5886	-0.160758	-0.472161	0.48885	0.997273	no
YCL058C	FYV5	III:23522-23981	EV.YAD	OE.YAD	OK	18.2544	17.0126	-0.101643	-0.249256	0.67775	0.997273	no
YNL133C	FYV6	XIV:374170-374692	EV.YAD	OE.YAD	OK	16.5752	17.6019	0.0867115	0.22223	0.703	0.997273	no
YLR068W	FYV7	XII:271007-271463	EV.YAD	OE.YAD	OK	13.8809	11.6273	-0.255591	-0.580431	0.32335	0.997273	no
YGR196C	FYV8	VII:889732-892186	EV.YAD	OE.YAD	OK	10.7211	9.13354	-0.231204	-0.672747	0.2762	0.997273	no
YGL254W	FZF1	VII:22303-23203	EV.YAD	OE.YAD	OK	10.6788	9.49243	-0.169899	-0.446374	0.4463	0.997273	no
YBR179C	FZO1	II:586546-589114	EV.YAD	OE.YAD	OK	14.5606	13.0851	-0.154142	-0.426216	0.4706	0.997273	no
YLR088W	GAA1	XII:316106-317951	EV.YAD	OE.YAD	OK	37.3597	29.3685	-0.347211	-0.910671	0.1166	0.964018	no
YLR459W	GAB1	XII:1057333-1058518	EV.YAD	OE.YAD	OK	48.9942	37.7885	-0.374665	-1.02195	0.0871	0.902724	no
YOR178C	GAC1	XV:667859-670241	EV.YAD	OE.YAD	OK	8.15555	9.83729	0.270478	0.762763	0.2203	0.997273	no
YMR250W	GAD1	XIII:770800-772558	EV.YAD	OE.YAD	OK	18.1838	21.8819	0.267083	0.802022	0.2859	0.997273	no
YBR020W	GAL1	II:279020-280607	EV.YAD	OE.YAD	OK	6.56696	4.63845	-0.501582	-1.45033	0.02525	0.675952	no
YBR019C	GAL10	II:276252-278352	EV.YAD	OE.YAD	OK	14.4366	11.9233	-0.275942	-0.996532	0.2001	0.987753	no
YOL051W	GAL11	XV:234939-238202	EV.YAD	OE.YAD	OK	10.0318	8.43111	-0.25079	-0.645582	0.27975	0.997273	no
YLR081W	GAL2	XII:290211-291936	EV.YAD	OE.YAD	OK	0.980755	1.13727	0.213615	0.457247	0.47425	0.997273	no
YDR009W	GAL3	IV:463433-464996	EV.YAD	OE.YAD	OK	1.56652	1.6625	0.0857892	0.214054	0.7481	0.997273	no
YPL248C	GAL4	XVI:79710-82356	EV.YAD	OE.YAD	OK	6.71023	5.6867	-0.23877	-0.707852	0.25465	0.997273	no
YBR018C	GAL7	II:274426-275527	EV.YAD	OE.YAD	OK	1.28433	1.02637	-0.323465	-0.5773	0.38425	0.997273	no
YML051W	GAL80	XIII:171593-172901	EV.YAD	OE.YAD	OK	75.0275	66.453	-0.175086	-0.509182	0.4346	0.997273	no
YER027C	GAL83	V:208978-210232	EV.YAD	OE.YAD	OK	18.0698	18.0058	-0.00511649	-0.0170238	0.9797	0.997273	no
YKR039W	GAP1	XI:515062-516871	EV.YAD	OE.YAD	OK	1010.89	1025.81	0.0211388	0.0455203	0.93505	0.997273	no
YHR089C	GAR1	VIII:282680-283298	EV.YAD	OE.YAD	OK	58.4539	44.0528	-0.408068	-0.960612	0.0913	0.914833	no
YMR307W	GAS1	XIII:887002-888682	EV.YAD	OE.YAD	OK	1475.8	1254.77	-0.234069	-0.53544	0.38595	0.997273	no
YLR343W	GAS2	XII:816093-817761	EV.YAD	OE.YAD	OK	32.9274	20.1487	-0.708603	-2.06581	0.00145	0.181222	no
YMR215W	GAS3	XIII:696795-698370	EV.YAD	OE.YAD	OK	247.766	193.634	-0.355646	-0.810835	0.1622	0.984167	no
YOL132W	GAS4	XV:71299-72715	EV.YAD	OE.YAD	OK	2.14834	2.74617	0.354202	0.826946	0.16065	0.984167	no
YOL030W	GAS5	XV:268186-269641	EV.YAD	OE.YAD	OK	362.753	314.997	-0.203647	-0.456183	0.4293	0.997273	no
YFL021W	GAT1	VI:95760-97498	EV.YAD	OE.YAD	OK	73.3216	73.6971	0.00736976	0.0202697	0.97505	0.997273	no
YMR136W	GAT2	XIII:541198-542881	EV.YAD	OE.YAD	OK	32.6552	38.1261	0.223465	0.578897	0.35505	0.997273	no
YLR013W	GAT3	XII:171338-171764	EV.YAD	OE.YAD	NOTEST	0.128662	0.613721	2.25399	0	1	1	no
YIR013C	GAT4	IX:380018-380384	EV.YAD	OE.YAD	OK	0.831699	0.674172	-0.302943	-0.203381	0.76405	0.997273	no
YCL011C	GBP2	III:102074-103358	EV.YAD	OE.YAD	OK	51.9506	42.3298	-0.295469	-0.971343	0.18395	0.984167	no
YOR260W	GCD1	XV:813983-815720	EV.YAD	OE.YAD	OK	64.4075	63.9593	-0.0100754	-0.0242762	0.96535	0.997273	no
YNL062C	GCD10	XIV:508775-510212	EV.YAD	OE.YAD	OK	20.6234	17.2587	-0.256953	-0.66602	0.24285	0.997273	no
YER025W	GCD11	V:205250-206834	EV.YAD	OE.YAD	OK	114.051	106.012	-0.105457	-0.248025	0.66645	0.997273	no
YJL125C	GCD14	X:185527-186679	EV.YAD	OE.YAD	OK	12.1592	10.7221	-0.181471	-0.462572	0.42215	0.997273	no
YGR083C	GCD2	VII:644859-646815	EV.YAD	OE.YAD	OK	23.2832	22.0347	-0.0795137	-0.213561	0.70775	0.997273	no
YDR211W	GCD6	IV:884726-886865	EV.YAD	OE.YAD	OK	41.6527	40.236	-0.0499234	-0.127016	0.8269	0.997273	no
YLR291C	GCD7	XII:718316-719462	EV.YAD	OE.YAD	OK	47.9612	43.746	-0.132717	-0.353806	0.5493	0.997273	no
YGL195W	GCN1	VII:131524-139543	EV.YAD	OE.YAD	OK	131.712	121.346	-0.118267	-0.275197	0.6549	0.997273	no
YDR283C	GCN2	IV:1025069-1030049	EV.YAD	OE.YAD	OK	26.6518	24.9705	-0.0940074	-0.261409	0.6879	0.997273	no
YFR009W	GCN20	VI:162487-164746	EV.YAD	OE.YAD	OK	55.6374	49.8791	-0.15762	-0.37634	0.52505	0.997273	no
YKR026C	GCN3	XI:488737-489655	EV.YAD	OE.YAD	OK	20.4685	17.482	-0.227535	-0.659799	0.2902	0.997273	no
YEL009C	GCN4	V:138917-139763	EV.YAD	OE.YAD	OK	1015.56	1017.31	0.00248429	0.00547896	0.9922	0.9978	no
YGR252W	GCN5	VII:996868-998188	EV.YAD	OE.YAD	OK	16.9384	15.5098	-0.12712	-0.379335	0.54155	0.997273	no
YPL075W	GCR1	XVI:412253-415362	EV.YAD	OE.YAD	OK	31.2404	25.8798	-0.271585	-0.721386	0.24075	0.997273	no
YNL199C	GCR2	XIV:264925-266816	EV.YAD	OE.YAD	OK	12.1073	11.924	-0.0220079	-0.0645471	0.9154	0.997273	no
YDL226C	GCS1	IV:51114-52173	EV.YAD	OE.YAD	OK	24.4833	21.9857	-0.155233	-0.458332	0.467	0.997273	no
YDR019C	GCV1	IV:484162-485365	EV.YAD	OE.YAD	OK	94.0022	62.476	-0.589392	-1.24302	0.0313	0.720239	no
YMR189W	GCV2	XIII:637499-640604	EV.YAD	OE.YAD	OK	368.516	379.048	0.0406546	0.0977599	0.8861	0.997273	no
YAL044C	GCV3	I:57949-58462	EV.YAD	OE.YAD	OK	312.293	246.831	-0.339378	-0.95123	0.16665	0.984167	no
YOR120W	GCY1	XV:551113-552103	EV.YAD	OE.YAD	OK	10.2185	12.9593	0.342802	0.855684	0.20595	0.988921	no
YEL042W	GDA1	V:73770-75327	EV.YAD	OE.YAD	OK	129.815	125.835	-0.0449191	-0.124386	0.85695	0.997273	no
YPR184W	GDB1	XVI:902043-906654	EV.YAD	OE.YAD	OK	13.2179	16.1074	0.285225	0.848856	0.28135	0.997273	no
YPL110C	GDE1	XVI:341067-344739	EV.YAD	OE.YAD	OK	6.52307	4.03333	-0.693582	-1.9983	0.0007	0.123939	no
YOR375C	GDH1	XV:1041677-1043042	EV.YAD	OE.YAD	OK	778.055	1011.27	0.378227	0.878813	0.14905	0.970067	no
YDL215C	GDH2	IV:70639-73918	EV.YAD	OE.YAD	OK	39.709	42.6452	0.10292	0.25429	0.6701	0.997273	no
YAL062W	GDH3	I:31566-32940	EV.YAD	OE.YAD	OK	9.58504	9.60041	0.00231131	0.00719229	0.9904	0.9978	no
YER136W	GDI1	V:439615-440971	EV.YAD	OE.YAD	OK	116.125	133.221	0.198141	0.530897	0.40215	0.997273	no
YOR355W	GDS1	XV:1005136-1006705	EV.YAD	OE.YAD	OK	71.5698	58.7834	-0.283943	-0.706815	0.2167	0.997273	no
YBR187W	GDT1	II:602633-603476	EV.YAD	OE.YAD	OK	93.139	69.917	-0.413743	-1.21295	0.0866	0.899004	no
YJR031C	GEA1	X:486585-490812	EV.YAD	OE.YAD	OK	18.7871	18.8609	0.00566088	0.0161091	0.97685	0.997273	no
YEL022W	GEA2	V:111420-115800	EV.YAD	OE.YAD	OK	32.229	32.6568	0.0190239	0.0506268	0.93265	0.997273	no
YJR040W	GEF1	X:507745-510085	EV.YAD	OE.YAD	OK	22.5245	16.7062	-0.43111	-1.19479	0.0479	0.819997	no
YAL048C	GEM1	I:52800-54913	EV.YAD	OE.YAD	OK	10.2256	9.47324	-0.110255	-0.363489	0.62215	0.997273	no
YOR205C	GEP3	XV:725563-727234	EV.YAD	OE.YAD	OK	9.42235	8.98402	-0.0687255	-0.189153	0.74995	0.997273	no
YHR100C	GEP4	VIII:314115-314673	EV.YAD	OE.YAD	OK	47.3633	35.1787	-0.429067	-1.14077	0.04475	0.805753	no
YLR091W	GEP5	XII:322296-323178	EV.YAD	OE.YAD	OK	14.7229	15.6419	0.0873456	0.262194	0.68635	0.997273	no
YGL057C	GEP7	VII:394965-395829	EV.YAD	OE.YAD	OK	19.5514	17.577	-0.153583	-0.428242	0.47455	0.997273	no
YGL020C	GET1	VII:457162-457870	EV.YAD	OE.YAD	OK	31.7643	25.8068	-0.299657	-0.881911	0.15065	0.970067	no
YER083C	GET2	V:326173-327031	EV.YAD	OE.YAD	OK	91.5128	83.212	-0.137182	-0.36132	0.5592	0.997273	no
YDL100C	GET3	IV:282111-283176	EV.YAD	OE.YAD	OK	98.0332	105.221	0.102077	0.254055	0.67215	0.997273	no
YOR164C	GET4	XV:643393-644332	EV.YAD	OE.YAD	OK	49.4534	41.2733	-0.260861	-0.827676	0.224	0.997273	no
YCL073C	GEX1	III:6478-8326	EV.YAD	OE.YAD	NOTEST	0	0	0	0	1	1	no
YKR106W	GEX2	XI:661441-663289	EV.YAD	OE.YAD	NOTEST	0.769716	0.858021	0.156687	0	1	1	no
YKL104C	GFA1	XI:243219-245373	EV.YAD	OE.YAD	OK	122.273	117.281	-0.0601379	-0.144525	0.80825	0.997273	no
YMR255W	GFD1	XIII:778000-778567	EV.YAD	OE.YAD	OK	31.8291	26.4352	-0.267888	-0.723802	0.21175	0.992837	no
YDR358W	GGA1	IV:1190058-1191732	EV.YAD	OE.YAD	OK	10.7138	12.9892	0.277842	0.859887	0.2077	0.988921	no
YHR108W	GGA2	VIII:328302-330060	EV.YAD	OE.YAD	OK	63.4222	55.7889	-0.185009	-0.524163	0.4311	0.997273	no
YDL198C	GGC1	IV:103648-104551	EV.YAD	OE.YAD	OK	451.394	436.983	-0.0468098	-0.113446	0.858	0.997273	no
YHR061C	GIC1	VIII:221533-222478	EV.YAD	OE.YAD	OK	25.7898	22.9539	-0.168067	-0.465788	0.42995	0.997273	no
YDR309C	GIC2	IV:1079047-1080199	EV.YAD	OE.YAD	OK	54.806	48.1432	-0.187004	-0.562103	0.3819	0.997273	no
YCL039W	GID7	III:52644-54882	EV.YAD	OE.YAD	OK	13.9823	14.0862	0.0106764	0.0418927	0.9565	0.997273	no
YMR135C	GID8	XIII:538688-540444	EV.YAD	OE.YAD	OK	10.101	9.03686	-0.160609	-0.635551	0.46505	0.997273	no
YNL153C	GIM3	XIV:345668-346058	EV.YAD	OE.YAD	OK	57.2129	62.0903	0.118027	0.323609	0.57305	0.997273	no
YEL003W	GIM4	V:148175-148599	EV.YAD	OE.YAD	OK	135.182	102.916	-0.393445	-1.14945	0.07105	0.867132	no
YML094W	GIM5	XIII:82218-82849	EV.YAD	OE.YAD	OK	29.8227	27.9745	-0.0922961	-0.239256	0.6786	0.997273	no
YDR507C	GIN4	IV:1462357-1465786	EV.YAD	OE.YAD	OK	27.2879	24.8226	-0.136607	-0.439942	0.54985	0.997273	no
YBR045C	GIP1	II:328172-330092	EV.YAD	OE.YAD	OK	1.79604	2.60559	0.536792	1.52945	0.0434	0.794918	no
YER054C	GIP2	V:262051-263698	EV.YAD	OE.YAD	OK	3.29194	3.16008	-0.05898	-0.155388	0.80495	0.997273	no
YPL137C	GIP3	XVI:292816-296654	EV.YAD	OE.YAD	OK	32.2148	32.4407	0.0100815	0.0270987	0.96845	0.997273	no
YAL031C	GIP4	I:84668-87031	EV.YAD	OE.YAD	OK	15.3351	14.371	-0.0936723	-0.296367	0.66075	0.997273	no
YDR152W	GIR2	IV:765705-766503	EV.YAD	OE.YAD	OK	36.805	35.9388	-0.0343598	-0.109684	0.8689	0.997273	no
YDR096W	GIS1	IV:637138-639823	EV.YAD	OE.YAD	OK	24.5291	28.7234	0.227734	0.720535	0.3147	0.997273	no
YNL255C	GIS2	XIV:167328-167790	EV.YAD	OE.YAD	OK	281.258	217.294	-0.372242	-0.87579	0.13175	0.970067	no
YLR094C	GIS3	XII:327729-329238	EV.YAD	OE.YAD	OK	8.37116	7.71474	-0.117809	-0.381522	0.586	0.997273	no
YML006C	GIS4	XIII:256091-258416	EV.YAD	OE.YAD	OK	10.8069	9.19863	-0.232468	-0.646069	0.2653	0.997273	no
YCR098C	GIT1	III:297048-298605	EV.YAD	OE.YAD	OK	1.3963	2.65669	0.928023	2.00153	0.00105	0.155644	no
YEL011W	GLC3	V:133119-135234	EV.YAD	OE.YAD	OK	28.4484	39.1223	0.459643	1.34655	0.0691	0.867132	no
YER133W	GLC7	V:432494-433958	EV.YAD	OE.YAD	OK	172.235	174.105	0.0155736	0.0400873	0.9442	0.997273	no
YMR311C	GLC8	XIII:896913-897603	EV.YAD	OE.YAD	OK	28.4581	26.4591	-0.105075	-0.340172	0.61885	0.997273	no
YDL207W	GLE1	IV:88247-89864	EV.YAD	OE.YAD	OK	18.1848	15.4686	-0.233391	-0.772108	0.2634	0.997273	no
YER107C	GLE2	V:373447-374714	EV.YAD	OE.YAD	OK	16.9348	15.2923	-0.147186	-0.410008	0.52275	0.997273	no
YKR058W	GLG1	XI:552769-554620	EV.YAD	OE.YAD	OK	12.1962	10.0593	-0.277903	-0.733177	0.2025	0.987753	no
YJL137C	GLG2	X:154984-156127	EV.YAD	OE.YAD	OK	13.3432	11.5233	-0.211543	-0.597053	0.3301	0.997273	no
YCL040W	GLK1	III:48652-52340	EV.YAD	OE.YAD	OK	564.832	618.617	0.131226	0.21171	0.86225	0.997273	no
YPR035W	GLN1	XVI:642207-643320	EV.YAD	OE.YAD	OK	1005.39	980.229	-0.0365583	-0.0841904	0.8904	0.997273	no
YER040W	GLN3	V:229794-231987	EV.YAD	OE.YAD	OK	15.5796	16.8523	0.113288	0.354609	0.59155	0.997273	no
YOR168W	GLN4	XV:649302-651840	EV.YAD	OE.YAD	OK	54.9016	61.3057	0.159174	0.353961	0.5557	0.997273	no
YML004C	GLO1	XIII:261704-262685	EV.YAD	OE.YAD	OK	83.1572	87.9721	0.0812054	0.238996	0.7257	0.997273	no
YDR272W	GLO2	IV:1009009-1009834	EV.YAD	OE.YAD	OK	21.8902	17.1657	-0.350756	-0.992479	0.1029	0.926152	no
YER122C	GLO3	V:402870-404352	EV.YAD	OE.YAD	OK	57.0701	50.3273	-0.181395	-0.452545	0.44565	0.997273	no
YOR040W	GLO4	XV:407063-407921	EV.YAD	OE.YAD	OK	12.1086	9.9824	-0.278576	-0.760955	0.20095	0.987753	no
YPL091W	GLR1	XVI:375501-376953	EV.YAD	OE.YAD	OK	64.7368	63.642	-0.0246078	-0.0701381	0.9116	0.997273	no
YDL171C	GLT1	IV:149202-155640	EV.YAD	OE.YAD	OK	388.995	356.007	-0.127844	-0.302848	0.62665	0.997273	no
YEL046C	GLY1	V:67628-68792	EV.YAD	OE.YAD	OK	148.326	123.959	-0.258915	-0.612867	0.2907	0.997273	no
YKR030W	GMH1	XI:500281-501103	EV.YAD	OE.YAD	OK	43.7582	37.1167	-0.237485	-0.657003	0.26225	0.997273	no
YFL017C	GNA1	VI:103982-104462	EV.YAD	OE.YAD	OK	33.1256	26.9887	-0.29559	-0.832666	0.1734	0.984167	no
YHR183W	GND1	VIII:470938-472429	EV.YAD	OE.YAD	OK	1413.54	1458.76	0.04543	0.121813	0.864	0.997273	no
YGR256W	GND2	VII:1004623-1006102	EV.YAD	OE.YAD	OK	1.885	2.82921	0.585832	1.71265	0.0284	0.688295	no
YOR320C	GNT1	XV:913618-915094	EV.YAD	OE.YAD	OK	40.1422	36.6436	-0.13156	-0.374156	0.53485	0.997273	no
YJL184W	GON7	X:83447-83819	EV.YAD	OE.YAD	OK	39.2803	29.8901	-0.394135	-1.05705	0.0735	0.881584	no
YNL274C	GOR1	XIV:121117-122170	EV.YAD	OE.YAD	OK	21.0493	24.5167	0.219992	0.643829	0.33245	0.997273	no
YHL031C	GOS1	VIII:38814-39535	EV.YAD	OE.YAD	OK	5.35448	5.33926	-0.0041083	-0.0070117	0.98925	0.9978	no
YMR292W	GOT1	XIII:854794-855293	EV.YAD	OE.YAD	OK	149.488	99.6392	-0.585241	-1.73149	0.0067	0.427058	no
YER020W	GPA2	V:195167-196517	EV.YAD	OE.YAD	OK	12.2714	11.7973	-0.0568468	-0.235429	0.79075	0.997273	no
YOR371C	GPB1	XV:1031488-1034182	EV.YAD	OE.YAD	OK	13.6311	12.6322	-0.109793	-0.326641	0.60585	0.997273	no
YAL056W	GPB2	I:39258-41901	EV.YAD	OE.YAD	OK	25.2513	23.4227	-0.108449	-0.329722	0.6305	0.997273	no
YDL022W	GPD1	IV:411760-413000	EV.YAD	OE.YAD	OK	246.097	301.768	0.294212	0.652447	0.28825	0.997273	no
YOL059W	GPD2	XV:217125-218448	EV.YAD	OE.YAD	OK	145.141	144.642	-0.00497248	-0.014935	0.985	0.9978	no
YGL121C	GPG1	VII:280776-281157	EV.YAD	OE.YAD	OK	19.4523	22.3939	0.203168	0.516936	0.41635	0.997273	no
YPR160W	GPH1	XVI:861305-864014	EV.YAD	OE.YAD	OK	29.9514	36.7511	0.295165	0.66073	0.3223	0.997273	no
YGR216C	GPI1	VII:922632-924462	EV.YAD	OE.YAD	OK	51.7845	49.3866	-0.068399	-0.178759	0.762	0.997273	no
YGL142C	GPI10	VII:236268-238119	EV.YAD	OE.YAD	OK	59.51	54.8737	-0.117018	-0.314831	0.6128	0.997273	no
YDR302W	GPI11	IV:1067730-1068390	EV.YAD	OE.YAD	OK	66.5193	62.1913	-0.0970598	-0.283304	0.6436	0.997273	no
YMR281W	GPI12	XIII:832338-833253	EV.YAD	OE.YAD	OK	17.8388	13.4166	-0.411	-1.13181	0.0532	0.843524	no
YLL031C	GPI13	XII:77151-80205	EV.YAD	OE.YAD	OK	57.4296	53.6225	-0.0989546	-0.257353	0.67235	0.997273	no
YJR013W	GPI14	X:459794-461593	EV.YAD	OE.YAD	OK	40.188	32.6135	-0.301295	-0.795194	0.18335	0.984167	no
YNL038W	GPI15	XIV:557019-557783	EV.YAD	OE.YAD	OK	27.3744	24.4385	-0.163674	-0.479226	0.4443	0.997273	no
YHR188C	GPI16	VIII:482004-483837	EV.YAD	OE.YAD	OK	75.7646	60.2631	-0.33025	-0.869866	0.17245	0.984167	no
YDR434W	GPI17	IV:1331236-1332841	EV.YAD	OE.YAD	OK	34.1925	28.27	-0.274406	-0.744827	0.20085	0.987753	no
YBR004C	GPI18	II:244365-245667	EV.YAD	OE.YAD	OK	40.4529	38.0225	-0.0893885	-0.249595	0.6792	0.997273	no
YDR437W	GPI19	IV:1337351-1337774	EV.YAD	OE.YAD	OK	12.023	10.1491	-0.244453	-0.565642	0.3434	0.997273	no
YPL076W	GPI2	XVI:410442-411285	EV.YAD	OE.YAD	OK	34.0477	29.347	-0.214342	-0.662511	0.3098	0.997273	no
YDR331W	GPI8	IV:1129587-1130823	EV.YAD	OE.YAD	OK	42.6561	36.0386	-0.243207	-0.658337	0.2534	0.997273	no
YKL152C	GPM1	XI:163599-164385	EV.YAD	OE.YAD	OK	4516.26	5058.83	0.163677	0.371618	0.5489	0.997273	no
YDL021W	GPM2	IV:413952-414888	EV.YAD	OE.YAD	OK	12.9353	12.1348	-0.0921695	-0.250598	0.7072	0.997273	no
YOL056W	GPM3	XV:223267-224179	EV.YAD	OE.YAD	OK	15.1534	11.612	-0.38402	-1.12313	0.07955	0.886454	no
YDL035C	GPR1	IV:389171-392127	EV.YAD	OE.YAD	OK	21.6396	22.3526	0.0467709	0.122683	0.84635	0.997273	no
YKR067W	GPT2	XI:567917-570149	EV.YAD	OE.YAD	OK	30.6732	27.9151	-0.135934	-0.396866	0.5574	0.997273	no
YKL026C	GPX1	XI:389379-389883	EV.YAD	OE.YAD	OK	6.44506	5.30751	-0.28016	-0.543274	0.34195	0.997273	no
YBR244W	GPX2	II:707527-708016	EV.YAD	OE.YAD	OK	15.8217	11.5022	-0.459996	-1.02421	0.06515	0.863447	no
YLL035W	GRC3	XII:68579-70478	EV.YAD	OE.YAD	OK	16.9196	15.2346	-0.151346	-0.388826	0.48965	0.997273	no
YPL223C	GRE1	XVI:128631-129138	EV.YAD	OE.YAD	OK	5.3221	4.58304	-0.215692	-0.528919	0.4131	0.997273	no
YOL151W	GRE2	XV:43693-44784	EV.YAD	OE.YAD	OK	56.9854	65.6367	0.203911	0.564086	0.3985	0.997273	no
YHR104W	GRE3	VIII:323408-324392	EV.YAD	OE.YAD	OK	45.9803	54.5789	0.247326	0.743131	0.27275	0.997273	no
YDR517W	GRH1	IV:1477238-1478357	EV.YAD	OE.YAD	OK	35.618	33.5789	-0.0850495	-0.273417	0.70055	0.997273	no
YJR090C	GRR1	X:590871-594327	EV.YAD	OE.YAD	OK	23.6528	24.5405	0.0531577	0.147554	0.80985	0.997273	no
YBR121C	GRS1	II:481363-483367	EV.YAD	OE.YAD	OK	220.436	217.483	-0.0194568	-0.0433607	0.941	0.997273	no
YPR081C	GRS2	XVI:702113-703970	EV.YAD	OE.YAD	OK	10.0948	9.71526	-0.0552843	-0.164674	0.7938	0.997273	no
YCL035C	GRX1	III:60840-61173	EV.YAD	OE.YAD	OK	154.052	164.445	0.0941933	0.294049	0.6641	0.997273	no
YDR513W	GRX2	IV:1470499-1471448	EV.YAD	OE.YAD	OK	167.075	174.626	0.0637767	0.155586	0.79895	0.997273	no
YDR098C	GRX3	IV:644177-645035	EV.YAD	OE.YAD	OK	33.0161	31.4857	-0.068472	-0.236314	0.7461	0.997273	no
YPL059W	GRX5	XVI:444578-445031	EV.YAD	OE.YAD	OK	75.5249	75.3968	-0.00244896	-0.00684762	0.9914	0.9978	no
YDL010W	GRX6	IV:432307-433248	EV.YAD	OE.YAD	OK	17.053	15.0884	-0.176585	-0.492711	0.4977	0.997273	no
YBR014C	GRX7	II:266724-267336	EV.YAD	OE.YAD	OK	29.7442	29.2419	-0.0245678	-0.0670021	0.9109	0.997273	no
YLR364W	GRX8	XII:854061-854391	EV.YAD	OE.YAD	OK	99.8997	113.044	0.178337	0.561693	0.40865	0.997273	no
YGR032W	GSC2	VII:548263-553951	EV.YAD	OE.YAD	OK	69.5068	71.8002	0.0468337	0.0930646	0.87665	0.997273	no
YML048W	GSF2	XIII:178425-179637	EV.YAD	OE.YAD	OK	173.482	160.224	-0.114697	-0.27385	0.652	0.997273	no
YJL101C	GSH1	X:234319-236356	EV.YAD	OE.YAD	OK	61.1463	56.3669	-0.117416	-0.301276	0.6233	0.997273	no
YOL049W	GSH2	XV:238618-240094	EV.YAD	OE.YAD	OK	41.6281	37.2154	-0.161659	-0.440764	0.458	0.997273	no
YJL103C	GSM1	X:229024-230881	EV.YAD	OE.YAD	OK	5.29953	6.65979	0.329611	0.958152	0.1433	0.970067	no
YLR293C	GSP1	XII:720770-721430	EV.YAD	OE.YAD	OK	462.104	498.572	0.109583	0.257508	0.67275	0.997273	no
YOR185C	GSP2	XV:681443-682106	EV.YAD	OE.YAD	OK	37.8695	41.9901	0.149012	0.415338	0.50435	0.997273	no
YFR015C	GSY1	VI:174264-176391	EV.YAD	OE.YAD	OK	12.0307	18.1547	0.593622	2.05207	0.01255	0.569731	no
YLR258W	GSY2	XII:660715-662833	EV.YAD	OE.YAD	OK	68.4148	93.152	0.44528	1.1934	0.09415	0.921786	no
YDR221W	GTB1	IV:907329-909438	EV.YAD	OE.YAD	OK	20.7481	17.4683	-0.248239	-0.730466	0.24265	0.997273	no
YGR102C	GTF1	VII:694583-695135	EV.YAD	OE.YAD	OK	16.2582	16.688	0.03764	0.0975717	0.8674	0.997273	no
YGR154C	GTO1	VII:796797-797868	EV.YAD	OE.YAD	OK	9.56467	10.6233	0.151448	0.51689	0.527	0.997273	no
YMR251W	GTO3	XIII:772914-774015	EV.YAD	OE.YAD	OK	2.32268	2.85907	0.299755	0.901978	0.26485	0.997273	no
YML121W	GTR1	XIII:26929-27862	EV.YAD	OE.YAD	OK	39.2965	33.5609	-0.227617	-0.6736	0.28005	0.997273	no
YGR163W	GTR2	VII:827551-828577	EV.YAD	OE.YAD	OK	33.5386	30.607	-0.131961	-0.371947	0.529	0.997273	no
YGL181W	GTS1	VII:157905-159096	EV.YAD	OE.YAD	OK	14.3581	13.7312	-0.0644074	-0.188165	0.75895	0.997273	no
YIR038C	GTT1	IX:423808-424513	EV.YAD	OE.YAD	OK	90.7043	83.6824	-0.116247	-0.304676	0.61465	0.997273	no
YLL060C	GTT2	XII:21137-21839	EV.YAD	OE.YAD	OK	2.85452	3.07645	0.108019	0.278446	0.6873	0.997273	no
YEL017W	GTT3	V:123656-124670	EV.YAD	OE.YAD	OK	73.4751	65.0241	-0.17628	-0.551187	0.43405	0.997273	no
YMR217W	GUA1	XIII:701789-703367	EV.YAD	OE.YAD	OK	338.571	301.099	-0.169224	-0.310546	0.56505	0.997273	no
YDL238C	GUD1	IV:28984-30454	EV.YAD	OE.YAD	OK	16.3657	16.0913	-0.0243945	-0.0768451	0.91055	0.997273	no
YLR289W	GUF1	XII:715088-717026	EV.YAD	OE.YAD	OK	3.42964	3.32352	-0.0453456	-0.121571	0.8437	0.997273	no
YDR454C	GUK1	IV:1366263-1366827	EV.YAD	OE.YAD	OK	221.386	200.124	-0.145671	-0.363538	0.5378	0.997273	no
YGL084C	GUP1	VII:350615-352298	EV.YAD	OE.YAD	OK	65.9597	63.5416	-0.0538836	-0.139442	0.8156	0.997273	no
YPL189W	GUP2	XVI:189153-190983	EV.YAD	OE.YAD	OK	2.64806	2.71772	0.0374618	0.0925551	0.87805	0.997273	no
YGL245W	GUS1	VII:39022-41149	EV.YAD	OE.YAD	OK	331.17	343.424	0.052418	0.133977	0.83625	0.997273	no
YHL032C	GUT1	VIII:36378-38508	EV.YAD	OE.YAD	OK	13.7785	10.2056	-0.43305	-1.36242	0.0406	0.778087	no
YIL155C	GUT2	IX:51758-53708	EV.YAD	OE.YAD	OK	13.7235	12.4567	-0.139733	-0.483189	0.51635	0.997273	no
YIL041W	GVP36	IX:276524-277505	EV.YAD	OE.YAD	OK	110.353	114.112	0.0483242	0.146704	0.8382	0.997273	no
YJL091C	GWT1	X:261079-262552	EV.YAD	OE.YAD	OK	44.3208	39.3002	-0.173447	-0.468819	0.4338	0.997273	no
YMR192W	GYL1	XIII:647117-649280	EV.YAD	OE.YAD	OK	9.0053	8.84073	-0.026608	-0.0790775	0.9023	0.997273	no
YOR070C	GYP1	XV:455906-457820	EV.YAD	OE.YAD	OK	12.4351	12.457	0.00254707	0.00752104	0.9926	0.9978	no
YPL249C	GYP5	XVI:76668-79353	EV.YAD	OE.YAD	OK	14.0536	13.0807	-0.103501	-0.346794	0.62725	0.997273	no
YJL044C	GYP6	X:358299-359676	EV.YAD	OE.YAD	OK	30.3664	27.3692	-0.149921	-0.465086	0.4837	0.997273	no
YDL234C	GYP7	IV:34236-36477	EV.YAD	OE.YAD	OK	13.5132	14.5481	0.106459	0.329274	0.6189	0.997273	no
YFL027C	GYP8	VI:80418-81912	EV.YAD	OE.YAD	OK	11.2061	10.2848	-0.123765	-0.354966	0.57915	0.997273	no
YJL110C	GZF3	X:209921-211577	EV.YAD	OE.YAD	OK	20.0273	17.1084	-0.22726	-0.624981	0.2835	0.997273	no
YPR008W	HAA1	XVI:573017-575102	EV.YAD	OE.YAD	OK	22.9029	18.2684	-0.326176	-0.875483	0.13745	0.970067	no
YFL031W	HAC1	VI:74871-76147	EV.YAD	OE.YAD	OK	951.794	982.342	0.0455761	0.108618	0.86425	0.997273	no
YPR005C	HAL1	XVI:565786-566671	EV.YAD	OE.YAD	OK	8.69538	7.07041	-0.298455	-1.01219	0.2023	0.987753	no
YJL165C	HAL5	X:106893-109461	EV.YAD	OE.YAD	OK	13.575	13.7984	0.0235514	0.0753642	0.91425	0.997273	no
YOL089C	HAL9	XV:150397-153490	EV.YAD	OE.YAD	OK	10.0921	9.4617	-0.0930522	-0.269956	0.66265	0.997273	no
YJR069C	HAM1	X:568805-569399	EV.YAD	OE.YAD	OK	32.9568	26.1244	-0.335179	-0.939307	0.11435	0.959035	no
YLR256W	HAP1	XII:646414-650923	EV.YAD	OE.YAD	OK	177.854	128.53	-0.46858	-1.29629	0.0759	0.881584	no
YGL237C	HAP2	VII:52730-53528	EV.YAD	OE.YAD	OK	9.36992	7.42498	-0.33565	-1.45162	0.13555	0.970067	no
YKL109W	HAP4	XI:232226-233891	EV.YAD	OE.YAD	OK	20.4623	18.1263	-0.174879	-0.523726	0.40515	0.997273	no
YOR358W	HAP5	XV:1010160-1010889	EV.YAD	OE.YAD	OK	4.23415	4.4038	0.0566735	0.162395	0.8183	0.997273	no
YMR290C	HAS1	XIII:850073-851769	EV.YAD	OE.YAD	OK	42.9965	42.0094	-0.0335093	-0.0685408	0.89865	0.997273	no
YPL001W	HAT1	XVI:554604-555729	EV.YAD	OE.YAD	OK	15.2699	12.1158	-0.3338	-0.9241	0.1278	0.970067	no
YEL056W	HAT2	V:47167-48373	EV.YAD	OE.YAD	OK	20.5398	17.1745	-0.258153	-0.77169	0.2135	0.993758	no
YCL026C-B	HBN1	III:73404-73986	EV.YAD	OE.YAD	OK	17.9534	21.9608	0.290673	0.855207	0.2027	0.987753	no
YKR084C	HBS1	XI:597054-598890	EV.YAD	OE.YAD	OK	15.3951	13.6437	-0.174236	-0.488584	0.41505	0.997273	no
YDL223C	HBT1	IV:57264-60405	EV.YAD	OE.YAD	OK	4.72514	4.47154	-0.0795868	-0.251742	0.7086	0.997273	no
YJL033W	HCA4	X:383836-386149	EV.YAD	OE.YAD	OK	17.7138	15.5617	-0.186869	-0.418284	0.4451	0.997273	no
YNL281W	HCH1	XIV:108466-108928	EV.YAD	OE.YAD	OK	52.8605	32.4479	-0.704064	-2.02433	0.00085	0.132144	no
YCR065W	HCM1	III:229309-231004	EV.YAD	OE.YAD	OK	74.627	56.7096	-0.396105	-1.19363	0.09955	0.926152	no
YLR192C	HCR1	XII:538791-539589	EV.YAD	OE.YAD	OK	62.3275	64.933	0.0590831	0.182667	0.78215	0.997273	no
YKL017C	HCS1	XI:405189-407241	EV.YAD	OE.YAD	OK	7.92391	6.7759	-0.225799	-0.639859	0.2996	0.997273	no
YNL021W	HDA1	XIV:593226-595347	EV.YAD	OE.YAD	OK	12.707	10.5622	-0.266708	-0.759808	0.2052	0.988921	no
YDR295C	HDA2	IV:1052622-1054647	EV.YAD	OE.YAD	OK	9.88527	7.51012	-0.396444	-1.12564	0.0631	0.858813	no
YPR179C	HDA3	XVI:893796-895764	EV.YAD	OE.YAD	OK	13.4283	13.3102	-0.0127347	-0.0391834	0.9531	0.997273	no
YDR014W-A	HED1	IV:477796-478285	EV.YAD	OE.YAD	NOTEST	0.326703	0.366665	0.166485	0	1	1	no
YNL014W	HEF3	XIV:606318-609510	EV.YAD	OE.YAD	OK	1.71369	1.5561	-0.139176	-0.3727	0.575	0.997273	no
YDR458C	HEH2	IV:1380054-1382046	EV.YAD	OE.YAD	OK	22.2906	19.8262	-0.169029	-0.603332	0.4224	0.997273	no
YBL032W	HEK2	II:160183-161329	EV.YAD	OE.YAD	OK	54.8125	49.014	-0.16131	-0.647826	0.48145	0.997273	no
YDR232W	HEM1	IV:927451-929098	EV.YAD	OE.YAD	OK	206.578	177.782	-0.216578	-0.600127	0.4038	0.997273	no
YDR047W	HEM12	IV:551859-552948	EV.YAD	OE.YAD	OK	24.3432	18.7804	-0.374285	-1.38087	0.07795	0.882076	no
YDR044W	HEM13	IV:546641-547628	EV.YAD	OE.YAD	OK	115.111	119.982	0.059792	0.157813	0.81405	0.997273	no
YER014W	HEM14	V:182599-186775	EV.YAD	OE.YAD	OK	7.72921	7.9234	0.0357972	0.0701267	0.9268	0.997273	no
YOR176W	HEM15	XV:662400-663582	EV.YAD	OE.YAD	OK	104.616	106.558	0.0265432	0.0779347	0.911	0.997273	no
YGL040C	HEM2	VII:419526-420555	EV.YAD	OE.YAD	OK	50.803	46.9068	-0.115118	-0.333249	0.59675	0.997273	no
YDL205C	HEM3	IV:92761-93745	EV.YAD	OE.YAD	OK	35.9724	28.078	-0.357447	-1.00509	0.10055	0.926152	no
YOR278W	HEM4	XV:842816-843644	EV.YAD	OE.YAD	OK	17.0296	14.4119	-0.24078	-0.676702	0.2904	0.997273	no
YOR227W	HER1	XV:762824-766565	EV.YAD	OE.YAD	OK	26.7742	28.182	0.0739313	0.205559	0.7564	0.997273	no
YMR293C	HER2	XIII:855398-856793	EV.YAD	OE.YAD	OK	3.7915	3.9877	0.0727887	0.200967	0.77125	0.997273	no
YOR237W	HES1	XV:781993-783298	EV.YAD	OE.YAD	OK	1.47195	1.26435	-0.219336	-0.436768	0.46595	0.997273	no
YMR207C	HFA1	XIII:677192-683564	EV.YAD	OE.YAD	OK	7.46475	6.56854	-0.184521	-0.518332	0.39535	0.997273	no
YMR110C	HFD1	XIII:490393-491992	EV.YAD	OE.YAD	OK	37.7287	42.5342	0.172963	0.478724	0.4381	0.997273	no
YPL254W	HFI1	XVI:69484-70951	EV.YAD	OE.YAD	OK	19.519	15.7465	-0.309852	-0.967023	0.13975	0.970067	no
YGL251C	HFM1	VII:27920-31636	EV.YAD	OE.YAD	OK	3.94707	2.81016	-0.49013	-1.33819	0.02265	0.675952	no
YGR187C	HGH1	VII:870231-871416	EV.YAD	OE.YAD	OK	15.2698	10.682	-0.515495	-1.27969	0.02455	0.675952	no
YBR009C	HHF1	II:255372-255684	EV.YAD	OE.YAD	OK	704.301	644.02	-0.129086	-0.360181	0.5783	0.997273	no
YNL030W	HHF2	XIV:576726-577038	EV.YAD	OE.YAD	OK	977.039	810.058	-0.270392	-0.729634	0.26025	0.997273	no
YPL127C	HHO1	XVI:308827-309604	EV.YAD	OE.YAD	OK	47.788	41.4143	-0.20652	-0.73034	0.33905	0.997273	no
YBR010W	HHT1	II:256330-256741	EV.YAD	OE.YAD	OK	389.354	316.794	-0.297536	-0.883887	0.20415	0.987753	no
YNL031C	HHT2	XIV:575639-576050	EV.YAD	OE.YAD	OK	571.992	541.254	-0.0796898	-0.22666	0.7426	0.997273	no
YEL059W	HHY1	V:42651-42960	EV.YAD	OE.YAD	OK	6.48659	7.12798	0.136033	0.234347	0.69035	0.997273	no
YLL022C	HIF1	XII:99043-100201	EV.YAD	OE.YAD	OK	8.06346	7.20008	-0.163387	-0.519997	0.4627	0.997273	no
YDR317W	HIM1	IV:1102183-1103428	EV.YAD	OE.YAD	OK	14.326	12.6505	-0.179439	-0.526614	0.4123	0.997273	no
YGR191W	HIP1	VII:880295-882231	EV.YAD	OE.YAD	OK	60.9068	49.1759	-0.308651	-0.728352	0.21935	0.997273	no
YBL008W	HIR1	II:209652-212175	EV.YAD	OE.YAD	OK	6.47723	5.59609	-0.210956	-0.58169	0.31185	0.997273	no
YOR038C	HIR2	XV:402760-405388	EV.YAD	OE.YAD	OK	6.60747	5.33882	-0.307576	-0.847683	0.1539	0.97284	no
YJR140C	HIR3	X:690749-695696	EV.YAD	OE.YAD	OK	11.0516	10.6094	-0.05892	-0.180291	0.7885	0.997273	no
YER055C	HIS1	V:264891-265785	EV.YAD	OE.YAD	OK	451.854	400.069	-0.175607	-0.440177	0.50005	0.997273	no
YFR025C	HIS2	VI:203742-204750	EV.YAD	OE.YAD	OK	40.6937	33.6628	-0.27365	-0.771306	0.20205	0.987753	no
YOR202W	HIS3	XV:721945-724725	EV.YAD	OE.YAD	OK	120.33	131.511	0.128191	0.0799446	0.8949	0.997273	no
YCL030C	HIS4	III:65933-68333	EV.YAD	OE.YAD	OK	485.653	543.832	0.163236	0.462028	0.54575	0.997273	no
YIL116W	HIS5	IX:142927-144085	EV.YAD	OE.YAD	OK	199.709	212.875	0.0921078	0.249711	0.7016	0.997273	no
YIL020C	HIS6	IX:312904-314820	EV.YAD	OE.YAD	OK	10.1665	9.95767	-0.0299377	-0.0429847	0.94625	0.997273	no
YBR248C	HIS7	II:714806-716465	EV.YAD	OE.YAD	OK	57.6692	56.1518	-0.0384689	-0.111321	0.8681	0.997273	no
YJR055W	HIT1	X:538771-539266	EV.YAD	OE.YAD	OK	6.51237	6.60081	0.0194595	0.0383239	0.9542	0.997273	no
YDR420W	HKR1	IV:1306266-1311675	EV.YAD	OE.YAD	OK	12.7026	11.9569	-0.0872728	-0.219571	0.70425	0.997273	no
YMR161W	HLJ1	XIII:577717-578392	EV.YAD	OE.YAD	OK	16.5633	13.6566	-0.278391	-0.802149	0.1999	0.987753	no
YDR528W	HLR1	IV:1494585-1495857	EV.YAD	OE.YAD	OK	16.5784	14.4199	-0.201242	-0.555839	0.3405	0.997273	no
YER057C	HMF1	V:270736-271126	EV.YAD	OE.YAD	OK	428.605	509.37	0.249063	0.727116	0.29785	0.997273	no
YML075C	HMG1	XIII:115733-118898	EV.YAD	OE.YAD	OK	52.222	44.4792	-0.231527	-0.551458	0.333	0.997273	no
YLR450W	HMG2	XII:1032626-1035764	EV.YAD	OE.YAD	OK	133.245	138.782	0.0587452	0.146221	0.82215	0.997273	no
YOL095C	HMI1	XV:139226-141347	EV.YAD	OE.YAD	OK	4.92099	4.03865	-0.285076	-0.751679	0.20405	0.987753	no
YCL066W	HMLALPHA1	III:13281-14119	EV.YAD	OE.YAD	NOTEST	0	0	0	0	1	1	no
YCL067C	HMLALPHA2	III:12385-13018	EV.YAD	OE.YAD	NOTEST	0	0	0	0	1	1	no
YDR174W	HMO1	IV:812109-812850	EV.YAD	OE.YAD	OK	121.754	119.953	-0.0215027	-0.0603608	0.9219	0.997273	no
YCR097W	HMRA1	III:293834-294321	EV.YAD	OE.YAD	OK	75.6143	82.6452	0.128273	0.322035	0.6214	0.997273	no
YCR096C	HMRA2	III:293178-293538	EV.YAD	OE.YAD	NOTEST	0	0	0	0	1	1	no
YOR032C	HMS1	XV:389770-391075	EV.YAD	OE.YAD	OK	4.40263	5.57858	0.341533	0.911336	0.1528	0.970067	no
YJR147W	HMS2	X:703884-705272	EV.YAD	OE.YAD	OK	32.1755	20.3053	-0.664108	-1.74451	0.00365	0.302144	no
YBR034C	HMT1	II:304929-305976	EV.YAD	OE.YAD	OK	54.2491	45.4148	-0.256436	-0.59749	0.2825	0.997273	no
YLR205C	HMX1	XII:552723-553677	EV.YAD	OE.YAD	OK	2.22845	2.31945	0.057742	0.140249	0.8222	0.997273	no
YGL077C	HNM1	VII:362224-363916	EV.YAD	OE.YAD	OK	394.717	318.707	-0.30859	-0.666495	0.2372	0.997273	no
YDL125C	HNT1	IV:239018-239606	EV.YAD	OE.YAD	OK	378.973	382.88	0.0147964	0.0392305	0.94975	0.997273	no
YDR305C	HNT2	IV:1072745-1073488	EV.YAD	OE.YAD	OK	25.0176	21.4121	-0.224518	-0.616227	0.3016	0.997273	no
YOR258W	HNT3	XV:811670-812324	EV.YAD	OE.YAD	OK	9.63792	8.63194	-0.159036	-0.374556	0.5306	0.997273	no
YJR075W	HOC1	X:573980-575171	EV.YAD	OE.YAD	OK	47.9614	46.6035	-0.0414341	-0.118327	0.8513	0.997273	no
YMR032W	HOF1	XIII:335297-337307	EV.YAD	OE.YAD	OK	11.5925	12.263	0.0811141	0.266404	0.6983	0.997273	no
YLR113W	HOG1	XII:371619-372927	EV.YAD	OE.YAD	OK	64.9098	48.3964	-0.423535	-1.07219	0.0657	0.863447	no
YNR055C	HOL1	XIV:728425-730186	EV.YAD	OE.YAD	OK	31.1104	26.2617	-0.244436	-0.639185	0.276	0.997273	no
YDR158W	HOM2	IV:770356-771454	EV.YAD	OE.YAD	OK	427.097	414.041	-0.0447909	-0.104401	0.8619	0.997273	no
YER052C	HOM3	V:256374-257958	EV.YAD	OE.YAD	OK	382.733	417.06	0.123916	0.294199	0.62685	0.997273	no
YJR139C	HOM6	X:689444-690524	EV.YAD	OE.YAD	OK	988.631	958.074	-0.0452955	-0.104464	0.86315	0.997273	no
YIL072W	HOP1	IX:226601-228419	EV.YAD	OE.YAD	OK	2.34641	2.85268	0.281863	0.801756	0.24645	0.997273	no
YGL033W	HOP2	VII:435624-436351	EV.YAD	OE.YAD	NOTEST	0.21691	0.273414	0.333991	0	1	1	no
YER062C	HOR2	V:279929-280682	EV.YAD	OE.YAD	OK	52.6758	51.7037	-0.0268723	-0.0903937	0.90715	0.997273	no
YMR251W-A	HOR7	XIII:774751-774931	EV.YAD	OE.YAD	OK	1693.14	1946.72	0.201339	0.620474	0.38335	0.997273	no
YPR068C	HOS1	XVI:682940-684353	EV.YAD	OE.YAD	OK	4.27156	3.0282	-0.496304	-1.7204	0.02805	0.685022	no
YGL194C	HOS2	VII:140367-141726	EV.YAD	OE.YAD	OK	11.737	8.49869	-0.465757	-1.30638	0.02925	0.69567	no
YPL116W	HOS3	XVI:329605-331699	EV.YAD	OE.YAD	OK	16.6841	16.0276	-0.0579175	-0.165151	0.786	0.997273	no
YIL112W	HOS4	IX:151594-154846	EV.YAD	OE.YAD	OK	17.2013	18.3788	0.0955314	0.249962	0.6748	0.997273	no
YMR172W	HOT1	XIII:605980-608211	EV.YAD	OE.YAD	OK	5.03025	4.63138	-0.11919	-0.319009	0.61675	0.997273	no
YKL084W	HOT13	XI:280508-280859	EV.YAD	OE.YAD	OK	147.32	128.837	-0.193402	-0.540062	0.36045	0.997273	no
YPR193C	HPA2	XVI:922908-923379	EV.YAD	OE.YAD	OK	1.51892	1.51265	-0.00596574	-0.00658854	0.94015	0.997273	no
YEL066W	HPA3	V:26188-27206	EV.YAD	OE.YAD	OK	22.9841	24.7064	0.104246	0.257331	0.6767	0.997273	no
YBR215W	HPC2	II:653355-655317	EV.YAD	OE.YAD	OK	8.46836	8.17401	-0.0510385	-0.140176	0.81115	0.997273	no
YIL110W	HPM1	IX:156044-157178	EV.YAD	OE.YAD	OK	25.0979	24.0903	-0.0591166	-0.16038	0.78285	0.997273	no
YDR138W	HPR1	IV:730577-732836	EV.YAD	OE.YAD	OK	14.9294	15.4335	0.0479125	0.134757	0.8224	0.997273	no
YDR399W	HPT1	IV:1270067-1270733	EV.YAD	OE.YAD	OK	195.604	155.956	-0.326801	-0.769489	0.1836	0.984167	no
HRA1	HRA1	I:94686-99868	EV.YAD	OE.YAD	OK	30.8975	26.2833	-0.233346	-0.184601	0.76825	0.997273	no
YNL004W	HRB1	XIV:622914-624621	EV.YAD	OE.YAD	OK	24.3134	24.4405	0.00752066	0.0245173	0.9719	0.997273	no
YOL013C	HRD1	XV:301379-303035	EV.YAD	OE.YAD	OK	16.4365	18.3534	0.159139	0.436877	0.4473	0.997273	no
YLR207W	HRD3	XII:556787-559289	EV.YAD	OE.YAD	OK	8.64484	7.97178	-0.116938	-0.335082	0.57545	0.997273	no
YLR301W	HRI1	XII:730824-731559	EV.YAD	OE.YAD	OK	93.5221	92.0796	-0.0224251	-0.0662849	0.918	0.997273	no
YOR267C	HRK1	XV:822587-824867	EV.YAD	OE.YAD	OK	26.1576	27.1428	0.0533406	0.147788	0.8098	0.997273	no
YOL123W	HRP1	XV:87843-89448	EV.YAD	OE.YAD	OK	67.2743	63.8472	-0.0754302	-0.188363	0.75475	0.997273	no
YDR291W	HRQ1	IV:1039727-1042961	EV.YAD	OE.YAD	OK	7.07418	6.62683	-0.0942444	-0.27162	0.65465	0.997273	no
YPL204W	HRR25	XVI:164275-165760	EV.YAD	OE.YAD	OK	28.1154	20.8604	-0.430592	-1.16148	0.04815	0.819997	no
YOL133W	HRT1	XV:70155-70690	EV.YAD	OE.YAD	OK	28.602	27.754	-0.0434161	-0.10914	0.8481	0.997273	no
YLR097C	HRT3	XII:336230-337265	EV.YAD	OE.YAD	OK	24.91	21.295	-0.226211	-0.644983	0.28725	0.997273	no
YMR186W	HSC82	XIII:632354-634472	EV.YAD	OE.YAD	OK	725.034	718.52	-0.0130206	-0.0323268	0.96145	0.997273	no
YHL002W	HSE1	VIII:102586-103970	EV.YAD	OE.YAD	OK	20.0486	20.3394	0.0207766	0.0719897	0.92175	0.997273	no
YGL073W	HSF1	VII:368595-371362	EV.YAD	OE.YAD	OK	17.8917	14.8733	-0.266565	-0.77387	0.2607	0.997273	no
YMR288W	HSH155	XIII:845570-848486	EV.YAD	OE.YAD	OK	7.22979	6.43667	-0.167639	-0.445949	0.4379	0.997273	no
YOR319W	HSH49	XV:912821-913463	EV.YAD	OE.YAD	OK	20.2427	17.944	-0.173899	-0.473563	0.43755	0.997273	no
YKL138C-A	HSK3	XI:184802-185012	EV.YAD	OE.YAD	OK	90.9113	60.1093	-0.596871	-1.33828	0.03025	0.707188	no
YKL101W	HSL1	XI:248919-253476	EV.YAD	OE.YAD	OK	31.5466	28.481	-0.147485	-0.375898	0.56345	0.997273	no
YBR133C	HSL7	II:501803-504644	EV.YAD	OE.YAD	OK	33.9738	29.3243	-0.212325	-0.564999	0.35445	0.997273	no
YBR272C	HSM3	II:746360-747803	EV.YAD	OE.YAD	OK	16.8327	15.1835	-0.148761	-0.438637	0.4861	0.997273	no
YOR020C	HSP10	XV:370523-370844	EV.YAD	OE.YAD	OK	268.83	248.532	-0.11326	-0.324559	0.60525	0.997273	no
YLL026W	HSP104	XII:88622-91349	EV.YAD	OE.YAD	OK	61.6869	76.5755	0.311919	0.755469	0.2679	0.997273	no
YFL014W	HSP12	VI:107255-107585	EV.YAD	OE.YAD	OK	328.249	415.802	0.341104	0.881463	0.20885	0.991221	no
YJL159W	HSP150	X:120448-121690	EV.YAD	OE.YAD	OK	2636.42	3124.11	0.244868	0.675837	0.36	0.997273	no
YBR072W	HSP26	II:382029-382674	EV.YAD	OE.YAD	OK	30.9196	29.5057	-0.0675261	-0.162825	0.80325	0.997273	no
YCR021C	HSP30	III:156108-157107	EV.YAD	OE.YAD	OK	6.66324	5.50653	-0.275079	-0.74734	0.25425	0.997273	no
YDR533C	HSP31	IV:1501446-1502160	EV.YAD	OE.YAD	OK	55.2173	65.5912	0.248382	0.749906	0.25045	0.997273	no
YPL280W	HSP32	XVI:11886-12600	EV.YAD	OE.YAD	NOTEST	0	0	0	0	1	1	no
YOR391C	HSP33	XV:1078544-1079258	EV.YAD	OE.YAD	NOTEST	0.161118	0.33162	1.04141	0	1	1	no
YDR171W	HSP42	IV:806620-807748	EV.YAD	OE.YAD	OK	15.1812	15.723	0.05059	0.159195	0.83635	0.997273	no
YLR259C	HSP60	XII:663283-665002	EV.YAD	OE.YAD	OK	192.833	210.833	0.128744	0.374426	0.62215	0.997273	no
YDR258C	HSP78	IV:971807-974243	EV.YAD	OE.YAD	OK	33.1697	40.4823	0.287423	0.738401	0.2736	0.997273	no
YPL240C	HSP82	XVI:96495-98625	EV.YAD	OE.YAD	OK	62.5316	60.5395	-0.0467072	-0.139995	0.86305	0.997273	no
YOL068C	HST1	XV:200367-201879	EV.YAD	OE.YAD	OK	24.2448	19.2565	-0.332331	-0.914553	0.12085	0.964018	no
YPL015C	HST2	XVI:525809-526883	EV.YAD	OE.YAD	OK	126.259	135.739	0.10445	0.329699	0.6618	0.997273	no
YOR025W	HST3	XV:378218-379562	EV.YAD	OE.YAD	OK	23.3958	19.7931	-0.241251	-0.697089	0.2534	0.997273	no
YDR191W	HST4	IV:842336-843449	EV.YAD	OE.YAD	OK	6.52835	4.84564	-0.430032	-1.20755	0.07105	0.867132	no
YGR223C	HSV2	VII:940868-942215	EV.YAD	OE.YAD	OK	9.44256	7.98394	-0.242077	-0.721453	0.26255	0.997273	no
tR(CCU)J	HSX1	X:538554-538626	EV.YAD	OE.YAD	NOTEST	0	0	0	0	1	1	no
YDR225W	HTA1	IV:915529-915928	EV.YAD	OE.YAD	OK	609.703	514.833	-0.244001	-0.70474	0.3033	0.997273	no
YBL003C	HTA2	II:235393-235792	EV.YAD	OE.YAD	OK	366.897	271.236	-0.435828	-1.29715	0.05515	0.845015	no
YDR224C	HTB1	IV:914316-914712	EV.YAD	OE.YAD	OK	658.677	585.524	-0.169842	-0.476583	0.4853	0.997273	no
YBL002W	HTB2	II:236491-236887	EV.YAD	OE.YAD	OK	1294.93	1168.53	-0.148181	-0.38553	0.5498	0.997273	no
YHR067W	HTD2	VIII:230969-231812	EV.YAD	OE.YAD	OK	21.9622	17.2032	-0.352344	-0.969348	0.09735	0.921786	no
YCR020W-B	HTL1	III:155319-155556	EV.YAD	OE.YAD	OK	96.0774	103.899	0.112917	0.294459	0.64165	0.997273	no
YPR033C	HTS1	XVI:637378-639019	EV.YAD	OE.YAD	OK	134.662	138.632	0.0419224	0.113222	0.8697	0.997273	no
YOL012C	HTZ1	XV:303578-303983	EV.YAD	OE.YAD	OK	91.2772	70.3828	-0.375031	-1.09122	0.07305	0.88019	no
YGR268C	HUA1	VII:1026056-1026962	EV.YAD	OE.YAD	OK	24.2924	19.7805	-0.296426	-0.810794	0.1898	0.984366	no
YOR284W	HUA2	XV:848477-849209	EV.YAD	OE.YAD	OK	12.1478	10.921	-0.153592	-0.390089	0.51375	0.997273	no
YNR032C-A	HUB1	XIV:687242-687464	EV.YAD	OE.YAD	OK	69.0175	62.7642	-0.13702	-0.32044	0.5983	0.997273	no
YML058W-A	HUG1	XIII:158759-158966	EV.YAD	OE.YAD	OK	20.0633	30.7884	0.617832	1.07633	0.0815	0.895395	no
YJR036C	HUL4	X:500712-503485	EV.YAD	OE.YAD	OK	3.64524	3.5726	-0.0290411	-0.0810612	0.90535	0.997273	no
YGL141W	HUL5	VII:238352-241085	EV.YAD	OE.YAD	OK	10.9772	11.7444	0.097455	0.270781	0.64905	0.997273	no
YGL168W	HUR1	VII:187463-190468	EV.YAD	OE.YAD	OK	126.419	120.838	-0.0651331	-0.0359064	0.95045	0.997273	no
YPL244C	HUT1	XVI:87013-88033	EV.YAD	OE.YAD	OK	42.6038	35.4066	-0.266965	-0.708416	0.21745	0.997273	no
YER039C	HVG1	V:228450-229205	EV.YAD	OE.YAD	OK	10.067	9.54115	-0.0774021	-0.249082	0.73415	0.997273	no
YFR053C	HXK1	VI:253428-255049	EV.YAD	OE.YAD	OK	64.2125	116.313	0.857088	2.15959	0.00875	0.510484	no
YGL253W	HXK2	VII:23934-25395	EV.YAD	OE.YAD	OK	733.635	693.453	-0.0812643	-0.186759	0.75565	0.997273	no
YHR094C	HXT1	VIII:290912-292625	EV.YAD	OE.YAD	OK	353.407	251.004	-0.493618	-1.13133	0.0527	0.841368	no
YFL011W	HXT10	VI:112344-113985	EV.YAD	OE.YAD	NOTEST	0.13038	0.254692	0.966032	0	1	1	no
YOL156W	HXT11	XV:25272-26976	EV.YAD	OE.YAD	NOTEST	0.377863	0.440478	0.221206	0	1	1	no
YIL170W	HXT12	IX:19846-21220	EV.YAD	OE.YAD	NOTEST	0.605095	0.474948	-0.349394	0	1	1	no
YEL069C	HXT13	V:21536-23231	EV.YAD	OE.YAD	OK	1.00942	1.19433	0.242675	0.565532	0.4171	0.997273	no
YNL318C	HXT14	XIV:38641-40329	EV.YAD	OE.YAD	NOTEST	0.132245	0.229688	0.796458	0	1	1	no
YDL245C	HXT15	IV:11656-13360	EV.YAD	OE.YAD	NOTEST	0.0273999	0.0523315	0.933508	0	1	1	no
YJR158W	HXT16	X:732439-734143	EV.YAD	OE.YAD	NOTEST	0	0	0	0	1	1	no
YNR072W	HXT17	XIV:772656-774351	EV.YAD	OE.YAD	OK	1.77026	1.55466	-0.187361	-0.456346	0.4845	0.997273	no
YMR011W	HXT2	XIII:288078-289704	EV.YAD	OE.YAD	OK	24.1103	25.2547	0.0669045	0.179123	0.7547	0.997273	no
YDR345C	HXT3	IV:1162956-1164660	EV.YAD	OE.YAD	OK	914.021	926.94	0.0202481	0.0438562	0.93905	0.997273	no
YHR092C	HXT4	VIII:287080-288811	EV.YAD	OE.YAD	OK	6.51256	8.77123	0.429555	1.06668	0.06265	0.858813	no
YHR096C	HXT5	VIII:294668-296447	EV.YAD	OE.YAD	OK	5.06256	5.5379	0.129472	0.393321	0.58545	0.997273	no
YDR343C	HXT6	IV:1159607-1161320	EV.YAD	OE.YAD	NOTEST	0.469999	0.622543	0.405516	0	1	1	no
YDR342C	HXT7	IV:1154215-1155928	EV.YAD	OE.YAD	OK	1.97768	2.70611	0.452413	0.98197	0.09735	0.921786	no
YJL214W	HXT8	X:26886-28596	EV.YAD	OE.YAD	OK	2.80551	1.57601	-0.831987	-2.06417	0.0018	0.201284	no
YJL219W	HXT9	X:19496-21200	EV.YAD	OE.YAD	NOTEST	0.165105	0.607476	1.87944	0	1	1	no
YKL189W	HYM1	XI:84703-85903	EV.YAD	OE.YAD	OK	14.4178	11.3587	-0.344045	-0.944553	0.11525	0.964018	no
YEL034W	HYP2	V:85612-86598	EV.YAD	OE.YAD	OK	3255.27	3359.67	0.045543	0.0853482	0.89735	0.997273	no
YIR037W	HYR1	IX:423127-423619	EV.YAD	OE.YAD	OK	142.528	155.925	0.129607	0.347613	0.5704	0.997273	no
YOR126C	IAH1	XV:559960-560677	EV.YAD	OE.YAD	OK	21.7026	22.2886	0.0384434	0.132373	0.85525	0.997273	no
YJR122W	IBA57	X:649775-651269	EV.YAD	OE.YAD	OK	12.8541	10.8324	-0.246865	-0.680019	0.24645	0.997273	no
YNL164C	IBD2	XIV:325264-326320	EV.YAD	OE.YAD	OK	7.21854	7.13497	-0.0167992	-0.0456764	0.9454	0.997273	no
YIL090W	ICE2	IX:193594-195070	EV.YAD	OE.YAD	OK	61.5066	58.7586	-0.0659428	-0.169205	0.77085	0.997273	no
YER065C	ICL1	V:285240-286914	EV.YAD	OE.YAD	OK	8.50618	8.99832	0.0811449	0.258216	0.7026	0.997273	no
YPR006C	ICL2	XVI:567268-568996	EV.YAD	OE.YAD	OK	4.95515	5.56376	0.167132	0.602224	0.45625	0.997273	no
YER078C	ICP55	V:316806-318342	EV.YAD	OE.YAD	OK	14.6387	11.9598	-0.291593	-0.812223	0.16745	0.984167	no
ICR1	ICR1	IX:393883-397082	EV.YAD	OE.YAD	OK	5.84251	5.34501	-0.128395	-0.319419	0.6516	0.997273	no
YBR157C	ICS2	II:553542-554310	EV.YAD	OE.YAD	OK	19.0123	13.8859	-0.453305	-1.24182	0.0304	0.707188	no
YJL077C	ICS3	X:294665-295061	EV.YAD	OE.YAD	OK	64.8064	48.2164	-0.426611	-1.11741	0.0538	0.844633	no
YLR099C	ICT1	XII:339743-340928	EV.YAD	OE.YAD	OK	12.4919	10.4249	-0.260957	-0.862967	0.22325	0.997273	no
YMR195W	ICY1	XIII:654033-654417	EV.YAD	OE.YAD	OK	159.528	171.72	0.106247	0.287389	0.62555	0.997273	no
YPL250C	ICY2	XVI:74308-74719	EV.YAD	OE.YAD	OK	303.411	377.172	0.31395	0.801155	0.1926	0.986843	no
YNL037C	IDH1	XIV:557919-559002	EV.YAD	OE.YAD	OK	114.572	94.9542	-0.270957	-0.754219	0.27825	0.997273	no
YOR136W	IDH2	XV:580158-581359	EV.YAD	OE.YAD	OK	264.552	236.516	-0.161609	-0.34989	0.55855	0.997273	no
YPL117C	IDI1	XVI:327863-328730	EV.YAD	OE.YAD	OK	85.502	81.1689	-0.0750301	-0.211625	0.732	0.997273	no
YDL066W	IDP1	IV:334834-336121	EV.YAD	OE.YAD	OK	499.339	584.978	0.228363	0.647505	0.38105	0.997273	no
YLR174W	IDP2	XII:504590-505829	EV.YAD	OE.YAD	OK	3.82266	2.51634	-0.603253	-2.03752	0.0089	0.510484	no
YNL009W	IDP3	XIV:614820-616083	EV.YAD	OE.YAD	OK	3.46804	3.05438	-0.183239	-0.454327	0.44525	0.997273	no
YJL146W	IDS2	X:143291-144701	EV.YAD	OE.YAD	OK	15.1556	11.1482	-0.44304	-1.30266	0.03615	0.756521	no
YFL013C	IES1	VI:107798-110184	EV.YAD	OE.YAD	OK	10.5975	9.81106	-0.11124	-0.339432	0.6061	0.997273	no
YNL215W	IES2	XIV:244467-245430	EV.YAD	OE.YAD	OK	2.82101	2.16885	-0.379281	-1.21385	0.17895	0.984167	no
YLR052W	IES3	XII:247200-247953	EV.YAD	OE.YAD	OK	21.9662	20.3323	-0.111511	-0.302027	0.60245	0.997273	no
YOR189W	IES4	XV:689623-689974	EV.YAD	OE.YAD	OK	41.8199	35.4514	-0.238348	-0.632594	0.2955	0.997273	no
YER092W	IES5	V:342854-343232	EV.YAD	OE.YAD	OK	54.5704	67.6393	0.309745	0.848862	0.15855	0.981114	no
YEL044W	IES6	V:69756-70257	EV.YAD	OE.YAD	OK	18.4069	13.901	-0.405058	-1.18999	0.0709	0.867132	no
YBR159W	IFA38	II:558684-559728	EV.YAD	OE.YAD	OK	99.9144	86.0082	-0.216218	-0.559583	0.342	0.997273	no
YLR223C	IFH1	XII:582005-585490	EV.YAD	OE.YAD	OK	14.3761	14.5816	0.020472	0.0561912	0.92415	0.997273	no
YOL023W	IFM1	XV:278055-280086	EV.YAD	OE.YAD	OK	7.45489	7.05093	-0.0803739	-0.27159	0.71	0.997273	no
YFR017C	IGD1	VI:182273-182861	EV.YAD	OE.YAD	OK	3.52171	3.53301	0.00462077	0.011665	0.9844	0.9978	no
YNL157W	IGO1	XIV:340351-340858	EV.YAD	OE.YAD	OK	51.312	46.396	-0.145297	-0.396796	0.49145	0.997273	no
YHR132W-A	IGO2	VIII:370053-370449	EV.YAD	OE.YAD	OK	53.6294	45.2071	-0.246474	-0.688222	0.2585	0.997273	no
YHR187W	IKI1	VIII:480989-481919	EV.YAD	OE.YAD	OK	18.9798	18.0643	-0.0713245	-0.199998	0.74685	0.997273	no
YLR384C	IKI3	XII:888850-892900	EV.YAD	OE.YAD	OK	44.7134	38.7434	-0.206754	-0.502606	0.42475	0.997273	no
YJL057C	IKS1	X:328117-330121	EV.YAD	OE.YAD	OK	8.06392	7.13275	-0.177023	-0.582307	0.42105	0.997273	no
YJR118C	ILM1	X:643489-644101	EV.YAD	OE.YAD	OK	107.739	81.5106	-0.402479	-1.11994	0.0617	0.858813	no
YBL076C	ILS1	II:80896-84261	EV.YAD	OE.YAD	OK	400.266	397.701	-0.00927337	-0.0215269	0.97135	0.997273	no
YER086W	ILV1	V:328476-330207	EV.YAD	OE.YAD	OK	327.28	318.941	-0.0372377	-0.0834391	0.88945	0.997273	no
YMR108W	ILV2	XIII:484083-486147	EV.YAD	OE.YAD	OK	160.03	161.265	0.0110874	0.0251151	0.9652	0.997273	no
YJR016C	ILV3	X:464450-466208	EV.YAD	OE.YAD	OK	780.304	760.346	-0.0373811	-0.0865699	0.8879	0.997273	no
YLR355C	ILV5	XII:838065-839253	EV.YAD	OE.YAD	OK	2054.45	1919.04	-0.0983705	-0.228165	0.712	0.997273	no
YCL009C	ILV6	III:104618-105548	EV.YAD	OE.YAD	OK	1284.52	1179.82	-0.122662	-0.324479	0.63335	0.997273	no
YGR287C	IMA1	VII:1067221-1068991	EV.YAD	OE.YAD	OK	1.7303	1.2483	-0.471054	-1.13256	0.07275	0.88019	no
YOL157C	IMA2	XV:22524-24294	EV.YAD	OE.YAD	NOTEST	0.78114	0.748719	-0.0611567	0	1	1	no
YIL172C	IMA3	IX:16783-18712	EV.YAD	OE.YAD	NOTEST	0	0	0	0	1	1	no
YJL221C	IMA4	X:16766-18695	EV.YAD	OE.YAD	NOTEST	0	0	0	0	1	1	no
YJL216C	IMA5	X:24340-26086	EV.YAD	OE.YAD	OK	2.41189	2.01235	-0.261279	-0.69015	0.3144	0.997273	no
YAR073W	IMD1	I:227741-229317	EV.YAD	OE.YAD	NOTEST	0.0715558	0.179688	1.32835	0	1	1	no
YHR216W	IMD2	VIII:554395-555967	EV.YAD	OE.YAD	OK	105.76	91.1309	-0.214787	-0.554084	0.3911	0.997273	no
YLR432W	IMD3	XII:1002556-1004128	EV.YAD	OE.YAD	OK	461.947	379.483	-0.28369	-0.611477	0.29195	0.997273	no
YML056C	IMD4	XIII:162193-164176	EV.YAD	OE.YAD	OK	155.092	125.417	-0.306385	-0.594604	0.26865	0.997273	no
YJR094C	IME1	X:604568-605651	EV.YAD	OE.YAD	OK	2.5539	2.66578	0.0618569	0.131254	0.8274	0.997273	no
YJL106W	IME2	X:221389-223327	EV.YAD	OE.YAD	OK	3.2609	2.62267	-0.314237	-0.778712	0.1791	0.984167	no
YGL192W	IME4	VII:142245-144048	EV.YAD	OE.YAD	OK	24.8427	21.8084	-0.18794	-0.561261	0.38775	0.997273	no
YCR046C	IMG1	III:209913-210423	EV.YAD	OE.YAD	OK	14.4579	10.9814	-0.396799	-1.26666	0.06975	0.867132	no
YCR071C	IMG2	III:240102-240543	EV.YAD	OE.YAD	OK	27.1823	25.1828	-0.110234	-0.337779	0.6317	0.997273	no
YLR309C	IMH1	XII:749033-751769	EV.YAD	OE.YAD	OK	12.9484	12.8967	-0.00576551	-0.0170532	0.97885	0.997273	no
YJR138W	IML1	X:684566-689321	EV.YAD	OE.YAD	OK	18.0951	18.767	0.0526002	0.143436	0.81305	0.997273	no
YJL082W	IML2	X:281184-283380	EV.YAD	OE.YAD	OK	33.5784	32.275	-0.0571157	-0.148811	0.8105	0.997273	no
YBR107C	IML3	II:453792-454530	EV.YAD	OE.YAD	OK	30.6924	22.3794	-0.455712	-1.35431	0.0335	0.738855	no
YGR031W	IMO32	VII:546440-547469	EV.YAD	OE.YAD	OK	3.58718	3.45982	-0.0521503	-0.0968561	0.8703	0.997273	no
YMR150C	IMP1	XIII:561955-562943	EV.YAD	OE.YAD	OK	23.5324	21.8617	-0.106241	-0.277034	0.6568	0.997273	no
YMR035W	IMP2	XIII:341141-341675	EV.YAD	OE.YAD	OK	16.3057	20.2965	0.31586	0.836169	0.1712	0.984167	no
YIL154C	IMP2'	IX:53980-55021	EV.YAD	OE.YAD	OK	11.4413	9.28723	-0.300931	-1.24735	0.15715	0.9804	no
YHR148W	IMP3	VIII:393533-394085	EV.YAD	OE.YAD	OK	21.6751	18.7315	-0.210569	-0.504413	0.3836	0.997273	no
YNL075W	IMP4	XIV:485606-486479	EV.YAD	OE.YAD	OK	27.8516	24.2311	-0.200897	-0.489667	0.3794	0.997273	no
tM(CAU)O1	IMT1	XV:710200-710272	EV.YAD	OE.YAD	NOTEST	0	0	0	0	1	1	no
tM(CAU)P	IMT2	XVI:338847-338919	EV.YAD	OE.YAD	NOTEST	0	0	0	0	1	1	no
tM(CAU)J3	IMT3	X:517812-517884	EV.YAD	OE.YAD	NOTEST	0	0	0	0	1	1	no
tM(CAU)E	IMT4	V:100132-100204	EV.YAD	OE.YAD	NOTEST	0	0	0	0	1	1	no
YDL181W	INH1	IV:135178-135436	EV.YAD	OE.YAD	OK	130.111	103.436	-0.331005	-0.940824	0.13005	0.970067	no
YHR046C	INM1	VIII:197397-198285	EV.YAD	OE.YAD	OK	18.3221	15.1123	-0.277866	-0.75879	0.20045	0.987753	no
YDR287W	INM2	IV:1035994-1036873	EV.YAD	OE.YAD	OK	14.3519	14.151	-0.0203422	-0.062665	0.9247	0.997273	no
YNL152W	INN1	XIV:346312-347542	EV.YAD	OE.YAD	OK	11.2976	10.8539	-0.0578054	-0.173677	0.78255	0.997273	no
YJL153C	INO1	X:134331-135933	EV.YAD	OE.YAD	OK	238.974	259.146	0.116909	0.367279	0.75935	0.997273	no
YDR123C	INO2	IV:698553-699468	EV.YAD	OE.YAD	OK	12.7279	11.5057	-0.145644	-0.424505	0.4931	0.997273	no
YOL108C	INO4	XV:111430-111886	EV.YAD	OE.YAD	OK	25.0097	22.5966	-0.146383	-0.378587	0.5183	0.997273	no
YGL150C	INO80	VII:221103-225877	EV.YAD	OE.YAD	OK	20.2987	18.8354	-0.10794	-0.309685	0.64315	0.997273	no
YMR204C	INP1	XIII:670062-671325	EV.YAD	OE.YAD	OK	6.41088	5.98891	-0.0982292	-0.246225	0.66485	0.997273	no
YMR163C	INP2	XIII:584270-586388	EV.YAD	OE.YAD	OK	10.4065	9.18277	-0.180489	-0.496405	0.3918	0.997273	no
YIL002C	INP51	IX:350590-353431	EV.YAD	OE.YAD	OK	14.3669	11.8365	-0.279509	-0.812346	0.19435	0.987753	no
YNL106C	INP52	XIV:420943-424583	EV.YAD	OE.YAD	OK	8.50038	7.60675	-0.160246	-0.430594	0.4665	0.997273	no
YOR109W	INP53	XV:525277-528601	EV.YAD	OE.YAD	OK	26.473	23.8301	-0.151738	-0.383684	0.5103	0.997273	no
YOL065C	INP54	XV:204730-205885	EV.YAD	OE.YAD	OK	10.5394	10.2165	-0.0448941	-0.145912	0.8462	0.997273	no
YLR095C	IOC2	XII:329676-332115	EV.YAD	OE.YAD	OK	9.33396	7.5019	-0.315234	-0.948964	0.13335	0.970067	no
YFR013W	IOC3	VI:169921-172285	EV.YAD	OE.YAD	OK	11.2308	10.2703	-0.128985	-0.413427	0.54095	0.997273	no
YMR044W	IOC4	XIII:355383-356811	EV.YAD	OE.YAD	OK	14.6455	14.2997	-0.0344791	-0.124196	0.8727	0.997273	no
YHR085W	IPI1	VIII:276763-277768	EV.YAD	OE.YAD	OK	11.2084	8.14251	-0.461034	-1.14187	0.0454	0.810587	no
YNL182C	IPI3	XIV:295959-297627	EV.YAD	OE.YAD	OK	15.6778	12.449	-0.332693	-0.807809	0.15235	0.970067	no
YDR315C	IPK1	IV:1092740-1093586	EV.YAD	OE.YAD	OK	16.9987	18.5717	0.127679	0.352522	0.55965	0.997273	no
YPL209C	IPL1	XVI:156489-157593	EV.YAD	OE.YAD	OK	3.77542	3.12099	-0.274633	-0.632505	0.2945	0.997273	no
YBR011C	IPP1	II:257111-257975	EV.YAD	OE.YAD	OK	1184.02	1258.49	0.0879994	0.209079	0.73495	0.997273	no
YDR072C	IPT1	IV:589760-591344	EV.YAD	OE.YAD	OK	53.7418	47.0626	-0.191464	-0.589422	0.40725	0.997273	no
YPL242C	IQG1	XVI:90621-95109	EV.YAD	OE.YAD	OK	22.7959	23.5473	0.0467832	0.126487	0.83835	0.997273	no
YBR140C	IRA1	II:517349-526628	EV.YAD	OE.YAD	OK	41.3826	45.1589	0.125986	0.293791	0.6247	0.997273	no
YOL081W	IRA2	XV:171069-180309	EV.YAD	OE.YAD	OK	41.2056	41.2017	-0.000136585	-0.000317611	0.9996	0.9996	no
YOL015W	IRC10	XV:297077-298838	EV.YAD	OE.YAD	OK	2.16261	1.92077	-0.171088	-0.389828	0.51765	0.997273	no
YOR013W	IRC11	XV:356542-357221	EV.YAD	OE.YAD	OK	15.9715	13.8684	-0.203701	-0.460693	0.5469	0.997273	no
YOR235W	IRC13	XV:779869-780596	EV.YAD	OE.YAD	OK	5.65959	2.6806	-1.07814	-0.0184942	0.48895	0.997273	no
YOR135C	IRC14	XV:580158-581359	EV.YAD	OE.YAD	OK	20.7841	14.4961	-0.519813	-0.133401	0.7558	0.997273	no
YPL017C	IRC15	XVI:517650-520233	EV.YAD	OE.YAD	OK	13.1132	12.7291	-0.0428911	-0.122757	0.88315	0.997273	no
YPR038W	IRC16	XVI:646447-648375	EV.YAD	OE.YAD	OK	11.0316	9.68126	-0.188381	-0.19331	0.75215	0.997273	no
YJL037W	IRC18	X:376661-377336	EV.YAD	OE.YAD	OK	1.0867	0.808419	-0.426777	-0.459197	0.4294	0.997273	no
YLL033W	IRC19	XII:73408-74101	EV.YAD	OE.YAD	OK	9.11188	9.53251	0.0651076	0.159791	0.78515	0.997273	no
YDR112W	IRC2	IV:678240-679852	EV.YAD	OE.YAD	OK	29.7428	28.4527	-0.0639776	-0.0710674	0.9049	0.997273	no
YLR247C	IRC20	XII:628683-633354	EV.YAD	OE.YAD	OK	10.8701	10.6105	-0.0348773	-0.0986351	0.87035	0.997273	no
YMR073C	IRC21	XIII:412267-412873	EV.YAD	OE.YAD	OK	23.46	24.8458	0.0827971	0.221106	0.70325	0.997273	no
YEL001C	IRC22	V:150300-150978	EV.YAD	OE.YAD	OK	151.785	132.108	-0.200315	-0.509735	0.4061	0.997273	no
YOR044W	IRC23	XV:413006-413480	EV.YAD	OE.YAD	OK	46.0021	41.1635	-0.160334	-0.446263	0.46395	0.997273	no
YIR036C	IRC24	IX:422073-423036	EV.YAD	OE.YAD	OK	30.497	30.6964	0.00940208	0.0330364	0.96665	0.997273	no
YLR021W	IRC25	XII:183622-184162	EV.YAD	OE.YAD	OK	32.8536	30.528	-0.105918	-0.302075	0.62155	0.997273	no
YDR332W	IRC3	IV:1131000-1133070	EV.YAD	OE.YAD	OK	5.90158	6.21929	0.075648	0.23565	0.7348	0.997273	no
YDR540C	IRC4	IV:1517135-1517675	EV.YAD	OE.YAD	OK	8.21898	7.83686	-0.068684	-0.164751	0.79825	0.997273	no
YFR038W	IRC5	VI:229379-231941	EV.YAD	OE.YAD	OK	13.5468	11.2239	-0.27138	-0.817834	0.20115	0.987753	no
YFR043C	IRC6	VI:239113-239827	EV.YAD	OE.YAD	OK	11.6242	9.54114	-0.284902	-0.738254	0.22095	0.997273	no
YFR055W	IRC7	VI:263956-265226	EV.YAD	OE.YAD	OK	38.4133	31.0246	-0.308192	-0.864257	0.16455	0.984167	no
YJL051W	IRC8	X:339786-342255	EV.YAD	OE.YAD	OK	13.7307	13.0293	-0.075649	-0.215677	0.7284	0.997273	no
YJL142C	IRC9	X:147818-150390	EV.YAD	OE.YAD	OK	37.8209	39.9777	0.0800105	0.0674149	0.9078	0.997273	no
YHR079C	IRE1	VIII:258243-261591	EV.YAD	OE.YAD	OK	18.7511	17.316	-0.114875	-0.315914	0.5987	0.997273	no
YIL026C	IRR1	IX:304476-307929	EV.YAD	OE.YAD	OK	22.7512	20.9912	-0.116159	-0.343677	0.6133	0.997273	no
YKR019C	IRS4	XI:476215-478063	EV.YAD	OE.YAD	OK	5.40682	5.34084	-0.0177154	-0.0518709	0.9332	0.997273	no
YLL027W	ISA1	XII:87402-88155	EV.YAD	OE.YAD	OK	30.8538	30.4142	-0.0207013	-0.0603414	0.9204	0.997273	no
YPR067W	ISA2	XVI:682219-682777	EV.YAD	OE.YAD	OK	39.3286	37.1311	-0.0829509	-0.248742	0.70115	0.997273	no
YER019W	ISC1	V:192796-194230	EV.YAD	OE.YAD	OK	33.9974	30.5078	-0.156247	-0.485673	0.48265	0.997273	no
YER180C	ISC10	V:549723-550527	EV.YAD	OE.YAD	OK	8.97964	9.05483	0.0120294	0.0350578	0.96005	0.997273	no
YER048W-A	ISD11	V:250717-251002	EV.YAD	OE.YAD	OK	240.188	256.297	0.0936517	0.270371	0.64615	0.997273	no
YMR081C	ISF1	XIII:430078-431095	EV.YAD	OE.YAD	OK	7.8659	7.32644	-0.102499	-0.299083	0.6539	0.997273	no
YPL040C	ISM1	XVI:475992-479001	EV.YAD	OE.YAD	OK	6.83554	6.99906	0.0341059	0.0983773	0.86735	0.997273	no
YOR155C	ISN1	XV:626627-627980	EV.YAD	OE.YAD	OK	21.0729	20.486	-0.0407492	-0.123329	0.85125	0.997273	no
YPR106W	ISR1	XVI:740060-741392	EV.YAD	OE.YAD	OK	29.9896	28.621	-0.067387	-0.182452	0.75205	0.997273	no
YNL265C	IST1	XIV:144244-145281	EV.YAD	OE.YAD	OK	28.3809	24.1007	-0.235847	-0.662687	0.26655	0.997273	no
YBR086C	IST2	II:420200-423041	EV.YAD	OE.YAD	OK	166.435	188.414	0.178946	0.446602	0.48755	0.997273	no
YIR005W	IST3	IX:364888-365335	EV.YAD	OE.YAD	OK	18.7305	17.0464	-0.135927	-0.330477	0.56705	0.997273	no
YPL135W	ISU1	XVI:297552-298050	EV.YAD	OE.YAD	OK	155.057	147.998	-0.0672154	-0.182094	0.77365	0.997273	no
YOR226C	ISU2	XV:761391-762084	EV.YAD	OE.YAD	OK	30.7309	32.2629	0.0701861	0.17733	0.78615	0.997273	no
YBR245C	ISW1	II:708149-711539	EV.YAD	OE.YAD	OK	33.2691	33.0167	-0.0109886	-0.0308077	0.96105	0.997273	no
YOR304W	ISW2	XV:884513-887876	EV.YAD	OE.YAD	OK	17.8655	17.5026	-0.0296111	-0.08352	0.8896	0.997273	no
YJR050W	ISY1	X:528696-529404	EV.YAD	OE.YAD	OK	9.91873	9.18343	-0.111123	-0.324166	0.63495	0.997273	no
YGL133W	ITC1	VII:257706-261501	EV.YAD	OE.YAD	OK	10.1568	9.35553	-0.11856	-0.340468	0.58085	0.997273	no
YDR497C	ITR1	IV:1443712-1445467	EV.YAD	OE.YAD	OK	1159.77	1069.08	-0.117469	-0.275357	0.6692	0.997273	no
YOL103W	ITR2	XV:124000-125830	EV.YAD	OE.YAD	OK	28.1565	21.1246	-0.414544	-1.19649	0.05605	0.845607	no
YML068W	ITT1	XIII:137549-138944	EV.YAD	OE.YAD	OK	10.918	9.50708	-0.199639	-0.997358	0.3593	0.997273	no
YDR229W	IVY1	IV:924784-926146	EV.YAD	OE.YAD	OK	4.63805	3.54143	-0.389186	-1.16928	0.07505	0.881584	no
YDL115C	IWR1	IV:253994-255126	EV.YAD	OE.YAD	OK	13.8655	12.6117	-0.136735	-0.451256	0.53415	0.997273	no
YKL032C	IXR1	XI:380064-381858	EV.YAD	OE.YAD	OK	15.6132	14.5514	-0.1016	-0.346363	0.63075	0.997273	no
YDR492W	IZH1	IV:1434499-1435874	EV.YAD	OE.YAD	OK	84.8664	74.5741	-0.186519	-0.443119	0.4437	0.997273	no
YOL002C	IZH2	XV:323410-324364	EV.YAD	OE.YAD	OK	67.6225	65.2789	-0.0508869	-0.129667	0.83315	0.997273	no
YLR023C	IZH3	XII:185497-187129	EV.YAD	OE.YAD	OK	59.3863	52.2857	-0.183714	-0.476051	0.4177	0.997273	no
YOL101C	IZH4	XV:126981-127920	EV.YAD	OE.YAD	OK	4.74637	5.01692	0.0799766	0.178505	0.7619	0.997273	no
YGL018C	JAC1	VII:459109-459664	EV.YAD	OE.YAD	OK	8.32946	9.23862	0.149454	0.349768	0.5485	0.997273	no
YJL073W	JEM1	X:303180-305118	EV.YAD	OE.YAD	OK	9.78529	8.55551	-0.193761	-0.519853	0.3633	0.997273	no
YKL217W	JEN1	XI:22233-24084	EV.YAD	OE.YAD	OK	2.78966	2.0354	-0.45478	-1.19293	0.0495	0.827619	no
YER051W	JHD1	V:254655-256134	EV.YAD	OE.YAD	OK	11.3051	10.1523	-0.15517	-0.599075	0.47385	0.997273	no
YPR061C	JID1	XVI:675976-676882	EV.YAD	OE.YAD	OK	6.62053	7.32437	0.145758	0.36365	0.5322	0.997273	no
YLR331C	JIP3	XII:790668-791806	EV.YAD	OE.YAD	NOTEST	0.0956968	0.620624	2.69718	0	1	1	no
YDR475C	JIP4	IV:1407463-1410094	EV.YAD	OE.YAD	OK	13.9942	11.6616	-0.26307	-0.86883	0.2367	0.997273	no
[truncated: 5,118 more rows]

## Sheet: Genes up in JHD2 OE
11 genes in input list
Legend
[truncated: 5 more rows]

## Sheet: Genes down in JHD2 OE
22 genes in input list
[truncated: 6 more rows]
