# Supplementary material for: Mitochondrial control through nutritionally regulated global histone H3 lysine-4 demethylation
Source: Sci Rep. 2016 Nov 29;6:37942. doi: 10.1038/srep37942 (PMC5126570; doi:10.1038/srep37942)
Supplement: Supplementary Data 7 [file srep37942-s7.xls]

## Sheet: FPKM_values_cuffdiff_input
tracking_id		locus	length	EV rep 1		EV rep 2		EV rep 3		JHD2 OE rep 1		JHD2 OE rep 2		JHD2 OE rep 3
Systematic name	SGD name			FPKM	status	FPKM	status	FPKM	status	FPKM	status	FPKM	status	FPKM	status
YAL001C	TFC3	I:147593-151166	3483	6.45939	OK	6.04843	OK	7.63608	OK	7.35064	OK	6.56436	OK	5.32045	OK
YAL002W	VPS8	I:143706-147531	3825	13.8492	OK	13.4414	OK	14.2388	OK	16.1152	OK	14.4169	OK	13.2459	OK
YAL003W	EFB1	I:142173-143160	621	2726.03	OK	2203.78	OK	1379.18	OK	1972.99	OK	2070.53	OK	1810.25	OK
YAL004W	YAL004W	I:140759-141407	648	35.1069	OK	79.8678	OK	136.51	OK	73.9327	OK	75.2809	OK	73.0873	OK
YAL005C	SSA1	I:139502-141431	1929	44.6367	OK	90.5946	OK	113.799	OK	106.31	OK	98.4697	OK	76.8675	OK
YAL007C	ERP2	I:137697-138345	648	96.5863	OK	85.5606	OK	87.6995	OK	76.4373	OK	78.3937	OK	78.1179	OK
YAL008W	FUN14	I:136913-137510	597	10.0786	OK	10.2825	OK	18.5086	OK	12.7535	OK	9.4975	OK	9.40597	OK
YAL009W	SPO7	I:135853-136633	780	12.8031	OK	12.8834	OK	12.8176	OK	18.928	OK	12.6936	OK	15.0263	OK
YAL010C	MDM10	I:134183-135665	1482	9.30223	OK	6.34224	OK	6.05867	OK	8.73501	OK	6.28587	OK	7.11952	OK
YAL011W	SWC3	I:132198-134076	1878	4.4912	OK	5.94641	OK	2.83244	OK	7.62685	OK	6.15778	OK	6.31874	OK
YAL012W	CYS3	I:130798-131983	1185	427.391	OK	709.553	OK	543.768	OK	828.31	OK	873.66	OK	853.083	OK
YAL013W	DEP1	I:129269-130487	1218	6.1879	OK	8.50726	OK	4.28569	OK	9.86525	OK	8.07677	OK	7.43249	OK
YAL014C	SYN8	I:128251-129019	768	23.5663	OK	20.4025	OK	21.6062	OK	24.7122	OK	27.7519	OK	22.222	OK
YAL015C	NTG1	I:126902-128102	1200	8.07807	OK	7.73547	OK	4.72242	OK	9.32496	OK	9.21947	OK	8.1224	OK
YAL016C-A	YAL016C-A	I:124754-125069	315	16.7801	OK	8.75737	OK	10.7102	OK	6.65993	OK	3.22496	OK	6.53794	OK
YAL016C-B	YAL016C-B	I:124306-124492	186	45.1545	OK	21.2851	OK	134.775	OK	0	OK	66.0175	OK	23.1765	OK
YAL016W	TPD3	I:124878-126786	1908	55.1174	OK	34.363	OK	64.3341	OK	43.9161	OK	42.0283	OK	37.0709	OK
YAL017W	PSK1	I:120224-124295	4071	7.43035	OK	5.39519	OK	17.0586	OK	7.29268	OK	5.86511	OK	5.56682	OK
YAL018C	YAL018C	I:118563-119541	978	0.241119	OK	0.579944	OK	0	OK	1.55956	OK	1.12375	OK	1.99796	OK
YAL019W	FUN30	I:114918-118314	3396	22.6005	OK	32.4407	OK	11.7308	OK	33.4452	OK	33.4635	OK	31.1301	OK
YAL019W-A	YAL019W-A	I:114249-114819	570	12.071	OK	12.1484	OK	6.21283	OK	9.384	OK	9.06331	OK	7.63955	OK
YAL020C	ATS1	I:113613-114615	1002	4.04515	OK	5.1323	OK	4.6787	OK	5.41613	OK	5.19327	OK	5.33547	OK
YAL021C	CCR4	I:110845-113359	2514	18.4363	OK	18.0329	OK	14.1402	OK	20.7559	OK	16.4045	OK	16.5219	OK
YAL022C	FUN26	I:108876-110430	1554	42.0806	OK	46.4723	OK	35.7522	OK	48.7603	OK	44.8351	OK	43.3111	OK
YAL023C	PMT2	I:106271-108551	2280	127.679	OK	138.359	OK	122.311	OK	105.606	OK	130.369	OK	113.851	OK
YAL024C	LTE1	I:101564-105872	4308	9.52152	OK	10.1282	OK	6.58563	OK	11.2481	OK	11.3757	OK	9.95306	OK
YAL025C	MAK16	I:100224-101145	921	44.0756	OK	54.274	OK	12.8174	OK	53.812	OK	42.6025	OK	39.5597	OK
YAL026C	DRS2	I:95629-99697	4068	23.4875	OK	22.3796	OK	18.5465	OK	24.8622	OK	27.0451	OK	24.0696	OK
YAL026C-A	YAL026C-A	I:95385-95823	438	41.9515	OK	38.3544	OK	19.6456	OK	48.3414	OK	23.8104	OK	21.6226	OK
YAL027W	SAW1	I:94686-95472	786	6.81754	OK	4.86081	OK	3.70809	OK	6.1344	OK	4.66195	OK	5.54881	OK
YAL028W	FRT2	I:92899-94486	1587	1.10807	OK	1.58087	OK	3.94813	OK	1.90436	OK	2.4404	OK	2.02273	OK
YAL029C	MYO4	I:87854-92270	4416	34.456	OK	30.926	OK	18.5646	OK	36.6778	OK	32.9926	OK	29.3258	OK
YAL030W	SNC1	I:87285-87752	354	34.9171	OK	36.627	OK	39.106	OK	47.9165	OK	25.534	OK	20.3049	OK
YAL031C	GIP4	I:84748-87031	2283	7.1475	OK	5.43202	OK	8.05975	OK	6.30419	OK	5.47587	OK	4.91236	OK
YAL031W-A	YAL031W-A	I:84668-84977	309	6.26432	OK	6.52487	OK	5.1659	OK	6.38013	OK	8.65027	OK	5.6121	OK
YAL032C	PRP45	I:83334-84474	1140	7.59971	OK	10.108	OK	4.78828	OK	9.27141	OK	10.6667	OK	9.24979	OK
YAL033W	POP5	I:82705-83227	522	49.919	OK	40.1689	OK	22.426	OK	36.087	OK	27.0765	OK	25.2218	OK
YAL034C	FUN19	I:80709-81951	1242	12.1794	OK	14.6423	OK	15.3941	OK	18.2485	OK	17.22	OK	14.7013	OK
YAL034C-B	YAL034C-B	I:79488-79842	354	6.55225	OK	4.81135	OK	5.81001	OK	4.05784	OK	8.25664	OK	7.37073	OK
YAL034W-A	MTW1	I:79717-80587	870	9.51938	OK	7.83289	OK	4.70206	OK	8.83124	OK	5.23871	OK	4.54145	OK
YAL035W	FUN12	I:76426-79435	3009	104.774	OK	99.7492	OK	54.1506	OK	95.7718	OK	102.145	OK	89.7183	OK
YAL036C	RBG1	I:75042-76152	1110	70.4396	OK	59.5298	OK	41.5295	OK	62.3401	OK	93.3356	OK	78.9192	OK
YAL037C-A	YAL037C-A	I:73425-73518	93	53.2296	OK	49.6407	OK	0	OK	224.103	OK	273.922	OK	142.578	OK
YAL037C-B	YAL037C-B	I:72325-73300	975	920.574	OK	863.941	OK	1964.6	OK	706.379	OK	820.235	OK	941.956	OK
YAL037W	YAL037W	I:74019-74823	804	5.69525	OK	5.39357	OK	4.4778	OK	4.81886	OK	6.00094	OK	4.5065	OK
YAL038W	CDC19	I:71785-73288	1503	1116.78	OK	836.145	OK	1549.78	OK	651.319	OK	750.591	OK	693.78	OK
YAL039C	CYC3	I:68715-69525	810	14.3761	OK	15.3968	OK	11.864	OK	18.1242	OK	19.1933	OK	22.6795	OK
YAL040C	CLN3	I:65777-67520	1743	94.4201	OK	134.217	OK	59.75	OK	156.445	OK	118.407	OK	138.638	OK
YAL041W	CDC24	I:62839-65404	2565	19.2516	OK	18.0634	OK	15.8252	OK	19.3836	OK	17.5217	OK	17.3117	OK
YAL042C-A	YAL042C-A	I:61230-61608	378	0.635797	OK	0	OK	0	OK	0	OK	0.30277	OK	0.370312	OK
YAL042W	ERV46	I:61315-62563	1248	91.8332	OK	80.4586	OK	78.6783	OK	73.7015	OK	67.9282	OK	66.4535	OK
YAL043C	PTA1	I:58694-61052	2358	20.1278	OK	18.7917	OK	17.1552	OK	23.8089	OK	20.6372	OK	19.2685	OK
YAL044C	GCV3	I:57949-58462	513	276.615	OK	212.575	OK	261.958	OK	173.396	OK	191.906	OK	162.808	OK
YAL044W-A	YAL044W-A	I:57517-57850	333	68.1057	OK	68.5666	OK	41.9668	OK	69.1808	OK	52.7829	OK	61.1014	OK
YAL045C	YAL045C	I:57487-57796	309	0.436436	OK	0.427517	OK	0.589192	OK	0	OK	0.412082	OK	0	OK
YAL046C	AIM1	I:57028-57385	357	65.2507	OK	54.9075	OK	41.549	OK	61.5514	OK	53.2223	OK	51.2049	OK
YAL047C	SPC72	I:54988-56857	1869	6.50294	OK	7.90251	OK	3.1038	OK	8.51231	OK	5.21084	OK	6.37226	OK
YAL047W-A	YAL047W-A	I:54583-54913	330	6.8714	OK	7.03043	OK	3.01244	OK	3.67928	OK	6.46212	OK	7.96553	OK
YAL048C	GEM1	I:52800-54789	1989	11.9667	OK	11.4171	OK	8.72993	OK	11.8612	OK	12.2036	OK	10.401	OK
YAL049C	AIM2	I:51854-52595	741	24.9235	OK	23.2941	OK	29.5094	OK	24.6496	OK	25.6856	OK	27.1812	OK
YAL051W	OAF1	I:48563-51707	3144	7.57819	OK	7.24111	OK	7.09509	OK	9.34353	OK	7.92694	OK	7.62255	OK
YAL053W	FLC2	I:45898-48250	2352	132.818	OK	212.735	OK	137.238	OK	251.18	OK	242.913	OK	239.645	OK
YAL054C	ACS1	I:42880-45022	2142	16.4589	OK	160.28	OK	28.0464	OK	127.441	OK	85.6261	OK	78.6937	OK
YAL055W	PEX22	I:42176-42719	543	3.3709	OK	3.27581	OK	3.11428	OK	3.56549	OK	2.73104	OK	1.95499	OK
YAL056C-A	YAL056C-A	I:38695-39046	351	17.9551	OK	31.2272	OK	14.3236	OK	28.0082	OK	29.1304	OK	28.6563	OK
YAL056W	GPB2	I:39258-41901	2643	16.0978	OK	13.8863	OK	18.3047	OK	16.0597	OK	16.2675	OK	16.5756	OK
YAL058W	CNE1	I:37463-38972	1509	7.23455	OK	8.65405	OK	5.09268	OK	8.99552	OK	11.9914	OK	11.6482	OK
YAL059C-A	YAL059C-A	I:36495-36918	423	0	OK	0	OK	0	OK	0	OK	0.258069	OK	0	OK
YAL059W	ECM1	I:36508-37147	639	57.4396	OK	82.1002	OK	17.2586	OK	95.0909	OK	74.1148	OK	67.214	OK
YAL060W	BDH1	I:35154-36303	1149	147.414	OK	46.8441	OK	225.23	OK	39.0481	OK	46.4459	OK	47.4103	OK
YAL061W	BDH2	I:33447-34701	1254	12.3393	OK	7.61854	OK	15.0284	OK	7.20192	OK	8.07846	OK	7.36363	OK
YAL062W	GDH3	I:31566-32940	1374	45.8121	OK	61.9044	OK	51.3566	OK	88.2122	OK	127.035	OK	103.497	OK
YAL063C	FLO9	I:23999-27968	3969	2.56751	OK	2.62932	OK	2.49405	OK	2.50015	OK	2.72763	OK	2.83469	OK
YAL063C-A	YAL063C-A	I:22394-22685	291	10.807	OK	13.6588	OK	6.29059	OK	20.5864	OK	17.9887	OK	26.8138	OK
YAL064C-A	TDA8	I:13362-13743	381	7.43454	OK	7.82351	OK	8.65662	OK	7.19329	OK	6.36505	OK	11.5051	OK
YAL064W	YAL064W	I:21565-21850	285	11.509	OK	5.54051	OK	5.25833	OK	19.4335	OK	5.95727	OK	5.03865	OK
YAL064W-B	YAL064W-B	I:12045-12426	381	6.33072	OK	2.39762	OK	5.14886	OK	3.61417	OK	5.71686	OK	6.07552	OK
YAL065C	YAL065C	I:11564-11951	387	2.3972	OK	3.99395	OK	4.74767	OK	3.92933	OK	1.89241	OK	3.71073	OK
YAL066W	YAL066W	I:10090-10399	309	3.03211	OK	1.92542	OK	0.930091	OK	2.25579	OK	1.57962	OK	0.881008	OK
YAL067C	SEO1	I:7234-9016	1782	15.4244	OK	28.5771	OK	19.7215	OK	61.3424	OK	83.5704	OK	86.178	OK
YAL067W-A	YAL067W-A	I:2479-2707	228	0	OK	0	OK	0	OK	0	OK	0	OK	0	OK
YAL068C	PAU8	I:1806-2169	363	0	OK	0.554383	OK	0	OK	0	OK	0	OK	0	OK
YAL068W-A	YAL068W-A	I:537-792	255	0	OK	0	OK	0	OK	0	OK	0	OK	0	OK
YAL069W	YAL069W	I:334-649	315	0.660822	OK	1.21046	OK	0	OK	0	OK	0.605428	OK	1.38902	OK
YAR002C-A	ERP1	I:154064-154724	660	377.444	OK	399.983	OK	337.792	OK	330.273	OK	330.588	OK	282.124	OK
YAR002W	NUP60	I:152256-153876	1620	23.3943	OK	22.6437	OK	12.5196	OK	25.4419	OK	24.8147	OK	24.2205	OK
YAR003W	SWD1	I:155004-156285	1281	16.3249	OK	20.074	OK	23.6702	OK	21.6026	OK	23.051	OK	20.1816	OK
YAR007C	RFA1	I:156753-158619	1866	13.106	OK	19.6782	OK	20.136	OK	16.6173	OK	19.1094	OK	13.6101	OK
YAR008W	SEN34	I:158965-159793	828	6.74968	OK	12.1891	OK	7.52444	OK	10.362	OK	12.0035	OK	8.97852	OK
YAR009C	YAR009C	I:160596-164187	3591	1.88724	OK	1.52841	OK	1.23794	OK	2.16767	OK	1.30659	OK	1.19251	OK
YAR010C	YAR010C	I:164543-165866	1323	0	OK	0	OK	0	OK	0	OK	0	OK	0	OK
YAR014C	BUD14	I:166741-168871	2130	20.6048	OK	23.0005	OK	13.4317	OK	24.5395	OK	21.8753	OK	23.0225	OK
YAR015W	ADE1	I:169374-170295	921	256.186	OK	202.51	OK	142.838	OK	189.164	OK	206.634	OK	188.047	OK
YAR018C	KIN3	I:170395-171703	1308	15.5419	OK	9.31516	OK	11.0425	OK	7.36827	OK	9.19702	OK	8.4096	OK
YAR019C	CDC15	I:172210-175135	2925	10.7955	OK	9.83622	OK	9.41747	OK	10.839	OK	10.3355	OK	9.55855	OK
YAR019W-A	YAR019W-A	I:174997-175330	333	1.76614	OK	2.40368	OK	2.00074	OK	2.23127	OK	1.87597	OK	1.72379	OK
YAR020C	PAU7	I:176855-177023	168	32.2717	OK	52.2104	OK	28.086	OK	98.5596	OK	100.886	OK	82.3008	OK
YAR023C	YAR023C	I:179280-179820	540	7.35681	OK	7.5205	OK	14.8759	OK	8.53229	OK	9.80215	OK	7.25413	OK
YAR027W	UIP3	I:183769-184477	708	19.6041	OK	14.2522	OK	43.3549	OK	19.4834	OK	22.5986	OK	17.479	OK
YAR028W	YAR028W	I:184891-185596	705	4.52699	OK	3.9718	OK	13.8049	OK	3.12408	OK	3.74149	OK	2.34354	OK
YAR029W	YAR029W	I:186320-186545	225	24.8953	OK	25.7897	OK	9.99591	OK	5.52554	OK	11.2737	OK	12.3821	OK
YAR030C	YAR030C	I:186511-186853	342	7.71982	OK	12.1545	OK	17.1278	OK	3.67333	OK	8.08609	OK	8.30289	OK
YAR031W	PRM9	I:186835-187732	897	7.29397	OK	5.76276	OK	6.36643	OK	6.51316	OK	6.12921	OK	5.61356	OK
YAR033W	MST28	I:188106-188811	705	3.15597	OK	4.07639	OK	6.30924	OK	2.8083	OK	3.26934	OK	4.83666	OK
YAR035C-A	YAR035C-A	I:192336-192417	81	233.046	OK	0	OK	419.418	OK	0	OK	589.91	OK	416.864	OK
YAR035W	YAT1	I:190192-192256	2064	7.08096	OK	11.7482	OK	14.8532	OK	11.8907	OK	14.6391	OK	11.3747	OK
YAR042W	SWH1	I:192618-196185	3567	13.5298	OK	12.3047	OK	8.49769	OK	13.6232	OK	15.1026	OK	14.5869	OK
YAR047C	YAR047C	I:201466-201787	321	18.8563	OK	20.2479	OK	28.1231	OK	16.6052	OK	16.2955	OK	15.9476	OK
YAR050W	FLO1	I:203402-208016	4614	2.98774	OK	3.92225	OK	2.95002	OK	2.86851	OK	2.81846	OK	2.60407	OK
YAR053W	YAR053W	I:208366-208663	297	36.1437	OK	49.1714	OK	18.1646	OK	52.0926	OK	40.4577	OK	42.0959	OK
YAR060C	YAR060C	I:217156-217492	336	0	OK	0	OK	0	OK	0	OK	0	OK	0	OK
YAR061W	YAR061W	I:218139-218343	204	0	OK	0	OK	0	OK	0	OK	0	OK	0	OK
YAR062W	YAR062W	I:218548-219145	597	0	OK	0	OK	0	OK	0	OK	0	OK	0	OK
YAR064W	YAR064W	I:220197-220497	300	1.17594	OK	0.581695	OK	2.53605	OK	1.37854	OK	0.907325	OK	1.16631	OK
YAR066W	YAR066W	I:221048-221660	612	0.699374	OK	0.649198	OK	0.888228	OK	0.563413	OK	0.900022	OK	2.28626	OK
YAR068W	YAR068W	I:222405-222891	486	2.06543	OK	7.34115	OK	0.946425	OK	7.44985	OK	5.03907	OK	6.0608	OK
YAR069C	YAR069C	I:224010-224304	294	0	OK	0	OK	0	OK	0	OK	0	OK	0	OK
YAR070C	YAR070C	I:224562-224862	300	0	OK	0.51317	OK	0	OK	1.30477	OK	0	OK	0	OK
YAR071W	PHO11	I:225459-226863	1404	0.314839	OK	0.690371	OK	0.211598	OK	0.752353	OK	0.68905	OK	0.910002	OK
YAR073W	IMD1	I:227741-228953	1212	0.339807	OK	0.155834	OK	0.182407	OK	0.74589	OK	0.850136	OK	0.688573	OK
YAR075W	YAR075W	I:228843-229317	474	0.557142	OK	0.25254	OK	0	OK	0.595243	OK	0.606022	OK	0	OK
YBL001C	ECM15	II:237152-237467	315	184.986	OK	278.181	OK	233.848	OK	330.273	OK	342.656	OK	285.482	OK
YBL002W	HTB2	II:236491-236887	396	1640.3	OK	1560.04	OK	1186.26	OK	737.636	OK	727.555	OK	553.197	OK
YBL003C	HTA2	II:235393-235792	399	329.031	OK	201.653	OK	574.271	OK	103.471	OK	212.851	OK	216.533	OK
YBL004W	UTP20	II:227635-235117	7482	102.344	OK	118.253	OK	53.8041	OK	119.464	OK	122.581	OK	119.578	OK
YBL005W	PDR3	II:217469-220400	2931	19.0003	OK	20.4052	OK	12.024	OK	24.5372	OK	18.9045	OK	19.9067	OK
YBL005W-A	YBL005W-A	II:221329-222652	1323	1.48687	OK	0.5944	OK	1.13838	OK	2.36384	OK	1.88704	OK	1.47236	OK
YBL005W-B	YBL005W-B	II:221329-226598	5269	1.2092	OK	2.85791	OK	1.20896	OK	2.95032	OK	4.05315	OK	3.46353	OK
YBL006C	LDB7	II:216586-217129	543	26.1868	OK	23.9451	OK	24.0292	OK	22.7799	OK	24.1259	OK	20.4676	OK
YBL006W-A	YBL006W-A	II:216710-216860	150	218.429	OK	212.933	OK	213.226	OK	200.924	OK	294.305	OK	222.225	OK
YBL007C	SLA1	II:212631-216366	3735	28.8443	OK	22.303	OK	29.1261	OK	23.2391	OK	25.5052	OK	22.4764	OK
YBL008W	HIR1	II:209652-212175	2523	7.81035	OK	9.27388	OK	4.94319	OK	9.10884	OK	10.3958	OK	11.105	OK
YBL008W-A	YBL008W-A	II:209408-209648	240	2.71856	OK	1.41209	OK	2.14542	OK	1.50039	OK	3.55685	OK	6.10252	OK
YBL009W	ALK2	II:207193-209224	2031	15.0503	OK	15.6121	OK	10.6142	OK	13.7435	OK	14.229	OK	11.4367	OK
YBL010C	YBL010C	II:206106-206949	843	6.36578	OK	5.34484	OK	5.62013	OK	5.77876	OK	5.28597	OK	5.58734	OK
YBL011W	SCT1	II:203537-205817	2280	27.0653	OK	23.0467	OK	26.4804	OK	23.4133	OK	27.017	OK	27.292	OK
YBL012C	YBL012C	II:203405-203807	402	5.6024	OK	5.03354	OK	6.61088	OK	3.03698	OK	3.46255	OK	2.39737	OK
YBL013W	FMT1	II:202055-203261	1206	4.81683	OK	5.59107	OK	7.64142	OK	4.3777	OK	4.39872	OK	4.26018	OK
YBL014C	RRN6	II:199063-201748	2685	14.4644	OK	18.4267	OK	8.40939	OK	17.2065	OK	17.7443	OK	17.9536	OK
YBL015W	ACH1	II:194121-195702	1581	82.9074	OK	36.636	OK	81.3365	OK	28.8564	OK	31.5272	OK	29.4223	OK
YBL016W	FUS3	II:192450-193512	1062	19.869	OK	19.3505	OK	12.3585	OK	19.1199	OK	19.1599	OK	16.2134	OK
YBL017C	PEP1	II:186843-191583	4740	29.3161	OK	26.8657	OK	28.6284	OK	30.047	OK	29.224	OK	26.8024	OK
YBL018C	POP8	II:185997-186474	402	57.8768	OK	56.3909	OK	38.8093	OK	50.6769	OK	73.419	OK	61.0777	OK
YBL019W	APN2	II:184352-185915	1563	3.78071	OK	5.3573	OK	4.70397	OK	7.46926	OK	5.68229	OK	4.95164	OK
YBL020W	RFT1	II:182400-184125	1725	97.2986	OK	105.02	OK	87.1732	OK	88.864	OK	80.5333	OK	82.8241	OK
YBL021C	HAP3	II:181659-182094	435	20.4102	OK	25.0004	OK	8.04729	OK	21.3093	OK	16.4418	OK	21.7215	OK
YBL022C	PIM1	II:177873-181275	3402	15.9571	OK	13.7547	OK	12.6606	OK	16.1245	OK	15.5073	OK	15.2392	OK
YBL023C	MCM2	II:174919-177526	2607	11.2763	OK	15.7017	OK	9.56304	OK	14.6526	OK	15.5149	OK	15.517	OK
YBL024W	NCL1	II:172533-174588	2055	74.9177	OK	99.033	OK	44.753	OK	96.5037	OK	102.878	OK	92.3448	OK
YBL025W	RRN10	II:171480-171918	438	16.3662	OK	14.5815	OK	9.26871	OK	18.1321	OK	11.4426	OK	13.3954	OK
YBL026W	LSM2	II:170622-171038	288	285.925	OK	220.587	OK	161.857	OK	282.678	OK	176.874	OK	191.885	OK
YBL027W	RPL19B	II:168422-169376	570	1745.29	OK	1236.36	OK	981.206	OK	1092.1	OK	1312.19	OK	1126.53	OK
YBL028C	YBL028C	II:167517-167838	321	136.545	OK	176.296	OK	78.3445	OK	175.419	OK	175.013	OK	170.682	OK
YBL029C-A	YBL029C-A	II:164487-164772	285	94.8631	OK	104.521	OK	106.45	OK	113.933	OK	71.3111	OK	79.354	OK
YBL029W	YBL029W	II:166133-167264	1131	5.29552	OK	7.48452	OK	9.41844	OK	10.389	OK	9.1727	OK	8.25319	OK
YBL030C	PET9	II:163040-163997	957	2210.97	OK	1445.46	OK	863.46	OK	920.665	OK	1057.95	OK	983.95	OK
YBL031W	SHE1	II:161698-162715	1017	4.92194	OK	4.53858	OK	4.63146	OK	5.2649	OK	3.1967	OK	3.4316	OK
YBL032W	HEK2	II:160183-161329	1146	66.1908	OK	50.4441	OK	45.1314	OK	32.4035	OK	35.8409	OK	32.2104	OK
YBL033C	RIB1	II:158655-159693	1038	23.1177	OK	30.5041	OK	11.661	OK	39.3089	OK	47.2809	OK	47.0643	OK
YBL034C	STU1	II:153847-158389	4542	10.4129	OK	13.9273	OK	8.44723	OK	13.933	OK	10.8477	OK	9.76306	OK
YBL035C	POL12	II:151492-153610	2118	8.23437	OK	15.6824	OK	10.9388	OK	12.1391	OK	14.4746	OK	13.1599	OK
YBL036C	YBL036C	II:150446-151220	774	48.3211	OK	67.9555	OK	24.09	OK	58.1613	OK	51.1699	OK	42.4643	OK
YBL037W	APL3	II:147208-150286	3078	17.7737	OK	11.8722	OK	11.4277	OK	14.0274	OK	12.3913	OK	11.6839	OK
YBL038W	MRPL16	II:146186-146885	699	45.2276	OK	32.0208	OK	24.5734	OK	32.4982	OK	24.1171	OK	26.1456	OK
YBL039C	URA7	II:143988-145728	1740	137.47	OK	165.953	OK	92.4234	OK	164.626	OK	213.824	OK	197.819	OK
YBL039C-A	YBL039C-A	II:144947-145031	84	0.000767901	OK	0.000404068	OK	250.92	OK	0.000148777	OK	116.366	OK	0.00172762	OK
YBL039W-B	YBL039W-B	II:143392-143572	180	30.8652	OK	26.2183	OK	66.0378	OK	102.195	OK	90.5578	OK	34.8195	OK
YBL040C	ERD2	II:142111-142868	660	119.499	OK	92.419	OK	118.423	OK	104.287	OK	106.37	OK	82.1013	OK
YBL041W	PRE7	II:141246-141972	726	35.2996	OK	31.8851	OK	35.0663	OK	40.4521	OK	45.06	OK	38.848	OK
YBL042C	FUI1	II:138340-140260	1920	123.408	OK	167.646	OK	51.9228	OK	156.918	OK	180.779	OK	198.638	OK
YBL043W	ECM13	II:136687-137461	774	15.453	OK	12.39	OK	7.81804	OK	13.4084	OK	10.5158	OK	10.2655	OK
YBL044W	YBL044W	II:135997-136366	369	0.451194	OK	0	OK	0	OK	0.476462	OK	1.51002	OK	0.409917	OK
YBL045C	COR1	II:134142-135516	1374	373.459	OK	193.319	OK	185.087	OK	151.049	OK	116.435	OK	105.384	OK
YBL046W	PSY4	II:132423-133749	1326	3.99405	OK	4.52253	OK	3.09554	OK	5.36901	OK	4.31407	OK	3.44399	OK
YBL047C	EDE1	II:127894-132040	4146	56.4417	OK	43.6828	OK	48.9788	OK	48.1332	OK	32.9925	OK	30.6386	OK
YBL048W	RRT1	II:127298-127610	312	18.945	OK	69.4377	OK	60.1526	OK	94.9426	OK	90.6796	OK	126.992	OK
YBL049W	MOH1	II:126827-127244	417	20.6054	OK	52.2291	OK	50.1414	OK	88.869	OK	73.2541	OK	62.9506	OK
YBL050W	SEC17	II:125124-126119	879	25.6596	OK	14.3544	OK	22.7122	OK	21.698	OK	19.2937	OK	18.3004	OK
YBL051C	PIN4	II:122752-124759	2007	30.1438	OK	21.0413	OK	14.0832	OK	21.9909	OK	16.6338	OK	16.0559	OK
YBL052C	SAS3	II:119378-121874	2496	8.17704	OK	6.54403	OK	7.13362	OK	8.20144	OK	7.05606	OK	7.63218	OK
YBL053W	YBL053W	II:119334-119709	375	1.94095	OK	4.13795	OK	3.91912	OK	5.09249	OK	2.42721	OK	6.23867	OK
YBL054W	TOD6	II:117588-119166	1578	31.8035	OK	49.9132	OK	12.2067	OK	43.1378	OK	45.5477	OK	45.9286	OK
YBL055C	YBL055C	II:115572-116829	1257	40.3196	OK	35.7101	OK	23.7751	OK	36.2507	OK	29.8066	OK	31.6896	OK
YBL056W	PTC3	II:113761-115168	1407	88.7349	OK	65.8359	OK	81.5392	OK	67.1324	OK	73.6129	OK	66.8017	OK
YBL057C	PTH2	II:112800-113427	627	32.2254	OK	24.751	OK	25.0207	OK	25.0535	OK	29.0748	OK	28.6109	OK
YBL058W	SHP1	II:111436-112708	1272	13.0654	OK	9.17923	OK	13.7159	OK	11.4033	OK	10.833	OK	10.2147	OK
YBL059C-A	CMC2	II:110124-110539	330	113.908	OK	52.6756	OK	58.0781	OK	65.4133	OK	48.7039	OK	52.3738	OK
YBL059W	YBL059W	II:110593-111244	582	14.7165	OK	13.2632	OK	8.6584	OK	14.673	OK	11.1378	OK	12.7347	OK
YBL060W	YEL1	II:107931-109995	2064	5.37368	OK	6.76935	OK	3.54419	OK	7.67427	OK	6.48295	OK	6.53949	OK
YBL061C	SKT5	II:105315-107406	2091	10.0742	OK	11.6639	OK	6.64023	OK	13.3819	OK	10.3714	OK	12.6484	OK
YBL062W	YBL062W	II:105307-105688	381	0	OK	0.470235	OK	0	OK	0	OK	0	OK	0	OK
YBL063W	KIP1	II:101885-105221	3336	4.5504	OK	5.88755	OK	4.13603	OK	5.81232	OK	4.29298	OK	4.50895	OK
YBL064C	PRX1	II:100370-101156	786	27.0226	OK	42.0284	OK	67.4291	OK	42.2711	OK	44.6206	OK	40.7533	OK
YBL065W	YBL065W	II:99962-100307	345	5.7723	OK	12.2049	OK	8.1424	OK	12.7118	OK	9.91771	OK	15.2468	OK
YBL066C	SEF1	II:96668-100115	3447	23.5828	OK	21.9316	OK	12.741	OK	23.0269	OK	18.1258	OK	18.3453	OK
YBL067C	UBP13	II:93638-95882	2244	29.167	OK	27.3362	OK	16.2453	OK	32.6987	OK	23.9754	OK	23.6452	OK
YBL068W	PRS4	II:92413-93394	981	49.94	OK	46.8586	OK	28.8385	OK	46.5747	OK	66.3707	OK	54.4158	OK
YBL068W-A	YBL068W-A	II:91793-92030	237	39.5224	OK	42.0019	OK	46.3635	OK	25.3907	OK	49.323	OK	56.5724	OK
YBL069W	AST1	II:90740-92030	1290	13.4487	OK	15.8757	OK	12.4592	OK	19.4862	OK	25.0004	OK	23.0316	OK
YBL070C	YBL070C	II:90604-90925	321	3.13189	OK	8.94045	OK	1.98466	OK	9.71705	OK	6.1746	OK	9.10936	OK
YBL071C	YBL071C	II:90222-90531	309	74.7723	OK	133.271	OK	27.8502	OK	137.692	OK	170.289	OK	137.578	OK
YBL071C-B	YBL071C-B	II:89457-89556	99	65.3015	OK	56.3254	OK	0	OK	0	OK	43.7649	OK	0	OK
YBL071W-A	KTI11	II:89977-90226	249	119.356	OK	263.937	OK	69.7385	OK	314.562	OK	359.934	OK	226.438	OK
YBL072C	RPS8A	II:88522-89125	603	519.872	OK	390.886	OK	162.64	OK	325.822	OK	233.585	OK	185.12	OK
YBL073W	YBL073W	II:87645-87957	312	2.80706	OK	8.39988	OK	4.02238	OK	3.35158	OK	7.23945	OK	6.262	OK
YBL074C	AAR2	II:86721-87789	1068	6.28663	OK	5.53824	OK	5.22693	OK	4.97098	OK	6.22056	OK	4.28302	OK
YBL075C	SSA3	II:84498-86448	1950	11.9592	OK	55.8883	OK	6.8735	OK	101.371	OK	57.6625	OK	46.3204	OK
YBL076C	ILS1	II:81042-84261	3219	413.085	OK	309.506	OK	316.824	OK	282.01	OK	368.113	OK	326.641	OK
YBL077W	YBL077W	II:80896-81328	432	99.9572	OK	79.3551	OK	88.1789	OK	83.7913	OK	84.3322	OK	98.0363	OK
YBL078C	ATG8	II:80377-80731	354	16.3905	OK	24.4177	OK	21.5875	OK	47.7978	OK	32.5971	OK	22.842	OK
YBL079W	NUP170	II:75258-79767	4509	34.4438	OK	38.1589	OK	25.1111	OK	40.4235	OK	42.1121	OK	42.231	OK
YBL080C	PET112	II:73069-74695	1626	3.79774	OK	2.16539	OK	3.23228	OK	2.3691	OK	2.07117	OK	3.12234	OK
YBL081W	YBL081W	II:71865-72972	1107	32.7583	OK	51.3976	OK	15.9073	OK	50.535	OK	42.9737	OK	49.2376	OK
YBL082C	ALG3	II:69750-71127	1377	32.1714	OK	47.1158	OK	33.5482	OK	37.7422	OK	48.7384	OK	46.4632	OK
YBL083C	YBL083C	II:69712-70138	426	40.4146	OK	56.9166	OK	48.3296	OK	52.7547	OK	83.0333	OK	76.2018	OK
YBL084C	CDC27	II:67168-69445	2277	12.1648	OK	12.9568	OK	10.4677	OK	16.3246	OK	16.2281	OK	16.292	OK
YBL085W	BOI1	II:63875-66818	2943	13.0757	OK	11.5153	OK	8.04677	OK	10.2636	OK	9.62247	OK	8.00225	OK
YBL086C	YBL086C	II:61201-62602	1401	3.97642	OK	2.50993	OK	2.62674	OK	3.09659	OK	1.87857	OK	1.59744	OK
YBL087C	RPL23A	II:59821-60739	414	1732.74	OK	1109.86	OK	933.049	OK	980.657	OK	1288.53	OK	1078.96	OK
YBL088C	TEL1	II:51018-59382	8364	9.40458	OK	10.9246	OK	7.73359	OK	13.2258	OK	12.8315	OK	12.0407	OK
YBL089W	AVT5	II:49573-50953	1380	34.5683	OK	40.3127	OK	39.1473	OK	49.5567	OK	40.8269	OK	41.0178	OK
YBL090W	MRP21	II:48824-49358	534	32.5749	OK	25.7258	OK	11.8725	OK	31.1879	OK	24.1545	OK	27.984	OK
YBL091C	MAP2	II:47362-48628	1266	28.187	OK	23.8252	OK	22.9045	OK	26.8816	OK	26.1196	OK	23.9036	OK
YBL091C-A	SCS22	II:46564-47180	528	15.7027	OK	14.2824	OK	19.2959	OK	20.1399	OK	18.7136	OK	17.9188	OK
YBL092W	RPL32	II:45977-46370	393	3902.71	OK	2799.16	OK	1674.78	OK	2685.94	OK	2473.54	OK	2110.83	OK
YBL093C	ROX3	II:44255-44918	663	22.8207	OK	40.0645	OK	15.8772	OK	54.6986	OK	53.2647	OK	58.772	OK
YBL094C	YBL094C	II:43764-44097	333	37.9068	OK	30.4735	OK	52.1364	OK	46.0073	OK	51.5325	OK	46.1961	OK
YBL095W	YBL095W	II:43276-44089	813	9.80124	OK	10.5579	OK	16.8256	OK	13.9574	OK	14.5917	OK	14.7888	OK
YBL096C	YBL096C	II:43173-43482	309	2.19194	OK	4.97012	OK	2.12847	OK	5.89609	OK	6.11365	OK	3.11611	OK
YBL097W	BRN1	II:40830-43095	2265	3.82758	OK	4.35423	OK	1.87039	OK	4.12683	OK	4.46378	OK	3.80774	OK
YBL098W	BNA4	II:39144-40527	1383	20.0812	OK	14.3277	OK	11.996	OK	17.3336	OK	13.9818	OK	12.9059	OK
YBL099W	ATP1	II:37052-38690	1638	1822.59	OK	964.347	OK	1091.71	OK	625.674	OK	688.893	OK	660.011	OK
YBL100C	YBL100C	II:36988-37303	315	1043.23	OK	500.84	OK	248.251	OK	414.33	OK	120.249	OK	154.137	OK
YBL100W-A	YBL100W-A	II:29934-31251	1317	0.00128769	OK	0.357266	OK	0.194075	OK	0.498114	OK	0.626947	OK	0.490856	OK
YBL100W-B	YBL100W-B	II:29934-35248	5314	1.16844	OK	1.30285	OK	0.509267	OK	1.84533	OK	1.2349	OK	0.992239	OK
YBL100W-C	YBL100W-C	II:28426-28546	120	203.767	OK	118.963	OK	307.724	OK	136.698	OK	117.607	OK	0	OK
YBL101C	ECM21	II:24945-28299	3354	13.2736	OK	14.8439	OK	13.9167	OK	22.6014	OK	20.2574	OK	17.8849	OK
YBL102W	SFT2	II:24097-24745	648	62.8254	OK	53.23	OK	90.9295	OK	49.7573	OK	54.4067	OK	52.7638	OK
YBL103C	RTG3	II:22075-23536	1461	13.5126	OK	12.7451	OK	9.13452	OK	16.2717	OK	12.7721	OK	11.9116	OK
YBL104C	SEA4	II:18176-21293	3117	6.96163	OK	7.56933	OK	6.47993	OK	10.4646	OK	9.02928	OK	8.76801	OK
YBL105C	PKC1	II:14240-17696	3456	18.7903	OK	18.7676	OK	14.6963	OK	23.7402	OK	21.7645	OK	18.6514	OK
YBL106C	SRO77	II:10846-13879	3033	9.64374	OK	9.31229	OK	9.49407	OK	8.62181	OK	8.36039	OK	7.17628	OK
YBL107C	YBL107C	II:9960-10551	591	18.0546	OK	19.2168	OK	9.01893	OK	23.8278	OK	13.4886	OK	11.1758	OK
YBL107W-A	YBL107W-A	II:9267-9372	105	457.152	OK	287.223	OK	358.1	OK	760.241	OK	655.999	OK	236.252	OK
YBL108C-A	PAU9	II:7604-7733	129	0	OK	0	OK	0	OK	0	OK	0	OK	0	OK
YBL108W	YBL108W	II:8176-8482	306	0	OK	0	OK	0	OK	0	OK	0	OK	0	OK
YBL109W	YBL109W	II:5789-6125	336	0.757784	OK	2.12126	OK	1.60449	OK	0.413836	OK	1.43385	OK	1.38699	OK
YBL111C	YBL111C	II:2906-5009	2004	0	OK	0	OK	0	OK	0	OK	0	OK	0	OK
YBL112C	YBL112C	II:2581-2899	318	0	OK	0	OK	0	OK	0	OK	0	OK	0	OK
YBL113C	YBL113C	II:279-2658	2379	1.03469	OK	2.0309	OK	0.935959	OK	1.35256	OK	1.78087	OK	1.51971	OK
YBL113W-A	YBL113W-A	II:645-1128	483	0	OK	0	OK	0	OK	0	OK	0	OK	0	OK
YBR001C	NTH2	II:238940-241283	2343	8.21963	OK	8.28523	OK	9.70404	OK	10.3723	OK	10.8603	OK	8.39063	OK
YBR002C	RER2	II:241707-242568	861	23.0515	OK	18.4056	OK	14.0259	OK	22.2713	OK	22.1419	OK	21.8938	OK
YBR003W	COQ1	II:242808-244230	1422	14.7893	OK	7.31484	OK	16.9561	OK	8.51642	OK	7.11401	OK	7.6836	OK
YBR004C	GPI18	II:244365-245667	1302	78.6201	OK	83.7685	OK	79.1886	OK	98.5978	OK	89.1297	OK	88.3519	OK
YBR005W	RCR1	II:245905-246547	642	7.77614	OK	19.0744	OK	17.0427	OK	21.0678	OK	20.4577	OK	16.7402	OK
YBR006W	UGA2	II:247009-248503	1494	8.80706	OK	12.9873	OK	14.2868	OK	12.1709	OK	12.5939	OK	8.94898	OK
YBR007C	DSF2	II:248805-251016	2211	8.34176	OK	12.4609	OK	6.25429	OK	10.8365	OK	9.64222	OK	9.35963	OK
YBR008C	FLR1	II:252562-254209	1647	5.8503	OK	7.64257	OK	7.84202	OK	8.07454	OK	10.6779	OK	10.5294	OK
YBR009C	HHF1	II:255372-255684	312	776.788	OK	594.389	OK	646.479	OK	410.793	OK	358.22	OK	268.628	OK
YBR010W	HHT1	II:256330-256741	411	529.839	OK	430.018	OK	538.032	OK	269.341	OK	366.441	OK	262.147	OK
YBR011C	IPP1	II:257111-257975	864	849.464	OK	674.901	OK	398.472	OK	686.601	OK	657.56	OK	552.107	OK
YBR012C	YBR012C	II:259146-259566	420	5.58976	OK	7.34654	OK	5.85287	OK	8.48758	OK	7.04281	OK	11.4109	OK
YBR012W-A	YBR012W-A	II:259868-261191	1323	3.76977e-06	OK	9.69875e-05	OK	0.312203	OK	0.446961	OK	8.29139e-06	OK	3.9638e-07	OK
YBR012W-B	YBR012W-B	II:259868-265140	5272	0.743262	OK	1.11049	OK	0.779406	OK	1.02798	OK	1.40444	OK	0.790791	OK
YBR013C	YBR013C	II:265491-265881	390	30.1545	OK	31.2853	OK	22.042	OK	33.4605	OK	32.672	OK	26.5515	OK
YBR014C	GRX7	II:266724-267336	612	20.5124	OK	17.6369	OK	26.4216	OK	21.6698	OK	26.6044	OK	16.8844	OK
YBR015C	MNN2	II:267709-269503	1794	84.792	OK	91.9528	OK	81.4785	OK	82.1846	OK	95.5793	OK	88.8478	OK
YBR016W	YBR016W	II:270246-270633	387	22.7099	OK	24.8222	OK	16.6177	OK	30.3961	OK	17.7768	OK	23.6775	OK
YBR017C	KAP104	II:270946-273703	2757	31.024	OK	30.4403	OK	21.214	OK	35.071	OK	37.0566	OK	32.7965	OK
YBR018C	GAL7	II:274426-275527	1101	0.338306	OK	1.05257	OK	0.329722	OK	0.381258	OK	0.397463	OK	1.18861	OK
YBR019C	GAL10	II:276252-278352	2100	13.3543	OK	13.5312	OK	12.4375	OK	14.7713	OK	13.8411	OK	11.1002	OK
YBR020W	GAL1	II:279020-280607	1587	9.0935	OK	9.22497	OK	7.42076	OK	8.40692	OK	8.76795	OK	9.7389	OK
YBR021W	FUR4	II:281442-283344	1902	74.7495	OK	117.474	OK	53.4853	OK	123.018	OK	145.067	OK	148.396	OK
YBR022W	POA1	II:283737-284271	534	37.8166	OK	37.7818	OK	22.5723	OK	34.7744	OK	32.6588	OK	29.1113	OK
YBR023C	CHS3	II:284427-287925	3498	70.1575	OK	82.6903	OK	68.2648	OK	87.6088	OK	89.2941	OK	77.9867	OK
YBR024W	SCO2	II:289444-290350	906	7.18519	OK	6.40935	OK	7.89525	OK	6.42572	OK	5.33039	OK	7.59153	OK
YBR025C	OLA1	II:290680-291865	1185	410.41	OK	382.442	OK	280.329	OK	345.023	OK	399.978	OK	356.898	OK
YBR026C	ETR1	II:292876-294019	1143	18.9271	OK	30.8856	OK	34.1174	OK	35.1297	OK	30.7805	OK	24.9989	OK
YBR027C	YBR027C	II:294023-294356	333	0.934135	OK	1.77045	OK	1.10601	OK	1.04648	OK	6.25393	OK	6.21313	OK
YBR028C	YPK3	II:294424-296002	1578	19.2062	OK	19.0389	OK	14.1114	OK	21.4699	OK	18.4205	OK	16.41	OK
YBR029C	CDS1	II:296368-297742	1374	259.505	OK	249.193	OK	271.363	OK	212.836	OK	217.25	OK	211.386	OK
YBR030W	RKM3	II:298291-299950	1659	15.3236	OK	16.5429	OK	13.9128	OK	16.8889	OK	17.8018	OK	20.0991	OK
YBR031W	RPL4A	II:300165-301254	1089	1922.2	OK	1555.64	OK	975.738	OK	1182.93	OK	1037.2	OK	975.036	OK
YBR032W	YBR032W	II:301518-301821	303	0.746415	OK	18.8617	OK	2.74126	OK	15.7938	OK	7.30632	OK	10.9013	OK
YBR033W	EDS1	II:301943-304703	2760	8.88316	OK	14.3055	OK	7.82751	OK	14.0432	OK	12.6586	OK	14.2152	OK
YBR034C	HMT1	II:304929-305976	1047	165.349	OK	202.37	OK	65.6913	OK	197.164	OK	232.914	OK	209.452	OK
YBR035C	PDX3	II:306268-306955	687	79.4704	OK	66.5693	OK	71.805	OK	85.4726	OK	77.3678	OK	73.9426	OK
YBR036C	CSG2	II:309080-310313	1233	192.961	OK	204.717	OK	234.551	OK	211.635	OK	191.954	OK	184.164	OK
YBR037C	SCO1	II:310564-311452	888	9.05923	OK	5.90095	OK	12.0598	OK	6.43796	OK	5.62616	OK	5.03735	OK
YBR038W	CHS2	II:311897-314789	2892	51.7231	OK	26.5112	OK	43.6607	OK	19.9622	OK	18.6005	OK	14.491	OK
YBR039W	ATP3	II:315574-316510	936	495.905	OK	280.514	OK	223.804	OK	227.686	OK	205.351	OK	178.161	OK
YBR040W	FIG1	II:316967-317864	897	0.283203	OK	0.272554	OK	0.861464	OK	2.53889	OK	2.33135	OK	0.863959	OK
YBR041W	FAT1	II:318265-320275	2010	35.5291	OK	27.8709	OK	40.3423	OK	24.6515	OK	25.164	OK	22.4094	OK
YBR042C	CST26	II:320415-321609	1194	18.7341	OK	23.4889	OK	20.7066	OK	22.32	OK	24.1616	OK	22.5791	OK
YBR043C	QDR3	II:321875-323945	2070	24.3918	OK	28.9984	OK	13.7572	OK	34.8269	OK	37.4592	OK	31.9007	OK
YBR044C	TCM62	II:324340-326059	1719	15.9453	OK	15.7228	OK	8.45525	OK	13.6654	OK	12.0884	OK	11.2643	OK
YBR045C	GIP1	II:328172-330092	1920	1.57023	OK	1.64955	OK	1.91136	OK	3.9254	OK	3.0819	OK	3.13907	OK
YBR046C	ZTA1	II:330506-331511	1005	5.26325	OK	10.5251	OK	6.52818	OK	19.0627	OK	18.3986	OK	12.6332	OK
YBR047W	FMP23	II:331832-332360	528	6.43568	OK	7.44017	OK	7.93195	OK	13.5961	OK	14.5937	OK	13.0175	OK
YBR048W	RPS11B	II:332830-333812	471	1356.44	OK	1027.33	OK	598.068	OK	863.636	OK	911.602	OK	780.08	OK
YBR049C	REB1	II:334385-336818	2433	20.2708	OK	16.4987	OK	14.7229	OK	15.2287	OK	12.693	OK	11.3938	OK
YBR050C	REG2	II:337182-338199	1017	8.50866	OK	9.62573	OK	5.59178	OK	7.08432	OK	7.35815	OK	7.2225	OK
YBR051W	YBR051W	II:337987-338338	351	3.07942	OK	4.57443	OK	6.89724	OK	5.76379	OK	4.59271	OK	3.52421	OK
YBR052C	RFS1	II:338719-339352	633	26.4005	OK	21.8685	OK	55.2567	OK	24.0702	OK	23.7324	OK	23.3972	OK
YBR053C	YBR053C	II:339674-340751	1077	14.8924	OK	11.127	OK	32.0503	OK	12.86	OK	11.3541	OK	8.81904	OK
YBR054W	YRO2	II:343100-344135	1035	12.3307	OK	38.8058	OK	54.4145	OK	73.8246	OK	104.656	OK	81.4459	OK
YBR055C	PRP6	II:344601-347301	2700	14.0659	OK	18.5237	OK	8.96978	OK	18.523	OK	18.8064	OK	17.7385	OK
YBR056C-B	YBR056C-B	II:351292-351451	159	142.633	OK	182.681	OK	289.357	OK	248.164	OK	157.155	OK	174.563	OK
YBR056W	YBR056W	II:347878-349384	1506	9.81717	OK	11.0464	OK	25.7151	OK	14.9788	OK	14.1377	OK	11.9011	OK
YBR056W-A	YBR056W-A	II:351254-351455	201	45.2209	OK	41.198	OK	24.8118	OK	61.4236	OK	21.9155	OK	26.6717	OK
YBR057C	MUM2	II:352192-353293	1101	16.7218	OK	21.5838	OK	12.4303	OK	25.8701	OK	26.208	OK	24.8404	OK
YBR058C	UBP14	II:353671-356017	2346	19.2106	OK	22.5663	OK	14.2133	OK	22.611	OK	26.2231	OK	23.2186	OK
YBR058C-A	TSC3	II:356323-356566	243	345.663	OK	278.599	OK	284.165	OK	252.041	OK	391.967	OK	274.25	OK
YBR059C	AKL1	II:356860-360187	3327	13.4198	OK	10.2796	OK	13.9381	OK	13.2942	OK	11.0656	OK	9.47773	OK
YBR060C	ORC2	II:360651-362514	1863	14.3081	OK	14.5349	OK	8.38727	OK	14.3773	OK	15.7747	OK	13.277	OK
YBR061C	TRM7	II:364786-365719	933	31.4837	OK	43.2963	OK	18.7741	OK	35.347	OK	48.9207	OK	44.3114	OK
YBR062C	YBR062C	II:365975-366600	543	13.849	OK	30.3907	OK	13.4606	OK	32.1012	OK	24.9252	OK	19.1191	OK
YBR063C	YBR063C	II:366969-368184	1215	9.11496	OK	16.9646	OK	7.70711	OK	26.8561	OK	20.2234	OK	20.7831	OK
YBR064W	YBR064W	II:367762-368191	429	13.3128	OK	24.2321	OK	13.7363	OK	25.1249	OK	29.1899	OK	29.2156	OK
YBR065C	ECM2	II:368583-369678	1095	14.0842	OK	20.3734	OK	6.99186	OK	27.5131	OK	23.2689	OK	25.0175	OK
YBR066C	NRG2	II:370036-370699	663	13.1173	OK	15.9937	OK	18.4554	OK	21.5679	OK	19.8667	OK	14.4219	OK
YBR067C	TIP1	II:372102-372735	633	376.21	OK	1603.09	OK	5380.84	OK	2005.59	OK	2054.53	OK	1826.93	OK
YBR068C	BAP2	II:373860-375690	1830	54.1761	OK	237.749	OK	88.5706	OK	434.573	OK	242.821	OK	310.303	OK
YBR069C	TAT1	II:376573-378433	1860	2.89579	OK	6.19843	OK	4.22615	OK	8.85559	OK	9.11114	OK	10.4521	OK
YBR070C	ALG14	II:379220-379934	714	24.493	OK	28.1514	OK	40.5345	OK	22.2586	OK	28.2935	OK	22.5176	OK
YBR071W	YBR071W	II:380410-381046	636	30.4364	OK	49.0146	OK	23.8718	OK	47.3458	OK	33.4952	OK	27.1166	OK
YBR072C-A	YBR072C-A	II:382859-383021	162	0	OK	0	OK	0	OK	0	OK	0	OK	0	OK
YBR072W	HSP26	II:382029-382674	645	24.0905	OK	230.931	OK	17.6706	OK	463.261	OK	421.428	OK	333.192	OK
YBR073W	RDH54	II:383111-385988	2877	13.2931	OK	24.3253	OK	11.7869	OK	23.8632	OK	20.328	OK	18.1701	OK
YBR074W	YBR074W	II:386285-389216	2931	28.6422	OK	29.448	OK	19.9107	OK	36.6148	OK	40.981	OK	33.6166	OK
YBR076C-A	YBR076C-A	II:391350-391617	267	30.2124	OK	47.83	OK	54.5297	OK	33.8129	OK	40.4023	OK	42.9622	OK
YBR076W	ECM8	II:390226-391291	1065	4.01047	OK	7.39396	OK	6.31492	OK	7.54033	OK	7.51495	OK	6.42482	OK
YBR077C	SLM4	II:391804-392293	489	29.9372	OK	28.8807	OK	39.9854	OK	42.3017	OK	32.9996	OK	29.2655	OK
YBR078W	ECM33	II:393122-394742	1290	1662.83	OK	2275.04	OK	1594.1	OK	1778.22	OK	1947.55	OK	2044.52	OK
YBR079C	RPG1	II:395382-398277	2895	171.44	OK	182.142	OK	71.6457	OK	163.595	OK	161.506	OK	143.191	OK
YBR080C	SEC18	II:398613-400890	2277	34.4576	OK	32.8063	OK	30.8305	OK	36.8195	OK	36.3977	OK	33.4406	OK
YBR081C	SPT7	II:401252-405251	3999	12.1399	OK	11.6307	OK	5.77739	OK	14.5572	OK	10.2173	OK	9.96612	OK
YBR082C	UBC4	II:406627-407169	447	240.84	OK	309.24	OK	180.58	OK	331.886	OK	333.659	OK	342.814	OK
YBR083W	TEC1	II:409168-410629	1461	20.8065	OK	13.1203	OK	13.5231	OK	13.6445	OK	13.0308	OK	11.5393	OK
YBR084C-A	RPL19A	II:414185-415261	570	1239.03	OK	917.922	OK	643.15	OK	841.849	OK	1057.14	OK	878.667	OK
YBR084W	MIS1	II:411053-413981	2928	81.603	OK	94.8689	OK	38.8798	OK	85.7854	OK	113.434	OK	104.463	OK
YBR085C-A	YBR085C-A	II:418906-419164	258	231	OK	457.718	OK	262.546	OK	768.71	OK	495.835	OK	472.213	OK
YBR085W	AAC3	II:415982-416906	924	3.2079	OK	4.15723	OK	7.44927	OK	3.05205	OK	4.94012	OK	3.95418	OK
YBR086C	IST2	II:420200-423041	2841	161.577	OK	118.41	OK	163.66	OK	102.82	OK	87.1038	OK	82.1105	OK
YBR087W	RFC5	II:423764-424829	1065	22.5763	OK	23.4049	OK	20.5674	OK	19.0091	OK	19.9407	OK	16.9321	OK
YBR088C	POL30	II:424989-425766	777	26.2684	OK	34.7929	OK	36.1888	OK	25.9315	OK	36.4437	OK	26.8152	OK
YBR089C-A	NHP6B	II:426189-426489	300	187.549	OK	192.784	OK	157.286	OK	249.879	OK	207.218	OK	152.931	OK
YBR089W	YBR089W	II:425182-425782	600	56.0214	OK	94.7382	OK	93.6634	OK	73.8343	OK	82.2956	OK	69.182	OK
YBR090C	YBR090C	II:426332-427058	369	4.05372	OK	7.95041	OK	4.63921	OK	5.69687	OK	1.79394	OK	6.39248	OK
YBR091C	TIM12	II:427154-427484	330	46.5333	OK	47.8008	OK	20.5663	OK	42.246	OK	41.9057	OK	37.7874	OK
YBR092C	PHO3	II:427697-429101	1404	27.4389	OK	37.0928	OK	21.4707	OK	37.8966	OK	52.2534	OK	40.7227	OK
YBR093C	PHO5	II:429547-430951	1404	10.0424	OK	9.06796	OK	11.9378	OK	12.0599	OK	8.08269	OK	12.4956	OK
YBR094W	PBY1	II:432035-434297	2262	15.4923	OK	11.9848	OK	13.2885	OK	13.2338	OK	11.722	OK	11.4293	OK
YBR095C	RXT2	II:434405-435698	1293	13.1227	OK	13.0553	OK	10.4092	OK	13.4734	OK	11.5201	OK	13.2633	OK
YBR096W	YBR096W	II:436020-436713	693	115.647	OK	85.4348	OK	100.616	OK	96.7906	OK	97.4245	OK	74.0753	OK
YBR097W	VPS15	II:436950-441315	4365	5.50167	OK	3.96625	OK	7.19727	OK	5.26602	OK	3.7792	OK	3.67167	OK
YBR098W	MMS4	II:441514-443590	2076	3.36655	OK	4.752	OK	3.82434	OK	6.38617	OK	4.85845	OK	3.95225	OK
YBR099C	YBR099C	II:442923-443307	384	20.2284	OK	21.312	OK	25.3811	OK	32.5135	OK	29.5793	OK	30.7127	OK
YBR101C	FES1	II:443820-444693	873	42.8121	OK	39.6367	OK	29.7159	OK	48.2934	OK	40.0261	OK	38.4655	OK
YBR102C	EXO84	II:445061-447323	2262	12.412	OK	12.1444	OK	8.12045	OK	13.4336	OK	10.6484	OK	10.9558	OK
YBR103C-A	YBR103C-A	II:449319-449463	144	0	OK	0	OK	11.7393	OK	0	OK	0	OK	0	OK
YBR103W	SIF2	II:447708-449316	1608	6.65484	OK	6.76643	OK	9.1562	OK	6.86285	OK	9.18964	OK	7.85713	OK
YBR104W	YMC2	II:449666-450656	990	30.1296	OK	21.9649	OK	15.8486	OK	27.6979	OK	32.3809	OK	27.0227	OK
YBR105C	VID24	II:450880-451969	1089	180.52	OK	469.199	OK	29.9759	OK	527.86	OK	400.37	OK	399.182	OK
YBR106W	PHO88	II:452657-453224	567	430.536	OK	623.225	OK	330.547	OK	658.211	OK	1020.41	OK	906.157	OK
YBR107C	IML3	II:453792-454530	738	20.9191	OK	16.1942	OK	33.3111	OK	13.6694	OK	15.6393	OK	14.8625	OK
YBR108W	AIM3	II:454821-457665	2844	2.72787	OK	2.14698	OK	2.59285	OK	3.10925	OK	2.02638	OK	2.09858	OK
YBR109C	CMD1	II:457918-458362	444	211.811	OK	196.879	OK	231.185	OK	224.458	OK	278.949	OK	234.792	OK
YBR109W-A	YBR109W-A	II:458607-458832	225	9.56843	OK	11.0391	OK	40.4955	OK	16.1135	OK	8.72762	OK	11.0291	OK
YBR110W	ALG1	II:458871-460221	1350	40.7014	OK	31.5771	OK	33.5523	OK	33.7446	OK	30.8025	OK	27.3508	OK
YBR111C	YSA1	II:461177-461873	696	26.0361	OK	25.909	OK	34.4456	OK	31.5002	OK	33.9105	OK	24.5809	OK
YBR111W-A	SUS1	II:462138-462579	291	44.7752	OK	39.57	OK	26.5511	OK	50.7203	OK	40.0346	OK	31.3419	OK
YBR112C	CYC8	II:462869-465770	2901	15.2648	OK	14.6068	OK	11.9101	OK	15.1791	OK	12.8042	OK	13.5204	OK
YBR113W	YBR113W	II:465565-466048	483	82.2435	OK	49.2564	OK	45.9862	OK	57.9626	OK	39.2546	OK	35.47	OK
YBR114W	RAD16	II:467247-469620	2373	10.4335	OK	20.8338	OK	5.56155	OK	25.5575	OK	28.5522	OK	27.8543	OK
YBR115C	LYS2	II:469747-473926	4179	171.866	OK	173.725	OK	141.601	OK	186.99	OK	246.512	OK	209.951	OK
YBR116C	YBR116C	II:474198-474726	528	7.30158	OK	55.046	OK	10.0224	OK	76.2147	OK	64.729	OK	53.7549	OK
YBR117C	TKL2	II:474391-476437	2046	11.1534	OK	38.5651	OK	8.52615	OK	51.4948	OK	46.1386	OK	32.7458	OK
YBR118W	TEF2	II:477670-479047	1377	664.526	OK	415.191	OK	528.472	OK	398.164	OK	654.019	OK	551.541	OK
YBR119W	MUD1	II:479337-480323	897	8.6599	OK	9.39593	OK	7.18621	OK	9.28089	OK	8.84132	OK	8.60604	OK
YBR120C	CBP6	II:480434-480923	489	24.0638	OK	12.8836	OK	13.7139	OK	12.7946	OK	8.63999	OK	11.4668	OK
YBR121C	GRS1	II:481363-483367	2004	296.556	OK	258.924	OK	167.169	OK	222.795	OK	250.673	OK	226.844	OK
YBR121C-A	YBR121C-A	II:482325-482484	159	14.7962	OK	35.8744	OK	66.5349	OK	0.000480785	OK	111.008	OK	90.5034	OK
YBR122C	MRPL36	II:483969-484503	534	79.2693	OK	41.4927	OK	30.8473	OK	50.725	OK	34.8886	OK	37.0502	OK
YBR123C	TFC1	II:484741-486691	1950	6.98744	OK	5.72508	OK	5.30102	OK	7.7271	OK	7.45932	OK	8.70679	OK
YBR124W	YBR124W	II:486506-486866	360	3.6942	OK	3.86327	OK	5.90841	OK	6.12692	OK	4.30924	OK	5.88935	OK
YBR125C	PTC4	II:487198-488380	1182	24.5537	OK	20.9198	OK	16.6336	OK	30.9435	OK	29.2336	OK	31.2778	OK
YBR126C	TPS1	II:488904-490392	1488	24.9748	OK	20.947	OK	89.5168	OK	24.9667	OK	24.5423	OK	20.9023	OK
YBR126W-A	YBR126W-A	II:490849-491056	207	133.904	OK	167.403	OK	229.451	OK	167.445	OK	149.017	OK	109.67	OK
YBR126W-B	YBR126W-B	II:490926-491070	144	282.631	OK	238.357	OK	604.236	OK	279.95	OK	403.833	OK	444.66	OK
YBR127C	VMA2	II:491268-492822	1554	381.689	OK	290.806	OK	309.123	OK	271.116	OK	273.004	OK	246.767	OK
YBR128C	ATG14	II:493080-494115	1035	5.0091	OK	7.37072	OK	7.2256	OK	4.99205	OK	4.98768	OK	4.63192	OK
YBR129C	OPY1	II:494352-495339	987	13.4284	OK	14.8504	OK	13.594	OK	16.1052	OK	11.5262	OK	13.5639	OK
YBR130C	SHE3	II:495591-496869	1278	19.2732	OK	21.9017	OK	11.848	OK	24.2327	OK	19.2611	OK	18.4458	OK
YBR131C-A	YBR131C-A	II:497649-497739	90	298.893	OK	530.562	OK	248.725	OK	402.732	OK	352.263	OK	778.452	OK
YBR131W	CCZ1	II:497162-499277	2115	6.40839	OK	6.51519	OK	4.87062	OK	8.72399	OK	5.37333	OK	6.5914	OK
YBR132C	AGP2	II:499651-501442	1791	7.9249	OK	9.62218	OK	27.3241	OK	11.6566	OK	11.2574	OK	10.6111	OK
YBR133C	HSL7	II:501803-504287	2484	33.6475	OK	28.5928	OK	31.2829	OK	25.7552	OK	26.3159	OK	24.4853	OK
YBR134W	YBR134W	II:504242-504644	402	5.50242	OK	6.66502	OK	8.60661	OK	6.15731	OK	8.45641	OK	6.53884	OK
YBR135W	CKS1	II:504853-505306	453	56.7489	OK	53.7136	OK	42.0524	OK	60.4187	OK	67.4409	OK	60.4415	OK
YBR136W	MEC1	II:505667-512774	7107	8.83425	OK	9.82795	OK	6.70632	OK	11.4333	OK	10.3728	OK	9.82208	OK
YBR137W	YBR137W	II:513043-513583	540	14.8934	OK	14.2039	OK	25.5106	OK	17.6059	OK	18.5126	OK	17.4292	OK
YBR138C	YBR138C	II:513761-515336	1575	7.85996	OK	2.98577	OK	5.02937	OK	3.72785	OK	2.25984	OK	2.73717	OK
YBR139W	YBR139W	II:515663-517190	1527	37.6664	OK	23.9132	OK	128.5	OK	23.8411	OK	25.1101	OK	20.4407	OK
YBR140C	IRA1	II:517349-526628	9279	35.553	OK	32.3266	OK	32.6005	OK	38.0283	OK	34.4885	OK	31.9885	OK
YBR141C	YBR141C	II:527024-528038	1014	16.1368	OK	21.8354	OK	9.97485	OK	22.2904	OK	25.9624	OK	25.7694	OK
YBR141W-A	YBR141W-A	II:527166-527262	96	1030.1	OK	1243.25	OK	142.705	OK	1446.73	OK	1313.08	OK	1618.43	OK
YBR142W	MAK5	II:528316-530638	2322	44.4255	OK	64.3823	OK	12.5711	OK	72.1037	OK	59.2164	OK	61.3151	OK
YBR143C	SUP45	II:530868-532182	1314	254.558	OK	250.523	OK	163.475	OK	238.915	OK	245.237	OK	233.516	OK
YBR144C	YBR144C	II:533234-533549	315	2.90277	OK	2.8075	OK	2.42128	OK	1.90942	OK	3.4568	OK	1.17553	OK
YBR145W	ADH5	II:533761-534817	1056	77.7969	OK	41.1512	OK	184.31	OK	28.8666	OK	36.4243	OK	34.0158	OK
YBR146W	MRPS9	II:535259-536096	837	90.8802	OK	59.9784	OK	36.2125	OK	64.213	OK	39.9439	OK	41.2774	OK
YBR147W	RTC2	II:536574-537465	891	52.502	OK	46.4343	OK	106.132	OK	58.496	OK	65.7618	OK	67.8349	OK
YBR148W	YSW1	II:537875-539705	1830	1.65173	OK	3.12534	OK	2.10153	OK	4.22248	OK	2.65729	OK	2.63355	OK
YBR149W	ARA1	II:539986-541021	1035	40.6875	OK	52.6706	OK	73.4693	OK	65.1357	OK	43.7248	OK	36.9364	OK
YBR150C	TBS1	II:541208-544493	3285	11.4353	OK	12.1494	OK	9.23766	OK	19.7018	OK	16.4673	OK	14.8172	OK
YBR151W	APD1	II:545027-545978	951	26.7903	OK	16.2905	OK	27.4346	OK	17.9076	OK	14.4982	OK	14.6069	OK
YBR152W	SPP381	II:546375-547251	876	6.98899	OK	10.2597	OK	3.77716	OK	10.0611	OK	9.34584	OK	9.58754	OK
YBR153W	RIB7	II:547459-548194	735	21.7583	OK	23.9818	OK	15.4276	OK	19.0402	OK	25.8435	OK	22.3493	OK
YBR154C	RPB5	II:548361-549009	648	98.7137	OK	105.441	OK	54.3412	OK	127.946	OK	94.44	OK	101.909	OK
YBR155W	CNS1	II:549770-550928	1158	31.032	OK	38.1952	OK	5.63375	OK	46.725	OK	40.7374	OK	42.8569	OK
YBR156C	SLI15	II:551103-553200	2097	7.29046	OK	7.11546	OK	4.78307	OK	6.79164	OK	5.25361	OK	4.54835	OK
YBR157C	ICS2	II:553542-554310	768	10.0144	OK	26.8116	OK	13.0822	OK	63.0429	OK	43.7136	OK	49.7667	OK
YBR158W	AMN1	II:556548-558198	1650	151.84	OK	50.2361	OK	84.5285	OK	49.2479	OK	39.0365	OK	32.08	OK
YBR159W	IFA38	II:558684-559728	1044	67.776	OK	52.3413	OK	74.1379	OK	50.7947	OK	52.6924	OK	49.5962	OK
YBR160W	CDC28	II:560077-560974	897	22.6762	OK	29.6857	OK	31.0997	OK	24.005	OK	33.2698	OK	28.1727	OK
YBR161W	CSH1	II:561633-562764	1131	4.56002	OK	4.61668	OK	10.5607	OK	3.9644	OK	5.46329	OK	5.16108	OK
YBR162C	TOS1	II:563202-564570	1368	1005.07	OK	883.716	OK	1115.52	OK	584.275	OK	601.88	OK	568.529	OK
YBR162W-A	YSY6	II:565230-565428	198	428.186	OK	338.502	OK	148.718	OK	361.798	OK	242.885	OK	149.532	OK
YBR163W	EXO5	II:565722-567480	1758	17.4471	OK	19.9669	OK	16.6712	OK	19.8546	OK	19.193	OK	20.0752	OK
YBR164C	ARL1	II:567874-568426	552	54.1144	OK	41.6097	OK	36.2147	OK	46.9994	OK	62.095	OK	46.7182	OK
YBR165W	UBS1	II:568851-569685	834	18.1715	OK	16.6269	OK	17.5709	OK	21.8163	OK	15.7379	OK	20.368	OK
YBR166C	TYR1	II:569841-571200	1359	18.1847	OK	17.1075	OK	14.2749	OK	20.1187	OK	20.046	OK	18.2547	OK
YBR167C	POP7	II:571467-571890	423	30.2386	OK	39.0068	OK	18.6044	OK	44.8781	OK	29.9832	OK	31.4188	OK
YBR168W	PEX32	II:572370-573612	1242	13.2911	OK	9.29405	OK	13.0858	OK	14.5653	OK	14.1158	OK	11.1653	OK
YBR169C	SSE2	II:573914-575996	2082	7.1863	OK	15.6066	OK	15.533	OK	26.1697	OK	22.2232	OK	17.8973	OK
YBR170C	NPL4	II:576343-578086	1743	6.64332	OK	9.02574	OK	9.63366	OK	11.3462	OK	11.5731	OK	9.57715	OK
YBR171W	SEC66	II:578363-578984	621	59.7217	OK	52.7722	OK	29.4058	OK	60.8258	OK	45.3742	OK	44.4169	OK
YBR172C	SMY2	II:579149-581372	2223	48.4858	OK	50.1424	OK	26.0006	OK	51.7202	OK	54.4617	OK	50.9884	OK
YBR173C	UMP1	II:581725-582172	447	46.3894	OK	45.0063	OK	29.4331	OK	50.1578	OK	36.8989	OK	34.9565	OK
YBR174C	YBR174C	II:582337-582652	315	0.523716	OK	0	OK	0	OK	0.568403	OK	0	OK	1.09025	OK
YBR175W	SWD3	II:582407-583355	948	18.4012	OK	17.548	OK	17.7496	OK	16.584	OK	19.4295	OK	19.9505	OK
YBR176W	ECM31	II:583719-584658	939	7.54491	OK	5.19909	OK	9.80987	OK	9.47064	OK	8.99696	OK	8.53832	OK
YBR177C	EHT1	II:584806-586162	1356	58.4285	OK	42.4005	OK	121.082	OK	25.9138	OK	39.4625	OK	32.8024	OK
YBR178W	YBR178W	II:586070-586445	375	2.80907	OK	1.84673	OK	5.06214	OK	2.93104	OK	3.59003	OK	2.92144	OK
YBR179C	FZO1	II:586546-589114	2568	13.4674	OK	10.1334	OK	7.31543	OK	11.5231	OK	10.168	OK	9.45187	OK
YBR180W	DTR1	II:589740-591459	1719	1.07479	OK	2.22674	OK	0.664105	OK	2.53341	OK	2.61429	OK	2.47531	OK
YBR181C	RPS6B	II:591711-592774	711	498.093	OK	376.619	OK	229.48	OK	335.87	OK	312.122	OK	300.252	OK
YBR182C	SMP1	II:593505-594864	1359	8.81743	OK	8.54049	OK	7.5472	OK	7.93944	OK	7.63965	OK	7.12257	OK
YBR182C-A	YBR182C-A	II:595360-595555	195	13.5888	OK	19.4259	OK	15.5888	OK	17.6397	OK	8.87789	OK	23.3153	OK
YBR183W	YPC1	II:596114-597065	951	3.81395	OK	6.37573	OK	18.403	OK	8.42008	OK	6.02462	OK	4.91074	OK
YBR184W	YBR184W	II:597362-598934	1572	1.3917	OK	2.63473	OK	1.51018	OK	2.78472	OK	2.61348	OK	3.23436	OK
YBR185C	MBA1	II:599122-599959	837	39.774	OK	29.9461	OK	22.3345	OK	20.5067	OK	22.9445	OK	22.8912	OK
YBR186W	PCH2	II:600552-602360	1695	2.51699	OK	3.37648	OK	2.32168	OK	3.82381	OK	3.37506	OK	3.28274	OK
YBR187W	GDT1	II:602633-603476	843	128.51	OK	198.032	OK	215.698	OK	181.138	OK	234.415	OK	254.864	OK
YBR188C	NTC20	II:603684-604107	423	15.8962	OK	15.6886	OK	11.4505	OK	20.3025	OK	14.3569	OK	11.6994	OK
YBR189W	RPS9B	II:604507-605508	588	1921.73	OK	1532.59	OK	921.452	OK	1404.92	OK	1477.88	OK	1348.79	OK
YBR190W	YBR190W	II:605965-606277	312	0.677018	OK	0.632208	OK	0	OK	0.724974	OK	0	OK	0.689572	OK
YBR191W	RPL21A	II:606269-607140	483	1834.37	OK	1274.56	OK	1009.76	OK	1105.22	OK	1246.5	OK	1175.41	OK
YBR191W-A	YBR191W-A	II:607148-607223	75	639.615	OK	1154.7	OK	1238.28	OK	993.283	OK	0	OK	1461.85	OK
YBR192W	RIM2	II:607651-608785	1134	14.8993	OK	13.4291	OK	10.576	OK	14.6784	OK	14.399	OK	14.4477	OK
YBR193C	MED8	II:609081-609753	672	12.3337	OK	12.0787	OK	12.704	OK	13.5184	OK	9.47107	OK	12.6049	OK
YBR194W	AIM4	II:610037-610409	372	23.7277	OK	20.8638	OK	16.7602	OK	17.5346	OK	15.3069	OK	12.3126	OK
YBR195C	MSI1	II:610613-611882	1269	6.28928	OK	10.2976	OK	5.82886	OK	7.97797	OK	12.0791	OK	9.68123	OK
YBR196C	PGI1	II:612235-613900	1665	1275.98	OK	813.167	OK	1165.83	OK	727.169	OK	610.986	OK	561.903	OK
YBR196C-A	YBR196C-A	II:614023-614173	150	80.0663	OK	56.7764	OK	210.279	OK	137.739	OK	70.4422	OK	84.8793	OK
YBR196C-B	YBR196C-B	II:614525-614630	105	357.385	OK	155.975	OK	289.131	OK	0	OK	255.071	OK	92.4217	OK
YBR197C	YBR197C	II:615202-615856	654	14.1057	OK	12.9885	OK	10.1155	OK	14.6558	OK	18.1461	OK	12.3004	OK
YBR198C	TAF5	II:616126-618523	2397	12.8152	OK	15.0447	OK	8.81435	OK	15.7335	OK	14.8792	OK	13.7534	OK
YBR199W	KTR4	II:618908-620303	1395	30.7299	OK	24.6132	OK	36.9043	OK	34.5979	OK	30.1574	OK	25.671	OK
YBR200W	BEM1	II:620871-622527	1656	8.12801	OK	11.6989	OK	7.74461	OK	14.4756	OK	11.1254	OK	12.6149	OK
YBR200W-A	YBR200W-A	II:622982-623147	165	4.3139	OK	8.04372	OK	0	OK	25.433	OK	5.26188	OK	0	OK
YBR201C-A	YBR201C-A	II:624492-624696	204	223.618	OK	138.441	OK	375.938	OK	216.556	OK	95.3193	OK	86.8348	OK
YBR201W	DER1	II:623575-624211	636	9.46659	OK	4.48633	OK	11.7306	OK	8.34035	OK	6.49121	OK	4.85429	OK
YBR202W	MCM7	II:625771-628309	2538	28.8474	OK	24.6623	OK	28.6687	OK	22.2567	OK	27.3157	OK	21.1476	OK
YBR203W	COS111	II:629167-631942	2775	26.3946	OK	23.6629	OK	15.5602	OK	28.458	OK	25.0433	OK	23.6212	OK
YBR204C	LDH1	II:632253-633381	1128	5.034	OK	4.20311	OK	10.4633	OK	5.19268	OK	7.15038	OK	5.90447	OK
YBR205W	KTR3	II:633621-634836	1215	36.0335	OK	28.9507	OK	28.0386	OK	28.3477	OK	28.0746	OK	29.5201	OK
YBR206W	YBR206W	II:634600-634924	324	32.3046	OK	23.3672	OK	29.2831	OK	22.1137	OK	23.5819	OK	24.2174	OK
YBR207W	FTH1	II:635145-636543	1398	34	OK	30.6007	OK	43.012	OK	32.7266	OK	34.5009	OK	31.7993	OK
YBR208C	DUR1,2	II:636702-642210	5508	57.4589	OK	27.0728	OK	60.156	OK	66.3469	OK	153.996	OK	102.465	OK
YBR209W	YBR209W	II:642582-642900	318	0	OK	0.799464	OK	0	OK	0	OK	0	OK	1.5992	OK
YBR210W	ERV15	II:645549-645978	429	61.0476	OK	47.3738	OK	41.2695	OK	46.9446	OK	38.8696	OK	31.2237	OK
YBR211C	AME1	II:646157-647132	975	22.7101	OK	21.3101	OK	12.8947	OK	17.4806	OK	15.5911	OK	13.7726	OK
YBR212W	NGR1	II:647885-649904	2019	11.1113	OK	12.1919	OK	17.3391	OK	17.6352	OK	13.9419	OK	15.6288	OK
YBR213W	MET8	II:650367-651192	825	14.5248	OK	17.8978	OK	3.8844	OK	22.216	OK	24.6277	OK	24.6727	OK
YBR214W	SDS24	II:651414-652998	1584	10.1119	OK	12.0754	OK	34.8993	OK	14.504	OK	12.6359	OK	10.6824	OK
YBR215W	HPC2	II:653355-655317	1878	6.92161	OK	7.25894	OK	4.20226	OK	8.30177	OK	7.67224	OK	6.83425	OK
YBR216C	YBP1	II:655575-657600	2025	17.1942	OK	13.6077	OK	13.4581	OK	14.1286	OK	14.2054	OK	11.1102	OK
YBR217W	ATG12	II:657831-658392	561	8.01976	OK	8.67081	OK	5.37065	OK	10.397	OK	9.47646	OK	7.65524	OK
YBR218C	PYC2	II:658706-662249	3543	161.58	OK	93.4238	OK	144.856	OK	84.9505	OK	112.387	OK	97.4438	OK
YBR219C	YBR219C	II:662498-663303	384	1.50942	OK	0.583366	OK	1.91508	OK	0.506916	OK	0.495578	OK	4.56744	OK
YBR220C	YBR220C	II:662994-664677	1683	33.097	OK	34.8382	OK	29.735	OK	31.7864	OK	39.018	OK	34.4115	OK
YBR221C	PDB1	II:665152-666253	1101	310.937	OK	282.02	OK	397.914	OK	241.467	OK	240.082	OK	269.266	OK
YBR221W-A	YBR221W-A	II:666537-666642	105	0	OK	0	OK	0	OK	0	OK	17.5217	OK	0	OK
YBR222C	PCS60	II:666719-668351	1632	42.5192	OK	41.8332	OK	45.419	OK	57.7887	OK	56.0999	OK	46.8634	OK
YBR223C	TDP1	II:668662-670297	1635	3.64425	OK	2.57274	OK	3.1926	OK	4.48617	OK	4.46772	OK	3.63602	OK
YBR223W-A	YBR223W-A	II:668720-668840	120	36.0982	OK	17.849	OK	86.5944	OK	46.9397	OK	31.1764	OK	67.6193	OK
YBR224W	YBR224W	II:670124-670640	516	0.244946	OK	1.13029	OK	0.318125	OK	1.02052	OK	1.65648	OK	1.94902	OK
YBR225W	YBR225W	II:670626-673329	2703	6.84626	OK	5.33568	OK	6.73253	OK	8.87279	OK	6.23309	OK	7.01282	OK
YBR226C	YBR226C	II:673154-673565	411	30.1842	OK	25.097	OK	22.156	OK	33.2885	OK	21.0342	OK	26.3746	OK
YBR227C	MCX1	II:673571-675134	1563	11.2046	OK	11.6354	OK	5.13946	OK	13.1619	OK	13.1926	OK	13.3924	OK
YBR228W	SLX1	II:675312-676227	915	6.97107	OK	9.57293	OK	5.28582	OK	15.1009	OK	11.6407	OK	11.8137	OK
YBR229C	ROT2	II:676356-679221	2865	19.4113	OK	17.0373	OK	25.4487	OK	21.9321	OK	20.7233	OK	15.9979	OK
YBR230C	OM14	II:679548-680050	405	201.49	OK	162.469	OK	246.818	OK	168.118	OK	188.36	OK	143.689	OK
YBR230W-A	YBR230W-A	II:680361-680562	201	19.3094	OK	32.4725	OK	38.3673	OK	33.787	OK	46.2039	OK	52.4083	OK
YBR231C	SWC5	II:682178-683090	912	2.75791	OK	5.94467	OK	1.78638	OK	7.23199	OK	5.98553	OK	5.37735	OK
YBR232C	YBR232C	II:683372-683732	360	0.680178	OK	1.34005	OK	1.325	OK	0.826648	OK	0.978961	OK	1.24185	OK
YBR233W	PBP2	II:683427-684669	1242	6.53108	OK	8.21557	OK	6.82581	OK	8.18308	OK	7.25849	OK	5.18951	OK
YBR233W-A	DAD3	II:684976-685261	285	52.8196	OK	48.3773	OK	19.3262	OK	34.0589	OK	18.4626	OK	26.6068	OK
YBR234C	ARC40	II:685437-686592	1155	105.731	OK	75.0106	OK	121.412	OK	75.6212	OK	77.094	OK	65.2305	OK
YBR235W	YBR235W	II:686900-690263	3363	12.198	OK	12.7138	OK	14.3994	OK	16.4864	OK	17.865	OK	15.631	OK
YBR236C	ABD1	II:690382-691693	1311	21.7891	OK	21.2184	OK	15.2551	OK	26.0546	OK	23.0847	OK	20.9131	OK
YBR237W	PRP5	II:691968-694518	2550	6.34653	OK	7.65653	OK	4.06655	OK	9.44216	OK	7.37295	OK	6.5267	OK
YBR238C	YBR238C	II:695106-697302	2196	61.5675	OK	90.7974	OK	33.6326	OK	97.0906	OK	105.147	OK	90.342	OK
YBR239C	ERT1	II:698353-699943	1590	9.47209	OK	12.2933	OK	8.70185	OK	14.0311	OK	14.9111	OK	14.6767	OK
YBR240C	THI2	II:700489-701842	1353	2.43284	OK	2.69717	OK	3.47521	OK	3.47058	OK	4.16146	OK	3.25102	OK
YBR241C	YBR241C	II:702588-704055	1467	10.0996	OK	15.9966	OK	29.99	OK	21.9979	OK	18.0658	OK	16.6069	OK
YBR242W	YBR242W	II:704669-705386	717	36.6377	OK	41.3928	OK	19.697	OK	37.5258	OK	40.2817	OK	36.1827	OK
YBR243C	ALG7	II:705446-706793	1347	46.7002	OK	57.6694	OK	55.7646	OK	46.2486	OK	51.8933	OK	49.2374	OK
YBR244W	GPX2	II:707527-708016	489	23.9697	OK	24.1876	OK	9.59562	OK	21.9344	OK	16.2714	OK	15.9406	OK
YBR245C	ISW1	II:708149-711539	3390	20.6695	OK	23.9878	OK	16.2067	OK	24.9965	OK	26.057	OK	22.2052	OK
YBR246W	RRT2	II:711590-712754	1164	24.4713	OK	30.736	OK	28.5097	OK	31.6052	OK	40.6692	OK	33.993	OK
YBR247C	ENP1	II:713003-714455	1452	51.7597	OK	74.4209	OK	18.6768	OK	66.446	OK	73.0115	OK	66.0146	OK
YBR248C	HIS7	II:714806-716465	1659	63.4281	OK	56.9614	OK	37.147	OK	58.2319	OK	61.419	OK	55.3534	OK
YBR249C	ARO4	II:716881-717994	1113	646.227	OK	496.348	OK	511.578	OK	423.436	OK	518.553	OK	445.722	OK
YBR250W	SPO23	II:719032-720604	1572	2.4021	OK	2.42908	OK	1.04541	OK	3.96257	OK	3.41234	OK	2.32789	OK
YBR251W	MRPS5	II:721389-722313	924	22.2597	OK	14.8952	OK	8.33222	OK	14.6964	OK	14.3457	OK	14.8465	OK
YBR252W	DUT1	II:722610-723054	444	64.658	OK	60.856	OK	56.5617	OK	60.0178	OK	85.4951	OK	84.3426	OK
YBR253W	SRB6	II:723269-723635	366	30.8751	OK	26.3368	OK	35.8167	OK	28.2666	OK	34.771	OK	27.7655	OK
YBR254C	TRS20	II:723735-724263	528	26.9329	OK	17.6898	OK	20.2442	OK	27.3469	OK	25.7498	OK	24.5889	OK
YBR255C-A	YBR255C-A	II:726617-727074	363	55.3486	OK	47.527	OK	74.7417	OK	37.049	OK	39.7175	OK	48.1921	OK
YBR255W	MTC4	II:724455-726540	2085	3.72753	OK	4.96296	OK	3.5454	OK	5.8159	OK	4.87535	OK	4.06413	OK
YBR256C	RIB5	II:727385-728102	717	107.631	OK	99.2184	OK	136.339	OK	124.288	OK	136.348	OK	135.656	OK
YBR257W	POP4	II:728884-729724	840	19.4267	OK	20.6262	OK	8.29471	OK	25.5975	OK	20.8555	OK	20.7478	OK
YBR258C	SHG1	II:729733-730162	429	19.9469	OK	18.5947	OK	6.93456	OK	20.7371	OK	8.16753	OK	11.755	OK
YBR259W	YBR259W	II:730386-732453	2067	10.6224	OK	9.37741	OK	8.13509	OK	11.8733	OK	10.703	OK	10.5518	OK
YBR260C	RGD1	II:732638-734639	2001	8.91478	OK	10.3748	OK	7.97037	OK	11.4606	OK	10.4804	OK	10.5681	OK
YBR261C	TAE1	II:734831-735530	699	18.8634	OK	21.2464	OK	9.64696	OK	17.6339	OK	23.4533	OK	23.0757	OK
YBR262C	AIM5	II:735719-736040	321	137.147	OK	78.5535	OK	69.8351	OK	68.0386	OK	73.4865	OK	72.6616	OK
YBR263W	SHM1	II:736263-737736	1473	112.349	OK	103.758	OK	86.4035	OK	96.8512	OK	126.422	OK	109.388	OK
YBR264C	YPT10	II:737769-738369	600	10.4167	OK	9.27895	OK	10.5482	OK	10.6158	OK	12.8111	OK	10.1944	OK
YBR265W	TSC10	II:738581-739544	963	37.543	OK	36.8454	OK	76.1185	OK	35.7754	OK	39.3239	OK	39.7314	OK
YBR266C	SLM6	II:739935-740388	453	36.9608	OK	55.3336	OK	21.5255	OK	50.8714	OK	45.3379	OK	64.2116	OK
YBR267W	REI1	II:739840-741022	1182	15.3433	OK	22.6415	OK	6.68347	OK	20.8002	OK	21.8841	OK	23.3502	OK
YBR268W	MRPL37	II:741298-741616	318	63.2545	OK	39.5837	OK	22.4078	OK	33.4579	OK	29.6387	OK	21.7203	OK
YBR269C	FMP21	II:742159-742576	417	93.9894	OK	49.5806	OK	50.9868	OK	73.0614	OK	40.7732	OK	40.0233	OK
YBR270C	BIT2	II:742760-744398	1638	3.33057	OK	3.78647	OK	3.78169	OK	5.08546	OK	3.98794	OK	4.01627	OK
YBR271W	YBR271W	II:744851-746111	1260	13.6054	OK	17.4245	OK	7.30685	OK	18.7802	OK	18.0938	OK	20.0231	OK
YBR272C	HSM3	II:746360-747803	1443	11.8793	OK	8.7482	OK	9.04276	OK	9.5127	OK	9.67764	OK	9.58041	OK
YBR273C	UBX7	II:748060-749371	1311	8.70912	OK	8.74816	OK	8.42513	OK	10.1102	OK	9.4462	OK	8.63746	OK
YBR274W	CHK1	II:749593-751177	1584	17.8753	OK	17.2892	OK	19.3896	OK	16.8885	OK	17.9932	OK	15.9142	OK
YBR275C	RIF1	II:751355-757106	5751	9.65476	OK	12.8164	OK	6.55221	OK	13.1243	OK	12.8328	OK	11.538	OK
YBR276C	PPS1	II:757619-760043	2424	19.2847	OK	18.7838	OK	16.5679	OK	22.4238	OK	21.1315	OK	19.2554	OK
YBR277C	YBR277C	II:760214-760616	402	0	OK	0.269504	OK	0	OK	0	OK	0.218094	OK	0	OK
YBR278W	DPB3	II:760293-760899	606	10.0446	OK	11.4683	OK	10.4766	OK	13.3332	OK	13.9127	OK	9.7708	OK
YBR279W	PAF1	II:761256-762594	1338	22.4976	OK	23.3228	OK	12.6434	OK	24.1821	OK	20.7018	OK	22.4227	OK
YBR280C	SAF1	II:762783-764697	1914	3.21055	OK	2.50129	OK	4.72755	OK	4.76055	OK	4.56394	OK	3.69083	OK
YBR281C	DUG2	II:764969-767606	2637	13.4061	OK	13.9788	OK	7.72467	OK	16.5867	OK	18.7238	OK	16.4125	OK
YBR282W	MRPL27	II:768239-768680	441	36.2868	OK	22.1668	OK	13.5876	OK	22.2289	OK	21.7281	OK	24.0677	OK
YBR283C	SSH1	II:768942-770415	1473	348.231	OK	375.567	OK	295.742	OK	391.177	OK	338.705	OK	343.242	OK
YBR284W	YBR284W	II:771238-773632	2394	1.64658	OK	1.43837	OK	1.94252	OK	1.47437	OK	1.45422	OK	1.33003	OK
YBR285W	YBR285W	II:773921-774356	435	2.8814	OK	4.47753	OK	10.3118	OK	3.80984	OK	7.23877	OK	9.38963	OK
YBR286W	APE3	II:774699-776313	1614	277.208	OK	311.4	OK	336.947	OK	286.047	OK	231.752	OK	193.057	OK
YBR287W	YBR287W	II:776570-777854	1284	119.157	OK	134.848	OK	241.823	OK	186.004	OK	171.67	OK	178.247	OK
YBR288C	APM3	II:778011-779463	1452	20.4993	OK	20.8189	OK	19.4941	OK	21.6395	OK	25.3463	OK	25.5831	OK
YBR289W	SNF5	II:779666-782384	2718	2.63834	OK	2.94874	OK	2.28725	OK	3.31766	OK	2.83359	OK	2.76293	OK
YBR290W	BSD2	II:782590-783556	966	11.7157	OK	11.2275	OK	8.74018	OK	14.0252	OK	10.621	OK	11.5181	OK
YBR291C	CTP1	II:783672-784572	900	216.028	OK	250.241	OK	161.428	OK	235.783	OK	343.54	OK	301.151	OK
YBR292C	YBR292C	II:784701-785073	372	8.08533	OK	6.78805	OK	7.88415	OK	12.9343	OK	9.77043	OK	11.1144	OK
YBR293W	VBA2	II:787005-788430	1425	27.9432	OK	36.3792	OK	27.7681	OK	38.1287	OK	42.06	OK	42.6138	OK
YBR294W	SUL1	II:789234-791814	2580	477.112	OK	538.692	OK	273.467	OK	745.513	OK	829.752	OK	807.922	OK
YBR295W	PCA1	II:792848-796499	3651	10.8545	OK	14.3878	OK	15.3175	OK	19.4931	OK	19.2964	OK	16.9253	OK
YBR296C	PHO89	II:796797-798522	1725	43.8938	OK	145.811	OK	8.46906	OK	440.962	OK	454.44	OK	508.092	OK
YBR296C-A	YBR296C-A	II:800122-800242	120	454.963	OK	184.639	OK	75.2072	OK	186.277	OK	497.927	OK	395.995	OK
YBR297W	MAL33	II:800522-801929	1407	83.4739	OK	62.3017	OK	58.2687	OK	52.7233	OK	51.4533	OK	56.8001	OK
YBR298C	MAL31	II:802630-804475	1845	24.2699	OK	22.8645	OK	24.7191	OK	23.5634	OK	28.04	OK	30.4332	OK
YBR298C-A	YBR298C-A	II:805034-805256	222	0	OK	0	OK	5.13316	OK	0	OK	2.40896	OK	2.51396	OK
YBR299W	MAL32	II:805350-807105	1755	2.44956	OK	3.71306	OK	0.985391	OK	3.25933	OK	6.78714	OK	5.55634	OK
YBR300C	YBR300C	II:808599-809097	498	0.29258	OK	0	OK	0	OK	0	OK	0.281407	OK	0.197111	OK
YBR301W	PAU24	II:809056-809419	363	1.3792	OK	0	OK	0.745779	OK	1.39818	OK	0.585998	OK	1.94029	OK
YBR302C	COS2	II:810339-811479	1140	0	OK	0	OK	0	OK	0	OK	0	OK	0	OK
YCL001W	RER1	III:111915-112482	567	77.4958	OK	77.2487	OK	100.356	OK	69.1627	OK	93.0465	OK	86.2029	OK
YCL001W-A	YCL001W-A	III:113079-113541	462	7.96246	OK	10.772	OK	8.89476	OK	8.2926	OK	11.0144	OK	7.74625	OK
YCL001W-B	YCL001W-B	III:113769-114024	255	26.1429	OK	40.7423	OK	24.694	OK	32.6994	OK	17.412	OK	13.9719	OK
YCL002C	YCL002C	III:110807-111675	792	89.5002	OK	131.881	OK	137.967	OK	112.586	OK	139.483	OK	137.327	OK
YCL004W	PGS1	III:109104-110670	1566	10.9715	OK	9.02479	OK	9.98003	OK	9.99474	OK	10.4733	OK	8.23914	OK
YCL005W	LDB16	III:108020-108791	771	36.7784	OK	43.095	OK	38.9889	OK	35.5185	OK	40.806	OK	43.569	OK
YCL005W-A	VMA9	III:107022-107417	222	469.275	OK	387.705	OK	602.088	OK	380.575	OK	621.434	OK	598.108	OK
YCL007C	YCL007C	III:106973-107366	393	7.59457	OK	13.1079	OK	5.10224	OK	12.2845	OK	19.4652	OK	20.9537	OK
YCL008C	STP22	III:105695-106853	1158	18.6561	OK	12.0258	OK	18.3395	OK	14.067	OK	14.2068	OK	12.7084	OK
YCL009C	ILV6	III:104618-105548	930	902.658	OK	701.288	OK	768.018	OK	462.713	OK	458.604	OK	392.85	OK
YCL010C	SGF29	III:103570-104350	780	16.0371	OK	12.6347	OK	11.8322	OK	18.3061	OK	19.3556	OK	18.7623	OK
YCL011C	GBP2	III:102074-103358	1284	52.5882	OK	47.441	OK	30.4623	OK	43.6703	OK	40.7488	OK	40.6399	OK
YCL012C	YCL012C	III:101316-101788	405	39.2093	OK	25.2058	OK	33.5911	OK	42.304	OK	36.0435	OK	34.2819	OK
YCL014W	BUD3	III:96280-101191	4911	13.8833	OK	13.079	OK	11.3003	OK	13.1058	OK	11.708	OK	11.1637	OK
YCL016C	DCC1	III:94620-95763	1143	7.15315	OK	7.62713	OK	6.87641	OK	8.27222	OK	8.06102	OK	8.1981	OK
YCL017C	NFS1	III:92776-94270	1494	148.254	OK	120.967	OK	213.496	OK	109.975	OK	155.252	OK	132.766	OK
YCL018W	LEU2	III:91323-92418	1095	12003.9	OK	9395.77	OK	9469.04	OK	9419.27	OK	14327.8	OK	11199	OK
YCL019W	YCL019W	III:85101-90415	5314	0.391378	OK	0.244572	OK	0.175829	OK	0.375555	OK	0.237027	OK	0.157655	OK
YCL020W	YCL020W	III:85101-86418	1317	0	OK	0	OK	0	OK	5.22846e-08	OK	0	OK	5.4624e-07	OK
YCL021W-A	YCL021W-A	III:83619-83997	378	18.9995	OK	24.8263	OK	18.8969	OK	25.9089	OK	16.8896	OK	18.1104	OK
YCL022C	YCL022C	III:81569-82085	516	6.53918	OK	10.4115	OK	10.5788	OK	10.3807	OK	7.31965	OK	9.01147	OK
YCL023C	YCL023C	III:78948-79296	348	0	OK	0.677879	OK	0.477602	OK	0.827945	OK	0.679879	OK	0.472518	OK
YCL024W	KCC4	III:79161-82275	3114	3.0426	OK	5.76355	OK	4.48559	OK	5.53673	OK	5.3804	OK	4.07946	OK
YCL025C	AGP1	III:76017-77919	1902	19.4045	OK	32.039	OK	84.1656	OK	58.4501	OK	78.5329	OK	75.5477	OK
YCL026C-A	FRM2	III:74703-75285	582	4.32925	OK	5.38711	OK	4.06505	OK	3.93239	OK	6.75265	OK	5.84512	OK
YCL026C-B	HBN1	III:73404-73986	582	32.4226	OK	17.5246	OK	27.0269	OK	14.5123	OK	20.7318	OK	18.272	OK
YCL027W	FUS1	III:71802-73341	1539	4.33432	OK	3.47069	OK	5.15063	OK	2.89064	OK	3.03113	OK	2.53432	OK
YCL028W	RNQ1	III:70149-71367	1218	32.4226	OK	33.6281	OK	22.0552	OK	34.6919	OK	24.3753	OK	28.0971	OK
YCL029C	BIK1	III:68598-69921	1323	11.6908	OK	14.2114	OK	5.81396	OK	14.1443	OK	13.6484	OK	13.3009	OK
YCL030C	HIS4	III:65933-68333	2400	352.005	OK	177.673	OK	330.795	OK	150.079	OK	201.543	OK	173.882	OK
YCL031C	RRP7	III:64674-65568	894	61.704	OK	69.4192	OK	34.0812	OK	70.4354	OK	59.6902	OK	61.4565	OK
YCL032W	STE50	III:63440-64481	1041	4.81406	OK	5.07353	OK	4.5506	OK	5.79795	OK	5.36342	OK	5.12375	OK
YCL033C	MXR2	III:62775-63282	507	23.3221	OK	30.8661	OK	21.494	OK	28.3253	OK	29.2143	OK	22.6766	OK
YCL034W	LSB5	III:61657-62722	1065	9.26477	OK	7.98945	OK	12.4815	OK	8.42563	OK	8.68844	OK	7.50452	OK
YCL035C	GRX1	III:60840-61173	333	147.02	OK	136.504	OK	131.438	OK	146.222	OK	127.872	OK	95.7791	OK
YCL036W	GFD2	III:59025-60726	1701	6.87891	OK	9.21804	OK	3.99312	OK	9.81549	OK	12.1483	OK	13.1141	OK
YCL037C	SRO9	III:57373-58678	1305	83.7114	OK	135.539	OK	32.4611	OK	120.317	OK	117.398	OK	110.643	OK
YCL038C	ATG22	III:54940-56527	1587	10.1578	OK	14.1171	OK	44.5315	OK	21.1519	OK	17.4003	OK	22.2874	OK
YCL039W	GID7	III:52644-54882	2238	6.96446	OK	4.79271	OK	9.35644	OK	7.02227	OK	5.76007	OK	4.24048	OK
YCL040W	GLK1	III:50837-52340	1503	118.148	OK	113.724	OK	853.662	OK	107.397	OK	96.8419	OK	82.8729	OK
YCL041C	YCL041C	III:50132-50627	495	1.09483	OK	1.98457	OK	5.46405	OK	5.04004	OK	1.73218	OK	2.56517	OK
YCL042W	YCL042W	III:50583-50943	360	6.41912	OK	2.99224	OK	28.6007	OK	2.15699	OK	2.30409	OK	4.0684	OK
YCL043C	PDI1	III:48652-50221	1569	575.826	OK	665.312	OK	555.579	OK	590.732	OK	439.81	OK	381.154	OK
YCL044C	MGR1	III:47110-48364	1254	24.1397	OK	24.2388	OK	22.0842	OK	24.989	OK	20.0332	OK	19.6736	OK
YCL045C	EMC1	III:44622-46905	2283	53.5585	OK	51.9835	OK	53.3257	OK	54.8587	OK	62.8487	OK	54.0729	OK
YCL046W	YCL046W	III:46639-46963	324	247.011	OK	221.836	OK	170.959	OK	232.404	OK	192.546	OK	156.733	OK
YCL047C	POF1	III:43660-44437	777	14.4221	OK	12.8995	OK	14.036	OK	10.9912	OK	10.6712	OK	11.265	OK
YCL048W	SPS22	III:42164-43556	1392	0.803489	OK	0.763499	OK	0.308669	OK	0.945026	OK	1.48884	OK	0.83914	OK
YCL048W-A	YCL048W-A	III:41487-41727	240	14.2322	OK	409.537	OK	22.8086	OK	743.291	OK	1205	OK	935.121	OK
YCL049C	YCL049C	III:39785-40724	939	26.5643	OK	16.1625	OK	34.0386	OK	17.524	OK	16.5045	OK	12.8868	OK
YCL050C	APA1	III:37835-38801	966	74.5693	OK	69.7082	OK	41.8709	OK	73.6457	OK	69.5856	OK	57.4628	OK
YCL051W	LRE1	III:35864-37616	1752	12.3939	OK	9.98541	OK	10.5229	OK	12.1501	OK	10.7875	OK	10.7014	OK
YCL052C	PBN1	III:34142-35393	1251	18.9145	OK	13.4252	OK	20.0246	OK	16.7917	OK	15.4527	OK	13.1299	OK
YCL054W	SPB1	III:31448-33974	2526	36.3846	OK	55.0156	OK	12.8894	OK	57.1555	OK	52.4552	OK	54.3922	OK
YCL055W	KAR4	III:27928-28936	1008	25.0119	OK	18.7227	OK	16.9029	OK	18.8264	OK	16.9505	OK	8.6681	OK
YCL056C	PEX34	III:26924-27359	435	36.8379	OK	27.635	OK	24.8581	OK	36.4717	OK	27.2421	OK	25.215	OK
YCL057C-A	MOS1	III:24031-24325	294	292.647	OK	207.152	OK	169.767	OK	148.728	OK	181.883	OK	157.384	OK
YCL057W	PRD1	III:24767-26906	2139	29.8977	OK	21.5063	OK	30.3427	OK	23.5005	OK	23.7541	OK	20.8602	OK
YCL058C	FYV5	III:23522-23981	459	34.9718	OK	19.9575	OK	23.2654	OK	25.1992	OK	11.2369	OK	27.4268	OK
YCL058W-A	ADF1	III:23583-23925	342	9.39195	OK	13.443	OK	4.88859	OK	12.6881	OK	15.3127	OK	12.9844	OK
YCL059C	KRR1	III:22428-23379	951	63.3771	OK	70.6786	OK	29.2763	OK	75.7418	OK	73.9683	OK	69.5809	OK
YCL061C	MRC1	III:18815-22106	3291	6.3668	OK	9.70223	OK	4.03768	OK	9.46781	OK	5.90001	OK	6.14143	OK
YCL063W	VAC17	III:17289-18561	1272	26.7578	OK	25.916	OK	14.3186	OK	19.4192	OK	16.5451	OK	14.7006	OK
YCL064C	CHA1	III:15797-16880	1083	1.63991	OK	3.42018	OK	2.68926	OK	3.82073	OK	5.01715	OK	3.43828	OK
YCL065W	YCL065W	III:13750-14119	369	0	OK	0	OK	0	OK	0	OK	0	OK	0	OK
YCL066W	HMLALPHA1	III:13281-13809	528	0	OK	0	OK	0	OK	0	OK	0	OK	0	OK
YCL067C	HMLALPHA2	III:12385-13018	633	0	OK	0	OK	0	OK	0	OK	0	OK	0	OK
YCL068C	YCL068C	III:11502-12285	783	0	OK	0	OK	0	OK	0	OK	0	OK	0	OK
YCL069W	VBA3	III:9705-11082	1377	0	OK	0.0545692	OK	0	OK	0	OK	0.058815	OK	0	OK
YCL073C	GEX1	III:6478-8326	1848	0	OK	0	OK	0	OK	0	OK	0	OK	0	OK
YCL074W	YCL074W	III:2823-3750	927	0	OK	0	OK	0	OK	0	OK	0	OK	0	OK
YCL075W	YCL075W	III:2125-2566	441	0	OK	0	OK	0	OK	0	OK	0	OK	0	OK
YCL076W	YCL076W	III:1391-2135	744	0	OK	0	OK	0	OK	0	OK	0	OK	0	OK
YCR001W	YCR001W	III:115684-115999	315	7.65377	OK	8.89933	OK	11.2715	OK	7.79602	OK	10.6661	OK	14.332	OK
YCR002C	CDC10	III:117379-118348	969	82.8914	OK	62.1166	OK	61.0208	OK	70.8008	OK	62.7645	OK	56.6085	OK
YCR003W	MRPL32	III:118619-119171	552	30.9459	OK	14.0257	OK	12.4019	OK	17.4147	OK	18.6639	OK	10.6444	OK
YCR004C	YCP4	III:119574-120318	744	52.7585	OK	41.4577	OK	80.4115	OK	45.1938	OK	56.0519	OK	43.9985	OK
YCR005C	CIT2	III:120945-122328	1383	55.6992	OK	47.8261	OK	79.5405	OK	48.3862	OK	60.9496	OK	58.7203	OK
YCR006C	YCR006C	III:122529-123003	474	9.70744	OK	10.7281	OK	7.96251	OK	12.6229	OK	15.0113	OK	13.198	OK
YCR007C	YCR007C	III:126010-126730	720	13.5582	OK	18.8906	OK	15.137	OK	16.4239	OK	16.183	OK	14.4998	OK
YCR008W	SAT4	III:128469-130281	1812	58.4586	OK	56.6039	OK	35.48	OK	52.7018	OK	55.2395	OK	54.659	OK
YCR009C	RVS161	III:130744-131542	798	46.1302	OK	36.2	OK	43.9097	OK	48.7039	OK	34.3816	OK	32.7565	OK
YCR010C	ADY2	III:132272-133124	852	3.43444	OK	17.9967	OK	2.24625	OK	17.9243	OK	17.6067	OK	19.5128	OK
YCR011C	ADP1	III:133723-136873	3150	17.2788	OK	13.5667	OK	26.7599	OK	18.0276	OK	17.5868	OK	15.7305	OK
YCR012W	PGK1	III:137745-138996	1251	2811.28	OK	2020.37	OK	5054.35	OK	1776.15	OK	1439.88	OK	1474.78	OK
YCR013C	YCR013C	III:138401-139049	648	947.698	OK	787.324	OK	2895.7	OK	690.784	OK	788.711	OK	1047.9	OK
YCR014C	POL4	III:139184-140933	1749	9.99295	OK	10.2911	OK	5.84481	OK	11.1213	OK	8.84	OK	7.48767	OK
YCR015C	YCR015C	III:141216-142170	954	22.7246	OK	23.6837	OK	11.2698	OK	24.7576	OK	20.0314	OK	19.1185	OK
YCR016W	YCR016W	III:143633-144506	873	45.3512	OK	54.701	OK	12.3859	OK	61.8708	OK	44.6618	OK	43.7121	OK
YCR017C	CWH43	III:144772-147634	2862	78.0113	OK	78.3473	OK	86.6816	OK	80.4578	OK	83.2914	OK	85.7518	OK
YCR018C	SRD1	III:148237-148903	666	20.6196	OK	21.3252	OK	19.7934	OK	16.4241	OK	12.9261	OK	9.03474	OK
YCR018C-A	YCR018C-A	III:151607-151862	255	52.8978	OK	77.8288	OK	146.605	OK	71.3244	OK	148.458	OK	145.912	OK
YCR019W	MAK32	III:152836-153928	1092	8.67804	OK	8.12401	OK	6.54891	OK	8.90151	OK	8.20987	OK	7.79499	OK
YCR020C	PET18	III:154011-154659	648	8.20741	OK	10.5317	OK	6.46057	OK	9.28315	OK	13.3145	OK	12.9639	OK
YCR020C-A	MAK31	III:154829-155096	267	173.895	OK	154.029	OK	114.453	OK	148.972	OK	145.332	OK	114.96	OK
YCR020W-B	HTL1	III:155319-155556	237	85.607	OK	113.462	OK	41.9176	OK	117.04	OK	64.5013	OK	67.4358	OK
YCR021C	HSP30	III:156108-157107	999	4.02636	OK	8.52333	OK	9.83553	OK	11.9225	OK	17.0113	OK	21.5269	OK
YCR022C	YCR022C	III:157420-157765	345	2.42385	OK	1.6054	OK	1.54681	OK	1.42157	OK	1.08894	OK	1.43394	OK
YCR023C	YCR023C	III:158537-160373	1836	26.2056	OK	18.6453	OK	37.0673	OK	18.2869	OK	20.3044	OK	17.8025	OK
YCR024C	SLM5	III:160743-162222	1479	11.3541	OK	9.21705	OK	8.65917	OK	11.5197	OK	10.9881	OK	9.38049	OK
YCR024C-A	PMP1	III:162944-163067	123	7242.23	OK	6235.61	OK	24720.2	OK	5817.01	OK	16797.5	OK	15803.7	OK
YCR024C-B	YCR024C-B	III:162598-162865	267	3370.11	OK	3885.76	OK	5613.93	OK	3109.01	OK	4206.1	OK	4638.7	OK
YCR025C	YCR025C	III:163445-163856	411	1.09684	OK	8.19489	OK	3.57297	OK	6.74494	OK	6.26004	OK	5.13321	OK
YCR026C	NPP1	III:164110-166339	2229	14.6615	OK	21.1122	OK	12.449	OK	26.8679	OK	24.9585	OK	24.4794	OK
YCR027C	RHB1	III:167369-167999	630	40.574	OK	37.365	OK	28.7867	OK	31.0665	OK	26.2563	OK	24.3746	OK
YCR028C	FEN2	III:170885-172424	1539	44.0396	OK	66.2718	OK	48.1717	OK	68.3587	OK	73.5741	OK	78.9443	OK
YCR028C-A	RIM1	III:172949-173440	408	346.884	OK	257.623	OK	236.089	OK	233.105	OK	228.066	OK	216.251	OK
YCR030C	SYP1	III:173825-176438	2613	17.5031	OK	12.5242	OK	23.5221	OK	14.6345	OK	10.8279	OK	9.92888	OK
YCR031C	RPS14A	III:177499-178220	414	4165.49	OK	2990.67	OK	3198.14	OK	2219.07	OK	3608.03	OK	3192.46	OK
YCR032W	BPH1	III:179519-186023	6504	10.8805	OK	10.838	OK	8.77867	OK	12.6295	OK	11.4348	OK	10.5434	OK
YCR033W	SNT1	III:186488-190169	3681	18.5998	OK	17.7916	OK	12.53	OK	21.0986	OK	18.0993	OK	17.3505	OK
YCR034W	FEN1	III:190591-191635	1044	258.452	OK	360.796	OK	372.089	OK	289.731	OK	370.807	OK	382.816	OK
YCR035C	RRP43	III:191833-193018	1185	30.7355	OK	34.8681	OK	16.648	OK	42.6038	OK	47.6026	OK	48.6025	OK
YCR036W	RBK1	III:193296-194298	1002	22.8069	OK	21.0075	OK	20.2819	OK	28.0604	OK	22.3748	OK	25.5775	OK
YCR037C	PHO87	III:194413-197185	2772	23.5437	OK	24.7082	OK	19.732	OK	27.9438	OK	27.3219	OK	28.4294	OK
YCR038C	BUD5	III:197620-199549	1929	3.2228	OK	4.34424	OK	2.71351	OK	4.99516	OK	4.02725	OK	3.2054	OK
YCR038W-A	YCR038W-A	III:199292-199418	126	16.5282	OK	0	OK	42.6875	OK	0	OK	31.0762	OK	70.4845	OK
YCR039C	MATALPHA2	III:199545-200178	633	0	OK	0	OK	0	OK	0	OK	0	OK	0	OK
YCR040W	MATALPHA1	III:200441-200969	528	0	OK	0	OK	0	OK	0	OK	0	OK	0	OK
YCR041W	YCR041W	III:200910-201243	333	11.6552	OK	15.6789	OK	10.2266	OK	15.0914	OK	17.6879	OK	16.381	OK
YCR042C	TAF2	III:201173-205397	4224	12.3833	OK	11.1471	OK	7.49277	OK	14.3087	OK	14.0661	OK	12.3595	OK
YCR043C	YCR043C	III:206260-206644	384	183.763	OK	174.127	OK	165.614	OK	151.015	OK	171.38	OK	157.734	OK
YCR044C	PER1	III:206876-207950	1074	59.7373	OK	54.6511	OK	77.7219	OK	67.8648	OK	53.5027	OK	60.3741	OK
YCR045C	RRT12	III:208134-209610	1476	7.2663	OK	6.87074	OK	8.39999	OK	7.00139	OK	7.64857	OK	8.233	OK
YCR045W-A	YCR045W-A	III:208750-209101	351	40.4861	OK	37.8489	OK	43.9722	OK	22.0428	OK	29.2701	OK	33.0398	OK
YCR046C	IMG1	III:209913-210423	510	41.4454	OK	29.1418	OK	18.1059	OK	22.7376	OK	23.1264	OK	24.331	OK
YCR047C	BUD23	III:210717-211545	828	7.99737	OK	11.5349	OK	5.77515	OK	11.0553	OK	11.6849	OK	11.8892	OK
YCR047W-A	YCR047W-A	III:211300-211507	207	50.8567	OK	76.9139	OK	31.1707	OK	71.2474	OK	84.076	OK	70.4781	OK
YCR048W	ARE1	III:211928-213761	1833	17.4279	OK	19.9939	OK	24.6366	OK	19.8832	OK	19.4863	OK	17.19	OK
YCR049C	YCR049C	III:211870-212317	447	0.413699	OK	0	OK	0.736755	OK	0.25707	OK	0.154869	OK	0	OK
YCR050C	YCR050C	III:213463-213772	309	61.8459	OK	55.7347	OK	60.1936	OK	48.5363	OK	53.2734	OK	40.6623	OK
YCR051W	YCR051W	III:214070-214739	669	33.4696	OK	39.4359	OK	20.1148	OK	33.7351	OK	39.4865	OK	36.6636	OK
YCR052W	RSC6	III:214993-216445	1452	13.4252	OK	15.0907	OK	10.1087	OK	13.7771	OK	16.2027	OK	16.6356	OK
YCR053W	THR4	III:216696-218241	1545	309.067	OK	278.243	OK	225.358	OK	252.576	OK	313.095	OK	270.822	OK
YCR054C	CTR86	III:218375-220067	1692	15.2056	OK	14.0444	OK	7.06916	OK	13.315	OK	14.0308	OK	13.7654	OK
YCR057C	PWP2	III:220456-223228	2772	46.4795	OK	59.423	OK	26.7503	OK	58.5216	OK	65.5679	OK	64.4073	OK
YCR059C	YIH1	III:223453-224230	777	31.8422	OK	45.2048	OK	36.4021	OK	36.674	OK	47.7343	OK	43.1779	OK
YCR060W	TAH1	III:224398-224734	336	28.6414	OK	38.8776	OK	15.9237	OK	33.8258	OK	30.3527	OK	21.7375	OK
YCR061W	YCR061W	III:225562-227458	1896	3.66418	OK	8.46677	OK	10.2633	OK	9.90196	OK	8.34362	OK	9.73737	OK
YCR063W	BUD31	III:228317-228791	474	23.3594	OK	35.1853	OK	14.0867	OK	31.5064	OK	26.7167	OK	20.4566	OK
YCR064C	YCR064C	III:228094-228505	411	2.75342	OK	6.65622	OK	8.0128	OK	5.95334	OK	6.59878	OK	10.7915	OK
YCR065W	HCM1	III:229309-231004	1695	32.8302	OK	48.1499	OK	49.7605	OK	38.2423	OK	39.1646	OK	34.3184	OK
YCR066W	RAD18	III:231499-232963	1464	6.40392	OK	5.92104	OK	3.63227	OK	5.99537	OK	6.59183	OK	7.01585	OK
YCR067C	SED4	III:233124-236322	3198	47.7749	OK	35.3642	OK	33.0969	OK	38.6983	OK	32.228	OK	29.1911	OK
YCR068W	ATG15	III:237213-238776	1563	11.151	OK	11.8165	OK	14.6395	OK	19.2988	OK	17.3204	OK	15.1784	OK
YCR069W	CPR4	III:239054-240011	957	46.4864	OK	42.1868	OK	62.1725	OK	50.9344	OK	45.5213	OK	40.1002	OK
YCR071C	IMG2	III:240102-240543	441	51.395	OK	34.6273	OK	17.848	OK	33.3461	OK	17.498	OK	17.3495	OK
YCR072C	RSA4	III:240804-242352	1548	28.6324	OK	41.9917	OK	13.6787	OK	41.5696	OK	51.5151	OK	47.8091	OK
YCR073C	SSK22	III:242587-246583	3996	10.7833	OK	14.9373	OK	8.94713	OK	12.8362	OK	14.3977	OK	13.2249	OK
YCR073W-A	SOL2	III:246962-247910	948	22.3433	OK	14.3368	OK	24.2108	OK	17.4234	OK	18.4834	OK	16.7208	OK
YCR075C	ERS1	III:248032-248815	783	7.66402	OK	6.33344	OK	29.4227	OK	5.6435	OK	7.11393	OK	8.2678	OK
YCR075W-A	YCR075W-A	III:248974-249202	228	21.361	OK	15.913	OK	43.9377	OK	35.9885	OK	38.3866	OK	31.9243	OK
YCR076C	YCR076C	III:249292-250045	753	4.65729	OK	6.71434	OK	7.31165	OK	9.07475	OK	8.61909	OK	7.48763	OK
YCR077C	PAT1	III:250237-252628	2391	31.3409	OK	25.592	OK	26.9207	OK	28.1708	OK	24.7501	OK	27.2453	OK
YCR079W	PTC6	III:252844-254173	1329	21.081	OK	17.1687	OK	29.2048	OK	21.8775	OK	18.1207	OK	16.2214	OK
YCR081C-A	YCR081C-A	III:258414-258651	237	22.5337	OK	28.9595	OK	16.6097	OK	16.2031	OK	19.7126	OK	28.7336	OK
YCR081W	SRB8	III:254370-258654	4284	10.8415	OK	10.6744	OK	7.8269	OK	14.1537	OK	12.1281	OK	12.4221	OK
YCR082W	AHC2	III:258882-259269	387	136.109	OK	128.122	OK	74.2887	OK	133.21	OK	106.935	OK	72.4994	OK
YCR083W	TRX3	III:259577-259961	384	46.1424	OK	73.1833	OK	47.7193	OK	94.826	OK	76.5994	OK	75.9366	OK
YCR084C	TUP1	III:260310-262452	2142	66.786	OK	61.8474	OK	42.6556	OK	57.1984	OK	47.4448	OK	46.1847	OK
YCR085W	YCR085W	III:262915-263269	354	1.8473	OK	4.03726	OK	4.58307	OK	2.17305	OK	1.2952	OK	5.20093	OK
YCR086W	CSM1	III:263391-263964	573	6.54582	OK	10.0097	OK	5.82342	OK	10.8729	OK	9.31788	OK	9.38831	OK
YCR087C-A	YCR087C-A	III:264005-264467	462	26.2302	OK	39.9172	OK	9.53418	OK	39.7708	OK	27.2295	OK	32.8522	OK
YCR087W	YCR087W	III:263975-264491	516	5.6493	OK	4.96857	OK	2.54799	OK	7.76187	OK	9.63894	OK	5.91606	OK
YCR088W	ABP1	III:265067-266846	1779	43.3262	OK	32.654	OK	37.4831	OK	29.6696	OK	29.2346	OK	23.8273	OK
YCR089W	FIG2	III:267433-272263	4830	9.56487	OK	11.0799	OK	10.6109	OK	10.8757	OK	9.15661	OK	9.48933	OK
YCR090C	YCR090C	III:272314-272863	549	40.6446	OK	28.1267	OK	31.6413	OK	34.7621	OK	35.3943	OK	29.4768	OK
YCR091W	KIN82	III:274403-276566	2163	2.77994	OK	3.07739	OK	4.86575	OK	2.98641	OK	3.35779	OK	3.47635	OK
YCR092C	MSH3	III:276763-279820	3057	5.65498	OK	8.15018	OK	5.94947	OK	10.1237	OK	9.30369	OK	8.99783	OK
YCR093W	CDC39	III:280116-286443	6327	52.6954	OK	56.3074	OK	38.1211	OK	59.5993	OK	56.833	OK	51.4971	OK
YCR094W	CDC50	III:286761-287937	1176	19.1721	OK	18.4025	OK	15.4464	OK	20.6449	OK	18.6508	OK	17.1265	OK
YCR095C	OCA4	III:288169-289258	1089	14.118	OK	12.9816	OK	9.69598	OK	15.9333	OK	10.6499	OK	13.5496	OK
YCR095W-A	YCR095W-A	III:289638-289797	159	20.2719	OK	8.93695	OK	47.6774	OK	31.9703	OK	0	OK	18.3637	OK
YCR096C	HMRA2	III:293178-293538	360	0	OK	0	OK	0	OK	0	OK	0	OK	0	OK
YCR097W	HMRA1	III:293834-294321	381	72.8112	OK	58.712	OK	0	OK	99.5925	OK	55.9978	OK	1.34557	OK
YCR097W-A	YCR097W-A	III:294438-294705	267	0	OK	0.75497	OK	0	OK	0	OK	0	OK	0	OK
YCR098C	GIT1	III:297048-298605	1557	1.86571	OK	2.88614	OK	1.86792	OK	2.40439	OK	2.80762	OK	2.28553	OK
YCR099C	YCR099C	III:300831-301299	468	1.81455	OK	3.54141	OK	2.72023	OK	5.94641	OK	4.12709	OK	4.43731	OK
YCR100C	YCR100C	III:301270-302221	951	1.79598	OK	2.7362	OK	1.95082	OK	2.59756	OK	2.42354	OK	2.44853	OK
YCR101C	YCR101C	III:302481-303030	549	1.64461	OK	2.98683	OK	1.87018	OK	2.8726	OK	3.11582	OK	2.71443	OK
YCR102C	YCR102C	III:304360-305467	1107	0.446903	OK	0.867187	OK	0.726757	OK	1.22322	OK	1.24098	OK	0.893199	OK
YCR102W-A	YCR102W-A	III:306734-306932	198	0	OK	7.65723	OK	0	OK	0	OK	0	OK	2.78087	OK
YCR104W	PAU3	III:307800-308175	375	0	OK	0	OK	0.700679	OK	0	OK	0	OK	0.625853	OK
YCR105W	ADH7	III:309069-310155	1086	6.4155	OK	6.94585	OK	3.36282	OK	7.88098	OK	8.08821	OK	6.79096	OK
YCR106W	RDS1	III:310957-313456	2499	13.5152	OK	11.1919	OK	9.57678	OK	12.41	OK	12.6406	OK	11.773	OK
YCR107W	AAD3	III:313889-314981	1092	9.49481	OK	7.54437	OK	7.07155	OK	10.5124	OK	11.1478	OK	9.46448	OK
YCR108C	YCR108C	III:315996-316188	192	1.80986	OK	5.4884	OK	2.82169	OK	2.29374	OK	0	OK	2.34412	OK
YDL001W	RMD1	IV:447983-449276	1293	10.0505	OK	9.59494	OK	6.05485	OK	9.89078	OK	8.66791	OK	9.07344	OK
YDL002C	NHP10	IV:446966-447578	612	25.5197	OK	22.7604	OK	11.8817	OK	28.4903	OK	16.245	OK	19.2942	OK
YDL003W	MCD1	IV:444682-446383	1701	15.5204	OK	23.9165	OK	14.9484	OK	18.2889	OK	16.2038	OK	13.6272	OK
YDL004W	ATP16	IV:443028-443511	483	581.102	OK	295.021	OK	378.683	OK	218.289	OK	305.714	OK	271.324	OK
YDL005C	MED2	IV:441013-442309	1296	9.50335	OK	9.3878	OK	5.81043	OK	10.1998	OK	7.08713	OK	6.97972	OK
YDL006W	PTC1	IV:439908-440754	846	16.825	OK	14.8148	OK	15.2249	OK	15.3784	OK	12.0263	OK	11.9139	OK
YDL007C-A	YDL007C-A	IV:436566-436824	258	0	OK	0	OK	0	OK	1.86604	OK	0	OK	0	OK
YDL007W	RPT2	IV:438046-439360	1314	23.659	OK	23.0209	OK	21.3656	OK	28.4215	OK	30.6717	OK	27.7805	OK
YDL008W	APC11	IV:433496-433994	498	21.0047	OK	18.8487	OK	22.2108	OK	20.5463	OK	23.5362	OK	20.3477	OK
YDL009C	YDL009C	IV:432924-433248	324	12.0454	OK	16.1893	OK	24.8131	OK	19.2067	OK	17.1435	OK	20.1097	OK
YDL010W	GRX6	IV:432329-433025	696	14.8264	OK	17.017	OK	15.2314	OK	17.1465	OK	16.0595	OK	13.5632	OK
YDL011C	YDL011C	IV:432307-432631	324	0	OK	0	OK	0	OK	0	OK	0	OK	0	OK
YDL012C	YDL012C	IV:431107-431517	324	46.0124	OK	38.8735	OK	19.9984	OK	30.7155	OK	25.2667	OK	28.423	OK
YDL013W	SLX5	IV:429066-430926	1860	6.82237	OK	11.1171	OK	5.79815	OK	11.67	OK	10.2009	OK	10.5752	OK
YDL014W	NOP1	IV:427363-428347	984	556.053	OK	518.73	OK	489.178	OK	435.315	OK	569.037	OK	523.886	OK
YDL015C	TSC13	IV:426001-426934	933	365.227	OK	459.894	OK	401.058	OK	563.695	OK	457.304	OK	483.024	OK
YDL016C	YDL016C	IV:425569-425872	303	92.9921	OK	131.601	OK	204.429	OK	165.789	OK	247.377	OK	228.953	OK
YDL017W	CDC7	IV:424208-425732	1524	3.68854	OK	5.64714	OK	4.02453	OK	5.14736	OK	5.76598	OK	4.48826	OK
YDL018C	ERP3	IV:422832-423510	678	21.6231	OK	19.8432	OK	24.1001	OK	19.8001	OK	14.2802	OK	10.1694	OK
YDL019C	OSH2	IV:417662-421514	3852	7.84474	OK	4.20274	OK	9.95871	OK	4.46047	OK	3.76376	OK	3.59202	OK
YDL020C	RPN4	IV:415112-416708	1596	20.7067	OK	23.9437	OK	19.3439	OK	35.4505	OK	28.0746	OK	22.467	OK
YDL021W	GPM2	IV:413952-414888	936	2.80406	OK	2.62175	OK	7.24928	OK	7.21435	OK	5.14408	OK	3.0842	OK
YDL022C-A	YDL022C-A	IV:409807-410056	249	1.57117	OK	0.807594	OK	2.6263	OK	4.03301	OK	2.77026	OK	1.63326	OK
YDL022W	GPD1	IV:411824-413000	1176	38.0888	OK	50.4419	OK	354.649	OK	55.7642	OK	70.0951	OK	44.832	OK
YDL023C	YDL023C	IV:411760-412081	321	0.294232	OK	1.15873	OK	5.04735	OK	0	OK	0.539627	OK	0.407936	OK
YDL024C	DIA3	IV:408450-409857	1407	3.0281	OK	4.54029	OK	3.19573	OK	6.15252	OK	6.4082	OK	5.04783	OK
YDL025C	RTK1	IV:405343-407206	1863	9.1388	OK	9.37607	OK	11.8271	OK	13.2184	OK	13.2327	OK	12.4047	OK
YDL025W-A	YDL025W-A	IV:405409-405514	105	399.133	OK	473.528	OK	647.022	OK	524.302	OK	483.968	OK	671.112	OK
YDL026W	YDL026W	IV:404748-405060	312	10.7231	OK	8.55594	OK	27.2221	OK	11.408	OK	16.0717	OK	9.62715	OK
YDL027C	YDL027C	IV:403694-404957	1263	15.1023	OK	10.901	OK	18.1705	OK	14.9669	OK	13.0016	OK	10.4609	OK
YDL028C	MPS1	IV:400996-403291	2295	8.23271	OK	9.07761	OK	7.75373	OK	8.4584	OK	7.62478	OK	7.99357	OK
YDL029W	ARP2	IV:399339-400638	1176	60.5999	OK	31.283	OK	75.6511	OK	35.4977	OK	33.3484	OK	33.4225	OK
YDL030W	PRP9	IV:397536-399129	1593	8.27894	OK	9.56244	OK	6.0215	OK	9.13327	OK	8.35207	OK	8.95284	OK
YDL031W	DBP10	IV:394216-397204	2988	33.82	OK	50.3149	OK	16.6803	OK	50.2207	OK	51.8461	OK	49.7179	OK
YDL032W	YDL032W	IV:393689-394001	312	26.4039	OK	15.4492	OK	11.5749	OK	14.2318	OK	10.2716	OK	18.3023	OK
YDL033C	SLM3	IV:392658-393912	1254	10.3379	OK	11.4374	OK	9.0481	OK	11.9401	OK	12.3526	OK	11.6864	OK
YDL034W	YDL034W	IV:391782-392127	345	28.7779	OK	33.847	OK	48.1938	OK	34.9157	OK	40.4993	OK	45.3929	OK
YDL035C	GPR1	IV:389171-392057	2886	18.1306	OK	18.9238	OK	15.6051	OK	22.9301	OK	23.2378	OK	20.7036	OK
YDL036C	PUS9	IV:387512-388901	1389	16.1842	OK	19.8562	OK	7.31374	OK	18.6742	OK	19.6809	OK	19.3849	OK
YDL037C	BSC1	IV:384600-385587	987	142.93	OK	334.522	OK	12.6726	OK	406.516	OK	362.859	OK	422.646	OK
YDL039C	PRM7	IV:381984-384081	2097	102.145	OK	244.849	OK	8.53508	OK	272.16	OK	240.58	OK	269.663	OK
YDL040C	NAT1	IV:378873-381438	2565	36.6455	OK	33.4735	OK	21.9013	OK	30.7572	OK	29.9089	OK	30.2962	OK
YDL041W	YDL041W	IV:378101-378455	354	14.3751	OK	18.6746	OK	8.71889	OK	19.6387	OK	25.5324	OK	15.5107	OK
YDL042C	SIR2	IV:376756-378445	1689	5.77986	OK	11.7785	OK	4.35259	OK	9.6121	OK	11.9075	OK	9.94921	OK
YDL043C	PRP11	IV:375679-376480	801	11.3933	OK	11.4039	OK	7.40421	OK	12.961	OK	14.7479	OK	10.5829	OK
YDL044C	MTF2	IV:373966-375289	1323	8.95644	OK	8.56163	OK	3.28179	OK	9.69721	OK	7.39424	OK	6.22846	OK
YDL045C	FAD1	IV:372687-373608	921	16.6748	OK	13.1307	OK	12.0712	OK	16.216	OK	14.8724	OK	9.55313	OK
YDL045W-A	MRP10	IV:372247-372535	288	58.2861	OK	40.5993	OK	53.5316	OK	35.9165	OK	60.5961	OK	53.0656	OK
YDL046W	NPC2	IV:371239-371761	522	273.128	OK	358.625	OK	457.718	OK	389.793	OK	306.35	OK	302.272	OK
YDL047W	SIT4	IV:369770-370706	936	54.7466	OK	38.5724	OK	47.2106	OK	36.6776	OK	51.7964	OK	46.4496	OK
YDL048C	STP4	IV:366738-368211	1473	98.5264	OK	76.4912	OK	91.072	OK	66.1667	OK	50.5979	OK	57.9564	OK
YDL049C	KNH1	IV:365067-365874	807	83.112	OK	94.2492	OK	41.8658	OK	118.651	OK	107.667	OK	121.288	OK
YDL050C	YDL050C	IV:364445-364817	372	122.065	OK	166.3	OK	79.9843	OK	145.693	OK	140.057	OK	154.462	OK
YDL051W	LHP1	IV:363951-364779	828	80.7199	OK	83.0189	OK	35.9625	OK	89.391	OK	78.5309	OK	70.9513	OK
YDL052C	SLC1	IV:362671-363583	912	70.2065	OK	47.8704	OK	66.8114	OK	45.1013	OK	50.9961	OK	51.5866	OK
YDL053C	PBP4	IV:361698-362256	558	57.3151	OK	57.5088	OK	23.3448	OK	55.6099	OK	39.0088	OK	36.4226	OK
YDL054C	MCH1	IV:359824-361285	1461	59.7902	OK	80.916	OK	81.992	OK	85.8474	OK	81.6814	OK	91.5706	OK
YDL055C	PSA1	IV:355673-356759	1086	1082.67	OK	864.664	OK	1237.55	OK	768.213	OK	934.597	OK	856.252	OK
YDL056W	MBP1	IV:352876-355378	2502	12.1262	OK	10.9142	OK	8.6723	OK	13.9408	OK	11.4346	OK	11.8771	OK
YDL057W	YDL057W	IV:351433-352420	987	4.12039	OK	4.18855	OK	4.77919	OK	6.77813	OK	5.32149	OK	4.50006	OK
YDL058W	USO1	IV:345664-351037	5373	14.716	OK	15.7256	OK	7.05264	OK	15.9342	OK	13.2788	OK	10.8561	OK
YDL059C	RAD59	IV:344236-344953	717	3.72487	OK	6.07682	OK	3.82785	OK	11.2135	OK	11.6047	OK	12.723	OK
YDL060W	TSR1	IV:341618-343985	2367	33.3937	OK	46.6325	OK	15.7799	OK	50.5894	OK	44.6875	OK	46.2861	OK
YDL061C	RPS29B	IV:340627-340798	171	7909.41	OK	5871.65	OK	7243.18	OK	5059.87	OK	7550.81	OK	6641.39	OK
YDL062W	YDL062W	IV:339856-340282	426	34.4084	OK	41.7663	OK	27.6658	OK	44.0081	OK	62.3474	OK	61.5784	OK
YDL063C	YDL063C	IV:338271-340134	1863	48.4047	OK	62.7899	OK	20.1861	OK	70.1242	OK	55.7169	OK	62.1668	OK
YDL064W	UBC9	IV:337486-338070	474	40.5105	OK	43.5539	OK	29.973	OK	53.0119	OK	51.3697	OK	50.1584	OK
YDL065C	PEX19	IV:336248-337277	1029	12.2666	OK	12.6142	OK	7.43773	OK	13.0588	OK	13.8087	OK	11.4794	OK
YDL066W	IDP1	IV:334834-336121	1287	269.059	OK	177.956	OK	196.4	OK	132.095	OK	158.994	OK	136.305	OK
YDL067C	COX9	IV:334216-334396	180	2863.4	OK	1845.48	OK	2293.01	OK	1553.38	OK	1330.46	OK	1392.1	OK
YDL068W	YDL068W	IV:333499-333829	330	0	OK	0	OK	0	OK	0	OK	1.00165	OK	1.4211	OK
YDL069C	CBS1	IV:333120-333810	690	16.293	OK	11.8055	OK	12.1215	OK	13.8476	OK	20.5137	OK	15.9632	OK
YDL070W	BDF2	IV:331023-332940	1917	27.0194	OK	27.6226	OK	25.0612	OK	23.5995	OK	20.1194	OK	20.0417	OK
YDL071C	YDL071C	IV:330665-331040	375	4.35451	OK	8.36081	OK	5.14346	OK	6.45185	OK	6.15857	OK	4.34392	OK
YDL072C	YET3	IV:329835-330447	612	103.147	OK	95.7745	OK	179.87	OK	132.247	OK	100.269	OK	99.2879	OK
YDL073W	YDL073W	IV:326612-329567	2955	18.0602	OK	18.6678	OK	11.1779	OK	21.5932	OK	19.298	OK	20.0683	OK
YDL074C	BRE1	IV:324046-326149	2103	33.5418	OK	42.1165	OK	18.0301	OK	47.4935	OK	34.7493	OK	37.7124	OK
YDL075W	RPL31A	IV:322225-322988	342	3045.55	OK	2130.12	OK	2020.97	OK	2052.09	OK	2465.56	OK	2360.27	OK
YDL076C	RXT3	IV:320667-321552	885	10.442	OK	10.843	OK	10.1605	OK	14.2902	OK	10.2159	OK	9.46266	OK
YDL077C	VAM6	IV:316970-320120	3150	8.10199	OK	8.00329	OK	5.87718	OK	8.91641	OK	8.57752	OK	8.23807	OK
YDL078C	MDH3	IV:315356-316388	1032	52.1517	OK	41.3011	OK	66.1001	OK	34.3498	OK	39.2657	OK	34.3585	OK
YDL079C	MRK1	IV:312950-314748	1506	25.3854	OK	13.6557	OK	28.8731	OK	11.8658	OK	11.2253	OK	7.89603	OK
YDL080C	THI3	IV:310641-312471	1830	10.0371	OK	10.4632	OK	8.14388	OK	10.3642	OK	11.6761	OK	12.3172	OK
YDL081C	RPP1A	IV:309801-310122	321	5131.11	OK	3753.99	OK	5496.46	OK	3428.37	OK	5108.73	OK	4492.92	OK
YDL082W	RPL13A	IV:308423-309388	600	838.505	OK	768.607	OK	396.778	OK	647.65	OK	692.864	OK	609.996	OK
YDL083C	RPS16B	IV:306925-307789	432	2297.61	OK	1688	OK	1401.88	OK	1553.27	OK	1927.85	OK	1804.81	OK
YDL084W	SUB2	IV:305236-306577	1341	342.596	OK	259.477	OK	272.823	OK	249.893	OK	265.806	OK	250.201	OK
YDL085C-A	YDL085C-A	IV:302463-302670	207	156.628	OK	108.498	OK	44.359	OK	123.021	OK	71.9007	OK	57.2428	OK
YDL085W	NDE2	IV:303210-304848	1638	3.70267	OK	8.42364	OK	8.00204	OK	11.8655	OK	10.0077	OK	6.89994	OK
YDL086C-A	YDL086C-A	IV:301654-302089	435	79.1733	OK	79.5953	OK	98.8548	OK	83.9966	OK	98.5681	OK	93.0597	OK
YDL086W	YDL086W	IV:301412-302234	822	18.0087	OK	18.3835	OK	25.3809	OK	20.9257	OK	23.2514	OK	22.3145	OK
YDL087C	LUC7	IV:300213-300999	786	4.13551	OK	4.80668	OK	5.25346	OK	5.5571	OK	7.268	OK	8.26321	OK
YDL088C	ASM4	IV:298416-300003	1587	15.8215	OK	17.4343	OK	11.3957	OK	17.4657	OK	16.2681	OK	15.7045	OK
YDL089W	NUR1	IV:296819-298274	1455	8.16503	OK	7.96467	OK	7.7816	OK	7.99826	OK	7.24464	OK	6.12444	OK
YDL090C	RAM1	IV:295033-296329	1296	6.71575	OK	5.11716	OK	6.62798	OK	4.20009	OK	7.13643	OK	5.8365	OK
YDL091C	UBX3	IV:293391-294759	1368	4.89822	OK	5.66677	OK	7.3337	OK	6.49278	OK	5.41593	OK	3.96698	OK
YDL092W	SRP14	IV:292780-293221	441	111.8	OK	108.367	OK	53.8237	OK	96.5092	OK	69.6879	OK	68.1821	OK
YDL093W	PMT5	IV:289908-292140	2232	13.4535	OK	14.4641	OK	27.6911	OK	10.7906	OK	15.3009	OK	15.3198	OK
YDL094C	YDL094C	IV:289571-290081	510	2.56472	OK	3.94433	OK	4.13131	OK	2.55607	OK	4.10002	OK	3.09224	OK
YDL095W	PMT1	IV:287058-289512	2454	94.7579	OK	96.5871	OK	100.272	OK	77.2585	OK	97.3042	OK	94.8937	OK
YDL096C	OPI6	IV:286997-287324	327	3.14368	OK	2.75185	OK	2.74277	OK	2.56847	OK	0.457755	OK	2.52067	OK
YDL097C	RPN6	IV:285390-286695	1305	23.9876	OK	23.7493	OK	27.3799	OK	28.5027	OK	26.5295	OK	23.6566	OK
YDL098C	SNU23	IV:284580-285165	585	13.2239	OK	17.7626	OK	3.56222	OK	17.2742	OK	11.7121	OK	10.6157	OK
YDL099W	BUG1	IV:283418-284444	1026	10.9687	OK	12.4171	OK	5.56274	OK	15.4763	OK	7.76498	OK	7.55017	OK
YDL100C	GET3	IV:282111-283176	1065	87.0768	OK	83.9297	OK	90.2834	OK	80.9298	OK	96.3073	OK	82.1953	OK
YDL101C	DUN1	IV:280306-281848	1542	5.84818	OK	6.66779	OK	9.86333	OK	6.54024	OK	6.18666	OK	5.4422	OK
YDL102W	POL3	IV:276871-280165	3294	15.016	OK	18.2655	OK	12.5995	OK	19.4867	OK	21.5478	OK	19.2973	OK
YDL103C	QRI1	IV:275147-276581	1434	13.3821	OK	15.2522	OK	14.6131	OK	16.5525	OK	17.102	OK	17.0625	OK
YDL104C	QRI7	IV:273652-274876	1224	5.39526	OK	4.1022	OK	5.22092	OK	4.62481	OK	5.41446	OK	5.15449	OK
YDL105W	NSE4	IV:272388-273597	1209	4.28966	OK	6.10658	OK	5.28716	OK	7.04254	OK	6.2926	OK	5.34775	OK
YDL106C	PHO2	IV:270221-271901	1680	11.0628	OK	9.02918	OK	7.50759	OK	9.95003	OK	9.80715	OK	8.43683	OK
YDL107W	MSS2	IV:268920-269976	1056	7.68115	OK	6.12666	OK	5.02494	OK	7.71564	OK	5.77335	OK	4.32784	OK
YDL108W	KIN28	IV:267697-268699	921	8.9358	OK	11.0587	OK	10.2059	OK	11.5062	OK	13.4941	OK	13.7133	OK
YDL109C	YDL109C	IV:265257-267201	1944	3.95321	OK	5.67141	OK	3.76933	OK	7.42285	OK	6.70906	OK	8.16806	OK
YDL110C	TMA17	IV:264511-264964	453	8.75149	OK	16.8914	OK	17.7661	OK	28.3164	OK	18.7287	OK	16.7408	OK
YDL111C	RRP42	IV:263312-264110	798	95.5232	OK	98.0263	OK	47.4175	OK	91.7946	OK	101.721	OK	97.3211	OK
YDL112W	TRM3	IV:258914-263225	4311	37.427	OK	45.3068	OK	21.7047	OK	44.6158	OK	43.8979	OK	43.9063	OK
YDL113C	ATG20	IV:256632-258555	1923	8.37715	OK	3.41326	OK	9.22836	OK	6.45693	OK	6.21124	OK	4.63939	OK
YDL114W	YDL114W	IV:255603-256530	927	0	OK	0.790808	OK	0	OK	0.561551	OK	0.655952	OK	0.241338	OK
YDL114W-A	YDL114W-A	IV:254934-255048	114	74.237	OK	95.4478	OK	105.266	OK	121.05	OK	119.841	OK	141.244	OK
YDL115C	IWR1	IV:253994-255126	1062	11.627	OK	12.0153	OK	7.22705	OK	12.593	OK	10.3174	OK	8.28886	OK
YDL116W	NUP84	IV:251565-253746	2181	31.7675	OK	31.6902	OK	22.9737	OK	34.4458	OK	35.2431	OK	33.0866	OK
YDL117W	CYK3	IV:248580-251238	2658	26.9986	OK	25.3317	OK	13.4293	OK	25.2715	OK	22.4675	OK	21.2721	OK
YDL118W	YDL118W	IV:247301-247682	381	3.00584	OK	3.31968	OK	6.2212	OK	5.49563	OK	3.41812	OK	4.46457	OK
YDL119C	YDL119C	IV:246688-247612	924	4.60214	OK	1.83136	OK	2.17028	OK	3.58112	OK	4.40005	OK	2.91271	OK
YDL120W	YFH1	IV:245922-246447	525	33.5317	OK	21.6458	OK	27.0161	OK	22.596	OK	20.3855	OK	19.315	OK
YDL121C	YDL121C	IV:245132-245582	450	106.283	OK	85.7163	OK	52.1017	OK	101.377	OK	70.3018	OK	63.4317	OK
YDL122W	UBP1	IV:242551-244981	2430	54.5874	OK	77.2491	OK	23.966	OK	84.1584	OK	71.2332	OK	74.6423	OK
YDL123W	SNA4	IV:241417-241840	423	27.7384	OK	26.689	OK	71.2926	OK	49.0814	OK	46.4941	OK	47.5467	OK
YDL124W	YDL124W	IV:240258-241197	939	26.7694	OK	54.6064	OK	58.9999	OK	63.7914	OK	46.8293	OK	39.9693	OK
YDL125C	HNT1	IV:239018-239606	477	295.793	OK	254.639	OK	308.119	OK	224.672	OK	239.781	OK	209.806	OK
YDL126C	CDC48	IV:236156-238664	2508	88.7877	OK	96.0553	OK	111.397	OK	100.313	OK	108.238	OK	83.4005	OK
YDL127W	PCL2	IV:234926-235853	927	18.8505	OK	17.7689	OK	12.8744	OK	16.6653	OK	15.0394	OK	14.8255	OK
YDL128W	VCX1	IV:232651-233887	1236	208.612	OK	227.375	OK	269.212	OK	208.32	OK	184.403	OK	191.886	OK
YDL129W	YDL129W	IV:231023-231899	876	12.4811	OK	15.1496	OK	6.06908	OK	13.7383	OK	10.7446	OK	10.4584	OK
YDL130W	RPP1B	IV:229905-230527	321	7294.96	OK	5600.7	OK	6271.53	OK	4226.68	OK	7087.11	OK	6496.87	OK
YDL130W-A	STF1	IV:229170-229431	261	125.405	OK	89.3828	OK	151.353	OK	130.005	OK	64.052	OK	68.3561	OK
YDL131W	LYS21	IV:227392-228715	1323	152.444	OK	158.654	OK	138.085	OK	165.45	OK	200.679	OK	165.465	OK
YDL132W	CDC53	IV:224303-226751	2448	14.1106	OK	11.6951	OK	16.0004	OK	15.5471	OK	12.0824	OK	10.4628	OK
YDL133C-A	RPL41B	IV:221723-221801	78	4544.18	OK	2830.97	OK	2759.08	OK	3392.07	OK	1559.12	OK	2781.63	OK
YDL133W	SRF1	IV:222426-223740	1314	8.21079	OK	7.64137	OK	10.0552	OK	10.37	OK	9.77247	OK	9.74504	OK
YDL134C	PPH21	IV:219661-220771	1110	35.3058	OK	28.6463	OK	40.392	OK	34.4653	OK	35.123	OK	36.5387	OK
YDL135C	RDI1	IV:218679-219288	609	59.2265	OK	56.9125	OK	27.1304	OK	56.8881	OK	45.2467	OK	32.863	OK
YDL136W	RPL35B	IV:217599-218367	363	93.7671	OK	78.631	OK	99.3855	OK	81.3527	OK	125.274	OK	139.876	OK
YDL137W	ARF2	IV:216528-217074	546	309.5	OK	269.633	OK	290.67	OK	266.112	OK	285.57	OK	250.289	OK
YDL138W	RGT2	IV:213350-215642	2292	19.1505	OK	18.632	OK	15.9494	OK	20.7429	OK	21.4192	OK	21.0864	OK
YDL139C	SCM3	IV:211374-212046	672	3.52735	OK	1.73111	OK	3.03748	OK	3.761	OK	3.277	OK	2.37613	OK
YDL140C	RPO21	IV:205359-210561	5202	96.5313	OK	100.87	OK	86.1051	OK	108.685	OK	125.003	OK	106.069	OK
YDL141W	BPL1	IV:203038-205111	2073	35.2946	OK	29.496	OK	35.3425	OK	26.5214	OK	29.9268	OK	27.6868	OK
YDL142C	CRD1	IV:201718-202570	852	10.5048	OK	7.46953	OK	19.9153	OK	6.45656	OK	8.12266	OK	8.74312	OK
YDL143W	CCT4	IV:199995-201582	1587	81.6136	OK	81.1098	OK	60.8583	OK	75.816	OK	98.1868	OK	89.2979	OK
YDL144C	YDL144C	IV:198661-199732	1071	15.2492	OK	14.8632	OK	18.731	OK	16.971	OK	15.4637	OK	15.7459	OK
YDL145C	COP1	IV:194570-198176	3606	117.884	OK	111.032	OK	95.4212	OK	110.068	OK	112.628	OK	103.194	OK
YDL146W	LDB17	IV:192749-194225	1476	11.3894	OK	8.5337	OK	21.3403	OK	7.79934	OK	8.39089	OK	7.92233	OK
YDL147W	RPN5	IV:190923-192261	1338	51.6478	OK	44.9006	OK	41.3812	OK	65.6498	OK	40.2436	OK	41.2552	OK
YDL148C	NOP14	IV:188153-190586	2433	40.5194	OK	56.7118	OK	17.065	OK	59.5185	OK	49.0926	OK	49.5859	OK
YDL149W	ATG9	IV:184924-187918	2994	2.9385	OK	2.6805	OK	3.98354	OK	5.21451	OK	4.57947	OK	4.44025	OK
YDL150W	RPC53	IV:183342-184611	1269	20.9077	OK	28.885	OK	9.39028	OK	31.4449	OK	25.7839	OK	25.9554	OK
YDL151C	BUD30	IV:183317-183899	582	0	OK	0.303675	OK	0.25862	OK	0.347151	OK	0.298582	OK	0.848281	OK
YDL152W	YDL152W	IV:182821-183187	366	4.78384	OK	10.3413	OK	1.69293	OK	8.35072	OK	10.3097	OK	14.5201	OK
YDL153C	SAS10	IV:181185-183018	1833	15.3758	OK	18.0581	OK	5.39788	OK	19.9317	OK	17.3587	OK	17.4796	OK
YDL154W	MSH5	IV:178333-181039	2706	2.2684	OK	3.35848	OK	2.34494	OK	3.70666	OK	4.35462	OK	3.37036	OK
YDL155W	CLB3	IV:176772-178056	1284	14.5342	OK	16.109	OK	15.5799	OK	15.5169	OK	18.1161	OK	17.2131	OK
YDL156W	YDL156W	IV:174917-176486	1569	4.8111	OK	8.24986	OK	4.01165	OK	7.05261	OK	6.72603	OK	6.20551	OK
YDL157C	YDL157C	IV:174231-174588	357	67.1179	OK	54.5696	OK	84.8452	OK	51.5302	OK	62.6535	OK	70.7585	OK
YDL158C	YDL158C	IV:173865-174174	309	65.8766	OK	88.0673	OK	81.6045	OK	126.742	OK	70.676	OK	76.5458	OK
YDL159C-B	YDL159C-B	IV:173055-173232	177	67.4262	OK	85.8089	OK	102.485	OK	69.9146	OK	79.9112	OK	79.063	OK
YDL159W	STE7	IV:172480-174028	1548	9.15234	OK	6.94805	OK	7.53568	OK	8.31948	OK	8.09286	OK	8.62676	OK
YDL159W-A	YDL159W-A	IV:172181-172313	132	0	OK	0	OK	0	OK	0	OK	0	OK	0	OK
YDL160C	DHH1	IV:170409-171930	1521	85.5885	OK	84.7542	OK	74.0903	OK	85.5881	OK	81.2407	OK	78.0732	OK
YDL160C-A	YDL160C-A	IV:169365-169608	243	44.3678	OK	43.7525	OK	30.6735	OK	37.0341	OK	28.6585	OK	37.779	OK
YDL161W	ENT1	IV:167713-169078	1365	14.3223	OK	13.4035	OK	6.81326	OK	14.2863	OK	9.87968	OK	9.15223	OK
YDL162C	YDL162C	IV:167358-167715	357	0	OK	1.47062	OK	0.58131	OK	1.33332	OK	0.309747	OK	0.476824	OK
YDL163W	YDL163W	IV:166955-167258	303	24.664	OK	26.3778	OK	52.4802	OK	21.4186	OK	32.7694	OK	28.9806	OK
YDL164C	CDC9	IV:164986-167254	2268	7.40974	OK	11.887	OK	9.65633	OK	9.56223	OK	10.049	OK	8.11243	OK
YDL165W	CDC36	IV:164289-164865	576	25.7242	OK	19.7361	OK	22.8732	OK	21.2239	OK	27.2175	OK	24.6241	OK
YDL166C	FAP7	IV:163448-164042	594	28.8157	OK	40.8395	OK	19.7657	OK	41.0281	OK	41.8808	OK	42.4775	OK
YDL167C	NRP1	IV:160994-163154	2160	31.5444	OK	42.5234	OK	16.4911	OK	43.8455	OK	38.8575	OK	39.4241	OK
YDL168W	SFA1	IV:159603-160764	1161	26.402	OK	29.6941	OK	30.3621	OK	33.1023	OK	41.3574	OK	34.9838	OK
YDL169C	UGX2	IV:158063-158735	672	2.32067	OK	2.09684	OK	3.4272	OK	6.39054	OK	3.14853	OK	1.97286	OK
YDL170W	UGA3	IV:156317-157904	1587	35.4001	OK	34.3173	OK	24.2006	OK	49.3173	OK	56.1991	OK	49.2103	OK
YDL171C	GLT1	IV:149202-155640	6438	307.655	OK	207.348	OK	181.219	OK	221.645	OK	312.783	OK	245.616	OK
YDL172C	YDL172C	IV:148606-149086	480	32.8136	OK	36.4751	OK	37.9144	OK	41.5278	OK	30.5	OK	39.4253	OK
YDL173W	PAR32	IV:148190-149078	888	9.49501	OK	8.49844	OK	7.70005	OK	9.91647	OK	8.66938	OK	8.73153	OK
YDL174C	DLD1	IV:145825-147589	1764	46.3593	OK	30.0387	OK	73.5907	OK	25.4947	OK	25.5687	OK	23.9924	OK
YDL175C	AIR2	IV:144483-145518	1035	8.84989	OK	7.54338	OK	8.34281	OK	7.41249	OK	8.75674	OK	9.27305	OK
YDL176W	YDL176W	IV:142096-144223	2127	7.7602	OK	7.15406	OK	8.14338	OK	7.95702	OK	10.1657	OK	8.48678	OK
YDL177C	YDL177C	IV:141208-141721	513	8.60802	OK	11.5332	OK	6.31921	OK	12.8	OK	13.7018	OK	12.6317	OK
YDL178W	DLD2	IV:139521-141114	1593	37.3415	OK	35.8007	OK	21.3275	OK	35.4	OK	33.6403	OK	33.894	OK
YDL179W	PCL9	IV:138290-139205	915	33.1305	OK	18.13	OK	18.8728	OK	16.2518	OK	13.2543	OK	11.0347	OK
YDL180W	YDL180W	IV:135895-137539	1644	23.0003	OK	21.6223	OK	20.8828	OK	21.3407	OK	19.6394	OK	19.3297	OK
YDL181W	INH1	IV:135178-135436	258	594.907	OK	416.269	OK	405.531	OK	279.571	OK	248.918	OK	234.759	OK
YDL182W	LYS20	IV:133436-134723	1287	160.41	OK	202.592	OK	141.25	OK	216.155	OK	294.739	OK	255.764	OK
YDL183C	YDL183C	IV:130870-131833	963	9.92902	OK	14.0887	OK	4.79791	OK	20.7524	OK	14.969	OK	17.796	OK
YDL184C	RPL41A	IV:130406-130484	78	4896.05	OK	2360.44	OK	1363.38	OK	3807.88	OK	1444.67	OK	1294.11	OK
YDL185C-A	YDL185C-A	IV:126607-126835	228	306.67	OK	267.308	OK	308.977	OK	241.822	OK	158.225	OK	190.237	OK
YDL185W	VMA1	IV:126786-130002	3216	536.327	OK	482.399	OK	713.694	OK	473.755	OK	517.931	OK	479.766	OK
YDL186W	YDL186W	IV:125615-126449	834	7.1321	OK	9.78467	OK	9.90544	OK	11.3249	OK	12.8586	OK	11.2836	OK
YDL187C	YDL187C	IV:125508-125838	330	1.63773	OK	4.21945	OK	6.69683	OK	3.82624	OK	2.71096	OK	5.6712	OK
YDL188C	PPH22	IV:123864-124998	1134	34.493	OK	26.2764	OK	43.9834	OK	35.0973	OK	29.8721	OK	26.6493	OK
YDL189W	RBS1	IV:122215-123589	1374	17.185	OK	19.9478	OK	9.55707	OK	21.1617	OK	18.8177	OK	18.6165	OK
YDL190C	UFD2	IV:118706-121592	2886	32.0286	OK	26.9995	OK	24.4949	OK	29.4489	OK	26.743	OK	24.1014	OK
YDL191W	RPL35A	IV:117663-118517	363	75.693	OK	90.78	OK	106.541	OK	63.9646	OK	106.328	OK	123.351	OK
YDL192W	ARF1	IV:116320-116866	546	553.989	OK	444.291	OK	603.557	OK	427.839	OK	622.363	OK	575.487	OK
YDL193W	NUS1	IV:114671-115799	1128	9.5695	OK	11.1593	OK	14.0649	OK	12.1062	OK	14.159	OK	11.7492	OK
YDL194W	SNF3	IV:111579-114234	2655	8.53982	OK	7.23991	OK	6.02073	OK	8.21349	OK	7.91994	OK	7.26442	OK
YDL195W	SEC31	IV:107207-111029	3822	68.0323	OK	60.9539	OK	67.6082	OK	59.8616	OK	61.0716	OK	55.2809	OK
YDL196W	YDL196W	IV:106740-107070	330	0.60922	OK	1.16667	OK	1.58645	OK	1.31536	OK	3.66092	OK	2.12352	OK
YDL197C	ASF2	IV:104916-106494	1578	4.62802	OK	6.04384	OK	4.64236	OK	6.50484	OK	5.8119	OK	4.85413	OK
YDL198C	GGC1	IV:103648-104551	903	440.467	OK	318.297	OK	498.345	OK	336.947	OK	314.754	OK	279.78	OK
YDL199C	YDL199C	IV:101289-103353	2064	4.76592	OK	6.25541	OK	15.9718	OK	9.70028	OK	7.75811	OK	8.95678	OK
YDL200C	MGT1	IV:100500-101067	567	14.2234	OK	20.9033	OK	17.1032	OK	28.4104	OK	21.614	OK	18.1922	OK
YDL201W	TRM8	IV:99560-100421	861	51.7	OK	59.3974	OK	26.0519	OK	59.6828	OK	65.879	OK	62.3857	OK
YDL202W	MRPL11	IV:98474-99224	750	29.8163	OK	18.9813	OK	10.3146	OK	16.219	OK	16.8659	OK	18.9578	OK
YDL203C	ACK1	IV:96081-97953	1872	12.0137	OK	12.912	OK	9.05345	OK	12.614	OK	15.5818	OK	15.0691	OK
YDL204W	RTN2	IV:94604-95786	1182	9.62194	OK	19.632	OK	11.67	OK	36.0463	OK	31.0283	OK	17.4356	OK
YDL205C	HEM3	IV:92761-93745	984	77.2214	OK	59.545	OK	38.1723	OK	55.892	OK	62.0549	OK	59.1537	OK
YDL206W	YDL206W	IV:90175-92464	2289	8.40942	OK	6.6185	OK	14.004	OK	8.83206	OK	6.65853	OK	7.86938	OK
YDL207W	GLE1	IV:88247-89864	1617	10.6687	OK	11.3975	OK	10.053	OK	12.8514	OK	9.70399	OK	11.3691	OK
YDL208W	NHP2	IV:87511-87982	471	356.114	OK	386.131	OK	141.984	OK	347.796	OK	372.072	OK	297.973	OK
YDL209C	CWC2	IV:86206-87226	1020	5.17487	OK	5.96874	OK	4.57218	OK	7.13632	OK	9.49406	OK	9.38239	OK
YDL210W	UGA4	IV:84269-85985	1716	6.14678	OK	5.58991	OK	13.0239	OK	11.2835	OK	31.8453	OK	23.0432	OK
YDL211C	YDL211C	IV:79293-80412	1119	7.04258	OK	9.35242	OK	6.69031	OK	9.12588	OK	7.01575	OK	7.27836	OK
YDL212W	SHR3	IV:78425-79058	633	328.995	OK	289.791	OK	274.565	OK	339.164	OK	286.684	OK	276.176	OK
YDL213C	NOP6	IV:77288-77966	678	30.6699	OK	33.2988	OK	13.6705	OK	36.5243	OK	36.4784	OK	37.1998	OK
YDL214C	PRR2	IV:74445-76545	2100	2.96685	OK	2.5878	OK	3.91729	OK	4.6028	OK	3.59923	OK	3.02143	OK
YDL215C	GDH2	IV:70639-73918	3279	28.3388	OK	29.724	OK	44.1933	OK	36.6882	OK	41.883	OK	36.3931	OK
YDL216C	RRI1	IV:68996-70319	1323	3.8197	OK	3.8116	OK	3.35689	OK	5.10078	OK	3.30079	OK	2.8291	OK
YDL217C	TIM22	IV:67982-68606	624	14.0344	OK	15.0445	OK	7.92511	OK	13.3728	OK	13.653	OK	15.1392	OK
YDL218W	YDL218W	IV:66492-67446	954	7.78593	OK	15.3362	OK	5.49667	OK	24.8794	OK	21.1372	OK	16.031	OK
YDL219W	DTD1	IV:65241-65765	453	23.8079	OK	24.266	OK	23.3007	OK	22.8025	OK	19.2232	OK	14.5927	OK
YDL220C	CDC13	IV:62243-65018	2775	6.55261	OK	6.77537	OK	4.77547	OK	7.08212	OK	5.84926	OK	5.96943	OK
YDL221W	YDL221W	IV:62010-62562	552	3.41465	OK	4.05571	OK	4.82815	OK	5.04613	OK	4.58745	OK	3.4652	OK
YDL222C	FMP45	IV:60871-61801	930	4.57627	OK	9.45852	OK	6.03937	OK	14.7038	OK	19.039	OK	17.5457	OK
YDL223C	HBT1	IV:57264-60405	3141	5.91413	OK	38.0022	OK	3.97372	OK	48.6669	OK	35.7562	OK	29.6589	OK
YDL224C	WHI4	IV:54396-56346	1950	39.4564	OK	32.9058	OK	36.2414	OK	40.9667	OK	29.2201	OK	29.2556	OK
YDL225W	SHS1	IV:52444-54100	1656	16.3395	OK	17.914	OK	12.8666	OK	20.9602	OK	16.5537	OK	17.0866	OK
YDL226C	GCS1	IV:51114-52173	1059	24.7878	OK	19.7864	OK	24.8366	OK	21.9798	OK	23.819	OK	23.2748	OK
YDL227C	HO	IV:46270-48031	1761	34.74	OK	14.2373	OK	25.0053	OK	13.168	OK	9.43982	OK	7.63164	OK
YDL228C	YDL228C	IV:45276-45918	642	1890.78	OK	1526.86	OK	1428.44	OK	1341.3	OK	1152.72	OK	1325.56	OK
YDL229W	SSB1	IV:44064-45906	1842	1519.06	OK	1132.09	OK	901.679	OK	940.314	OK	999.606	OK	877.441	OK
YDL230W	PTP1	IV:42699-43707	1008	3.19465	OK	2.7131	OK	5.46249	OK	3.56894	OK	4.1731	OK	3.91633	OK
YDL231C	BRE4	IV:38866-42244	3378	35.1886	OK	36.3167	OK	25.2838	OK	40.2523	OK	37.6767	OK	35.9493	OK
YDL232W	OST4	IV:38486-38597	111	427.206	OK	355.537	OK	482.637	OK	205.963	OK	454.047	OK	428.387	OK
YDL233W	YDL233W	IV:36796-38173	1377	6.98516	OK	9.03057	OK	7.4547	OK	9.36386	OK	10.3391	OK	9.86727	OK
YDL234C	GYP7	IV:34236-36477	2241	13.5393	OK	16.5941	OK	16.4762	OK	23.0281	OK	17.9923	OK	14.4396	OK
YDL235C	YPD1	IV:33414-33918	504	85.5757	OK	73.6433	OK	43.4516	OK	76.1994	OK	75.2279	OK	58.2957	OK
YDL236W	PHO13	IV:32295-33234	939	66.3186	OK	56.5545	OK	71.4675	OK	45.6123	OK	78.5849	OK	75.2495	OK
YDL237W	AIM6	IV:30656-31829	1173	57.8765	OK	42.2878	OK	67.9104	OK	53.5065	OK	54.1667	OK	50.4457	OK
YDL238C	GUD1	IV:28984-30454	1470	3.21934	OK	3.55418	OK	7.40746	OK	5.74742	OK	6.44276	OK	5.90252	OK
YDL239C	ADY3	IV:26402-28775	2373	3.64634	OK	3.49211	OK	4.86117	OK	5.66234	OK	4.32716	OK	3.10745	OK
YDL240C-A	YDL240C-A	IV:22470-22608	138	42.3844	OK	26.3391	OK	0	OK	0	OK	0	OK	38.3207	OK
YDL240W	LRG1	IV:22822-25876	3054	15.1639	OK	11.1099	OK	15.3699	OK	12.3496	OK	10.9871	OK	9.13942	OK
YDL241W	YDL241W	IV:20634-21006	372	10.4751	OK	5.68843	OK	4.49032	OK	8.09588	OK	6.67398	OK	4.32724	OK
YDL242W	YDL242W	IV:18958-19312	354	17.3115	OK	6.92868	OK	9.53163	OK	11.5586	OK	6.00703	OK	6.2356	OK
YDL243C	AAD4	IV:17576-18566	990	7.20026	OK	4.93761	OK	3.79374	OK	4.12207	OK	4.46551	OK	3.74726	OK
YDL244W	THI13	IV:16203-17226	1023	0.915299	OK	2.11684	OK	1.55175	OK	2.70061	OK	1.01241	OK	2.16229	OK
YDL245C	HXT15	IV:11656-13360	1704	0.0923812	OK	0.176187	OK	0.372531	OK	0.215239	OK	0.180432	OK	0.332319	OK
YDL246C	SOR2	IV:8682-9756	1074	0.133729	OK	0.124994	OK	0.376334	OK	0.148381	OK	0.298303	OK	0.0873071	OK
YDL247W	MPH2	IV:5984-7814	1830	0.287365	OK	0.114182	OK	0.387666	OK	0.33009	OK	0.393964	OK	0.463654	OK
YDL247W-A	YDL247W-A	IV:3761-3836	75	1510.26	OK	1058.07	OK	1936.98	OK	3367.9	OK	1207.18	OK	2104.35	OK
YDL248W	COS7	IV:1801-2953	1152	2.70095	OK	3.47008	OK	13.1344	OK	3.20259	OK	4.99233	OK	3.80992	OK
YDR001C	NTH1	IV:450219-452475	2256	23.3586	OK	33.3066	OK	34.5746	OK	44.1458	OK	47.6845	OK	44.8184	OK
YDR002W	YRB1	IV:453044-453650	606	238.915	OK	289.25	OK	129.522	OK	318.005	OK	396.574	OK	325.142	OK
YDR003W	RCR2	IV:454121-454754	633	13.6054	OK	16.3229	OK	17.969	OK	17.4991	OK	17.5107	OK	16.8598	OK
YDR003W-A	YDR003W-A	IV:454781-454904	123	325.905	OK	229.975	OK	303.488	OK	320.896	OK	327.632	OK	312.059	OK
YDR004W	RAD57	IV:455200-456583	1383	8.26467	OK	10.1484	OK	6.43624	OK	10.5259	OK	8.65678	OK	9.6413	OK
YDR005C	MAF1	IV:456835-458103	1188	18.6183	OK	16.8238	OK	15.231	OK	19.2513	OK	14.4445	OK	15.9692	OK
YDR006C	SOK1	IV:458541-461247	2706	34.7495	OK	45.6271	OK	17.3968	OK	51.2187	OK	51.1183	OK	49.7628	OK
YDR007W	TRP1	IV:461841-462516	675	46.2103	OK	48.1453	OK	42.7317	OK	43.0853	OK	51.5643	OK	48.8414	OK
YDR008C	YDR008C	IV:462251-462602	351	105.166	OK	101.996	OK	71.7476	OK	99.1951	OK	93.3402	OK	91.0085	OK
YDR009W	GAL3	IV:463433-464996	1563	4.8503	OK	4.48737	OK	5.6632	OK	4.89639	OK	4.73689	OK	4.75636	OK
YDR010C	YDR010C	IV:465050-465383	333	10.2269	OK	10.345	OK	11.8693	OK	15.9364	OK	8.97217	OK	4.80169	OK
YDR011W	SNQ2	IV:465918-470424	4506	47.3602	OK	58.6502	OK	72.3117	OK	68.0697	OK	78.4573	OK	71.9279	OK
YDR012W	RPL4B	IV:471852-472941	1089	1010.84	OK	1019.11	OK	647.441	OK	800.336	OK	704.052	OK	688.987	OK
YDR013W	PSF1	IV:473156-473783	627	10.9048	OK	17.6141	OK	14.5264	OK	13.5685	OK	17.732	OK	13.8795	OK
YDR014W	RAD61	IV:474045-475989	1944	5.8696	OK	7.84737	OK	4.80017	OK	8.37788	OK	7.0161	OK	5.68515	OK
YDR014W-A	HED1	IV:477796-478285	489	0.253523	OK	0.645038	OK	0.253239	OK	0.25169	OK	1.59224	OK	1.65291	OK
YDR015C	YDR015C	IV:477959-478199	240	0.876046	OK	5.66737	OK	3.36017	OK	4.58372	OK	4.401	OK	2.81308	OK
YDR016C	DAD1	IV:478473-478758	285	72.5586	OK	39.3728	OK	63.1786	OK	39.9603	OK	43.6115	OK	31.947	OK
YDR017C	KCS1	IV:479114-482267	3153	13.3237	OK	16.1462	OK	11.05	OK	15.8141	OK	18.1368	OK	19.3563	OK
YDR018C	YDR018C	IV:482669-483860	1191	4.09867	OK	4.81141	OK	9.04693	OK	6.37449	OK	7.02438	OK	5.61173	OK
YDR019C	GCV1	IV:484162-485365	1203	87.223	OK	71.321	OK	93.4164	OK	73.6299	OK	71.8019	OK	69.4183	OK
YDR020C	DAS2	IV:485745-486444	699	30.0934	OK	29.1481	OK	13.3572	OK	31.1632	OK	26.8804	OK	26.3087	OK
YDR021W	FAL1	IV:486803-488003	1200	19.9066	OK	28.3156	OK	7.12222	OK	35.4696	OK	22.4211	OK	27.3484	OK
YDR022C	CIS1	IV:488071-488662	591	4.92482	OK	8.39701	OK	6.20325	OK	12.0831	OK	9.86539	OK	8.51722	OK
YDR023W	SES1	IV:489507-490896	1389	267.017	OK	209.372	OK	141.288	OK	208.178	OK	201.313	OK	202.486	OK
YDR024W	FYV1	IV:491016-491502	486	0	OK	0.238028	OK	0.896798	OK	0.27747	OK	0.238455	OK	1.10727	OK
YDR025W	RPS11A	IV:491514-492324	471	1751.56	OK	1297.69	OK	799.463	OK	1168.39	OK	1236.76	OK	1014.44	OK
YDR026C	YDR026C	IV:492555-494268	1713	12.0544	OK	15.3128	OK	6.69493	OK	17.0458	OK	16.4659	OK	16.4342	OK
YDR027C	VPS54	IV:494648-497318	2670	10.5243	OK	6.78606	OK	8.25344	OK	8.47615	OK	6.97962	OK	6.39213	OK
YDR028C	REG1	IV:497834-500879	3045	24.0279	OK	25.1348	OK	18.0319	OK	30.8362	OK	27.0915	OK	25.5187	OK
YDR029W	YDR029W	IV:501099-501414	315	45.5925	OK	52.1779	OK	23.7755	OK	42.2812	OK	42.347	OK	33.5867	OK
YDR030C	RAD28	IV:501752-503273	1521	4.87168	OK	6.65123	OK	4.02036	OK	5.2406	OK	5.12674	OK	4.41182	OK
YDR031W	MIC14	IV:503497-503863	366	15.3204	OK	4.34918	OK	16.384	OK	5.17047	OK	11.6515	OK	8.86159	OK
YDR032C	PST2	IV:504098-504695	597	316.902	OK	373.544	OK	376.402	OK	370.372	OK	386.652	OK	290.127	OK
YDR033W	MRH1	IV:508146-509109	963	1543.26	OK	821.513	OK	1112.62	OK	491.942	OK	433.543	OK	355.216	OK
YDR034C	LYS14	IV:509736-512109	2373	37.6257	OK	36.7651	OK	31.5698	OK	39.324	OK	37.4657	OK	36.2389	OK
YDR034C-A	YDR034C-A	IV:520515-520692	177	31356.2	OK	30350.3	OK	51296.9	OK	28583.5	OK	34744.9	OK	33400.8	OK
YDR034C-C	YDR034C-C	IV:518039-519356	1317	0.000408173	OK	0.0245243	OK	0.120478	OK	9.60322e-08	OK	3.92433e-07	OK	0	OK
YDR034C-D	YDR034C-D	IV:514042-519356	5314	0.429651	OK	0.315731	OK	0.14839	OK	0.347901	OK	0.304077	OK	0.321907	OK
YDR034W-B	YDR034W-B	IV:521313-521469	156	7.06277	OK	48.7815	OK	46.9915	OK	86.0053	OK	162.779	OK	132.219	OK
YDR035W	ARO3	IV:521815-522928	1113	180.825	OK	160.686	OK	212.503	OK	190.769	OK	229.627	OK	202.126	OK
YDR036C	EHD3	IV:523210-524713	1503	29.0375	OK	25.1014	OK	13.7215	OK	28.0509	OK	26.9742	OK	26.9155	OK
YDR037W	KRS1	IV:525439-527215	1776	337.588	OK	429.439	OK	180.403	OK	453.78	OK	562.909	OK	503.553	OK
YDR038C	ENA5	IV:527421-530697	3276	6.99632	OK	9.45253	OK	5.23908	OK	9.27827	OK	8.14751	OK	7.50004	OK
YDR039C	ENA2	IV:531306-534582	3276	0	OK	0	OK	0	OK	0	OK	0	OK	0	OK
YDR040C	ENA1	IV:535191-538467	3276	8.2972	OK	15.8747	OK	7.11033	OK	31.8039	OK	40.6178	OK	33.4943	OK
YDR041W	RSM10	IV:539802-540414	612	36.5413	OK	20.4397	OK	20.8169	OK	31.6922	OK	29.6039	OK	28.2763	OK
YDR042C	YDR042C	IV:540600-541203	603	6.37122	OK	9.6261	OK	2.55674	OK	14.3758	OK	8.3241	OK	5.45027	OK
YDR043C	NRG1	IV:542673-543369	696	31.1496	OK	59.3382	OK	18.7366	OK	79.7889	OK	58.1404	OK	54.3851	OK
YDR044W	HEM13	IV:546641-547628	987	65.5686	OK	39.1926	OK	296.286	OK	35.6765	OK	41.545	OK	34.4144	OK
YDR045C	RPC11	IV:547977-548310	333	72.4803	OK	66.859	OK	75.5492	OK	76.2586	OK	125.382	OK	131.72	OK
YDR046C	BAP3	IV:548761-550576	1815	1.2835	OK	3.25519	OK	1.13093	OK	3.71576	OK	4.5379	OK	3.49267	OK
YDR047W	HEM12	IV:551859-552948	1089	23.0027	OK	17.8676	OK	16.9823	OK	12.8661	OK	13.9096	OK	13.9111	OK
YDR048C	YDR048C	IV:553083-553398	315	0	OK	0	OK	0.729033	OK	0	OK	0	OK	0	OK
YDR049W	VMS1	IV:553253-555152	1899	10.0211	OK	11.8419	OK	5.63432	OK	13.8232	OK	11.109	OK	12.887	OK
YDR050C	TPI1	IV:555725-556472	747	1805.13	OK	1152.06	OK	2092.4	OK	849.641	OK	1026.6	OK	1015.04	OK
YDR051C	DET1	IV:557055-558060	1005	21.9411	OK	21.1874	OK	14.4178	OK	21.4295	OK	18.1009	OK	22.1315	OK
YDR052C	DBF4	IV:558510-560625	2115	10.8005	OK	14.7399	OK	6.13722	OK	15.8619	OK	12.0822	OK	12.733	OK
YDR053W	YDR053W	IV:560248-560644	396	11.9958	OK	14.7252	OK	9.31956	OK	20.764	OK	13.8383	OK	20.4286	OK
YDR054C	CDC34	IV:561439-562327	888	38.9803	OK	40.3882	OK	36.6093	OK	55.817	OK	59.2642	OK	58.2295	OK
YDR055W	PST1	IV:563526-564861	1335	152.589	OK	163.144	OK	143.755	OK	278.163	OK	179.949	OK	144.24	OK
YDR056C	YDR056C	IV:565022-565640	618	53.8073	OK	34.1405	OK	66.1612	OK	40.3518	OK	47.2356	OK	45.1368	OK
YDR057W	YOS9	IV:565926-567555	1629	8.73673	OK	8.37838	OK	7.38913	OK	10.7662	OK	9.05104	OK	8.32661	OK
YDR058C	TGL2	IV:567722-568703	981	6.39351	OK	7.56539	OK	8.87485	OK	9.58997	OK	8.23987	OK	8.39901	OK
YDR059C	UBC5	IV:569233-569770	447	68.3548	OK	182.972	OK	144.544	OK	256.063	OK	183.233	OK	193.902	OK
YDR060W	MAK21	IV:570648-573726	3078	84.1121	OK	112.514	OK	28.1368	OK	108.694	OK	92.1335	OK	88.2889	OK
YDR061W	YDR061W	IV:574163-575783	1620	11.8952	OK	11.9673	OK	8.83994	OK	9.74313	OK	10.8099	OK	10.0433	OK
YDR062W	LCB2	IV:576473-578159	1686	136.707	OK	113.349	OK	119.846	OK	101.893	OK	122.506	OK	109.225	OK
YDR063W	AIM7	IV:578662-579112	450	55.0726	OK	38.0305	OK	46.7727	OK	36.7175	OK	29.6288	OK	27.4683	OK
YDR064W	RPS13	IV:579457-580452	456	2779.41	OK	2315.14	OK	2547.71	OK	2130.76	OK	3127.68	OK	3015.92	OK
YDR065W	RRG1	IV:580686-581784	1098	9.61716	OK	8.56124	OK	5.19727	OK	11.3483	OK	8.98416	OK	9.33766	OK
YDR066C	RTR2	IV:581907-582498	591	11.4981	OK	13.8456	OK	10.1862	OK	13.5935	OK	14.8879	OK	12.2028	OK
YDR067C	OCA6	IV:582790-583465	675	27.2272	OK	22.417	OK	18.1313	OK	29.5322	OK	26.8841	OK	24.7732	OK
YDR068W	DOS2	IV:583712-584645	933	15.8885	OK	14.8387	OK	9.27245	OK	15.2863	OK	13.3056	OK	12.9673	OK
YDR069C	DOA4	IV:584938-587719	2781	5.07182	OK	4.98644	OK	8.26479	OK	7.9974	OK	6.33096	OK	4.4648	OK
YDR070C	FMP16	IV:588097-588379	282	31.4237	OK	392.308	OK	77.7745	OK	472.626	OK	223.494	OK	202.067	OK
YDR071C	PAA1	IV:588826-589402	576	106.692	OK	68.6039	OK	74.5183	OK	84.2357	OK	76.7218	OK	71.0976	OK
YDR072C	IPT1	IV:589760-591344	1584	66.0839	OK	91.2015	OK	81.7374	OK	130.823	OK	131.979	OK	138.127	OK
YDR073W	SNF11	IV:592438-592948	510	58.0052	OK	52.9055	OK	31.1326	OK	55.5268	OK	46.625	OK	37.2885	OK
YDR074W	TPS2	IV:593892-596583	2691	18.2602	OK	15.3472	OK	39.4426	OK	21.2289	OK	24.5375	OK	15.8663	OK
YDR075W	PPH3	IV:597155-598082	927	35.4387	OK	50.0964	OK	16.2899	OK	57.1819	OK	55.4069	OK	55.8886	OK
YDR076W	RAD55	IV:598467-599688	1221	9.92149	OK	9.75987	OK	10.3393	OK	10.7739	OK	10.0432	OK	10.1976	OK
YDR077W	SED1	IV:600792-601809	1017	1740.91	OK	4572.41	OK	4259.16	OK	5830.17	OK	3689.06	OK	3287.02	OK
YDR078C	SHU2	IV:602197-602869	672	10.2452	OK	7.16926	OK	13.4653	OK	10.0445	OK	12.8044	OK	11.4904	OK
YDR079C-A	TFB5	IV:603592-603811	219	47.3049	OK	76.313	OK	47.0106	OK	87.3492	OK	93.7778	OK	112.76	OK
YDR079W	PET100	IV:603063-603399	336	57.5778	OK	33.2629	OK	21.0522	OK	61.2436	OK	29.5959	OK	35.236	OK
YDR080W	VPS41	IV:604007-606986	2979	8.61001	OK	7.49198	OK	6.21755	OK	11.1953	OK	10.1835	OK	7.25954	OK
YDR081C	PDC2	IV:607303-610081	2778	14.3612	OK	17.2101	OK	11.2782	OK	20.8801	OK	17.7705	OK	20.0602	OK
YDR082W	STN1	IV:610440-611925	1485	10.8221	OK	12.61	OK	7.14823	OK	17.2465	OK	12.0938	OK	11.945	OK
YDR083W	RRP8	IV:612072-613251	1179	39.2143	OK	50.4245	OK	15.0063	OK	49.0662	OK	40.6614	OK	40.2219	OK
YDR084C	TVP23	IV:613404-614004	600	55.3943	OK	37.6381	OK	92.3313	OK	38.4993	OK	34.513	OK	33.4834	OK
YDR085C	AFR1	IV:614287-616150	1863	11.5563	OK	9.54465	OK	12.1356	OK	12.3474	OK	7.77637	OK	6.63256	OK
YDR086C	SSS1	IV:616927-617170	243	328.836	OK	218.492	OK	214.721	OK	313.548	OK	298.053	OK	227.36	OK
YDR087C	RRP1	IV:617469-618306	837	47.4697	OK	61.5644	OK	19.6009	OK	62.8146	OK	55.1648	OK	57.8812	OK
YDR088C	SLU7	IV:618496-619645	1149	9.9801	OK	8.96445	OK	5.3649	OK	10.3472	OK	10.221	OK	10.381	OK
YDR089W	YDR089W	IV:622111-624721	2610	32.362	OK	29.6629	OK	30.0684	OK	29.5331	OK	24.5885	OK	25.4026	OK
YDR090C	YDR090C	IV:625065-625998	933	44.8009	OK	42.2152	OK	48.5369	OK	55.1145	OK	58.6014	OK	53.267	OK
YDR091C	RLI1	IV:626707-628534	1827	199.936	OK	203.23	OK	149.174	OK	194.758	OK	241.208	OK	220.583	OK
YDR092W	UBC13	IV:629875-630605	462	62.8484	OK	60.7973	OK	58.6771	OK	63.9375	OK	67.5977	OK	61.2696	OK
YDR093W	DNF2	IV:631281-636120	4839	37.7378	OK	37.9446	OK	25.0497	OK	34.4568	OK	38.0954	OK	37.595	OK
YDR094W	YDR094W	IV:635839-636175	336	138.751	OK	143.063	OK	90.7526	OK	104.892	OK	104.494	OK	82.5095	OK
YDR095C	YDR095C	IV:636116-636527	411	1.95025	OK	0.829702	OK	2.30415	OK	0.275022	OK	0.224256	OK	1.84982	OK
YDR096W	GIS1	IV:637138-639823	2685	12.3266	OK	6.7195	OK	19.0409	OK	6.62696	OK	4.48104	OK	4.78199	OK
YDR097C	MSH6	IV:640108-643837	3729	11.0546	OK	15.36	OK	12.6068	OK	14.6033	OK	13.9293	OK	10.6423	OK
YDR098C	GRX3	IV:644177-645035	858	27.1195	OK	31.0531	OK	22.7509	OK	38.914	OK	38.1045	OK	35.5598	OK
YDR098C-A	YDR098C-A	IV:649803-651126	1323	0	OK	0	OK	0	OK	0	OK	0	OK	0	OK
YDR098C-B	YDR098C-B	IV:645857-651126	5269	0.0733378	OK	0.0418616	OK	0.0314811	OK	0.0659369	OK	0.0840054	OK	0.0767024	OK
YDR099W	BMH2	IV:653606-654428	822	227.349	OK	198.325	OK	192.938	OK	225.837	OK	174.109	OK	150.261	OK
YDR100W	TVP15	IV:655012-655444	432	57.4516	OK	37.6258	OK	201.961	OK	44.2123	OK	44.558	OK	52.6228	OK
YDR101C	ARX1	IV:655685-657467	1782	128.945	OK	155.969	OK	69.4013	OK	145.867	OK	166.585	OK	162.489	OK
YDR102C	YDR102C	IV:657647-657980	333	4.84885	OK	10.7704	OK	3.92524	OK	12.4053	OK	15.1016	OK	10.977	OK
YDR103W	STE5	IV:658349-661103	2754	14.4639	OK	19.0005	OK	10.8299	OK	22.8761	OK	20.9771	OK	21.3596	OK
YDR104C	SPO71	IV:661172-664910	3738	4.11197	OK	6.14924	OK	2.89401	OK	9.33064	OK	7.47699	OK	8.13009	OK
YDR105C	TMS1	IV:665348-666770	1422	29.7681	OK	30.0662	OK	42.7876	OK	29.7078	OK	24.9317	OK	27.2834	OK
YDR106W	ARP10	IV:667003-667858	855	3.10037	OK	2.91171	OK	3.20187	OK	4.64854	OK	3.01198	OK	2.30585	OK
YDR107C	TMN2	IV:669015-671034	2019	15.6036	OK	13.9585	OK	33.2288	OK	18.077	OK	15.5475	OK	16.0341	OK
YDR108W	TRS85	IV:671268-673365	2097	7.26398	OK	7.22541	OK	8.91181	OK	7.86367	OK	7.50104	OK	8.22074	OK
YDR109C	YDR109C	IV:673519-675667	2148	7.53223	OK	8.41919	OK	5.12811	OK	11.0028	OK	10.5486	OK	10.5822	OK
YDR110W	FOB1	IV:676101-677802	1701	16.3272	OK	20.9436	OK	9.80394	OK	25.6284	OK	23.11	OK	26.0091	OK
YDR111C	ALT2	IV:678240-679764	1524	17.4435	OK	15.392	OK	10.2229	OK	16.2517	OK	12.2878	OK	14.6088	OK
YDR112W	IRC2	IV:679543-679852	309	24.6708	OK	20.2579	OK	12.726	OK	11.4564	OK	17.3028	OK	12.6345	OK
YDR113C	PDS1	IV:680495-681617	1122	7.76744	OK	8.79615	OK	5.95533	OK	8.65497	OK	7.34929	OK	6.09168	OK
YDR114C	YDR114C	IV:681923-682226	303	0.95612	OK	2.36042	OK	0.653699	OK	1.77467	OK	1.38363	OK	1.29218	OK
YDR115W	YDR115W	IV:682174-682492	318	128.121	OK	71.3129	OK	82.2918	OK	68.8688	OK	51.4117	OK	60.5519	OK
YDR116C	MRPL1	IV:682723-683581	858	20.1389	OK	12.763	OK	9.01791	OK	11.8284	OK	9.99125	OK	10.9615	OK
YDR117C	TMA64	IV:683945-685643	1698	13.2567	OK	13.3887	OK	10.2653	OK	15.0463	OK	13.6144	OK	12.32	OK
YDR118W	APC4	IV:685881-687840	1959	7.20657	OK	8.11508	OK	6.39142	OK	7.47905	OK	8.06438	OK	7.67686	OK
YDR118W-A	YDR118W-A	IV:687767-687884	117	58.1106	OK	66.8307	OK	5.07659e-06	OK	63.9433	OK	113.659	OK	20.5957	OK
YDR119W	VBA4	IV:688226-690533	2307	54.4947	OK	59.2076	OK	54.6062	OK	59.0732	OK	61.8732	OK	62.9084	OK
YDR119W-A	YDR119W-A	IV:691013-691214	201	62.9554	OK	95.7007	OK	639.528	OK	138.473	OK	141.627	OK	145.642	OK
YDR120C	TRM1	IV:691548-693261	1713	35.0414	OK	39.3326	OK	18.6562	OK	38.8507	OK	49.861	OK	47.0989	OK
YDR121W	DPB4	IV:693584-694175	591	23.9209	OK	22.2148	OK	14.8637	OK	20.4515	OK	18.0077	OK	17.3689	OK
YDR122W	KIN1	IV:694699-697894	3195	7.74959	OK	5.7117	OK	10.8858	OK	8.34941	OK	7.29512	OK	7.01017	OK
YDR123C	INO2	IV:698553-699468	915	16.9865	OK	13.6245	OK	12.3258	OK	13.4585	OK	14.9109	OK	12.4334	OK
YDR124W	YDR124W	IV:700314-701289	975	8.89345	OK	10.5289	OK	9.46134	OK	8.61419	OK	8.30458	OK	8.70952	OK
YDR125C	ECM18	IV:701396-702758	1362	4.37094	OK	5.44419	OK	5.71593	OK	6.95278	OK	5.24287	OK	4.57514	OK
YDR126W	SWF1	IV:703233-704244	1011	29.5	OK	36.0874	OK	26.6838	OK	34.2057	OK	28.0262	OK	27.6725	OK
YDR127W	ARO1	IV:704483-709250	4767	243.082	OK	171.725	OK	162.807	OK	140.02	OK	169.813	OK	142.356	OK
YDR128W	MTC5	IV:709548-712995	3447	12.0771	OK	12.0097	OK	10.9454	OK	13.7128	OK	12.6994	OK	11.9989	OK
YDR129C	SAC6	IV:713339-715379	1929	72.4139	OK	59.794	OK	74.6743	OK	55.4446	OK	62.6855	OK	50.8813	OK
YDR130C	FIN1	IV:715746-716622	876	4.69749	OK	5.70473	OK	6.37039	OK	8.55518	OK	7.72466	OK	7.45418	OK
YDR131C	YDR131C	IV:716789-718460	1671	9.29515	OK	8.1126	OK	6.89216	OK	9.24849	OK	10.5644	OK	6.89885	OK
YDR132C	YDR132C	IV:718815-720303	1488	9.90152	OK	9.43269	OK	6.35513	OK	9.76322	OK	8.76454	OK	8.80996	OK
YDR133C	YDR133C	IV:720961-721297	336	376.336	OK	413.736	OK	728.373	OK	319.188	OK	490.502	OK	406.169	OK
YDR134C	YDR134C	IV:721070-721481	411	853.024	OK	1016.3	OK	1397.3	OK	814.516	OK	785.335	OK	774.784	OK
YDR135C	YCF1	IV:723003-727551	4548	41.2265	OK	36.6682	OK	37.1279	OK	43.6452	OK	47.2781	OK	42.2204	OK
YDR136C	VPS61	IV:727710-728283	573	1.74827	OK	4.92559	OK	1.0397	OK	2.88653	OK	2.24827	OK	1.00329	OK
YDR137W	RGP1	IV:728258-730250	1992	12.347	OK	12.8334	OK	8.46819	OK	14.8086	OK	11.3609	OK	11.3608	OK
YDR138W	HPR1	IV:730577-732836	2259	15.3969	OK	17.6084	OK	9.74304	OK	19.0376	OK	15.7465	OK	14.3543	OK
YDR139C	RUB1	IV:733617-733924	234	270.612	OK	294.766	OK	177.816	OK	247.658	OK	218.595	OK	166.469	OK
YDR140W	MTQ2	IV:734137-734803	666	26.5455	OK	28.5408	OK	20.8986	OK	32.2043	OK	28.2002	OK	21.9951	OK
YDR141C	DOP1	IV:734900-739997	5097	18.5252	OK	16.7903	OK	18.6923	OK	19.687	OK	19.1849	OK	18.0521	OK
YDR142C	PEX7	IV:740472-741600	1128	18.0457	OK	17.3832	OK	14.6447	OK	15.155	OK	20.5276	OK	18.5616	OK
YDR143C	SAN1	IV:742041-743874	1833	26.0554	OK	29.6153	OK	15.1572	OK	28.7048	OK	27.3037	OK	25.6925	OK
YDR144C	MKC7	IV:744310-746101	1791	36.2187	OK	35.087	OK	30.0079	OK	30.4602	OK	38.2853	OK	32.4805	OK
YDR145W	TAF12	IV:746737-748357	1620	7.93872	OK	9.97664	OK	5.51351	OK	11.2771	OK	8.14381	OK	9.10254	OK
YDR146C	SWI5	IV:748612-750742	2130	19.8908	OK	9.70149	OK	15.1834	OK	6.85252	OK	5.35305	OK	4.22047	OK
YDR147W	EKI1	IV:751630-753235	1605	13.757	OK	13.3295	OK	13.5734	OK	14.0457	OK	12.1684	OK	13.4031	OK
YDR148C	KGD2	IV:753674-755066	1392	148.963	OK	82.3723	OK	87.7811	OK	63.2604	OK	58.9301	OK	54.7333	OK
YDR149C	YDR149C	IV:755554-756262	708	0.220932	OK	0.223755	OK	0.705313	OK	0.267646	OK	0.171555	OK	0	OK
YDR150W	NUM1	IV:755627-763874	8247	26.3431	OK	21.8042	OK	13.3081	OK	21.6798	OK	18.375	OK	13.7358	OK
YDR151C	CTH1	IV:764177-765155	978	15.237	OK	24.2755	OK	11.8751	OK	27.6868	OK	20.7024	OK	21.3784	OK
YDR152W	GIR2	IV:765705-766503	798	81.3841	OK	74.0813	OK	25.2806	OK	78.3905	OK	58.9971	OK	54.6754	OK
YDR153C	ENT5	IV:766735-767971	1236	28.8203	OK	28.7172	OK	17.4216	OK	32.221	OK	26.9904	OK	26.3543	OK
YDR154C	YDR154C	IV:768402-768753	351	1791.04	OK	2586.32	OK	2578.85	OK	2857.34	OK	2354.73	OK	2365.47	OK
YDR155C	CPR1	IV:768511-769000	489	1518.18	OK	2264.2	OK	2466.51	OK	2471.28	OK	2365.14	OK	2176.63	OK
YDR156W	RPA14	IV:769524-769938	414	265.603	OK	351.433	OK	175.631	OK	324.403	OK	193.778	OK	204.926	OK
YDR157W	YDR157W	IV:769930-770332	402	45.7345	OK	51.733	OK	32.6234	OK	56.7774	OK	32.1046	OK	47.5688	OK
YDR158W	HOM2	IV:770356-771454	1098	481.832	OK	309.446	OK	322.475	OK	285.508	OK	418.181	OK	275.91	OK
YDR159W	SAC3	IV:771876-775782	3906	10.9626	OK	10.8732	OK	7.30069	OK	12.4701	OK	9.94521	OK	10.9738	OK
YDR160W	SSY1	IV:776162-778721	2559	10.299	OK	14.1134	OK	11.3516	OK	15.3713	OK	14.5192	OK	14.9925	OK
YDR161W	YDR161W	IV:779042-780206	1164	30.238	OK	33.1266	OK	16.2298	OK	37.4532	OK	41.4995	OK	38.6022	OK
YDR162C	NBP2	IV:780389-781100	711	10.8604	OK	10.4569	OK	5.79539	OK	13.5986	OK	8.83496	OK	8.79829	OK
YDR163W	CWC15	IV:781422-781950	528	8.19077	OK	10.6802	OK	3.32779	OK	11.5784	OK	7.65626	OK	5.27903	OK
YDR164C	SEC1	IV:782040-784215	2175	18.1655	OK	19.2364	OK	12.1236	OK	21.6457	OK	15.9867	OK	15.2741	OK
YDR165W	TRM82	IV:784870-786205	1335	61.179	OK	71.815	OK	34.6685	OK	73.0597	OK	79.8433	OK	80.5768	OK
YDR166C	SEC5	IV:786305-789221	2916	15.5738	OK	15.0087	OK	13.0382	OK	18.7049	OK	15.8259	OK	16.1299	OK
YDR167W	TAF10	IV:789448-790069	621	16.4525	OK	18.7637	OK	11.6254	OK	20.6	OK	19.9504	OK	21.9346	OK
YDR168W	CDC37	IV:790327-791848	1521	30.9541	OK	32.9309	OK	14.9153	OK	39.765	OK	26.5325	OK	20.7909	OK
YDR169C	STB3	IV:792347-793889	1542	9.67854	OK	9.8731	OK	7.80829	OK	11.9596	OK	8.70908	OK	7.86144	OK
YDR169C-A	YDR169C-A	IV:794573-794723	150	7.11591	OK	39.3351	OK	37.5929	OK	49.1009	OK	43.0281	OK	28.169	OK
YDR170C	SEC7	IV:796192-802222	6030	46.4864	OK	41.4168	OK	31.3843	OK	39.1085	OK	37.0677	OK	33.0242	OK
YDR170W-A	YDR170W-A	IV:803194-804517	1323	3.15685	OK	4.11583	OK	2.47177	OK	4.56568	OK	4.86772	OK	3.98271	OK
YDR171W	HSP42	IV:806620-807748	1128	2.75348	OK	8.84854	OK	13.3134	OK	17.2483	OK	15.6808	OK	13.0921	OK
YDR172W	SUP35	IV:808323-810381	2058	84.7866	OK	98.7984	OK	52.7036	OK	99.3592	OK	103.29	OK	101.271	OK
YDR173C	ARG82	IV:810564-811632	1068	5.98423	OK	5.88968	OK	5.04336	OK	7.35104	OK	6.55738	OK	6.33905	OK
YDR174W	HMO1	IV:812109-812850	741	129.099	OK	119.685	OK	151.734	OK	86.2338	OK	117.418	OK	105.539	OK
YDR175C	RSM24	IV:813192-814152	960	24.1298	OK	13.2116	OK	11.4935	OK	13.1961	OK	11.8769	OK	10.9048	OK
YDR176W	NGG1	IV:814451-816560	2109	7.77857	OK	8.13892	OK	6.26081	OK	8.51441	OK	6.76003	OK	6.93499	OK
YDR177W	UBC1	IV:816877-817525	648	50.3707	OK	42.0169	OK	41.881	OK	42.4636	OK	47.8418	OK	41.0034	OK
YDR178W	SDH4	IV:817949-818495	546	740.638	OK	529.478	OK	588.038	OK	376.562	OK	280.218	OK	331.872	OK
YDR179C	CSN9	IV:818707-819196	489	11.3578	OK	19.4229	OK	7.38541	OK	20.3084	OK	18.6669	OK	12.1568	OK
YDR179W-A	YDR179W-A	IV:819432-820824	1392	13.3743	OK	15.7597	OK	8.63755	OK	19.4965	OK	15.7668	OK	15.7934	OK
YDR180W	SCC2	IV:821294-825776	4482	11.3798	OK	15.9066	OK	9.31842	OK	16.0739	OK	15.456	OK	13.9619	OK
YDR181C	SAS4	IV:825909-827355	1446	8.14997	OK	8.96787	OK	6.66106	OK	9.63798	OK	10.3294	OK	6.72284	OK
YDR182W	CDC1	IV:827581-829057	1476	23.0093	OK	20.8639	OK	19.378	OK	22.6552	OK	20.4434	OK	14.9952	OK
YDR182W-A	YDR182W-A	IV:829150-829354	204	21.3787	OK	6.03539	OK	9.4441	OK	15.7983	OK	12.1253	OK	18.0852	OK
YDR183C-A	YDR183C-A	IV:830396-830654	258	145.224	OK	273.064	OK	52.4895	OK	298.912	OK	238.696	OK	229.656	OK
YDR183W	PLP1	IV:829584-830277	693	12.2287	OK	12.4673	OK	9.96381	OK	21.4759	OK	12.5763	OK	11.8608	OK
YDR184C	ATC1	IV:830628-831513	885	50.0445	OK	67.2862	OK	16.3108	OK	73.796	OK	60.551	OK	62.546	OK
YDR185C	UPS3	IV:831933-832473	540	27.6121	OK	37.1026	OK	26.0072	OK	42.8082	OK	46.105	OK	52.1565	OK
YDR186C	YDR186C	IV:832858-835492	2634	34.3338	OK	42.494	OK	25.1311	OK	44.7228	OK	42.1004	OK	40.3274	OK
YDR187C	YDR187C	IV:836227-836746	519	1.76582	OK	1.98156	OK	2.0362	OK	1.64437	OK	1.79465	OK	1.17937	OK
YDR188W	CCT6	IV:836420-838061	1641	77.747	OK	78.3707	OK	61.5024	OK	64.7414	OK	84.7018	OK	75.6276	OK
YDR189W	SLY1	IV:838391-840392	2001	19.0209	OK	17.9991	OK	14.7339	OK	19.4921	OK	16.7312	OK	15.9976	OK
YDR190C	RVB1	IV:840603-841995	1392	33.6368	OK	34.9207	OK	25.3454	OK	37.1879	OK	47.3353	OK	45.6001	OK
YDR191W	HST4	IV:842336-843449	1113	2.66756	OK	2.74994	OK	3.40457	OK	4.56889	OK	5.01501	OK	2.35425	OK
YDR192C	NUP42	IV:843568-844861	1293	5.80504	OK	4.88005	OK	5.59402	OK	5.68976	OK	5.81663	OK	4.95778	OK
YDR193W	YDR193W	IV:844553-844952	399	18.2748	OK	17.29	OK	28.2207	OK	13.9404	OK	26.6601	OK	23.7375	OK
YDR194C	MSS116	IV:845951-847946	1995	69.1242	OK	51.8666	OK	25.6624	OK	48.2699	OK	44.0421	OK	44.2028	OK
YDR194W-A	YDR194W-A	IV:848070-848223	153	0	OK	0	OK	0	OK	0	OK	0	OK	0	OK
YDR195W	REF2	IV:848598-850200	1602	11.356	OK	13.3563	OK	5.41579	OK	13.5921	OK	12.0016	OK	14.928	OK
YDR196C	CAB5	IV:850273-850999	726	13.9243	OK	9.73788	OK	18.4938	OK	15.421	OK	11.0802	OK	8.68626	OK
YDR197W	CBS2	IV:851227-852397	1170	10.0178	OK	8.92702	OK	10.1161	OK	11.1856	OK	8.54891	OK	8.25665	OK
YDR198C	RKM2	IV:852532-853972	1440	13.3487	OK	14.6334	OK	6.40394	OK	16.3472	OK	16.4716	OK	16.1271	OK
YDR199W	YDR199W	IV:854174-854540	366	5.64606	OK	5.85593	OK	5.79843	OK	7.89598	OK	4.88239	OK	7.18118	OK
YDR200C	VPS64	IV:854278-856093	1815	9.04102	OK	8.45019	OK	5.89576	OK	9.80597	OK	6.80093	OK	7.83808	OK
YDR201W	SPC19	IV:856316-856814	498	13.8201	OK	9.86825	OK	13.7782	OK	9.93778	OK	9.00553	OK	10.427	OK
YDR202C	RAV2	IV:856897-857953	1056	7.40077	OK	5.95184	OK	8.91205	OK	7.0241	OK	7.53693	OK	6.31464	OK
YDR203W	YDR203W	IV:857681-857999	318	10.2355	OK	4.97601	OK	13.8308	OK	9.48986	OK	9.88607	OK	10.1713	OK
YDR204W	COQ4	IV:858136-859144	1008	8.94557	OK	10.2578	OK	16.493	OK	12.5531	OK	11.0093	OK	9.53655	OK
YDR205W	MSC2	IV:859345-861520	2175	23.8889	OK	28.0516	OK	29.531	OK	33.9628	OK	27.4472	OK	31.1376	OK
YDR206W	EBS1	IV:862053-864708	2655	26.4165	OK	33.1461	OK	18.9257	OK	33.7941	OK	36.2285	OK	36.0962	OK
YDR207C	UME6	IV:865011-867522	2511	6.29975	OK	8.7616	OK	4.3536	OK	9.17749	OK	7.63182	OK	7.51895	OK
YDR208W	MSS4	IV:868223-870563	2340	34.1112	OK	40.0319	OK	23.1209	OK	42.0263	OK	38.9521	OK	38.0679	OK
YDR209C	YDR209C	IV:871035-871449	414	24.366	OK	13.0286	OK	18.3652	OK	12.3188	OK	20.7203	OK	17.9513	OK
YDR210C-C	YDR210C-C	IV:882604-883927	1323	0.421708	OK	0.831964	OK	0.496926	OK	1.01541	OK	1.12765	OK	0.857713	OK
YDR210C-D	YDR210C-D	IV:878658-883927	5269	0.283559	OK	0.276803	OK	0.132331	OK	0.282742	OK	0.480405	OK	0.295761	OK
YDR210W	YDR210W	IV:871073-871301	228	61.5814	OK	47.1923	OK	65.6292	OK	50.5869	OK	41.0322	OK	45.0669	OK
YDR210W-A	YDR210W-A	IV:872111-873428	1317	1.62832e-06	OK	3.69055e-08	OK	0.0968318	OK	0.162488	OK	0.0704263	OK	1.4272e-06	OK
YDR210W-B	YDR210W-B	IV:872111-877425	5314	0.227775	OK	0.578406	OK	0.0889883	OK	0.384249	OK	0.547523	OK	0.348684	OK
YDR211W	GCD6	IV:884726-886865	2139	52.0396	OK	60.6494	OK	29.1253	OK	61.5577	OK	60.527	OK	61.2671	OK
YDR212W	TCP1	IV:887231-888911	1680	140.42	OK	132.519	OK	110.898	OK	126.038	OK	135.59	OK	115.097	OK
YDR213W	UPC2	IV:889750-892492	2742	6.02563	OK	8.72276	OK	8.58152	OK	7.6417	OK	8.21506	OK	6.88745	OK
YDR214W	AHA1	IV:892874-893927	1053	28.2478	OK	27.4181	OK	20.6902	OK	30.4863	OK	25.2901	OK	21.2516	OK
YDR215C	YDR215C	IV:894088-894502	414	2.27139	OK	2.53181	OK	4.19342	OK	2.7948	OK	3.06047	OK	1.70404	OK
YDR216W	ADR1	IV:895034-899006	3972	30.4791	OK	27.0555	OK	16.446	OK	27.4489	OK	20.6966	OK	20.1758	OK
YDR217C	RAD9	IV:899550-903480	3930	12.4344	OK	16.6138	OK	5.67176	OK	17.357	OK	14.9527	OK	14.5517	OK
YDR218C	SPR28	IV:903780-905052	1272	0.920798	OK	1.67643	OK	0.691766	OK	2.93577	OK	3.17264	OK	1.4803	OK
YDR219C	MFB1	IV:905454-906852	1398	11.3828	OK	11.7265	OK	9.4222	OK	9.17189	OK	10.9497	OK	8.94333	OK
YDR220C	YDR220C	IV:906999-907293	294	0.759036	OK	0	OK	1.00151	OK	0	OK	0	OK	0.911862	OK
YDR221W	GTB1	IV:907329-909438	2109	16.6866	OK	21.2236	OK	15.8728	OK	20.1015	OK	16.0034	OK	14.7528	OK
YDR222W	YDR222W	IV:910053-911301	1248	16.3201	OK	20.1705	OK	15.3523	OK	20.6809	OK	18.197	OK	17.7445	OK
YDR223W	CRF1	IV:912098-913502	1404	6.60695	OK	7.8759	OK	5.06104	OK	8.66284	OK	7.35514	OK	8.92557	OK
YDR224C	HTB1	IV:914316-914712	396	847.874	OK	643.275	OK	650.521	OK	430.321	OK	555.356	OK	445.703	OK
YDR225W	HTA1	IV:915529-915928	399	834.444	OK	633.982	OK	1693.52	OK	432.423	OK	784.568	OK	674.352	OK
YDR226W	ADK1	IV:916485-917154	669	528.043	OK	284.216	OK	273.689	OK	257.451	OK	336.435	OK	303.499	OK
YDR227W	SIR4	IV:917570-921647	4077	6.6648	OK	8.88515	OK	4.34933	OK	10.1856	OK	8.6578	OK	8.10307	OK
YDR228C	PCF11	IV:921925-923806	1881	9.50394	OK	10.1724	OK	5.95078	OK	11.2205	OK	8.13171	OK	9.57202	OK
YDR229W	IVY1	IV:924784-926146	1362	4.14359	OK	2.60243	OK	4.60971	OK	4.29724	OK	3.2661	OK	3.63412	OK
YDR230W	YDR230W	IV:926222-926570	348	11.0806	OK	10.2811	OK	11.804	OK	14.3726	OK	12.9813	OK	13.7677	OK
YDR231C	COX20	IV:926292-926910	618	12.0766	OK	11.8126	OK	14.6813	OK	16.0952	OK	18.3774	OK	17.5712	OK
YDR232W	HEM1	IV:927451-929098	1647	268.068	OK	376.73	OK	247.918	OK	392.837	OK	393.058	OK	442.299	OK
YDR233C	RTN1	IV:929469-930357	888	948.859	OK	856.295	OK	694.01	OK	876.054	OK	683.1	OK	634.741	OK
YDR234W	LYS4	IV:931128-933210	2082	231.79	OK	210.482	OK	146.517	OK	211.423	OK	262.864	OK	233.327	OK
YDR235W	PRP42	IV:933503-935138	1635	16.7649	OK	16.0467	OK	16.1987	OK	18.6984	OK	11.9811	OK	14.0603	OK
YDR236C	FMN1	IV:935235-935892	657	33.8521	OK	22.0132	OK	29.0097	OK	23.8974	OK	26.4138	OK	22.2771	OK
YDR237W	MRPL7	IV:936614-937493	879	35.8226	OK	20.421	OK	15.2684	OK	18.6826	OK	17.4716	OK	16.8727	OK
YDR238C	SEC26	IV:937894-940816	2922	68.8716	OK	64.8409	OK	62.3223	OK	66.9414	OK	75.7357	OK	70.5237	OK
YDR239C	YDR239C	IV:941056-943420	2364	6.36736	OK	7.58749	OK	4.81665	OK	8.52393	OK	7.11391	OK	7.0164	OK
YDR240C	SNU56	IV:943673-945152	1479	10.3355	OK	13.1616	OK	6.85117	OK	12.6938	OK	9.93898	OK	10.7513	OK
YDR241W	BUD26	IV:945150-945438	288	3.26555	OK	4.57601	OK	2.43558	OK	0	OK	0	OK	3.56514	OK
YDR242W	AMD2	IV:946806-948456	1650	14.4712	OK	14.8886	OK	12.9161	OK	17.389	OK	16.5148	OK	16.4733	OK
YDR243C	PRP28	IV:948517-950284	1767	9.72683	OK	9.34167	OK	6.98261	OK	12.0132	OK	13.0532	OK	12.0416	OK
YDR244W	PEX5	IV:950562-952401	1839	4.9585	OK	5.48046	OK	5.01767	OK	8.25377	OK	9.01394	OK	7.48163	OK
YDR245W	MNN10	IV:952799-953981	1182	42.4556	OK	50.7781	OK	35.6974	OK	52.427	OK	50.9635	OK	52.293	OK
YDR246W	TRS23	IV:954287-954947	660	8.10884	OK	8.37108	OK	7.26208	OK	10.6034	OK	6.85628	OK	6.91394	OK
YDR246W-A	YDR246W-A	IV:955132-955333	201	33.7865	OK	19.3338	OK	36.1789	OK	17.8258	OK	9.16	OK	15.5423	OK
YDR247W	VHS1	IV:956012-957398	1386	12.3825	OK	10.3699	OK	22.5426	OK	13.1122	OK	12.7437	OK	11.1474	OK
YDR248C	YDR248C	IV:957757-958339	582	15.6367	OK	16.6563	OK	8.70252	OK	22.6736	OK	21.4702	OK	21.037	OK
YDR249C	YDR249C	IV:958680-959802	1122	23.489	OK	29.7921	OK	27.9389	OK	35.3243	OK	37.4178	OK	32.1753	OK
YDR250C	YDR250C	IV:960085-960361	276	2.00313	OK	0.894563	OK	1.2991	OK	3.56459	OK	1.85407	OK	1.15419	OK
YDR251W	PAM1	IV:960613-963106	2493	19.6216	OK	13.8276	OK	27.1077	OK	18.0444	OK	14.8642	OK	12.6455	OK
YDR252W	BTT1	IV:963411-963861	450	7.04995	OK	4.97656	OK	2.66457	OK	6.8386	OK	4.82845	OK	5.82705	OK
YDR253C	MET32	IV:963989-964565	576	13.0875	OK	18.6372	OK	5.87737	OK	31.7029	OK	28.5223	OK	27.354	OK
YDR254W	CHL4	IV:965112-966489	1377	12.4702	OK	11.4432	OK	15.2362	OK	16.0966	OK	12.2075	OK	10.5861	OK
YDR255C	RMD5	IV:966556-967822	1266	13.0942	OK	9.50284	OK	13.9692	OK	15.4695	OK	11.533	OK	7.96982	OK
YDR256C	CTA1	IV:968132-969680	1548	17.1162	OK	18.7386	OK	18.6578	OK	17.1364	OK	16.6709	OK	14.62	OK
YDR257C	RKM4	IV:969989-971474	1485	19.2167	OK	19.5143	OK	11.4823	OK	25.4022	OK	26.0435	OK	23.3246	OK
YDR258C	HSP78	IV:971807-974243	2436	7.34925	OK	12.8223	OK	15.8415	OK	18.7968	OK	17.4699	OK	14.6203	OK
YDR259C	YAP6	IV:974630-975782	1152	4.69125	OK	6.8885	OK	3.89811	OK	8.61941	OK	8.75909	OK	10.0755	OK
YDR260C	SWM1	IV:976716-977229	513	22.4985	OK	27.0536	OK	13.3389	OK	29.8652	OK	24.1912	OK	17.2035	OK
YDR261C	EXG2	IV:977520-979209	1689	25.0046	OK	23.2714	OK	28.6996	OK	17.1778	OK	17.2273	OK	14.1183	OK
YDR261C-C	YDR261C-C	IV:991026-992349	1323	0	OK	0	OK	0	OK	0	OK	0	OK	0	OK
YDR261C-D	YDR261C-D	IV:987533-992349	4816	0.97797	OK	1.14569	OK	0.822148	OK	1.38358	OK	0.995831	OK	0.814124	OK
YDR261W-A	YDR261W-A	IV:981461-982778	1317	1.33001	OK	1.23439	OK	0.977189	OK	1.22576	OK	1.82779	OK	1.06215	OK
YDR261W-B	YDR261W-B	IV:981461-986775	5314	0.528095	OK	0.79235	OK	0.60611	OK	0.711007	OK	0.716766	OK	0.506431	OK
YDR262W	YDR262W	IV:993133-993952	819	39.7763	OK	36.7549	OK	67.9661	OK	52.4164	OK	46.8252	OK	45.8116	OK
YDR263C	DIN7	IV:994241-995534	1293	4.44325	OK	7.92101	OK	7.56679	OK	7.16014	OK	6.56056	OK	6.57826	OK
YDR264C	AKR1	IV:996028-998323	2295	42.9786	OK	38.2856	OK	56.7863	OK	46.9692	OK	50.3567	OK	45.5618	OK
YDR265W	PEX10	IV:998863-999877	1014	10.3763	OK	8.85438	OK	12.5948	OK	15.3804	OK	11.7477	OK	12.7899	OK
YDR266C	YDR266C	IV:1000103-1002023	1920	21.6244	OK	29.0952	OK	13.4589	OK	30.0373	OK	29.3017	OK	30.4126	OK
YDR267C	CIA1	IV:1002509-1003502	993	17.1402	OK	14.9742	OK	14.2119	OK	15.951	OK	17.4785	OK	16.1796	OK
YDR268W	MSW1	IV:1004003-1005143	1140	11.1428	OK	8.12339	OK	7.41152	OK	9.32579	OK	6.97626	OK	8.7228	OK
YDR269C	YDR269C	IV:1005664-1005988	324	0.366892	OK	0	OK	0	OK	0.44403	OK	0.39998	OK	0	OK
YDR270W	CCC2	IV:1005674-1008689	3015	5.91941	OK	5.76509	OK	7.13626	OK	5.90117	OK	4.98719	OK	5.97663	OK
YDR271C	YDR271C	IV:1008394-1008766	372	13.1621	OK	18.9331	OK	33.88	OK	25.1122	OK	16.2279	OK	19.6354	OK
YDR272W	GLO2	IV:1009009-1009834	825	18.2386	OK	15.5461	OK	15.8554	OK	23.4813	OK	21.4892	OK	18.9509	OK
YDR273W	DON1	IV:1010175-1011273	1098	3.16624	OK	4.68095	OK	2.94805	OK	2.89422	OK	4.7507	OK	4.85347	OK
YDR274C	YDR274C	IV:1011588-1011960	372	14.9473	OK	11.0813	OK	18.1598	OK	9.99966	OK	9.58268	OK	7.94574	OK
YDR275W	BSC2	IV:1012251-1012959	708	23.3024	OK	20.2683	OK	26.9368	OK	17.8384	OK	21.0468	OK	17.269	OK
YDR276C	PMP3	IV:1013475-1013643	168	1680.13	OK	1931.98	OK	6912.46	OK	2015.95	OK	3132.09	OK	3299.32	OK
YDR277C	MTH1	IV:1014400-1015702	1302	45.9335	OK	35.4212	OK	17.1937	OK	32.1486	OK	36.0225	OK	35.4721	OK
YDR278C	YDR278C	IV:1017000-1017318	318	0	OK	1.55683	OK	2.88804	OK	0	OK	3.92759	OK	3.21591	OK
YDR279W	RNH202	IV:1019367-1020420	1053	13.5231	OK	16.4634	OK	13.04	OK	19.5148	OK	17.0647	OK	15.2706	OK
YDR280W	RRP45	IV:1020746-1021664	918	28.4086	OK	27.4712	OK	18.9892	OK	30.5492	OK	27.4957	OK	28.8831	OK
YDR281C	PHM6	IV:1022006-1022321	315	15.8467	OK	8.72923	OK	5.10801	OK	17.5224	OK	12.9004	OK	12.6125	OK
YDR282C	YDR282C	IV:1023510-1024755	1245	4.91537	OK	5.7059	OK	3.96765	OK	5.75235	OK	5.03399	OK	5.86605	OK
YDR283C	GCN2	IV:1025069-1030049	4980	14.5528	OK	16.3888	OK	12.9615	OK	19.9508	OK	17.1413	OK	15.9485	OK
YDR284C	DPP1	IV:1030549-1031419	870	58.016	OK	39.9722	OK	96.3869	OK	43.1584	OK	38.7429	OK	37.9088	OK
YDR285W	ZIP1	IV:1032435-1035063	2628	1.3634	OK	1.65284	OK	1.32051	OK	2.00195	OK	1.77607	OK	1.1543	OK
YDR286C	YDR286C	IV:1035230-1035575	345	29.6659	OK	17.8626	OK	20.2311	OK	18.6761	OK	18.3853	OK	21.2219	OK
YDR287W	INM2	IV:1035994-1036873	879	13.0023	OK	14.9931	OK	10.5201	OK	13.8183	OK	16.4191	OK	12.6685	OK
YDR288W	NSE3	IV:1037194-1038106	912	23.3818	OK	19.9821	OK	14.481	OK	26.3097	OK	16.8756	OK	16.4872	OK
YDR289C	RTT103	IV:1038279-1039509	1230	6.52656	OK	7.1714	OK	4.55137	OK	10.8503	OK	8.12953	OK	9.16292	OK
YDR290W	YDR290W	IV:1039369-1039699	330	1.69856	OK	1.74127	OK	2.07197	OK	1.3766	OK	1.44762	OK	1.24986	OK
YDR291W	HRQ1	IV:1039727-1042961	3234	8.68367	OK	9.88265	OK	7.47959	OK	11.703	OK	12.7922	OK	11.4089	OK
YDR292C	SRP101	IV:1043145-1045011	1866	30.4498	OK	29.7261	OK	14.9209	OK	32.9896	OK	27.6817	OK	26.9116	OK
YDR293C	SSD1	IV:1045639-1049392	3753	26.1446	OK	25.4451	OK	35.9644	OK	36.0435	OK	29.5128	OK	25.652	OK
YDR294C	DPL1	IV:1050458-1052228	1770	16.9238	OK	14.3075	OK	22.6562	OK	18.3297	OK	22.7791	OK	18.1496	OK
YDR295C	HDA2	IV:1052622-1054647	2025	8.73482	OK	9.68367	OK	5.63231	OK	11.9753	OK	9.7076	OK	9.56101	OK
YDR296W	MHR1	IV:1055211-1055892	681	17.6828	OK	14.2658	OK	10.0065	OK	14.4952	OK	11.7681	OK	13.2493	OK
YDR297W	SUR2	IV:1056550-1057600	1050	167.303	OK	254.325	OK	309.882	OK	216.696	OK	276.839	OK	232.949	OK
YDR298C	ATP5	IV:1058175-1058814	639	1000.56	OK	566.975	OK	480.255	OK	428.995	OK	357.558	OK	307.762	OK
YDR299W	BFR2	IV:1059626-1061231	1605	32.3316	OK	41.7211	OK	10.7754	OK	41.8504	OK	35.7489	OK	36.3358	OK
YDR300C	PRO1	IV:1061504-1062791	1287	34.2931	OK	33.0921	OK	23.4312	OK	30.0357	OK	41.8176	OK	39.8312	OK
YDR301W	CFT1	IV:1063351-1067425	4074	13.2734	OK	12.5903	OK	13.0805	OK	14.4764	OK	15.3106	OK	13.731	OK
YDR302W	GPI11	IV:1067730-1068390	660	102.636	OK	93.1753	OK	62.4377	OK	82.43	OK	77.9313	OK	78.8771	OK
YDR303C	RSC3	IV:1068728-1071386	2658	28.1477	OK	23.4967	OK	21.0087	OK	24.9059	OK	23.5334	OK	20.6067	OK
YDR304C	CPR5	IV:1071879-1072557	678	122.497	OK	96.03	OK	115.952	OK	95.4771	OK	72.9768	OK	73.3068	OK
YDR305C	HNT2	IV:1072745-1073488	654	18.1386	OK	13.2171	OK	16.3736	OK	21.448	OK	11.6813	OK	14.1782	OK
YDR306C	YDR306C	IV:1073734-1075171	1437	8.98749	OK	8.45092	OK	12.9454	OK	11.1545	OK	11.4973	OK	10.3787	OK
YDR307W	YDR307W	IV:1075864-1077853	1989	17.589	OK	14.6106	OK	22.3779	OK	15.03	OK	11.4928	OK	11.4806	OK
YDR308C	SRB7	IV:1078026-1078449	423	42.5736	OK	29.8809	OK	25.5058	OK	26.5276	OK	21.4296	OK	20.4665	OK
YDR309C	GIC2	IV:1079047-1080199	1152	58.0835	OK	94.1854	OK	46.2633	OK	76.6359	OK	73.8966	OK	62.5731	OK
YDR310C	SUM1	IV:1081127-1084316	3189	15.3596	OK	17.2454	OK	10.2204	OK	14.553	OK	15.7148	OK	14.828	OK
YDR311W	TFB1	IV:1085064-1086993	1929	13.7062	OK	12.7169	OK	10.2687	OK	13.643	OK	11.2203	OK	9.73545	OK
YDR312W	SSF2	IV:1087580-1088942	1362	27.2248	OK	32.9567	OK	8.82005	OK	33.0301	OK	26.0065	OK	25.1808	OK
YDR313C	PIB1	IV:1089218-1090079	861	16.7386	OK	16.5676	OK	15.1841	OK	19.3675	OK	16.9503	OK	14.1717	OK
YDR314C	RAD34	IV:1090432-1092511	2079	8.33071	OK	9.82336	OK	8.00558	OK	11.4641	OK	10.4762	OK	10.3305	OK
YDR315C	IPK1	IV:1092740-1093586	846	6.83846	OK	6.45017	OK	7.75358	OK	13.7723	OK	8.09847	OK	6.86262	OK
YDR316W	OMS1	IV:1093762-1095178	1416	9.12843	OK	5.84875	OK	3.27718	OK	10.0066	OK	6.67501	OK	4.5652	OK
YDR316W-A	YDR316W-A	IV:1096063-1097386	1323	0	OK	0	OK	0	OK	0	OK	0	OK	0	OK
YDR316W-B	YDR316W-B	IV:1096063-1101332	5269	0	OK	0	OK	0	OK	0	OK	0	OK	0	OK
YDR317W	HIM1	IV:1102183-1103428	1245	10.1245	OK	11.0647	OK	10.1362	OK	12.9625	OK	10.2335	OK	9.32453	OK
YDR318W	MCM21	IV:1103757-1104947	1107	10.4389	OK	8.93425	OK	11.6147	OK	11.4369	OK	7.77972	OK	6.37624	OK
YDR319C	YDR319C	IV:1105002-1105827	825	35.6599	OK	38.2881	OK	57.3969	OK	30.2836	OK	34.0786	OK	30.778	OK
YDR320C	SWA2	IV:1106094-1108101	2007	9.85957	OK	9.0433	OK	7.17401	OK	10.0581	OK	8.37249	OK	7.77209	OK
YDR320C-A	DAD4	IV:1108279-1108498	219	170.406	OK	132.763	OK	148.851	OK	151.74	OK	102.724	OK	112.265	OK
YDR320W-B	YDR320W-B	IV:1108483-1108621	138	25.748	OK	51.3491	OK	58.6778	OK	56.1725	OK	36.6831	OK	33.0128	OK
YDR321W	ASP1	IV:1108701-1109847	1146	213.78	OK	205.079	OK	176.305	OK	161.634	OK	192.497	OK	185.523	OK
YDR322C-A	TIM11	IV:1112002-1112293	291	289.163	OK	180.49	OK	119.688	OK	175.499	OK	145.974	OK	136.309	OK
YDR322W	MRPL35	IV:1110588-1111692	1104	35.3139	OK	22.4208	OK	14.8872	OK	18.7846	OK	18.6323	OK	15.7355	OK
YDR323C	PEP7	IV:1112479-1114027	1548	8.99117	OK	8.1303	OK	8.23157	OK	8.59556	OK	6.79087	OK	5.84774	OK
YDR324C	UTP4	IV:1114432-1116763	2331	44.9828	OK	52.6806	OK	19.8432	OK	58.9769	OK	48.634	OK	53.3023	OK
YDR325W	YCG1	IV:1117125-1120233	3108	12.0974	OK	14.5369	OK	9.50246	OK	16.2781	OK	16.8171	OK	17.2655	OK
YDR326C	YSP2	IV:1120608-1124925	4317	42.0454	OK	38.1122	OK	29.8948	OK	43.3976	OK	38.394	OK	35.44	OK
YDR327W	YDR327W	IV:1125301-1125628	327	22.776	OK	29.4176	OK	42.868	OK	25.585	OK	43.6247	OK	46.1517	OK
YDR328C	SKP1	IV:1125433-1126018	585	41.4143	OK	33.7982	OK	27.755	OK	39.5272	OK	34.8641	OK	33.0993	OK
YDR329C	PEX3	IV:1126269-1127595	1326	8.1763	OK	6.28626	OK	9.14927	OK	10.2288	OK	7.77625	OK	6.61201	OK
YDR330W	UBX5	IV:1127871-1129374	1503	5.89532	OK	3.403	OK	6.60042	OK	5.93503	OK	4.11674	OK	4.20311	OK
YDR331W	GPI8	IV:1129587-1130823	1236	33.8389	OK	36.2621	OK	30.8006	OK	34.3483	OK	35.8644	OK	32.5952	OK
YDR332W	IRC3	IV:1131000-1133070	2070	7.03904	OK	7.76765	OK	4.55538	OK	8.85805	OK	8.31545	OK	8.60274	OK
YDR333C	YDR333C	IV:1133259-1135431	2172	16.2948	OK	19.9624	OK	15.7599	OK	21.3977	OK	23.5246	OK	24.0303	OK
YDR334W	SWR1	IV:1135931-1140476	4545	10.8294	OK	12.6195	OK	8.74042	OK	12.7182	OK	12.1008	OK	11.5457	OK
YDR335W	MSN5	IV:1141167-1144842	3675	19.9514	OK	16.5928	OK	14.703	OK	20.0874	OK	20.3602	OK	18.0685	OK
YDR336W	YDR336W	IV:1145091-1146036	945	9.30375	OK	12.4475	OK	8.1162	OK	12.8701	OK	9.79871	OK	9.91617	OK
YDR337W	MRPS28	IV:1146318-1147179	861	22.3559	OK	16.6443	OK	9.10734	OK	15.78	OK	11.1909	OK	12.6447	OK
YDR338C	YDR338C	IV:1147378-1149466	2088	7.68441	OK	11.3089	OK	10.1475	OK	12.0051	OK	13.245	OK	13.1294	OK
YDR339C	FCF1	IV:1149950-1150520	570	74.3781	OK	79.5067	OK	37.3732	OK	86.3444	OK	81.7904	OK	71.6925	OK
YDR340W	YDR340W	IV:1150880-1151183	303	187.929	OK	208.898	OK	164.823	OK	245.351	OK	189.577	OK	216.454	OK
YDR341C	YDR341C	IV:1151802-1153626	1824	151.416	OK	147.778	OK	114.113	OK	136.094	OK	159.965	OK	141.88	OK
YDR342C	HXT7	IV:1154215-1155928	1713	282.567	OK	173.157	OK	92.3341	OK	115.459	OK	139.797	OK	158.542	OK
YDR343C	HXT6	IV:1159607-1161320	1713	27.397	OK	3.9901	OK	131.031	OK	2.5047	OK	3.70557	OK	4.42774	OK
YDR344C	YDR344C	IV:1162005-1162449	444	5.04248	OK	7.12073	OK	2.17213	OK	7.6291	OK	6.25555	OK	5.31612	OK
YDR345C	HXT3	IV:1162956-1164660	1704	30.7621	OK	407.492	OK	25.382	OK	653.909	OK	579.462	OK	704.672	OK
YDR346C	SVF1	IV:1167213-1168659	1446	81.8683	OK	86.1048	OK	47.6697	OK	90.6142	OK	89.5168	OK	85.671	OK
YDR347W	MRP1	IV:1169177-1170143	966	51.2222	OK	37.4355	OK	21.7562	OK	33.745	OK	31.9319	OK	33.6693	OK
YDR348C	YDR348C	IV:1170325-1171825	1500	17.8381	OK	22.3055	OK	16.931	OK	20.8913	OK	21.8836	OK	23.1854	OK
YDR349C	YPS7	IV:1172385-1174176	1791	75.3573	OK	84.1458	OK	58.8334	OK	88.7663	OK	76.7468	OK	73.4923	OK
YDR350C	ATP22	IV:1176119-1178174	2055	15.4312	OK	15.5384	OK	14.7169	OK	23.1904	OK	21.0666	OK	17.5543	OK
YDR351W	SBE2	IV:1178665-1181260	2595	20.2164	OK	23.3865	OK	12.3867	OK	29.7585	OK	25.2929	OK	22.4305	OK
YDR352W	YDR352W	IV:1181800-1182754	954	37.056	OK	38.1487	OK	48.9241	OK	33.3425	OK	45.2013	OK	46.393	OK
YDR353W	TRR1	IV:1183298-1184258	960	150.923	OK	153.763	OK	113.695	OK	128.35	OK	153.85	OK	132.192	OK
YDR354C-A	YDR354C-A	IV:1185138-1185282	144	712.588	OK	608.903	OK	870.948	OK	445.482	OK	819.915	OK	803.934	OK
YDR354W	TRP4	IV:1184746-1185889	1143	86.711	OK	68.793	OK	86.7838	OK	72.1305	OK	79.6243	OK	68.4137	OK
YDR355C	YDR355C	IV:1186066-1186369	303	0	OK	0	OK	0	OK	0	OK	0	OK	0	OK
YDR356W	SPC110	IV:1186106-1188941	2835	9.61391	OK	11.2696	OK	6.71038	OK	11.3722	OK	7.5125	OK	6.24257	OK
YDR357C	CNL1	IV:1189198-1189567	369	94.4171	OK	108.729	OK	67.0626	OK	140.139	OK	74.5402	OK	74.8809	OK
YDR358W	GGA1	IV:1190058-1191732	1674	4.0433	OK	3.37514	OK	7.18588	OK	4.3583	OK	3.71207	OK	3.27444	OK
YDR359C	EAF1	IV:1191935-1194884	2949	11.6164	OK	10.693	OK	6.09902	OK	11.44	OK	8.07332	OK	7.42506	OK
YDR360W	OPI7	IV:1194597-1195032	435	13.9117	OK	15.6435	OK	9.52504	OK	11.2806	OK	14.112	OK	10.8805	OK
YDR361C	BCP1	IV:1195411-1196263	852	33.7252	OK	36.2074	OK	25.1494	OK	41.5047	OK	52.3193	OK	49.5711	OK
YDR362C	TFC6	IV:1196678-1198697	2019	9.32734	OK	9.99142	OK	7.80354	OK	10.3428	OK	9.80243	OK	9.3736	OK
YDR363W	ESC2	IV:1199182-1200553	1371	11.1511	OK	11.4032	OK	4.35226	OK	14.6203	OK	10.0043	OK	9.92929	OK
YDR363W-A	SEM1	IV:1202127-1202397	270	172.343	OK	159.099	OK	96.3168	OK	175.587	OK	125.954	OK	101.256	OK
YDR364C	CDC40	IV:1202842-1204210	1368	11.5508	OK	14.0822	OK	8.01937	OK	18.9448	OK	14.2894	OK	16.5323	OK
YDR365C	ESF1	IV:1204496-1206383	1887	53.2138	OK	63.1622	OK	21.3262	OK	62.4968	OK	50.8714	OK	53.3283	OK
YDR365W-A	YDR365W-A	IV:1206996-1208319	1323	0	OK	0	OK	0	OK	0	OK	0	OK	0	OK
YDR365W-B	YDR365W-B	IV:1206996-1212265	5269	0.105006	OK	0.0715567	OK	0.318266	OK	0.0844781	OK	0.421656	OK	0.309299	OK
YDR366C	YDR366C	IV:1212437-1212836	399	593.472	OK	607.994	OK	1261.39	OK	665.764	OK	845.58	OK	907.046	OK
YDR367W	KEI1	IV:1212847-1213614	666	57.0845	OK	54.1686	OK	73.1608	OK	52.9306	OK	80.8509	OK	77.6632	OK
YDR368W	YPR1	IV:1213903-1214842	939	25.7534	OK	31.0526	OK	36.6642	OK	35.6495	OK	31.8182	OK	30.1661	OK
YDR369C	XRS2	IV:1215015-1217580	2565	3.28861	OK	2.8016	OK	2.79595	OK	3.65742	OK	3.68282	OK	2.97071	OK
YDR370C	YDR370C	IV:1217781-1219110	1329	15.7241	OK	17.1502	OK	10.5447	OK	15.2151	OK	14.0508	OK	11.6719	OK
YDR371C-A	YDR371C-A	IV:1219508-1219613	105	238.903	OK	44.5675	OK	51.0016	OK	104.386	OK	81.5656	OK	46.6436	OK
YDR371W	CTS2	IV:1219412-1220948	1536	5.02178	OK	3.57904	OK	3.65012	OK	6.00701	OK	4.51339	OK	4.34033	OK
YDR372C	VPS74	IV:1221111-1222149	1038	73.1991	OK	70.8278	OK	49.375	OK	79.8138	OK	47.1186	OK	50.255	OK
YDR373W	FRQ1	IV:1222758-1223331	573	72.4757	OK	57.6486	OK	51.6505	OK	72.9885	OK	60.0555	OK	58.0361	OK
YDR374C	YDR374C	IV:1223473-1224394	921	0.545986	OK	1.04799	OK	0.238574	OK	2.29826	OK	3.17943	OK	0.982855	OK
YDR374W-A	YDR374W-A	IV:1224756-1225026	270	36.8109	OK	33.2768	OK	29.6617	OK	49.146	OK	33.6846	OK	29.2839	OK
YDR375C	BCS1	IV:1225165-1226536	1371	15.5429	OK	7.987	OK	9.39636	OK	10.0456	OK	8.33465	OK	8.90102	OK
YDR376W	ARH1	IV:1226821-1228303	1482	18.8722	OK	14.7818	OK	21.4751	OK	15.8331	OK	14.0858	OK	12.9184	OK
YDR377W	ATP17	IV:1228610-1228916	306	713.713	OK	422.123	OK	607.091	OK	344.498	OK	463.781	OK	430.237	OK
YDR378C	LSM6	IV:1229348-1229609	261	150.228	OK	157.097	OK	158.132	OK	158.261	OK	129.809	OK	135.719	OK
YDR379C-A	YDR379C-A	IV:1233277-1233517	240	47.6395	OK	45.1324	OK	42.1243	OK	39.0089	OK	35.0016	OK	18.9916	OK
YDR379W	RGA2	IV:1230166-1233196	3030	7.51339	OK	7.26215	OK	5.9341	OK	9.05766	OK	6.9478	OK	6.9128	OK
YDR380W	ARO10	IV:1234217-1236125	1908	7.38909	OK	8.01512	OK	10.9649	OK	6.32897	OK	4.54746	OK	4.27827	OK
YDR381C-A	YDR381C-A	IV:1238311-1238850	345	41.5899	OK	32.9492	OK	16.3283	OK	34.5059	OK	27.1117	OK	25.4167	OK
YDR381W	YRA1	IV:1236557-1238004	681	175.542	OK	158.207	OK	162.629	OK	148.153	OK	189.274	OK	156.35	OK
YDR382W	RPP2B	IV:1239491-1239824	333	5234.59	OK	3995.42	OK	4389.22	OK	3472.53	OK	4754.07	OK	4146.85	OK
YDR383C	NKP1	IV:1239959-1240676	717	9.85797	OK	9.47741	OK	9.6628	OK	12.865	OK	11.1127	OK	10.4159	OK
YDR384C	ATO3	IV:1241203-1242031	828	134.051	OK	115.611	OK	88.7697	OK	130.475	OK	122.945	OK	127.823	OK
YDR385W	EFT2	IV:1243229-1245758	2529	231.947	OK	157.617	OK	219.94	OK	138.142	OK	194.006	OK	170.49	OK
YDR386W	MUS81	IV:1246083-1247982	1899	2.69148	OK	2.99477	OK	3.49998	OK	3.94236	OK	3.20921	OK	2.87277	OK
YDR387C	YDR387C	IV:1248153-1249821	1668	22.6023	OK	23.1385	OK	34.0193	OK	29.9783	OK	31.531	OK	33.805	OK
YDR388W	RVS167	IV:1250185-1251634	1449	31.4136	OK	22.5895	OK	28.606	OK	30.3464	OK	20.831	OK	19.0142	OK
YDR389W	SAC7	IV:1252536-1254501	1965	27.4022	OK	28.7954	OK	17.5951	OK	28.6621	OK	23.0279	OK	21.0254	OK
YDR390C	UBA2	IV:1254936-1256847	1911	20.0551	OK	14.8502	OK	12.6875	OK	18.7144	OK	17.4396	OK	16.7436	OK
YDR391C	YDR391C	IV:1257357-1258056	699	13.9067	OK	14.2282	OK	11.177	OK	17.227	OK	15.0654	OK	11.8806	OK
YDR392W	SPT3	IV:1258695-1259709	1014	6.99716	OK	6.77586	OK	3.74098	OK	7.23453	OK	6.84546	OK	6.02271	OK
YDR393W	SHE9	IV:1259900-1261271	1371	11.9437	OK	13.2262	OK	8.81558	OK	11.8126	OK	11.0879	OK	10.8593	OK
YDR394W	RPT3	IV:1261680-1262967	1287	35.0755	OK	30.6017	OK	29.934	OK	37.1998	OK	35.4553	OK	29.7563	OK
YDR395W	SXM1	IV:1263323-1266158	2835	79.9927	OK	91.8265	OK	43.5919	OK	95.3628	OK	94.8162	OK	87.5591	OK
YDR396W	YDR396W	IV:1266294-1266795	501	14.7065	OK	11.1337	OK	7.15157	OK	13.7776	OK	9.03141	OK	14.0303	OK
YDR397C	NCB2	IV:1266365-1266898	441	64.9883	OK	37.8525	OK	37.4364	OK	61.1893	OK	59.3191	OK	57.9798	OK
YDR398W	UTP5	IV:1267470-1269402	1932	52.3389	OK	70.8522	OK	24.9574	OK	66.8964	OK	73.436	OK	74.2422	OK
YDR399W	HPT1	IV:1270067-1270733	666	774.307	OK	672.2	OK	346.752	OK	569.624	OK	602.519	OK	514.478	OK
YDR400W	URH1	IV:1271062-1272085	1023	33.8515	OK	32.1392	OK	28.0771	OK	27.7239	OK	26.7331	OK	24.4316	OK
YDR401W	YDR401W	IV:1272222-1272786	564	0	OK	0	OK	0.717139	OK	0.205322	OK	0	OK	0	OK
YDR402C	DIT2	IV:1272233-1273703	1470	2.06377	OK	2.60834	OK	2.41531	OK	3.13135	OK	3.74585	OK	3.34345	OK
YDR403W	DIT1	IV:1274601-1276212	1611	4.11842	OK	6.12493	OK	3.68978	OK	6.55804	OK	5.4925	OK	4.41915	OK
YDR404C	RPB7	IV:1276653-1277169	516	124.627	OK	112.902	OK	143.289	OK	122.745	OK	108.499	OK	96.3901	OK
YDR405W	MRP20	IV:1277645-1278437	792	8.88315	OK	8.61476	OK	4.58619	OK	10.7274	OK	9.3123	OK	7.44088	OK
YDR406W	PDR15	IV:1279209-1283799	4590	5.01705	OK	6.99217	OK	10.3491	OK	7.67874	OK	9.24778	OK	8.02552	OK
YDR406W-A	YDR406W-A	IV:1283798-1284044	246	9.53678	OK	14.5974	OK	23.796	OK	32.6932	OK	11.6314	OK	12.9206	OK
YDR407C	TRS120	IV:1284068-1287938	3870	14.2714	OK	13.1291	OK	15.1328	OK	14.311	OK	12.7578	OK	10.6662	OK
YDR408C	ADE8	IV:1288214-1288859	645	78.6143	OK	69.1455	OK	65.4645	OK	57.9546	OK	63.9448	OK	68.6034	OK
YDR409W	SIZ1	IV:1289405-1292120	2715	11.0004	OK	11.696	OK	7.37792	OK	11.1436	OK	11.7908	OK	11.6295	OK
YDR410C	STE14	IV:1292371-1293091	720	56.3589	OK	79.5175	OK	99.3037	OK	79.3259	OK	74.6883	OK	89.1954	OK
YDR411C	DFM1	IV:1293368-1294394	1026	33.0899	OK	24.4584	OK	85.1828	OK	29.3536	OK	28.0566	OK	26.7754	OK
YDR412W	RRP17	IV:1294692-1295400	708	3.80795	OK	6.35626	OK	2.91472	OK	7.69783	OK	7.03066	OK	6.70446	OK
YDR413C	YDR413C	IV:1294835-1295411	576	37.1127	OK	51.316	OK	20.5888	OK	60.9631	OK	42.205	OK	60.373	OK
YDR414C	ERD1	IV:1295597-1296686	1089	30.0149	OK	35.0615	OK	33.2353	OK	27.7871	OK	24.8564	OK	29.0383	OK
YDR415C	YDR415C	IV:1297036-1298161	1125	13.5514	OK	15.0251	OK	15.3435	OK	14.2556	OK	14.308	OK	12.5247	OK
YDR416W	SYF1	IV:1298431-1301011	2580	12.8602	OK	18.0597	OK	10.1851	OK	17.7369	OK	16.7387	OK	16.2738	OK
YDR417C	YDR417C	IV:1301554-1301926	372	1.84428	OK	0.647841	OK	7.01307	OK	1.37091	OK	1.33907	OK	2.74366	OK
YDR418W	RPL12B	IV:1301615-1302113	498	2343.3	OK	1693.24	OK	1251.06	OK	1551.6	OK	1848.18	OK	1508.82	OK
YDR419W	RAD30	IV:1303173-1305072	1899	7.16736	OK	7.83302	OK	4.29942	OK	9.42288	OK	7.5498	OK	6.67787	OK
YDR420W	HKR1	IV:1306266-1311675	5409	14.0494	OK	21.1505	OK	10.8496	OK	25.1527	OK	21.1093	OK	20.2518	OK
YDR421W	ARO80	IV:1312039-1314892	2853	3.70805	OK	6.23458	OK	3.55472	OK	7.531	OK	7.92407	OK	6.09332	OK
YDR422C	SIP1	IV:1315325-1317773	2448	16.7787	OK	18.6076	OK	16.1899	OK	19.5253	OK	21.551	OK	20.3488	OK
YDR423C	CAD1	IV:1318045-1319275	1230	8.67355	OK	8.07545	OK	7.73774	OK	7.47642	OK	7.75509	OK	7.10211	OK
YDR424C	DYN2	IV:1319386-1319841	279	137.714	OK	122.716	OK	92.5549	OK	152.188	OK	87.8187	OK	68.2024	OK
YDR425W	SNX41	IV:1320063-1321941	1878	4.43565	OK	3.45994	OK	5.86819	OK	4.44354	OK	3.81364	OK	3.64142	OK
YDR426C	YDR426C	IV:1321628-1322006	378	15.6969	OK	7.45361	OK	17.8806	OK	20.0083	OK	13.9836	OK	9.73332	OK
YDR427W	RPN9	IV:1322204-1323386	1182	66.5537	OK	57.7217	OK	53.3054	OK	61.6538	OK	55.1515	OK	52.0187	OK
YDR428C	BNA7	IV:1323453-1324239	786	18.9316	OK	17.653	OK	18.2797	OK	14.7538	OK	22.1623	OK	17.425	OK
YDR429C	TIF35	IV:1324476-1325301	825	109.992	OK	104.2	OK	50.8749	OK	97.9933	OK	103.11	OK	101.684	OK
YDR430C	CYM1	IV:1325500-1328470	2970	14.7766	OK	9.7061	OK	7.49417	OK	10.4748	OK	9.25513	OK	10.2049	OK
YDR431W	YDR431W	IV:1328389-1328701	312	0	OK	0.497475	OK	0.914375	OK	0	OK	1.37388	OK	0	OK
YDR432W	NPL3	IV:1328782-1330027	1245	91.3869	OK	86.5031	OK	59.187	OK	78.9049	OK	87.5602	OK	86.6984	OK
YDR433W	YDR433W	IV:1329599-1330040	441	28.512	OK	27.5847	OK	25.6208	OK	22.9869	OK	27.9342	OK	26.8742	OK
YDR434W	GPI17	IV:1331236-1332841	1605	34.4081	OK	37.0652	OK	35.0854	OK	36.7844	OK	35.9799	OK	37.4158	OK
YDR435C	PPM1	IV:1332982-1333969	987	15.1039	OK	7.81467	OK	12.9054	OK	8.4948	OK	8.44566	OK	6.6391	OK
YDR436W	PPZ2	IV:1334820-1336953	2133	6.21451	OK	4.92188	OK	6.32605	OK	6.91121	OK	6.4554	OK	5.02162	OK
YDR437W	GPI19	IV:1337351-1337774	423	12.1424	OK	15.0352	OK	14.0852	OK	18.8338	OK	14.5336	OK	17.702	OK
YDR438W	THI74	IV:1338273-1339386	1113	14.3926	OK	19.4039	OK	15.6587	OK	22.5702	OK	22.3344	OK	20.5286	OK
YDR439W	LRS4	IV:1339675-1340719	1044	2.88607	OK	3.59163	OK	1.5573	OK	4.59453	OK	5.29557	OK	2.59686	OK
YDR440W	DOT1	IV:1342492-1344241	1749	6.5326	OK	6.93566	OK	5.5924	OK	7.68106	OK	7.05424	OK	7.12729	OK
YDR441C	APT2	IV:1344516-1345062	546	265.965	OK	443.58	OK	194.788	OK	436.471	OK	351.376	OK	343.174	OK
YDR442W	YDR442W	IV:1345646-1346039	393	0.966686	OK	1.78738	OK	2.15911	OK	3.78293	OK	1.11771	OK	2.4434	OK
YDR443C	SSN2	IV:1345675-1349938	4263	6.48629	OK	6.70262	OK	5.25926	OK	7.88578	OK	6.78272	OK	6.0265	OK
YDR444W	YDR444W	IV:1350289-1352353	2064	9.53515	OK	8.91775	OK	7.78294	OK	8.93469	OK	8.74285	OK	8.38565	OK
YDR445C	YDR445C	IV:1352181-1352589	408	12.3149	OK	19.1616	OK	14.9502	OK	11.7784	OK	12.5587	OK	11.241	OK
YDR446W	ECM11	IV:1353724-1354633	909	0.187268	OK	0.350873	OK	0	OK	0.806583	OK	0.692729	OK	0.350446	OK
YDR447C	RPS17B	IV:1354828-1355553	411	933.054	OK	738.189	OK	595.962	OK	748.316	OK	886.602	OK	818.321	OK
YDR448W	ADA2	IV:1356064-1357369	1305	9.697	OK	9.65872	OK	7.70856	OK	11.6438	OK	11.4527	OK	10.1307	OK
YDR449C	UTP6	IV:1357579-1358902	1323	30.6297	OK	40.7132	OK	15.8476	OK	43.3458	OK	41.0291	OK	41.4504	OK
YDR450W	RPS18A	IV:1359922-1360798	441	2030.35	OK	1384.35	OK	1387.57	OK	1267.31	OK	1797.92	OK	1583.27	OK
YDR451C	YHP1	IV:1361119-1362181	1062	22.2194	OK	16.2465	OK	20.3462	OK	12.0834	OK	8.43891	OK	8.8715	OK
YDR452W	PPN1	IV:1362877-1364902	2025	22.0534	OK	20.325	OK	28.4623	OK	24.3412	OK	19.6076	OK	21.5283	OK
YDR453C	TSA2	IV:1365071-1365662	591	14.1603	OK	31.1203	OK	17.977	OK	30.9607	OK	24.0313	OK	24.7939	OK
YDR454C	GUK1	IV:1366263-1366827	564	233.308	OK	191.801	OK	145.96	OK	173.682	OK	170.803	OK	174.749	OK
YDR455C	YDR455C	IV:1367372-1367681	309	5.36487	OK	11.4326	OK	1.25386	OK	9.30961	OK	6.00732	OK	9.31299	OK
YDR456W	NHX1	IV:1367484-1369386	1902	53.0953	OK	53.9579	OK	97.5375	OK	67.1996	OK	63.8798	OK	69.1502	OK
YDR457W	TOM1	IV:1369789-1379596	9807	37.0193	OK	37.2941	OK	23.5359	OK	40.6177	OK	37.1877	OK	34.2398	OK
YDR458C	HEH2	IV:1380054-1382046	1992	16.501	OK	17.9305	OK	10.8933	OK	22.0927	OK	16.4848	OK	15.5916	OK
YDR459C	PFA5	IV:1382318-1383443	1125	25.0584	OK	40.2085	OK	36.8698	OK	41.3571	OK	45.3658	OK	39.7387	OK
YDR460W	TFB3	IV:1383810-1384776	966	8.9402	OK	13.8169	OK	6.22189	OK	13.0167	OK	11.037	OK	8.86294	OK
YDR461C-A	YDR461C-A	IV:1385523-1385766	243	33.3439	OK	24.3521	OK	15.2236	OK	57.7291	OK	44.2602	OK	17.7967	OK
YDR461W	MFA1	IV:1385175-1385286	111	801.222	OK	389.652	OK	85.2802	OK	625.058	OK	339.121	OK	129.238	OK
YDR462W	MRPL28	IV:1386072-1386516	444	18.8307	OK	12.5224	OK	9.31235	OK	14.5788	OK	12.7641	OK	9.14917	OK
YDR463W	STP1	IV:1386815-1388375	1560	28.4333	OK	35.0669	OK	17.7282	OK	37.7187	OK	34.6137	OK	33.9771	OK
YDR464C-A	YDR464C-A	IV:1392491-1392680	189	20.7818	OK	63.1112	OK	35.9474	OK	65.4972	OK	54.7281	OK	53.9618	OK
YDR464W	SPP41	IV:1388871-1393179	4308	9.60518	OK	16.4081	OK	4.96566	OK	17.3952	OK	16.5218	OK	14.8974	OK
YDR465C	RMT2	IV:1393335-1394574	1239	37.3979	OK	54.3958	OK	17.319	OK	54.3313	OK	53.3967	OK	53.006	OK
YDR466W	PKH3	IV:1395120-1397817	2697	7.72883	OK	7.84033	OK	6.52049	OK	8.51052	OK	9.86146	OK	8.79525	OK
YDR467C	YDR467C	IV:1397582-1397909	327	41.1619	OK	43.8146	OK	42.8532	OK	59.3361	OK	52.5875	OK	46.4762	OK
YDR468C	TLG1	IV:1398025-1398700	675	29.4115	OK	27.5237	OK	11.4576	OK	32.1646	OK	22.5173	OK	18.3732	OK
YDR469W	SDC1	IV:1399014-1399542	528	41.7695	OK	45.9016	OK	18.9233	OK	44.0877	OK	32.1277	OK	31.5793	OK
YDR470C	UGO1	IV:1399705-1401214	1509	9.8762	OK	7.62412	OK	9.19041	OK	10.1392	OK	8.05433	OK	7.87168	OK
YDR471W	RPL27B	IV:1401769-1402564	411	1531.53	OK	1180.81	OK	1095.34	OK	1052.36	OK	1390.72	OK	1186.49	OK
YDR472W	TRS31	IV:1403321-1404173	852	23.8571	OK	25.4218	OK	17.8022	OK	22.1518	OK	22.4638	OK	21.0925	OK
YDR473C	PRP3	IV:1404444-1405854	1410	6.65663	OK	9.26343	OK	2.61447	OK	9.56133	OK	7.17436	OK	6.29303	OK
YDR475C	JIP4	IV:1407463-1410094	2631	5.97193	OK	6.72904	OK	6.12533	OK	6.30185	OK	6.05803	OK	6.32101	OK
YDR476C	YDR476C	IV:1410452-1411127	675	50.3281	OK	61.3136	OK	75.2678	OK	56.718	OK	56.938	OK	51.7553	OK
YDR477W	SNF1	IV:1412372-1414274	1902	16.6744	OK	15.4417	OK	15.2352	OK	17.5611	OK	18.6663	OK	17.1837	OK
YDR478W	SNM1	IV:1414574-1415171	597	10.8182	OK	12.4876	OK	5.33666	OK	12.4844	OK	11.1033	OK	13.7565	OK
YDR479C	PEX29	IV:1415209-1416874	1665	10.8231	OK	11.9118	OK	14.5703	OK	14.8599	OK	14.9596	OK	12.4909	OK
YDR480W	DIG2	IV:1417398-1418370	972	3.75585	OK	4.35964	OK	4.2608	OK	5.88005	OK	4.9751	OK	3.72683	OK
YDR481C	PHO8	IV:1418549-1420250	1701	28.8297	OK	30.5615	OK	42.1664	OK	32.027	OK	42.1342	OK	36.5166	OK
YDR482C	CWC21	IV:1420430-1420838	408	16.6351	OK	20.7038	OK	6.70403	OK	32.4964	OK	18.4088	OK	22.1076	OK
YDR483W	KRE2	IV:1421156-1422485	1329	201.275	OK	236.448	OK	137.555	OK	261.447	OK	251.314	OK	233.696	OK
YDR484W	VPS52	IV:1422762-1424688	1926	7.02042	OK	6.56325	OK	7.47815	OK	9.5681	OK	7.71833	OK	6.89658	OK
YDR485C	VPS72	IV:1424819-1427207	2388	7.95526	OK	10.3649	OK	4.417	OK	12.5707	OK	8.56856	OK	8.50587	OK
YDR486C	VPS60	IV:1427430-1428120	690	28.2805	OK	33.5577	OK	20.3419	OK	36.8127	OK	28.5185	OK	23.7627	OK
YDR487C	RIB3	IV:1428353-1428980	627	145.268	OK	107.245	OK	137.719	OK	90.5602	OK	104.074	OK	94.4897	OK
YDR488C	PAC11	IV:1429187-1430789	1602	2.6491	OK	3.83014	OK	2.889	OK	4.02659	OK	4.84632	OK	4.48286	OK
YDR489W	SLD5	IV:1431011-1431896	885	17.7767	OK	28.5586	OK	19.1593	OK	36.9135	OK	35.1686	OK	35.2962	OK
YDR490C	PKH1	IV:1431967-1434268	2301	6.25475	OK	8.13759	OK	8.89663	OK	8.72636	OK	7.76927	OK	8.04684	OK
YDR491C	YDR491C	IV:1434499-1434991	492	24.6015	OK	35.3066	OK	43.5633	OK	38.6659	OK	34.1168	OK	40.1794	OK
YDR492W	IZH1	IV:1434923-1435874	951	106.489	OK	134.389	OK	144.957	OK	162.369	OK	115.153	OK	121.879	OK
YDR493W	MZM1	IV:1436216-1436588	372	29.8572	OK	24.3568	OK	20.8089	OK	23.4019	OK	24.7957	OK	26.1471	OK
YDR494W	RSM28	IV:1436929-1438015	1086	15.8863	OK	12.388	OK	7.61835	OK	13.2442	OK	9.14983	OK	10.8544	OK
YDR495C	VPS3	IV:1438114-1441150	3036	7.34405	OK	7.93238	OK	7.18607	OK	8.71824	OK	7.61053	OK	7.513	OK
YDR496C	PUF6	IV:1441432-1443403	1971	75.8638	OK	99.5839	OK	34.1235	OK	102.824	OK	98.6648	OK	99.7953	OK
YDR497C	ITR1	IV:1443712-1445467	1755	1041.53	OK	713.137	OK	1713.53	OK	463.68	OK	665.089	OK	536.15	OK
YDR498C	SEC20	IV:1445842-1446994	1152	22.8449	OK	20.4044	OK	25.1644	OK	15.452	OK	17.6354	OK	15.1174	OK
YDR499W	LCD1	IV:1447829-1450073	2244	5.8261	OK	6.39263	OK	5.86991	OK	9.98415	OK	8.73249	OK	7.71017	OK
YDR500C	RPL37B	IV:1450197-1450853	267	2167.45	OK	1732.19	OK	1772.28	OK	1459.09	OK	1671.36	OK	1610.79	OK
YDR501W	PLM2	IV:1451352-1452918	1566	5.09226	OK	8.58993	OK	6.1103	OK	6.47531	OK	9.28856	OK	7.5498	OK
YDR502C	SAM2	IV:1453309-1454464	1155	697.378	OK	610.11	OK	806.686	OK	571.355	OK	881.319	OK	671.002	OK
YDR503C	LPP1	IV:1455041-1455866	825	10.9715	OK	10.3456	OK	20.2578	OK	12.5602	OK	12.4968	OK	10.7617	OK
YDR504C	SPG3	IV:1456310-1456694	384	54.3048	OK	52.5497	OK	46.7402	OK	61.4051	OK	39.688	OK	37.6923	OK
YDR505C	PSP1	IV:1456694-1459220	2526	17.6765	OK	18.3978	OK	18.7476	OK	18.8808	OK	16.6179	OK	17.019	OK
YDR506C	YDR506C	IV:1459727-1461554	1827	9.86306	OK	10.2242	OK	10.0124	OK	7.67696	OK	9.71816	OK	6.57749	OK
YDR507C	GIN4	IV:1462357-1465786	3429	19.6919	OK	26.3705	OK	16.8037	OK	21.5768	OK	19.9826	OK	15.9984	OK
YDR508C	GNP1	IV:1466452-1468444	1992	5.49898	OK	34.6279	OK	7.29416	OK	53.2776	OK	81.3498	OK	101.89	OK
YDR509W	YDR509W	IV:1468225-1468573	348	6.49513	OK	17.3776	OK	4.03552	OK	47.8288	OK	63.0591	OK	75.2283	OK
YDR510C-A	YDR510C-A	IV:1469694-1469811	117	3332.75	OK	2743.93	OK	2380.46	OK	3921.41	OK	3085.82	OK	2468.46	OK
YDR510W	SMT3	IV:1469399-1469705	306	328.52	OK	300.184	OK	176.962	OK	294.424	OK	234.089	OK	171.318	OK
YDR511W	ACN9	IV:1470016-1470418	402	21.6685	OK	16.4553	OK	21.3901	OK	17.9037	OK	25.9324	OK	27.1463	OK
YDR512C	EMI1	IV:1470499-1471063	564	7.9375	OK	8.06478	OK	10.7501	OK	11.6764	OK	6.85114	OK	7.91695	OK
YDR513W	GRX2	IV:1471016-1471448	432	62.3347	OK	64.2063	OK	186.589	OK	91.4387	OK	94.1872	OK	61.3819	OK
YDR514C	YDR514C	IV:1471547-1472999	1452	9.8163	OK	9.74756	OK	4.27843	OK	10.6733	OK	13.5802	OK	12.0486	OK
YDR515W	SLF1	IV:1473428-1474772	1344	11.897	OK	9.1602	OK	5.23412	OK	12.4604	OK	9.06933	OK	7.68391	OK
YDR516C	EMI2	IV:1474973-1476476	1503	27.292	OK	10.8683	OK	63.7711	OK	10.2715	OK	9.10077	OK	7.51183	OK
YDR517W	GRH1	IV:1477238-1478357	1119	41.0513	OK	28.6383	OK	43.624	OK	23.2979	OK	27.1052	OK	23.4042	OK
YDR518W	EUG1	IV:1478607-1480161	1554	17.4798	OK	21.0085	OK	31.5778	OK	20.8666	OK	23.0538	OK	18.6921	OK
YDR519W	FPR2	IV:1480424-1480832	408	115.484	OK	112.441	OK	150.785	OK	108.398	OK	113.544	OK	96.3788	OK
YDR520C	URC2	IV:1481084-1483403	2319	9.01896	OK	9.2901	OK	5.10505	OK	10.0499	OK	9.05579	OK	9.60617	OK
YDR521W	YDR521W	IV:1483140-1483476	336	12.5646	OK	11.8393	OK	11.4638	OK	11.2979	OK	6.37681	OK	9.85114	OK
YDR522C	SPS2	IV:1483794-1485303	1509	4.59606	OK	5.47116	OK	3.00663	OK	4.42992	OK	3.86358	OK	3.42333	OK
YDR523C	SPS1	IV:1485565-1487038	1473	1.7708	OK	2.17678	OK	1.85673	OK	3.56241	OK	3.06759	OK	3.12721	OK
YDR524C	AGE1	IV:1487541-1488990	1449	43.5224	OK	44.2761	OK	26.1386	OK	39.4587	OK	33.2481	OK	29.6045	OK
YDR524C-A	YDR524C-A	IV:1489870-1489990	120	0	OK	0	OK	26.8692	OK	35.8011	OK	0	OK	0	OK
YDR524C-B	YDR524C-B	IV:1489597-1489798	201	41821.8	OK	43202.3	OK	42985.4	OK	29174.5	OK	40570.7	OK	33695.9	OK
YDR524W-C	YDR524W-C	IV:1489402-1489492	90	115807	OK	126391	OK	131888	OK	102075	OK	100916	OK	94178.2	OK
YDR525W	API2	IV:1489904-1490234	330	0.565904	OK	2.17275	OK	2.06248	OK	2.41452	OK	1.38526	OK	3.01989	OK
YDR525W-A	SNA2	IV:1490595-1490835	240	183.598	OK	323.042	OK	953.562	OK	394.183	OK	433.456	OK	522.49	OK
YDR526C	YDR526C	IV:1491074-1491545	471	0	OK	0	OK	0.365904	OK	0.283461	OK	0	OK	0	OK
YDR527W	RBA50	IV:1491093-1492413	1320	32.307	OK	48.5455	OK	11.0093	OK	51.8119	OK	38.0459	OK	40.3024	OK
YDR528W	HLR1	IV:1494585-1495857	1272	5.88078	OK	14.6081	OK	9.11226	OK	10.4697	OK	11.6636	OK	11.1829	OK
YDR529C	QCR7	IV:1496164-1496548	384	831.413	OK	408.964	OK	505.966	OK	305.486	OK	287.761	OK	296.705	OK
YDR530C	APA2	IV:1496790-1497768	978	26.9941	OK	24.5496	OK	26.8823	OK	18.3855	OK	19.4782	OK	17.1605	OK
YDR531W	CAB1	IV:1498231-1499335	1104	28.3563	OK	23.4952	OK	27.5298	OK	25.0117	OK	27.2539	OK	24.7423	OK
YDR532C	KRE28	IV:1499395-1500553	1158	6.84552	OK	8.37653	OK	5.7299	OK	8.85336	OK	5.21454	OK	5.87441	OK
YDR533C	HSP31	IV:1501446-1502160	714	13.942	OK	56.7126	OK	39.4944	OK	57.4917	OK	55.8201	OK	52.9489	OK
YDR534C	FIT1	IV:1503313-1504900	1587	6.07378	OK	7.17046	OK	9.03978	OK	4.88867	OK	4.63713	OK	4.15058	OK
YDR535C	YDR535C	IV:1506605-1507362	501	6.08634	OK	5.8841	OK	8.15981	OK	6.4644	OK	6.39732	OK	4.92873	OK
YDR536W	STL1	IV:1508004-1509714	1710	9.73091	OK	13.4663	OK	21.9163	OK	11.4429	OK	28.869	OK	8.74796	OK
YDR537C	YDR537C	IV:1510855-1511461	606	0.972401	OK	1.38312	OK	0.976381	OK	0.539081	OK	2.15576	OK	1.45027	OK
YDR538W	PAD1	IV:1510901-1511630	729	17.1916	OK	17.8807	OK	25.5283	OK	19.9072	OK	24.0908	OK	19.6014	OK
YDR539W	FDC1	IV:1512093-1513605	1512	16.819	OK	14.2913	OK	18.5247	OK	11.376	OK	13.6172	OK	10.6686	OK
YDR540C	IRC4	IV:1517135-1517675	540	7.76301	OK	6.99495	OK	3.99797	OK	3.40589	OK	6.0752	OK	5.59877	OK
YDR541C	YDR541C	IV:1519663-1520698	1035	12.9039	OK	16.1712	OK	14.2912	OK	14.9007	OK	15.4754	OK	12.9572	OK
YDR542W	PAU10	IV:1523248-1523611	363	0	OK	0	OK	0	OK	0	OK	0	OK	0	OK
YDR543C	YDR543C	IV:1524633-1524933	300	0.72717	OK	0.70939	OK	0	OK	2.53759	OK	0	OK	0	OK
YDR544C	YDR544C	IV:1525094-1525523	429	0.415676	OK	1.16675	OK	0.715884	OK	0.228519	OK	1.11862	OK	1.20859	OK
YDR545C-A	YDR545C-A	IV:1530862-1531342	480	0	OK	0	OK	0	OK	0	OK	0	OK	0	OK
YDR545W	YRF1-1	IV:1526320-1531711	5391	0	OK	0	OK	0	OK	0	OK	0	OK	0	OK
YEL001C	IRC22	V:150300-150978	678	145.036	OK	132.729	OK	96.9473	OK	117.379	OK	83.4774	OK	82.0866	OK
YEL002C	WBP1	V:148721-150014	1293	127.22	OK	116.292	OK	119.007	OK	128.776	OK	97.942	OK	93.72	OK
YEL003W	GIM4	V:148175-148599	336	150.383	OK	132.349	OK	44.4862	OK	124.004	OK	80.8119	OK	83.4431	OK
YEL004W	YEA4	V:146950-147979	1029	18.232	OK	14.5552	OK	23.9737	OK	18.5776	OK	15.3525	OK	17.9922	OK
YEL005C	VAB2	V:145906-146755	849	7.28723	OK	5.5966	OK	5.86385	OK	7.93986	OK	6.51827	OK	6.5571	OK
YEL006W	YEA6	V:144326-145334	1008	40.2535	OK	34.7197	OK	37.5349	OK	42.8596	OK	42.325	OK	41.5982	OK
YEL007W	MIT1	V:141891-143892	2001	25.4187	OK	24.5033	OK	45.0185	OK	22.6531	OK	22.7272	OK	19.6548	OK
YEL008C-A	YEL008C-A	V:140725-140818	93	56.8015	OK	50.4747	OK	59.1033	OK	63.0284	OK	48.5818	OK	55.8091	OK
YEL008W	YEL008W	V:140511-140892	381	6.23059	OK	10.502	OK	4.3199	OK	10.7498	OK	7.38163	OK	6.98859	OK
YEL009C	GCN4	V:138917-139763	846	1625.66	OK	1476.11	OK	1361.26	OK	1527.2	OK	1587.65	OK	1324.85	OK
YEL009C-A	YEL009C-A	V:136370-136778	408	2.18918	OK	4.99613	OK	1.18341	OK	3.23401	OK	3.16618	OK	1.8805	OK
YEL010W	YEL010W	V:136278-136629	351	0	OK	0.999744	OK	0.522677	OK	0.5952	OK	1.79594	OK	0	OK
YEL011W	GLC3	V:133119-135234	2115	9.86082	OK	7.993	OK	119.038	OK	11.3894	OK	11.5489	OK	9.44999	OK
YEL012W	UBC8	V:131771-132551	657	11.4213	OK	5.87951	OK	17.6011	OK	12.0826	OK	9.13211	OK	6.94643	OK
YEL013W	VAC8	V:128824-130561	1737	74.3185	OK	49.418	OK	90.736	OK	59.5562	OK	51.9108	OK	48.1887	OK
YEL014C	YEL014C	V:128302-128608	306	19.6692	OK	24.7449	OK	41.9099	OK	32.2017	OK	32.7226	OK	38.7337	OK
YEL015W	EDC3	V:126628-128284	1656	21.0642	OK	20.3901	OK	12.098	OK	20.5409	OK	20.5969	OK	19.0492	OK
YEL016C	NPP2	V:124736-126218	1482	11.401	OK	12.9946	OK	9.80952	OK	12.0456	OK	12.7185	OK	12.3628	OK
YEL017C-A	PMP2	V:122797-122929	132	1664.63	OK	1326.12	OK	2548.33	OK	1502.91	OK	2546.03	OK	2429.45	OK
YEL017W	GTT3	V:123656-124670	1014	36.4741	OK	27.2228	OK	43.3929	OK	23.7145	OK	19.5491	OK	17.0277	OK
YEL018C-A	YEL018C-A	V:121454-121988	534	0	OK	0	OK	0	OK	0	OK	0	OK	0	OK
YEL018W	EAF5	V:121470-122310	840	6.19725	OK	7.23193	OK	3.34234	OK	11.2355	OK	9.18925	OK	7.54663	OK
YEL019C	MMS21	V:120497-121301	804	4.3591	OK	6.22644	OK	1.87503	OK	8.7474	OK	9.37054	OK	8.33977	OK
YEL020C	YEL020C	V:118616-120299	1683	5.06725	OK	6.2153	OK	5.97419	OK	8.44937	OK	9.96705	OK	10.1324	OK
YEL020C-B	YEL020C-B	V:117182-117380	198	2.97781	OK	5.94778	OK	21.0087	OK	10.7018	OK	2.75344	OK	23.4258	OK
YEL020W-A	TIM9	V:117210-117474	264	663.014	OK	313.23	OK	134.911	OK	342.92	OK	293.666	OK	267.853	OK
YEL021W	URA3	V:116166-116970	804	54.9911	OK	46.1183	OK	24.5777	OK	46.4232	OK	55.9471	OK	57.2759	OK
YEL022W	GEA2	V:111420-115800	4380	25.5845	OK	27.8289	OK	15.0527	OK	28.5774	OK	26.2767	OK	24.1254	OK
YEL023C	YEL023C	V:108503-110552	2049	4.08461	OK	3.98823	OK	3.86807	OK	4.95622	OK	3.74929	OK	4.38626	OK
YEL024W	RIP1	V:107259-107907	648	498.325	OK	243.109	OK	361.37	OK	209.37	OK	233.309	OK	197.135	OK
YEL025C	YEL025C	V:102580-106147	3567	15.6733	OK	11.4234	OK	15.9006	OK	11.0467	OK	11.7	OK	10.4879	OK
YEL026W	SNU13	V:101942-102323	381	1504.72	OK	1588.98	OK	1030.34	OK	1337.26	OK	1856.27	OK	1730.66	OK
YEL027W	VMA3	V:100768-101251	483	1507.26	OK	1874.08	OK	2330.4	OK	1777.28	OK	2185.1	OK	2520.84	OK
YEL028W	YEL028W	V:98667-99129	462	17.7212	OK	21.4209	OK	20.6005	OK	16.2003	OK	19.194	OK	15.866	OK
YEL029C	BUD16	V:96857-97796	939	28.6367	OK	29.6437	OK	25.2878	OK	27.787	OK	31.6685	OK	29.5248	OK
YEL030C-A	YEL030C-A	V:94582-94897	315	0	OK	0.52136	OK	2.25636	OK	1.20913	OK	0.518576	OK	0	OK
YEL030W	ECM10	V:94643-96578	1935	3.26888	OK	3.70246	OK	2.18363	OK	3.40299	OK	4.55614	OK	3.58067	OK
YEL031W	SPF1	V:90257-93905	3648	263.861	OK	284.989	OK	281.666	OK	281.114	OK	275.282	OK	263.334	OK
YEL032C-A	YEL032C-A	V:87039-87201	162	637.789	OK	755.308	OK	527.478	OK	773.897	OK	628.007	OK	631.821	OK
YEL032W	MCM3	V:86936-89852	2916	30.0081	OK	37.8736	OK	32.1271	OK	43.8074	OK	45.8942	OK	42.3899	OK
YEL033W	MTC7	V:86178-86598	420	1600.6	OK	1722.32	OK	925.828	OK	1737.18	OK	1279.93	OK	1284.87	OK
YEL034C-A	YEL034C-A	V:85612-86215	603	378.323	OK	434.124	OK	215.165	OK	390.754	OK	267.49	OK	299.421	OK
YEL034W	HYP2	V:85675-86149	474	4836.26	OK	4808.44	OK	2880.09	OK	4673.12	OK	4586.54	OK	3592.68	OK
YEL035C	UTR5	V:85044-85545	501	3.54054	OK	6.67181	OK	2.3392	OK	5.547	OK	4.97621	OK	5.36089	OK
YEL036C	ANP1	V:83049-84552	1503	35.9688	OK	43.4629	OK	30.6708	OK	45.2765	OK	47.7912	OK	46.2355	OK
YEL037C	RAD23	V:81406-82603	1197	30.6066	OK	35.6275	OK	16.2906	OK	32.4405	OK	39.5192	OK	34.5906	OK
YEL038W	UTR4	V:80461-81145	684	54.5099	OK	56.9641	OK	62.7866	OK	59.0065	OK	66.8886	OK	61.677	OK
YEL039C	CYC7	V:79635-79977	342	2.17393	OK	0.963151	OK	1.49081	OK	2.97433	OK	2.8242	OK	3.03279	OK
YEL040W	UTR2	V:78052-79456	1404	314.238	OK	226.002	OK	292.488	OK	142.391	OK	189.418	OK	161.976	OK
YEL041W	YEF1	V:75943-77431	1488	5.84469	OK	9.41655	OK	7.49186	OK	20.6014	OK	16.8315	OK	15.7182	OK
YEL042W	GDA1	V:73770-75327	1557	204.621	OK	262.178	OK	141.449	OK	274.187	OK	297.035	OK	271.292	OK
YEL043W	YEL043W	V:70477-73348	2871	16.4462	OK	20.9771	OK	12.4376	OK	21.6681	OK	21.28	OK	20.4635	OK
YEL044W	IES6	V:69756-70257	501	22.1725	OK	27.8792	OK	15.7679	OK	25.3404	OK	16.9461	OK	20.3903	OK
YEL045C	YEL045C	V:68839-69265	426	0.240276	OK	0.247913	OK	1.40805	OK	0.589557	OK	0.625142	OK	0	OK
YEL046C	GLY1	V:67628-68792	1164	340.362	OK	523.874	OK	363.898	OK	551.095	OK	681.921	OK	672.283	OK
YEL047C	YEL047C	V:65384-66797	1413	57.9271	OK	87.4694	OK	175.165	OK	66.7843	OK	102.923	OK	71.8532	OK
YEL048C	TCA17	V:64708-65167	459	26.5529	OK	27.7482	OK	19.8321	OK	31.8654	OK	37.7221	OK	31.4747	OK
YEL049W	PAU2	V:63727-64090	363	12.8842	OK	14.6311	OK	8.66	OK	14.7085	OK	20.4319	OK	15.4947	OK
YEL050C	RML2	V:59669-60851	1182	26.7005	OK	14.9952	OK	13.1651	OK	13.5219	OK	17.9414	OK	14.7927	OK
YEL050W-A	YEL050W-A	V:59548-59740	192	82.572	OK	60.9622	OK	22.4	OK	71.443	OK	57.3364	OK	51.8974	OK
YEL051W	VMA8	V:58377-59148	771	131.84	OK	114.616	OK	117.506	OK	111.258	OK	113.827	OK	98.23	OK
YEL052W	AFG1	V:56570-58100	1530	37.9102	OK	27.9464	OK	30.7685	OK	24.9638	OK	26.419	OK	24.7538	OK
YEL053C	MAK10	V:53900-56102	2202	22.3143	OK	21.0727	OK	11.9661	OK	21.0229	OK	18.4153	OK	17.1652	OK
YEL053W-A	YEL053W-A	V:52907-53255	348	454.056	OK	457.859	OK	450.444	OK	414.789	OK	444.844	OK	547.499	OK
YEL054C	RPL12A	V:52720-53218	498	1152.38	OK	888.685	OK	591.516	OK	825.212	OK	857.126	OK	757.193	OK
YEL055C	POL5	V:48470-51539	3069	49.9653	OK	54.6517	OK	29.5186	OK	54.181	OK	50.3072	OK	48.8676	OK
YEL056W	HAT2	V:47167-48373	1206	16.5409	OK	12.1605	OK	14.6721	OK	12.4977	OK	11.3516	OK	11.0002	OK
YEL057C	YEL057C	V:45019-45721	702	8.84649	OK	10.1328	OK	5.38852	OK	8.08382	OK	7.54421	OK	8.22093	OK
YEL058W	PCM1	V:43251-44925	1674	80.9806	OK	61.0356	OK	76.4978	OK	52.6872	OK	57.5466	OK	50.831	OK
YEL059C-A	SOM1	V:42399-42624	225	139.918	OK	120.103	OK	69.9338	OK	144.625	OK	82.8072	OK	59.1831	OK
YEL059W	HHY1	V:42651-42960	309	5.50028	OK	8.52212	OK	27.0327	OK	13.0203	OK	11.795	OK	22.1924	OK
YEL060C	PRB1	V:40045-41953	1908	50.243	OK	78.3537	OK	120.108	OK	115.918	OK	101.64	OK	81.9982	OK
YEL061C	CIN8	V:36534-39537	3003	8.89027	OK	8.58368	OK	8.83355	OK	8.67753	OK	7.36486	OK	7.01952	OK
YEL062W	NPR2	V:34406-36254	1848	11.912	OK	11.4985	OK	7.98795	OK	19.8571	OK	15.5547	OK	16.0196	OK
YEL063C	CAN1	V:31693-33466	1773	161.951	OK	159.815	OK	175.917	OK	255.883	OK	334.547	OK	309.448	OK
YEL064C	AVT2	V:29796-31239	1443	13.8564	OK	17.7552	OK	20.6235	OK	19.7612	OK	21.0871	OK	16.7147	OK
YEL065W	SIT1	V:27656-29543	1887	8.70519	OK	10.0934	OK	50.8004	OK	20.9225	OK	34.5455	OK	33.6111	OK
YEL066W	HPA3	V:26666-27206	540	25.9381	OK	32.9253	OK	20.0182	OK	29.4319	OK	44.3847	OK	35.1021	OK
YEL067C	YEL067C	V:26188-26776	588	11.5189	OK	7.57434	OK	9.10396	OK	14.3097	OK	12.0592	OK	11.2062	OK
YEL068C	YEL068C	V:25645-25978	333	23.3112	OK	17.9905	OK	30.2361	OK	24.7959	OK	16.7751	OK	20.5717	OK
YEL069C	HXT13	V:21536-23231	1695	4.14272	OK	3.78563	OK	3.68943	OK	5.03384	OK	3.77015	OK	3.91199	OK
YEL070W	DSF1	V:19588-21097	1509	1.08457	OK	0.998501	OK	3.18249	OK	0.887194	OK	1.31296	OK	1.14396	OK
YEL071W	DLD3	V:16354-17845	1491	70.2736	OK	79.3619	OK	67.2556	OK	83.006	OK	104.994	OK	102.811	OK
YEL072W	RMD6	V:13719-14415	696	12.9972	OK	13.4799	OK	9.40737	OK	26.5408	OK	25.6443	OK	30.6566	OK
YEL073C	YEL073C	V:7229-7553	324	52.9543	OK	48.5144	OK	112.65	OK	49.4092	OK	36.3083	OK	35.1822	OK
YEL074W	YEL074W	V:6125-6464	339	18.4003	OK	23.7313	OK	17.4881	OK	11.2725	OK	13.2368	OK	19.1732	OK
YEL075C	YEL075C	V:5344-5713	369	0	OK	0	OK	0	OK	0	OK	0	OK	0	OK
YEL075W-A	YEL075W-A	V:4869-5481	612	0.204896	OK	0	OK	0	OK	0	OK	0	OK	0	OK
YEL076C	YEL076C	V:4463-5114	651	0.154698	OK	0.731885	OK	0.182548	OK	0.166926	OK	0	OK	0	OK
YEL076C-A	YEL076C-A	V:4184-5114	651	0	OK	0	OK	0	OK	0	OK	0	OK	0	OK
YEL077C	YEL077C	V:263-4097	3834	0.985081	OK	0.900721	OK	0.456886	OK	0.943306	OK	0.862144	OK	0.867956	OK
YEL077W-A	YEL077W-A	V:629-1112	483	0	OK	0	OK	0	OK	0	OK	0	OK	0	OK
YER001W	MNN1	V:153519-155808	2289	22.2309	OK	32.3984	OK	37.0192	OK	33.5924	OK	30.98	OK	30.5397	OK
YER002W	NOP16	V:156802-157498	696	43.4596	OK	44.3783	OK	11.3838	OK	49.3854	OK	36.9878	OK	34.3434	OK
YER003C	PMI40	V:157735-159118	1290	106.588	OK	119.03	OK	116.367	OK	78.0754	OK	109.201	OK	91.8446	OK
YER004W	FMP52	V:159579-160275	696	88.9293	OK	135.057	OK	94.3718	OK	153.273	OK	125.874	OK	114.941	OK
YER005W	YND1	V:160549-162442	1893	27.3501	OK	30.5524	OK	22.5689	OK	24.4551	OK	27.0249	OK	26.45	OK
YER006C-A	YER006C-A	V:164343-164661	318	0.717063	OK	0.617445	OK	0	OK	0.715286	OK	1.47614	OK	4.25299	OK
YER006W	NUG1	V:162722-164285	1563	79.8282	OK	108.992	OK	45.1224	OK	100.523	OK	123.233	OK	110.363	OK
YER007C-A	TMA20	V:166236-166885	546	98.2945	OK	85.3849	OK	53.6718	OK	91.7501	OK	109.598	OK	97.7745	OK
YER007W	PAC2	V:164526-166083	1557	5.09025	OK	5.6399	OK	3.36441	OK	6.59519	OK	5.34006	OK	6.05172	OK
YER008C	SEC3	V:167807-171818	4011	14.2247	OK	15.2394	OK	9.44024	OK	17.0404	OK	15.2618	OK	15.8157	OK
YER009W	NTF2	V:172114-172492	378	1017.54	OK	819.042	OK	744.88	OK	689.883	OK	801.179	OK	739.711	OK
YER010C	YER010C	V:172633-173338	705	26.5545	OK	25.7493	OK	29.6156	OK	27.56	OK	30.3315	OK	29.4056	OK
YER011W	TIR1	V:175247-176012	765	1.16098	OK	2.21878	OK	15.1804	OK	2.08552	OK	1.5546	OK	2.93448	OK
YER012W	PRE1	V:177834-178431	597	86.6534	OK	84.4837	OK	68.359	OK	103.568	OK	66.9984	OK	66.3075	OK
YER013W	PRP22	V:178840-182278	3438	7.75637	OK	8.16325	OK	5.49751	OK	10.0808	OK	8.34116	OK	8.88692	OK
YER014C-A	BUD25	V:183730-184700	462	5.62048	OK	10.1392	OK	9.53536	OK	10.5496	OK	7.9969	OK	8.06327	OK
YER014W	HEM14	V:182599-184219	1620	2.86904	OK	4.38645	OK	4.27275	OK	6.17248	OK	6.85002	OK	5.72369	OK
YER015W	FAA2	V:184540-186775	2235	11.5064	OK	11.2592	OK	12.4153	OK	15.8993	OK	14.8747	OK	13.0934	OK
YER016W	BIM1	V:188276-189311	1035	7.58275	OK	8.66505	OK	8.64113	OK	7.98698	OK	6.72937	OK	6.0856	OK
YER017C	AFG3	V:189502-191788	2286	16.151	OK	13.8244	OK	17.494	OK	15.5258	OK	17.1498	OK	17.0188	OK
YER018C	SPC25	V:191958-192624	666	9.18228	OK	13.8409	OK	16.2414	OK	8.07256	OK	10.8316	OK	11.6053	OK
YER019C-A	SBH2	V:194272-194539	267	641.727	OK	529.042	OK	295.229	OK	470.47	OK	424.263	OK	358.71	OK
YER019W	ISC1	V:192796-194230	1434	24.6891	OK	22.2602	OK	42.0344	OK	20.8112	OK	22.8402	OK	22.4012	OK
YER020W	GPA2	V:195167-196517	1350	6.00778	OK	7.34089	OK	8.07779	OK	7.85024	OK	7.01561	OK	6.63978	OK
YER021W	RPN3	V:196947-198519	1572	50.3237	OK	41.665	OK	50.7016	OK	46.6943	OK	42.7841	OK	39.7224	OK
YER022W	SRB4	V:198811-200875	2064	10.6485	OK	9.5134	OK	8.69082	OK	14.1431	OK	9.51981	OK	10.1254	OK
YER023C-A	YER023C-A	V:201521-201734	213	556.69	OK	445.64	OK	621.3	OK	329.86	OK	489.95	OK	384.174	OK
YER023W	PRO3	V:201075-201936	861	243.562	OK	179.579	OK	175.528	OK	129.807	OK	132.412	OK	116.158	OK
YER024W	YAT2	V:202191-204963	2772	20.4651	OK	14.9021	OK	19.9854	OK	18.3611	OK	21.5699	OK	18.1175	OK
YER025W	GCD11	V:205250-206834	1584	187.616	OK	175.108	OK	100.956	OK	153.939	OK	174.93	OK	150.709	OK
YER026C	CHO1	V:207643-208474	831	265.429	OK	186.77	OK	460.179	OK	166.714	OK	199.642	OK	162.507	OK
YER027C	GAL83	V:208978-210232	1254	8.02801	OK	7.83728	OK	7.4596	OK	7.93378	OK	6.87639	OK	7.28892	OK
YER028C	MIG3	V:210691-211876	1185	1.96795	OK	2.59221	OK	1.50099	OK	2.83518	OK	1.58142	OK	3.16531	OK
YER029C	SMB1	V:212586-213177	591	14.3411	OK	14.706	OK	4.80555	OK	17.7656	OK	14.4011	OK	14.7739	OK
YER030W	CHZ1	V:213436-213898	462	85.3871	OK	77.2954	OK	26.9943	OK	72.056	OK	52.3962	OK	34.6989	OK
YER031C	YPT31	V:214075-214747	672	37.3074	OK	28.5833	OK	26.3628	OK	40.8518	OK	30.3326	OK	27.3523	OK
YER032W	FIR1	V:215062-217693	2631	8.96245	OK	7.30229	OK	7.20162	OK	7.47388	OK	6.21091	OK	5.57818	OK
YER033C	ZRG8	V:218056-221287	3231	3.71173	OK	5.007	OK	3.86279	OK	7.46834	OK	5.37141	OK	5.02936	OK
YER034W	YER034W	V:221845-222403	558	11.7041	OK	9.44791	OK	5.82596	OK	12.7846	OK	16.0893	OK	11.897	OK
YER035W	EDC2	V:222638-223076	438	34.9179	OK	55.8009	OK	34.2256	OK	52.9766	OK	46.1238	OK	43.9951	OK
YER036C	ARB1	V:223366-225199	1833	292.394	OK	364.952	OK	171.395	OK	364.028	OK	398.242	OK	367.171	OK
YER037W	PHM8	V:225888-226854	966	12.9358	OK	23.359	OK	9.91273	OK	28.3479	OK	22.0261	OK	20.4096	OK
YER038C	KRE29	V:226857-228252	1395	9.29374	OK	12.7683	OK	6.07238	OK	17.1454	OK	14.4413	OK	14.1628	OK
YER038W-A	YER038W-A	V:228450-228831	381	0	OK	0	OK	0	OK	0	OK	0	OK	0	OK
YER039C	HVG1	V:228455-229205	750	4.65946	OK	5.59858	OK	11.8831	OK	10.2811	OK	9.07471	OK	8.67045	OK
YER039C-A	YER039C-A	V:229262-229481	219	16.786	OK	8.14144	OK	32.016	OK	22.82	OK	14.351	OK	26.6896	OK
YER040W	GLN3	V:229794-231987	2193	12.103	OK	11.8026	OK	8.37495	OK	15.9522	OK	12.3737	OK	12.8592	OK
YER041W	YEN1	V:232460-234740	2280	6.32457	OK	8.00077	OK	5.43425	OK	8.94156	OK	9.53179	OK	7.76847	OK
YER042W	MXR1	V:234936-235491	555	31.4245	OK	40.5355	OK	54.485	OK	63.1752	OK	74.5228	OK	64.4921	OK
YER043C	SAH1	V:235769-237119	1350	2256.04	OK	1699.76	OK	1909.19	OK	1370.2	OK	2107.58	OK	1827.58	OK
YER044C	ERG28	V:237569-238016	447	59.8375	OK	57.2754	OK	131.059	OK	67.4044	OK	76.0826	OK	82.6977	OK
YER044C-A	MEI4	V:238459-239774	1227	5.82592	OK	9.62455	OK	2.6122	OK	11.165	OK	8.85985	OK	8.89677	OK
YER045C	ACA1	V:240031-241501	1470	13.9305	OK	26.8144	OK	15.3207	OK	49.3897	OK	51.7003	OK	44.485	OK
YER046W	SPO73	V:243179-243611	432	25.2481	OK	28.9795	OK	38.5491	OK	54.9148	OK	35.3541	OK	34.6281	OK
YER046W-A	YER046W-A	V:243699-244029	330	6.92332	OK	1.51408	OK	3.19535	OK	2.78816	OK	6.50008	OK	2.88801	OK
YER047C	SAP1	V:243809-246503	2694	8.50032	OK	10.4528	OK	4.45583	OK	11.1923	OK	11.1041	OK	10.1167	OK
YER048C	CAJ1	V:246981-248157	1176	29.4054	OK	28.216	OK	15.0397	OK	26.187	OK	25.0132	OK	21.2529	OK
YER048W-A	ISD11	V:250717-251002	285	244.85	OK	201.378	OK	83.2415	OK	217.117	OK	136.541	OK	108.715	OK
YER049W	TPA1	V:251727-253662	1935	55.0224	OK	63.7911	OK	30.9815	OK	64.7154	OK	72.9174	OK	67.6711	OK
YER050C	RSM18	V:253970-254387	417	94.9501	OK	72.9848	OK	30.2884	OK	75.5175	OK	37.8287	OK	43.9897	OK
YER051W	JHD1	V:254655-256134	1479	6.28688	OK	5.62892	OK	6.72453	OK	7.16086	OK	7.08304	OK	6.64049	OK
YER052C	HOM3	V:256374-257958	1584	378.92	OK	404.228	OK	293.36	OK	504.332	OK	629.606	OK	557.016	OK
YER053C	PIC2	V:258736-259639	903	6.66923	OK	6.13537	OK	39.4346	OK	7.36701	OK	8.46886	OK	5.94783	OK
YER053C-A	YER053C-A	V:260932-261046	114	233.264	OK	793.337	OK	284.495	OK	387.532	OK	448.045	OK	449.405	OK
YER054C	GIP2	V:262051-263698	1647	2.25344	OK	4.52525	OK	3.61514	OK	6.08082	OK	5.79279	OK	4.57085	OK
YER055C	HIS1	V:264891-265785	894	370.523	OK	297.88	OK	238.869	OK	281.167	OK	333.192	OK	305.25	OK
YER056C	FCY2	V:266511-268113	1602	589.849	OK	624.018	OK	265.948	OK	716.13	OK	838.353	OK	859.574	OK
YER056C-A	RPL34A	V:269422-270185	366	1917.99	OK	1333.45	OK	868.563	OK	1079.71	OK	1065.69	OK	1014.58	OK
YER057C	HMF1	V:270736-271126	390	435.237	OK	463.534	OK	364.315	OK	451.762	OK	398.68	OK	377.788	OK
YER058W	PET117	V:271767-272091	324	7.72951	OK	3.44894	OK	5.21343	OK	8.27025	OK	6.10455	OK	4.66556	OK
YER059W	PCL6	V:272623-273886	1263	7.62718	OK	5.80744	OK	8.92185	OK	6.70919	OK	6.82143	OK	5.25614	OK
YER060W	FCY21	V:274566-276153	1587	23.8999	OK	27.6832	OK	14.8635	OK	25.7169	OK	28.2058	OK	29.2479	OK
YER060W-A	FCY22	V:276571-278164	1593	13.007	OK	14.1882	OK	9.30887	OK	15.389	OK	12.528	OK	14.9374	OK
YER061C	CEM1	V:278297-279626	1329	28.137	OK	26.9701	OK	12.3619	OK	26.0432	OK	25.9144	OK	26.4254	OK
YER062C	HOR2	V:279929-280682	753	76.0045	OK	261.556	OK	43.5253	OK	302.038	OK	335.344	OK	345.61	OK
YER063W	THO1	V:281709-282366	657	41.0747	OK	27.6803	OK	33.7849	OK	33.8478	OK	24.2331	OK	25.8336	OK
YER064C	YER064C	V:282704-284222	1518	12.5102	OK	12.6966	OK	5.48534	OK	20.5079	OK	23.6796	OK	21.791	OK
YER065C	ICL1	V:285240-286914	1674	37.8164	OK	31.9293	OK	27.3603	OK	29.6755	OK	46.4685	OK	36.3407	OK
YER066C-A	YER066C-A	V:291702-292203	501	4.71351	OK	2.55642	OK	4.28347	OK	2.8169	OK	2.8043	OK	0.565958	OK
YER066W	RRT13	V:290241-290799	558	8.28594	OK	6.04024	OK	6.93004	OK	9.57002	OK	7.95376	OK	8.56658	OK
YER067C-A	YER067C-A	V:292239-292563	324	34.3866	OK	7.36037	OK	88.4558	OK	12.0973	OK	19.2406	OK	16.8204	OK
YER067W	RGI1	V:292065-292551	486	16.7977	OK	6.86287	OK	41.3358	OK	10.5553	OK	3.12957	OK	7.59157	OK
YER068C-A	YER068C-A	V:295300-295732	432	1.07731	OK	0.453094	OK	2.18652	OK	0	OK	1.40809	OK	0.512734	OK
YER068W	MOT2	V:293049-294813	1764	24.4856	OK	23.6584	OK	18.7147	OK	24.0005	OK	25.7013	OK	26.1567	OK
YER069W	ARG5,6	V:295409-298001	2592	143.372	OK	107.19	OK	256.811	OK	124.134	OK	172.928	OK	150.811	OK
YER070W	RNR1	V:298949-301616	2667	218.415	OK	379.974	OK	521.207	OK	227.299	OK	336.736	OK	249.595	OK
YER071C	TDA2	V:301946-302327	381	36.2501	OK	31.9857	OK	32.3777	OK	31.3371	OK	31.7459	OK	25.4873	OK
YER072W	VTC1	V:302805-303195	390	344.88	OK	312.057	OK	344.497	OK	344.012	OK	425.567	OK	367.403	OK
YER073W	ALD5	V:304029-305592	1563	98.7779	OK	116.865	OK	80.7676	OK	175.365	OK	258.802	OK	248.211	OK
YER074W	RPS24A	V:306322-307196	408	1300.63	OK	909.894	OK	963.552	OK	867.434	OK	1205.03	OK	1116.27	OK
YER074W-A	YOS1	V:307652-308123	258	166.389	OK	167.132	OK	120.457	OK	177.102	OK	131.917	OK	152.146	OK
YER075C	PTP3	V:308412-311199	2787	19.3529	OK	24.3757	OK	14.4608	OK	26.0745	OK	24.0818	OK	25.8011	OK
YER076C	YER076C	V:312589-313498	909	5.3522	OK	3.95585	OK	4.0701	OK	3.58556	OK	4.37814	OK	3.2804	OK
YER076W-A	YER076W-A	V:313389-313737	348	7.40839	OK	7.8077	OK	10.5679	OK	8.47696	OK	10.4869	OK	7.82752	OK
YER077C	YER077C	V:314533-316600	2067	9.68212	OK	12.1988	OK	5.3473	OK	14.7931	OK	12.0103	OK	11.3986	OK
YER078C	ICP55	V:316806-318342	1536	14.8831	OK	14.9681	OK	11.3453	OK	13.8797	OK	14.8426	OK	15.5467	OK
YER078W-A	YER078W-A	V:318645-318810	165	0	OK	0	OK	7.27138	OK	0	OK	8.02519	OK	6.0415	OK
YER079C-A	YER079C-A	V:319901-320240	339	0.888798	OK	0	OK	0	OK	0	OK	0	OK	0	OK
YER079W	YER079W	V:318919-319552	633	8.43213	OK	10.457	OK	17.4702	OK	24.4686	OK	19.2777	OK	13.3052	OK
YER080W	AIM9	V:319962-321846	1884	16.4425	OK	14.5948	OK	15.553	OK	16.7586	OK	17.088	OK	15.0703	OK
YER081W	SER3	V:322685-324095	1410	148.394	OK	142.898	OK	226.862	OK	153.432	OK	176.25	OK	182.958	OK
YER082C	UTP7	V:324271-325936	1665	33.9341	OK	46.1448	OK	12.0478	OK	47.0784	OK	44.4196	OK	47.1838	OK
YER083C	GET2	V:326173-327031	858	67.7867	OK	61.7761	OK	62.1186	OK	71.622	OK	70.8022	OK	66.1004	OK
YER084W	YER084W	V:327064-327451	387	0.324321	OK	1.99392	OK	4.26227	OK	2.30785	OK	2.81812	OK	4.68188	OK
YER084W-A	YER084W-A	V:327597-328110	513	0	OK	0	OK	0	OK	0	OK	0	OK	0	OK
YER085C	YER085C	V:327618-328140	522	0	OK	1.21097	OK	0.228175	OK	2.21727	OK	1.91037	OK	1.37069	OK
YER086W	ILV1	V:328476-330207	1731	413.424	OK	472.823	OK	451.985	OK	452.582	OK	539.273	OK	508.101	OK
YER087C-A	YER087C-A	V:331816-332368	552	6.45413	OK	5.88874	OK	7.41252	OK	7.05199	OK	6.68082	OK	8.73404	OK
YER087C-B	SBH1	V:332581-332830	249	733.155	OK	640.628	OK	390.738	OK	566.147	OK	474.684	OK	366.065	OK
YER087W	AIM10	V:330575-332306	1731	2.78328	OK	1.65923	OK	2.78108	OK	2.57382	OK	3.03824	OK	2.11938	OK
YER088C	DOT6	V:333175-335188	2013	54.0872	OK	63.2796	OK	58.2904	OK	64.9648	OK	55.4481	OK	62.2142	OK
YER088C-A	YER088C-A	V:335695-336019	324	212.612	OK	156.428	OK	97.6284	OK	122.819	OK	81.3147	OK	60.5739	OK
YER088W-B	YER088W-B	V:335926-336073	147	16.1934	OK	20.7618	OK	49.8446	OK	13.4852	OK	45.8983	OK	54.1401	OK
YER089C	PTC2	V:335945-337340	1395	79.0663	OK	71.7728	OK	74.8129	OK	62.9974	OK	68.9399	OK	62.3287	OK
YER090C-A	YER090C-A	V:338321-338411	90	1945.35	OK	2041.5	OK	1464.83	OK	1813.44	OK	1585.59	OK	1479	OK
YER090W	TRP2	V:337948-339472	1524	80.5904	OK	63.3139	OK	68.809	OK	62.1578	OK	84.3517	OK	69.0881	OK
YER091C	MET6	V:339863-342167	2304	4316.85	OK	3485.75	OK	4342.49	OK	3243.23	OK	3695.72	OK	3182.51	OK
YER091C-A	YER091C-A	V:342389-342611	222	0	OK	0	OK	0	OK	0	OK	0	OK	0	OK
YER092W	IES5	V:342854-343232	378	51.1555	OK	59.0149	OK	16.7611	OK	78.3269	OK	50.8588	OK	43.3498	OK
YER093C	TSC11	V:343319-347612	4293	9.35234	OK	12.0539	OK	5.75485	OK	11.8296	OK	10.7902	OK	11.2473	OK
YER093C-A	AIM11	V:347911-348400	414	18.9679	OK	16.5494	OK	12.3297	OK	19.2985	OK	17.9041	OK	13.882	OK
YER094C	PUP3	V:348728-349346	618	76.4079	OK	48.4285	OK	100.292	OK	65.5307	OK	70.0817	OK	60.7742	OK
YER095W	RAD51	V:349979-351182	1203	29.5525	OK	59.8066	OK	63.452	OK	44.1014	OK	48.901	OK	40.8828	OK
YER096W	SHC1	V:351697-353236	1539	1.92958	OK	5.60657	OK	3.14317	OK	7.8765	OK	8.61987	OK	6.69196	OK
YER097W	YER097W	V:355139-355469	330	15.6828	OK	27.7205	OK	19.412	OK	19.7733	OK	28.3277	OK	34.1878	OK
YER098W	UBP9	V:355465-357730	2265	6.02248	OK	8.62568	OK	6.55709	OK	9.52118	OK	8.73101	OK	9.28746	OK
YER099C	PRS2	V:358104-359061	957	44.5506	OK	41.4157	OK	36.7859	OK	44.949	OK	46.1853	OK	37.4066	OK
YER100W	UBC6	V:359561-360314	753	27.832	OK	29.4353	OK	17.4268	OK	31.138	OK	34.2411	OK	27.1773	OK
YER101C	AST2	V:360501-361794	1293	5.01021	OK	6.2226	OK	6.1197	OK	6.90071	OK	8.83462	OK	7.8684	OK
YER102W	RPS8B	V:363099-363702	603	317.367	OK	265.202	OK	145.056	OK	234.872	OK	199.817	OK	182.785	OK
YER103W	SSA4	V:364588-366517	1929	4.3506	OK	15.2355	OK	4.12577	OK	17.3076	OK	12.0919	OK	10.3021	OK
YER104W	RTT105	V:366801-367428	627	6.14516	OK	7.58478	OK	6.51042	OK	8.40466	OK	7.4022	OK	7.75455	OK
YER105C	NUP157	V:367837-372013	4176	31.1763	OK	32.7172	OK	25.1214	OK	35.8164	OK	35.5866	OK	33.9619	OK
YER106W	MAM1	V:372325-373234	909	0.964738	OK	1.58103	OK	0.259278	OK	4.25251	OK	1.51931	OK	1.92531	OK
YER107C	GLE2	V:373447-374545	1098	14.7273	OK	14.6989	OK	12.1776	OK	13.0822	OK	19.547	OK	17.8621	OK
YER107W-A	YER107W-A	V:374393-374714	321	36.4031	OK	32.5046	OK	19.9043	OK	22.9221	OK	39.3129	OK	34.1493	OK
YER109C	FLO8	V:375214-377614	2400	5.23404	OK	5.6879	OK	3.69783	OK	5.24701	OK	4.39277	OK	4.91906	OK
YER110C	KAP123	V:378761-382103	3342	497.862	OK	523.862	OK	320.52	OK	463.035	OK	475.617	OK	457.918	OK
YER111C	SWI4	V:382594-385876	3282	10.4123	OK	12.988	OK	9.05228	OK	13.6489	OK	10.5955	OK	8.95705	OK
YER112W	LSM4	V:387231-387795	564	59.1554	OK	45.0143	OK	26.1276	OK	66.2795	OK	31.8137	OK	34.9681	OK
YER113C	TMN3	V:387931-390052	2121	23.0425	OK	24.6875	OK	20.0232	OK	26.2841	OK	30.5598	OK	30.4088	OK
YER114C	BOI2	V:390589-393712	3123	18.0456	OK	22.6442	OK	13.5556	OK	24.1754	OK	23.601	OK	22.5402	OK
YER115C	SPR6	V:394291-394867	576	10.1116	OK	7.84426	OK	6.96966	OK	7.83811	OK	12.9516	OK	11.3633	OK
YER116C	SLX8	V:395347-396172	825	6.72973	OK	9.43131	OK	4.98467	OK	10.7926	OK	12.2298	OK	9.65915	OK
YER117W	RPL23B	V:396768-397653	414	2164.51	OK	1476.24	OK	1252.7	OK	1386.96	OK	1665.3	OK	1522.19	OK
YER118C	SHO1	V:397951-399055	1104	31.2123	OK	38.2827	OK	22.2349	OK	34.5676	OK	33.6782	OK	28.4209	OK
YER119C	AVT6	V:399495-400842	1347	15.9562	OK	15.0769	OK	28.4804	OK	17.931	OK	15.1028	OK	12.7971	OK
YER119C-A	YER119C-A	V:400866-401238	372	0.681878	OK	3.99694	OK	0.653523	OK	3.53157	OK	1.64983	OK	2.60022	OK
YER120W	SCS2	V:401134-401869	735	205.339	OK	170.486	OK	135.332	OK	166.253	OK	147.537	OK	131.292	OK
YER121W	YER121W	V:402374-402719	345	2.49161	OK	4.39928	OK	4.4253	OK	2.78965	OK	5.13424	OK	1.35247	OK
YER122C	GLO3	V:402870-404352	1482	52.6397	OK	61.643	OK	33.5092	OK	68.0982	OK	53.3328	OK	56.101	OK
YER123W	YCK3	V:404812-406387	1575	25.3561	OK	23.6965	OK	14.2866	OK	24.3377	OK	22.4537	OK	22.5899	OK
YER124C	DSE1	V:407341-409063	1722	128.398	OK	47.4308	OK	132.64	OK	51.0943	OK	42.6087	OK	34.7315	OK
YER125W	RSP5	V:410188-412618	2430	72.107	OK	52.7655	OK	78.4279	OK	55.5441	OK	60.156	OK	65.1567	OK
YER126C	NSA2	V:413393-414179	786	147.385	OK	163.783	OK	55.0163	OK	181.208	OK	150.787	OK	133.845	OK
YER127W	LCP5	V:414480-415554	1074	22.6513	OK	29.3961	OK	6.98821	OK	26.9387	OK	31.2444	OK	28.1115	OK
YER128W	VFA1	V:415858-416470	612	7.36992	OK	7.71504	OK	5.45109	OK	15.4147	OK	11.2254	OK	13.2925	OK
YER129W	SAK1	V:417280-420709	3429	20.59	OK	25.5495	OK	12.1715	OK	25.8117	OK	23.3298	OK	23.1545	OK
YER130C	YER130C	V:421114-422446	1332	16.8564	OK	16.2048	OK	16.6345	OK	22.4816	OK	17.0919	OK	16.1822	OK
YER131W	RPS26B	V:423951-424311	360	2214.14	OK	1590.64	OK	727.483	OK	1491.65	OK	1139.13	OK	998.845	OK
YER132C	PMD1	V:425187-430449	5262	17.8966	OK	27.3299	OK	9.90942	OK	29.7434	OK	28.2402	OK	27.4021	OK
YER133W	GLC7	V:432494-433958	939	128.583	OK	122.595	OK	140.25	OK	126.88	OK	145.266	OK	137.211	OK
YER133W-A	YER133W-A	V:437190-437532	342	10.6222	OK	6.81764	OK	20.3858	OK	6.86367	OK	5.7496	OK	5.00822	OK
YER134C	YER134C	V:437266-437803	537	28.523	OK	15.303	OK	22.5254	OK	17.3133	OK	12.9234	OK	10.1604	OK
YER135C	YER135C	V:437951-438344	393	4.40883	OK	4.98656	OK	9.16295	OK	8.45335	OK	7.44172	OK	4.05056	OK
YER136W	GDI1	V:439615-440971	1356	75.2986	OK	56.7567	OK	70.2966	OK	70.5525	OK	59.0625	OK	47.6017	OK
YER137C	YER137C	V:441372-441819	447	9.60176	OK	10.2933	OK	3.4385	OK	15.1323	OK	13.446	OK	14.6582	OK
YER137C-A	YER137C-A	V:447701-449024	1323	0	OK	0	OK	0	OK	0	OK	0	OK	0	OK
YER137W-A	YER137W-A	V:441574-441880	306	23.2103	OK	25.2215	OK	4.96504	OK	28.6869	OK	19.2628	OK	26.5377	OK
YER138C	YER138C	V:443755-449024	5269	0	OK	0	OK	0	OK	0	OK	0	OK	0	OK
YER138W-A	YER138W-A	V:449473-449578	105	863.889	OK	861.894	OK	1880.25	OK	877.359	OK	2010.64	OK	1180.91	OK
YER139C	RTR1	V:450562-451243	681	13.0791	OK	10.0452	OK	11.9766	OK	15.0568	OK	15.3453	OK	12.1947	OK
YER140W	YER140W	V:451564-453235	1671	12.5611	OK	12.0057	OK	8.93355	OK	14.4577	OK	14.4628	OK	14.1718	OK
YER141W	COX15	V:453458-454919	1461	38.2618	OK	34.5499	OK	83.9643	OK	31.8821	OK	33.5521	OK	36.445	OK
YER142C	MAG1	V:455145-456036	891	4.8121	OK	6.76099	OK	6.73881	OK	11.3272	OK	6.86163	OK	5.82415	OK
YER143W	DDI1	V:456318-457605	1287	9.36725	OK	8.31654	OK	9.91488	OK	11.8401	OK	9.6506	OK	8.74565	OK
YER144C	UBP5	V:457805-460223	2418	18.3902	OK	18.9447	OK	13.5309	OK	22.5103	OK	18.2927	OK	15.8494	OK
YER145C	FTR1	V:460525-461740	1215	88.9806	OK	76.6635	OK	165.328	OK	100.912	OK	136.068	OK	123.594	OK
YER145C-A	YER145C-A	V:462385-462823	438	2.61631	OK	4.68493	OK	4.55622	OK	2.18162	OK	3.71521	OK	4.49806	OK
YER146W	LSM5	V:462584-462866	282	127.989	OK	110.64	OK	88.5861	OK	84.4215	OK	62.5771	OK	80.0512	OK
YER147C	SCC4	V:462967-464842	1875	6.31719	OK	8.25692	OK	6.47372	OK	8.46628	OK	8.01831	OK	7.46189	OK
YER147C-A	YER147C-A	V:465202-465613	411	12.7161	OK	13.2871	OK	11.0151	OK	16.0222	OK	15.6165	OK	23.9425	OK
YER148W	SPT15	V:465302-466025	723	51.1566	OK	62.6283	OK	36.1063	OK	54.7151	OK	73.6398	OK	62.5482	OK
YER148W-A	YER148W-A	V:466184-466763	579	0.216211	OK	0.425266	OK	0.265418	OK	0.493008	OK	0.54976	OK	0	OK
YER149C	PEA2	V:466207-467470	1263	9.70462	OK	13.9816	OK	5.24435	OK	12.7054	OK	12.9262	OK	13.4978	OK
YER150W	SPI1	V:468369-468816	447	24.7334	OK	91.4103	OK	189.334	OK	121.624	OK	93.433	OK	78.386	OK
YER151C	UBP3	V:469685-472424	2739	18.844	OK	19.7074	OK	10.7157	OK	21.071	OK	20.7704	OK	21.4241	OK
YER152C	YER152C	V:472656-473988	1332	23.5629	OK	13.1576	OK	25.3299	OK	10.8288	OK	10.2319	OK	10.2118	OK
YER152W-A	YER152W-A	V:473484-474051	567	44.8326	OK	23.3172	OK	39.9036	OK	21.1269	OK	20.8552	OK	13.3038	OK
YER153C	PET122	V:474040-474805	765	5.93611	OK	5.12708	OK	6.69944	OK	4.66891	OK	5.09252	OK	5.48152	OK
YER154W	OXA1	V:475019-476228	1209	43.0574	OK	36.6772	OK	29.3987	OK	31.3178	OK	38.0918	OK	35.9805	OK
YER155C	BEM2	V:476344-482848	6504	35.0565	OK	35.5178	OK	29.0492	OK	37.5797	OK	38.7015	OK	35.0954	OK
YER156C	YER156C	V:483324-484341	1017	71.6344	OK	70.2017	OK	55.2123	OK	63.3229	OK	76.7011	OK	67.931	OK
YER157W	COG3	V:484787-487193	2406	14.6175	OK	13.4618	OK	11.5372	OK	15.2433	OK	13.6768	OK	12.2293	OK
YER158C	YER158C	V:488856-490578	1722	14.4593	OK	43.8186	OK	30.423	OK	58.698	OK	48.3588	OK	43.6858	OK
YER158W-A	YER158W-A	V:491486-491702	216	29.1542	OK	45.5152	OK	32.5041	OK	45.9852	OK	16.0151	OK	16.5366	OK
YER159C	BUR6	V:491529-491958	429	29.2794	OK	37.5432	OK	21.483	OK	43.1527	OK	41.62	OK	32.0799	OK
YER159C-A	YER159C-A	V:496801-498124	1323	0	OK	0	OK	0	OK	0	OK	0	OK	0	OK
YER160C	YER160C	V:492855-498124	5269	0	OK	0	OK	0	OK	0	OK	0	OK	0	OK
YER161C	SPT2	V:499346-500348	1002	11.6	OK	10.953	OK	8.09057	OK	13.9973	OK	12.5049	OK	13.6455	OK
YER162C	RAD4	V:500629-502894	2265	3.88768	OK	5.16743	OK	3.15903	OK	5.03819	OK	5.80886	OK	5.74011	OK
YER163C	YER163C	V:503083-503782	699	20.1514	OK	16.7186	OK	20.4369	OK	14.76	OK	21.4764	OK	18.2154	OK
YER164W	CHD1	V:505391-509798	4407	18.6814	OK	20.3804	OK	12.7241	OK	20.0007	OK	18.2323	OK	18.1498	OK
YER165C-A	YER165C-A	V:512626-512983	357	4.21735	OK	6.42808	OK	7.1688	OK	8.90929	OK	6.92469	OK	7.62936	OK
YER165W	PAB1	V:510372-512106	1734	512.622	OK	482.987	OK	330.867	OK	489.479	OK	579.554	OK	519.665	OK
YER166W	DNF1	V:512743-517459	4716	21.2796	OK	20.2781	OK	20.6434	OK	21.3626	OK	25.1417	OK	20.561	OK
YER167W	BCK2	V:518215-520771	2556	15.8428	OK	20.3376	OK	13.3513	OK	26.0471	OK	21.959	OK	20.2771	OK
YER168C	CCA1	V:521028-522669	1641	18.0983	OK	20.8549	OK	12.9831	OK	22.8116	OK	23.2015	OK	21.8072	OK
YER169W	RPH1	V:523368-525759	2391	17.484	OK	23.0396	OK	7.61398	OK	26.2379	OK	23.9081	OK	23.6905	OK
YER170W	ADK2	V:525973-526651	678	9.56514	OK	8.86453	OK	9.10667	OK	8.69624	OK	7.06013	OK	5.74128	OK
YER171W	RAD3	V:527081-529418	2337	20.4048	OK	24.3661	OK	12.2904	OK	25.1836	OK	24.1913	OK	25.9123	OK
YER172C	BRR2	V:529529-536021	6492	19.0442	OK	22.5344	OK	13.846	OK	23.6085	OK	25.53	OK	22.9439	OK
YER172C-A	YER172C-A	V:536274-536655	381	0	OK	0	OK	0	OK	0	OK	0	OK	0	OK
YER173W	RAD24	V:536299-538279	1980	5.33835	OK	5.92221	OK	4.0223	OK	6.9448	OK	6.42189	OK	5.79147	OK
YER174C	GRX4	V:538433-539168	735	64.2383	OK	60.6511	OK	28.3068	OK	38.6163	OK	40.9597	OK	31.1256	OK
YER175C	TMT1	V:539463-540363	900	21.3755	OK	15.5462	OK	33.7601	OK	21.6074	OK	21.0263	OK	26.117	OK
YER175W-A	YER175W-A	V:540649-540814	165	163.48	OK	112.699	OK	72.4276	OK	173.49	OK	92.2656	OK	113.261	OK
YER176W	ECM32	V:541689-545055	3366	7.98256	OK	8.02572	OK	5.76673	OK	6.87679	OK	6.90309	OK	8.33523	OK
YER177W	BMH1	V:545610-546414	804	276.188	OK	221.494	OK	353.705	OK	198.454	OK	185.953	OK	170.57	OK
YER178W	PDA1	V:546816-548079	1263	438.108	OK	351.828	OK	746.447	OK	284.437	OK	339.438	OK	317.678	OK
YER179W	DMC1	V:548420-549517	1005	7.38831	OK	6.2766	OK	12.0762	OK	5.29188	OK	3.30255	OK	2.62312	OK
YER180C	ISC10	V:549723-550527	804	9.99284	OK	13.9806	OK	8.11496	OK	15.3274	OK	13.0601	OK	12.8863	OK
YER180C-A	SLO1	V:550864-551122	258	10.6284	OK	13.7932	OK	10.2016	OK	14.0337	OK	16.4837	OK	14.0495	OK
YER181C	YER181C	V:551472-551796	324	4.41562	OK	4.86343	OK	9.01224	OK	4.0661	OK	8.496	OK	1.6031	OK
YER182W	FMP10	V:552524-553259	735	13.2702	OK	7.18536	OK	10.6387	OK	9.70803	OK	9.28796	OK	8.40229	OK
YER183C	FAU1	V:553333-553969	636	35.6122	OK	31.1659	OK	21.59	OK	38.4559	OK	30.8581	OK	32.9983	OK
YER184C	YER184C	V:556295-558680	2385	7.98541	OK	9.23061	OK	8.85257	OK	9.87606	OK	8.21287	OK	8.23024	OK
YER185W	PUG1	V:559453-560365	912	6.46864	OK	9.47115	OK	14.8992	OK	9.00754	OK	12.7774	OK	11.9059	OK
YER186C	YER186C	V:561704-562625	921	23.946	OK	21.6404	OK	24.5212	OK	20.2523	OK	18.2873	OK	18.233	OK
YER187W	YER187W	V:566229-566655	426	2.23119	OK	2.85696	OK	3.79306	OK	2.52664	OK	3.15497	OK	3.03861	OK
YER188C-A	YER188C-A	V:569607-569907	300	6.28438	OK	8.4939	OK	6.92278	OK	2.39618	OK	5.11699	OK	2.70736	OK
YER188W	YER188W	V:568039-568759	720	1.74103	OK	2.54074	OK	4.26959	OK	2.23372	OK	2.36721	OK	1.17638	OK
YER189W	YER189W	V:571154-571523	369	0	OK	0	OK	0	OK	0	OK	0.436141	OK	0.463447	OK
YER190C-A	YER190C-A	V:574803-575379	576	0	OK	0	OK	0	OK	0	OK	0	OK	0	OK
YER190C-B	YER190C-B	V:575679-576162	483	0	OK	0	OK	0	OK	0	OK	0	OK	0	OK
YER190W	YRF1-2	V:571479-576525	5046	0.0721049	OK	0.128428	OK	0.166425	OK	0.121872	OK	0.120808	OK	0.143846	OK
YFL001W	DEG1	VI:147130-148459	1329	19.7242	OK	21.9076	OK	8.80262	OK	20.6789	OK	19.6117	OK	19.3093	OK
YFL002C	SPB4	VI:145113-146934	1821	27.4442	OK	27.2885	OK	17.7284	OK	26.1048	OK	29.5903	OK	31.9525	OK
YFL002W-A	YFL002W-A	VI:138203-143517	5314	0	OK	0	OK	0	OK	0	OK	0	OK	0	OK
YFL002W-B	YFL002W-B	VI:138203-139520	1317	0	OK	0	OK	0	OK	0	OK	0	OK	0	OK
YFL003C	MSH4	VI:134520-137157	2637	1.49783	OK	2.67499	OK	1.39041	OK	2.50416	OK	2.44869	OK	2.58555	OK
YFL004W	VTC2	VI:131809-134296	2487	30.2028	OK	26.2854	OK	26.4105	OK	26.4786	OK	26.5016	OK	27.3849	OK
YFL005W	SEC4	VI:130333-130981	648	167.01	OK	141.224	OK	120.098	OK	124.786	OK	126.348	OK	118.619	OK
YFL007W	BLM10	VI:123478-129910	6432	27.504	OK	30.5848	OK	21.68	OK	38.6649	OK	32.5062	OK	29.4304	OK
YFL008W	SMC1	VI:119428-123106	3678	8.70588	OK	15.7194	OK	7.93735	OK	15.3146	OK	13.0532	OK	11.1611	OK
YFL009W	CDC4	VI:116144-118484	2340	22.9333	OK	23.6296	OK	18.6581	OK	22.803	OK	25.4451	OK	21.9493	OK
YFL010C	WWM1	VI:115107-115743	636	51.5226	OK	49.1103	OK	27.3515	OK	41.2447	OK	34.2688	OK	36.1625	OK
YFL010W-A	AUA1	VI:114989-115274	285	75.5748	OK	62.2383	OK	54.3389	OK	63.6142	OK	63.2516	OK	64.0863	OK
YFL011W	HXT10	VI:112344-113985	1641	0.26988	OK	0.837855	OK	0.313828	OK	1.4081	OK	1.26228	OK	0.705155	OK
YFL012W	YFL012W	VI:110646-111093	447	2.63938	OK	4.23622	OK	2.15763	OK	7.79909	OK	6.35781	OK	4.02283	OK
YFL012W-A	YFL012W-A	VI:109809-110184	375	1.25495	OK	0.422535	OK	1.81737	OK	0.976089	OK	0.424789	OK	1.10601	OK
YFL013C	IES1	VI:107851-109930	2079	7.39308	OK	7.21713	OK	5.58335	OK	9.56233	OK	5.95584	OK	5.5814	OK
YFL013W-A	YFL013W-A	VI:107798-108602	804	0.368593	OK	0.467008	OK	0.447471	OK	0.450804	OK	0.838458	OK	0.26598	OK
YFL014W	HSP12	VI:107255-107585	330	566.79	OK	2928.34	OK	275.382	OK	3771.69	OK	3532.73	OK	2524.34	OK
YFL015C	YFL015C	VI:106468-106963	495	0	OK	0	OK	0.857636	OK	0.168759	OK	0	OK	0	OK
YFL015W-A	YFL015W-A	VI:106414-106732	318	0	OK	0	OK	0	OK	0	OK	0.3763	OK	0	OK
YFL016C	MDJ1	VI:104700-106236	1536	7.85152	OK	6.03853	OK	5.7596	OK	9.07052	OK	8.08771	OK	7.82678	OK
YFL017C	GNA1	VI:103982-104462	480	21.2699	OK	20.394	OK	24.0961	OK	22.3664	OK	16.79	OK	16.9184	OK
YFL017W-A	SMX2	VI:103698-103932	234	100.708	OK	72.896	OK	88.172	OK	68.2844	OK	107.438	OK	86.3701	OK
YFL018C	LPD1	VI:101627-103127	1500	136.288	OK	88.3031	OK	90.9659	OK	78.5845	OK	90.2723	OK	79.6303	OK
YFL019C	YFL019C	VI:100251-100605	354	7.8727	OK	7.22332	OK	3.29411	OK	6.74786	OK	7.94625	OK	3.13237	OK
YFL020C	PAU5	VI:99230-99599	369	7.98685	OK	21.6628	OK	6.881	OK	12.3768	OK	14.2763	OK	12.5672	OK
YFL021C-A	YFL021C-A	VI:95760-96615	855	0.986259	OK	1.35405	OK	0.427418	OK	0.451119	OK	0.637742	OK	0.68415	OK
YFL021W	GAT1	VI:95965-97498	1533	85.2254	OK	66.3119	OK	51.0901	OK	93.4094	OK	93.184	OK	82.7764	OK
YFL022C	FRS2	VI:93498-95010	1512	126.84	OK	126.397	OK	72.1565	OK	119.443	OK	127.397	OK	113.16	OK
YFL023W	BUD27	VI:90985-93376	2391	6.95782	OK	11.7043	OK	2.64374	OK	13.3496	OK	10.6802	OK	9.75219	OK
YFL024C	EPL1	VI:87846-90345	2499	18.8667	OK	25.0828	OK	13.2889	OK	25.1498	OK	16.6011	OK	18.6875	OK
YFL025C	BST1	VI:84144-87234	3090	23.2843	OK	28.1345	OK	22.2243	OK	27.6967	OK	25.4948	OK	25.1431	OK
YFL026W	STE2	VI:82579-83875	1296	368.833	OK	225.093	OK	16.7479	OK	157.078	OK	205.97	OK	35.1692	OK
YFL027C	GYP8	VI:80418-81912	1494	12.6599	OK	12.3243	OK	5.9595	OK	12.6722	OK	12.8137	OK	8.87932	OK
YFL028C	CAF16	VI:79343-80213	870	45.5086	OK	39.3906	OK	34.8651	OK	37.0628	OK	42.842	OK	38.7063	OK
YFL029C	CAK1	VI:78054-79161	1107	4.84954	OK	4.59338	OK	5.4077	OK	5.86245	OK	6.66648	OK	5.23537	OK
YFL030W	AGX1	VI:76830-77988	1158	48.1585	OK	57.9169	OK	64.5671	OK	53.8996	OK	44.3359	OK	47.5324	OK
YFL031C-A	YFL031C-A	VI:76013-76115	102	12761.7	OK	8692.18	OK	14201.7	OK	8389.57	OK	8136.17	OK	8518.97	OK
YFL031W	HAC1	VI:75178-76147	717	1076.33	OK	828.954	OK	700.15	OK	692.359	OK	503.762	OK	430.432	OK
YFL032W	YFL032W	VI:74871-75192	321	4.23212	OK	3.46676	OK	14.0354	OK	6.1047	OK	2.27828	OK	6.77728	OK
YFL033C	RIM15	VI:69114-74427	5313	8.50173	OK	9.53967	OK	9.43973	OK	11.7545	OK	11.753	OK	10.9943	OK
YFL034C-A	RPL22B	VI:64242-64932	369	183.899	OK	191.045	OK	130.675	OK	203.449	OK	241.188	OK	229.185	OK
YFL034C-B	MOB2	VI:63015-63993	864	9.06879	OK	11.2874	OK	6.49843	OK	13.085	OK	10.1796	OK	10.6871	OK
YFL034W	YFL034W	VI:65476-68698	3222	6.53134	OK	8.19207	OK	5.98723	OK	8.74583	OK	9.23859	OK	8.92093	OK
YFL036W	RPO41	VI:58781-62837	4056	37.7076	OK	33.7924	OK	18.4765	OK	34.939	OK	37.9509	OK	38.7744	OK
YFL037W	TUB2	VI:56335-57709	1374	226.901	OK	212.477	OK	247.223	OK	161.543	OK	167.742	OK	156.537	OK
[truncated: 5,047 more rows]

## Sheet: OE_EV_YAR_Diff analysis
test_id	gene	locus	sample_1	sample_2	status	value_1	value_2	log2(fold_change)	test_stat	p_value	q_value	significant
YKL165C-A	YKL165C-A	XI:135789-136023	EV.YAR	OE.YAR	OK	0	2.87878	inf	#NAME?	0.00145	0.0118457	yes		Legend
YNL067W-A	YNL067W-A	XIV:498537-498684	EV.YAR	OE.YAR	OK	0	11.7342	inf	#NAME?	0.00145	0.0118457	yes		UP	increased mRNA levels in JHD2 overexpression				167 genes
YNL097C-B	YNL097C-B	XIV:440796-440919	EV.YAR	OE.YAR	OK	0	11.7215	inf	#NAME?	0.004	0.0254894	yes		DN	decreased mRNA levels in JHD2 overexpression				1073 genes
YJR119C	JHD2	X:644303-646490	EV.YAR	OE.YAR	OK	23.0611	1137.24	5.62393	15.8133	5e-05	0.000801396	yes
YHR139C	SPS100	VIII:378218-379199	EV.YAR	OE.YAR	OK	4.74603	55.2317	3.5407	6.75535	5e-05	0.000801396	yes				Total significantly different mRNAs genes:			1240
YCL048W-A	YCL048W-A	III:41487-41727	EV.YAR	OE.YAR	OK	33.8883	387.204	3.51423	6.78494	5e-05	0.000801396	yes
YGR087C	PDC6	VII:651289-652981	EV.YAR	OE.YAR	OK	6.8015	48.0085	2.81937	6.46138	5e-05	0.000801396	yes
YPL223C	GRE1	XVI:128631-129138	EV.YAR	OE.YAR	OK	48.6863	289.892	2.57393	5.83311	5e-05	0.000801396	yes
YBR296C	PHO89	II:796797-798522	EV.YAR	OE.YAR	OK	37.2025	218.105	2.55155	7.41995	5e-05	0.000801396	yes
YIR028W	DAL4	IX:408467-410375	EV.YAR	OE.YAR	OK	4.74289	27.3447	2.52743	7.5965	5e-05	0.000801396	yes
YMR175W	SIP18	XIII:611015-611255	EV.YAR	OE.YAR	OK	283.874	1497.81	2.39954	5.11049	5e-05	0.000801396	yes
YOL052C-A	DDR2	XV:231569-231755	EV.YAR	OE.YAR	OK	830.355	4205.2	2.34037	6.44807	5e-05	0.000801396	yes
YBR072W	HSP26	II:382029-382674	EV.YAR	OE.YAR	OK	42.334	209.347	2.30601	5.12644	5e-05	0.000801396	yes
YDR034W-B	YDR034W-B	IV:521313-521469	EV.YAR	OE.YAR	OK	11.903	54.2779	2.18904	2.92135	0.00065	0.00647437	yes
YFL014W	HSP12	VI:107255-107585	EV.YAR	OE.YAR	OK	407.538	1770.06	2.11879	6.22137	5e-05	0.000801396	yes
YBR157C	ICS2	II:553542-554310	EV.YAR	OE.YAR	OK	8.1882	34.0456	2.05585	9.73402	5e-05	0.000801396	yes
YPL058C	PDR12	XVI:445841-450377	EV.YAR	OE.YAR	OK	37.183	153.11	2.04185	5.31818	5e-05	0.000801396	yes
YMR244W	YMR244W	XIII:757249-758317	EV.YAR	OE.YAR	OK	34.8229	137.832	1.98481	6.29116	5e-05	0.000801396	yes
YHR126C	ANS1	VIII:359701-360181	EV.YAR	OE.YAR	OK	49.333	193.823	1.97411	3.63115	5e-05	0.000801396	yes
YMR107W	SPG4	XIII:483013-483361	EV.YAR	OE.YAR	OK	26.3947	102.411	1.95605	4.32326	5e-05	0.000801396	yes
YNR002C	ATO2	XIV:633007-633856	EV.YAR	OE.YAR	OK	6.02825	23.2919	1.95002	7.64606	5e-05	0.000801396	yes
YPR192W	AQY1	XVI:921859-922777	EV.YAR	OE.YAR	OK	1.71369	6.57474	1.93983	9.12987	5e-05	0.000801396	yes
YDR070C	FMP16	IV:588097-588379	EV.YAR	OE.YAR	OK	44.6847	167.889	1.90966	4.29502	5e-05	0.000801396	yes
YOL047C	YOL047C	XV:241613-242747	EV.YAR	OE.YAR	OK	3.01126	11.0708	1.87832	4.72373	5e-05	0.000801396	yes
YLR438W	CAR2	XII:1012458-1013775	EV.YAR	OE.YAR	OK	14.1541	51.9761	1.87663	6.73046	5e-05	0.000801396	yes
YGR088W	CTT1	VII:654633-656322	EV.YAR	OE.YAR	OK	4.87744	17.0195	1.80299	5.53214	5e-05	0.000801396	yes
YGR055W	MUP1	VII:599416-601141	EV.YAR	OE.YAR	OK	40.5928	137.002	1.7549	4.54252	5e-05	0.000801396	yes
YBR117C	TKL2	II:474198-476437	EV.YAR	OE.YAR	OK	7.03001	23.5476	1.74398	5.25577	5e-05	0.000801396	yes
YMR174C	PAI3	XIII:610158-610365	EV.YAR	OE.YAR	OK	67.4604	223.196	1.7262	3.8213	5e-05	0.000801396	yes
YNL191W	DUG3	XIV:280431-281505	EV.YAR	OE.YAR	OK	5.06388	16.721	1.72335	17.163	5e-05	0.000801396	yes
YKL068W-A	YKL068W-A	XI:309205-309442	EV.YAR	OE.YAR	OK	194.084	640.407	1.72231	4.28659	5e-05	0.000801396	yes
YHR079C-A	SAE3	VIII:262191-262553	EV.YAR	OE.YAR	OK	6.94255	22.4673	1.69429	2.07585	0.0031	0.0211638	yes
YPL061W	ALD6	XVI:432587-434090	EV.YAR	OE.YAR	OK	176.005	568.791	1.69228	5.17692	5e-05	0.000801396	yes
YDR374C	YDR374C	IV:1223473-1224394	EV.YAR	OE.YAR	OK	0.397689	1.26922	1.67423	2.19226	0.0039	0.025029	yes
YGL183C	MND1	VII:156542-157596	EV.YAR	OE.YAR	OK	3.81809	12.1169	1.6661	2.79056	0.0003	0.0035678	yes
YDR508C	GNP1	IV:1466452-1468573	EV.YAR	OE.YAR	OK	9.13965	28.9099	1.66135	4.8172	5e-05	0.000801396	yes
YKL163W	PIR3	XI:144400-145378	EV.YAR	OE.YAR	OK	28.1565	88.0722	1.64522	6.93607	5e-05	0.000801396	yes
YDR345C	HXT3	IV:1162956-1164660	EV.YAR	OE.YAR	OK	97.3928	304.417	1.64416	4.33868	5e-05	0.000801396	yes
YML123C	PHO84	XIII:24036-25800	EV.YAR	OE.YAR	OK	26.1403	80.9506	1.63077	5.41344	5e-05	0.000801396	yes
YIL057C	RGI2	IX:247901-248396	EV.YAR	OE.YAR	OK	3.90395	11.5948	1.57047	3.39402	5e-05	0.000801396	yes
YJL116C	NCA3	X:193859-194873	EV.YAR	OE.YAR	OK	187.958	554.026	1.55954	3.80121	5e-05	0.000801396	yes
YPL265W	DIP5	XVI:41042-42869	EV.YAR	OE.YAR	OK	16.2636	47.4365	1.54435	4.04619	5e-05	0.000801396	yes
YER106W	MAM1	V:372325-373234	EV.YAR	OE.YAR	OK	0.762275	2.20734	1.53393	2.02368	0.00705	0.0380519	yes
YLL055W	YCT1	XII:30108-31704	EV.YAR	OE.YAR	OK	5.82972	16.3204	1.48518	4.12471	5e-05	0.000801396	yes
YHR096C	HXT5	VIII:294668-296447	EV.YAR	OE.YAR	OK	20.4396	55.9548	1.45289	4.47247	5e-05	0.000801396	yes
YBR032W	YBR032W	II:301518-301821	EV.YAR	OE.YAR	OK	2.38395	6.46731	1.43981	1.94747	0.00265	0.0188242	yes
YHR214W-A	YHR214W-A	VIII:543007-543493	EV.YAR	OE.YAR	OK	2.0998	5.52045	1.39453	3.62251	0.00045	0.00487436	yes
YFL055W	AGP3	VI:17003-18680	EV.YAR	OE.YAR	OK	4.78624	12.5369	1.38922	5.0426	5e-05	0.000801396	yes
YGR273C	YGR273C	VII:1038714-1039239	EV.YAR	OE.YAR	OK	2.87927	7.32055	1.34625	3.09963	0.00055	0.00567525	yes
YAL067C	SEO1	I:7234-9016	EV.YAR	OE.YAR	OK	15.0093	37.9022	1.33643	3.736	5e-05	0.000801396	yes
YLR237W	THI7	XII:612366-614163	EV.YAR	OE.YAR	OK	21.39	53.8438	1.33185	4.08932	5e-05	0.000801396	yes
YER062C	HOR2	V:279929-280682	EV.YAR	OE.YAR	OK	55.1567	137.921	1.32223	4.34238	5e-05	0.000801396	yes
YBR054W	YRO2	II:343100-344135	EV.YAR	OE.YAR	OK	17.0433	42.1243	1.30544	3.41907	5e-05	0.000801396	yes
YKR093W	PTR2	XI:615729-617535	EV.YAR	OE.YAR	OK	4.27063	10.4921	1.29678	5.43304	5e-05	0.000801396	yes
YGL158W	RCK1	VII:207032-208571	EV.YAR	OE.YAR	OK	0.6161	1.47121	1.25576	2.76226	0.00235	0.0170971	yes
YGR161C	RTS3	VII:808628-809420	EV.YAR	OE.YAR	OK	19.0711	45.016	1.23905	5.5557	5e-05	0.000801396	yes
YGR043C	NQM1	VII:580434-581436	EV.YAR	OE.YAR	OK	7.02202	16.5451	1.23645	3.24029	5e-05	0.000801396	yes
YBR105C	VID24	II:450880-451969	EV.YAR	OE.YAR	OK	95.9598	224.972	1.22924	4.30112	0.00015	0.00202837	yes
YNL014W	HEF3	XIV:606318-609510	EV.YAR	OE.YAR	OK	5.36965	12.5536	1.22521	3.33017	0.0002	0.00254125	yes
YAR068W	YAR068W	I:222405-222891	EV.YAR	OE.YAR	OK	1.60149	3.72775	1.21889	2.56601	0.00385	0.0248089	yes
YOL084W	PHM7	XV:162355-165331	EV.YAR	OE.YAR	OK	3.82512	8.85873	1.21159	3.77042	5e-05	0.000801396	yes
YJL144W	YJL144W	X:146358-146673	EV.YAR	OE.YAR	OK	4.68503	10.8371	1.20985	2.09185	0.00365	0.0239602	yes
YDL223C	HBT1	IV:57264-60405	EV.YAR	OE.YAR	OK	9.6038	22.1965	1.20866	3.02306	0.0002	0.00254125	yes
YDR040C	ENA1	IV:535191-538467	EV.YAR	OE.YAR	OK	6.66996	15.3403	1.20158	4.30338	5e-05	0.000801396	yes
YPL192C	PRM3	XVI:182654-183056	EV.YAR	OE.YAR	OK	15.8357	35.6567	1.17099	3.12909	5e-05	0.000801396	yes
YDR253C	MET32	IV:963989-964565	EV.YAR	OE.YAR	OK	10.7154	24.0803	1.16816	2.97478	5e-05	0.000801396	yes
YLR178C	TFS1	XII:513161-513821	EV.YAR	OE.YAR	OK	8.26346	18.5207	1.16432	6.19595	5e-05	0.000801396	yes
YGR236C	SPG1	VII:962529-962817	EV.YAR	OE.YAR	OK	4.98279	11.1608	1.16341	3.52662	0.00895	0.0455066	yes
YDR218C	SPR28	IV:903780-905052	EV.YAR	OE.YAR	OK	0.799753	1.78956	1.16198	2.22546	0.00125	0.0105956	yes
YPL036W	PMA2	XVI:482842-485686	EV.YAR	OE.YAR	OK	12.2786	27.0057	1.13712	4.52576	5e-05	0.000801396	yes
YJL108C	PRM10	X:217704-220016	EV.YAR	OE.YAR	OK	6.28881	13.8268	1.13661	2.59854	0.0007	0.00687481	yes
YEL041W	YEF1	V:75943-77431	EV.YAR	OE.YAR	OK	4.37385	9.60085	1.13426	3.85196	5e-05	0.000801396	yes
YLL028W	TPO1	XII:84803-86564	EV.YAR	OE.YAR	OK	6.25868	13.6832	1.12848	6.88646	5e-05	0.000801396	yes
YBL039W-B	YBL039W-B	II:143392-143572	EV.YAR	OE.YAR	OK	28.7472	62.745	1.12608	1.73182	0.01015	0.0498811	yes
YOR306C	MCH5	XV:889866-891432	EV.YAR	OE.YAR	OK	32.4853	70.8685	1.12536	3.01664	0.0003	0.0035678	yes
YGL121C	GPG1	VII:280776-281157	EV.YAR	OE.YAR	OK	16.8583	36.7647	1.12486	3.7199	5e-05	0.000801396	yes
YCR025C	YCR025C	III:163445-163856	EV.YAR	OE.YAR	OK	1.20212	2.6069	1.11675	2.35194	0.0076	0.0400284	yes
YNR014W	YNR014W	XIV:652464-653103	EV.YAR	OE.YAR	OK	3.28693	7.08703	1.10844	3.79472	5e-05	0.000801396	yes
YJL212C	OPT1	X:33849-36249	EV.YAR	OE.YAR	OK	5.34227	11.5011	1.10625	4.05289	5e-05	0.000801396	yes
YDL039C	PRM7	IV:381984-384081	EV.YAR	OE.YAR	OK	63.8845	136.823	1.09877	3.37727	0.0004	0.00451071	yes
YER045C	ACA1	V:240031-241501	EV.YAR	OE.YAR	OK	11.422	24.3151	1.09004	3.58719	5e-05	0.000801396	yes
YHL036W	MUP3	VIII:26240-27881	EV.YAR	OE.YAR	OK	19.3717	40.7393	1.07247	3.04331	5e-05	0.000801396	yes
YHR094C	HXT1	VIII:290912-292625	EV.YAR	OE.YAR	OK	3.17795	6.67403	1.07046	3.55408	5e-05	0.000801396	yes
YOR052C	YOR052C	XV:426771-427224	EV.YAR	OE.YAR	OK	32.8122	68.3439	1.05858	3.91993	5e-05	0.000801396	yes
YNL202W	SPS19	XIV:259438-260456	EV.YAR	OE.YAR	OK	3.92341	8.16392	1.05715	4.09636	5e-05	0.000801396	yes
YBL071W-A	KTI11	II:89977-90531	EV.YAR	OE.YAR	OK	94.3295	191.156	1.01897	1.9405	0.0061	0.0345794	yes
YBL075C	SSA3	II:84498-86448	EV.YAR	OE.YAR	OK	22.5554	45.5226	1.01311	3.35139	0.00135	0.0112322	yes
YKR069W	MET1	XI:571611-573393	EV.YAR	OE.YAR	OK	12.9367	25.8008	0.995943	2.98696	0.0001	0.00145507	yes
YMR118C	YMR118C	XIII:502143-502734	EV.YAR	OE.YAR	OK	9.65059	19.2312	0.994762	3.39293	5e-05	0.000801396	yes
YBL049W	MOH1	II:126827-127244	EV.YAR	OE.YAR	OK	24.9239	49.1862	0.980722	2.79349	0.0001	0.00145507	yes
YGL184C	STR3	VII:154614-156012	EV.YAR	OE.YAR	OK	16.0335	31.5949	0.978601	3.26909	5e-05	0.000801396	yes
YJR094C	IME1	X:604568-605651	EV.YAR	OE.YAR	OK	2.14292	4.17065	0.960697	2.01065	0.0033	0.0221226	yes
YPL205C	YPL205C	XVI:163921-164266	EV.YAR	OE.YAR	OK	6.1277	11.9167	0.959563	2.02876	0.00715	0.0383948	yes
YPL186C	UIP4	XVI:194511-195648	EV.YAR	OE.YAR	OK	2.11769	4.10689	0.955556	1.81052	0.0065	0.0358807	yes
YDL059C	RAD59	IV:344236-344953	EV.YAR	OE.YAR	OK	3.07406	5.90993	0.942998	3.33253	0.00045	0.00487436	yes
YPL240C	HSP82	XVI:96495-98625	EV.YAR	OE.YAR	OK	15.5839	29.9382	0.941937	2.78563	0.0001	0.00145507	yes
YFR036W	CDC26	VI:226962-227337	EV.YAR	OE.YAR	OK	6.89291	13.2214	0.939692	3.00039	0.00105	0.00924791	yes
YGR213C	RTA1	VII:918511-919465	EV.YAR	OE.YAR	OK	3.76571	7.18879	0.932827	2.20688	0.00065	0.00647437	yes
YBR068C	BAP2	II:373860-375690	EV.YAR	OE.YAR	OK	101.672	193.613	0.929249	2.91877	0.001	0.00890691	yes
YJL216C	IMA5	X:24340-26086	EV.YAR	OE.YAR	OK	1.5639	2.9772	0.928809	2.8441	0.00045	0.00487436	yes
YGR052W	FMP48	VII:593595-594705	EV.YAR	OE.YAR	OK	1.01327	1.9279	0.928016	2.39668	0.0032	0.0216824	yes
YLR107W	REX3	XII:364115-365330	EV.YAR	OE.YAR	OK	16.3533	31.0219	0.9237	2.93017	5e-05	0.000801396	yes
YBR046C	ZTA1	II:330506-331511	EV.YAR	OE.YAR	OK	4.65843	8.8321	0.922912	2.9111	0.0001	0.00145507	yes
YML128C	MSC1	XIII:15134-16676	EV.YAR	OE.YAR	OK	17.7174	33.0842	0.900978	2.69478	0.00055	0.00567525	yes
YHR176W	FMO1	VIII:454228-455527	EV.YAR	OE.YAR	OK	2.0485	3.76348	0.8775	2.85434	0.00055	0.00567525	yes
YGR153W	YGR153W	VII:796091-796745	EV.YAR	OE.YAR	OK	3.10511	5.66498	0.867428	1.9972	0.00175	0.0137796	yes
YER073W	ALD5	V:304029-305592	EV.YAR	OE.YAR	OK	50.9211	92.7034	0.86436	3.46926	0.0008	0.00759699	yes
YIL104C	SHQ1	IX:169981-171505	EV.YAR	OE.YAR	OK	6.88734	12.5313	0.863521	3.11939	0.0003	0.0035678	yes
YER079W	YER079W	V:318919-319552	EV.YAR	OE.YAR	OK	6.03795	10.9819	0.862995	3.02418	0.0013	0.0109169	yes
YPR168W	NUT2	XVI:878075-878549	EV.YAR	OE.YAR	OK	10.3837	18.8467	0.859992	2.37461	0.0005	0.00530672	yes
YCR010C	ADY2	III:132272-133124	EV.YAR	OE.YAR	OK	5.46918	9.92228	0.859347	2.48186	0.00285	0.0199311	yes
YDL222C	FMP45	IV:60871-61801	EV.YAR	OE.YAR	OK	3.47829	6.26651	0.849284	3.62493	0.0008	0.00759699	yes
YER096W	SHC1	V:351697-353236	EV.YAR	OE.YAR	OK	2.26411	4.06781	0.845311	2.39592	0.0011	0.00958138	yes
YDL204W	RTN2	IV:94604-95786	EV.YAR	OE.YAR	OK	9.10006	16.3145	0.842207	3.19511	0.00015	0.00202837	yes
YEL072W	RMD6	V:13719-14415	EV.YAR	OE.YAR	OK	9.758	17.4729	0.840462	2.45043	0.00045	0.00487436	yes
YMR250W	GAD1	XIII:770800-772558	EV.YAR	OE.YAR	OK	5.85347	10.4622	0.83782	2.58896	0.00045	0.00487436	yes
YOR283W	YOR283W	XV:847452-848145	EV.YAR	OE.YAR	OK	52.1	92.7117	0.831467	2.21163	0.00035	0.0040555	yes
YBR063C	YBR063C	II:366969-368191	EV.YAR	OE.YAR	OK	8.49759	15.076	0.827128	1.94938	0.00255	0.0181958	yes
YDR171W	HSP42	IV:806620-807748	EV.YAR	OE.YAR	OK	4.62444	8.13875	0.815528	2.15421	0.00085	0.00792873	yes
YOR148C	SPP2	XV:608639-609197	EV.YAR	OE.YAR	OK	8.89025	15.5537	0.806958	2.40442	0.0016	0.0128223	yes
YMR169C	ALD3	XIII:599351-600872	EV.YAR	OE.YAR	OK	6.05785	10.5697	0.80306	2.31201	0.00365	0.0239602	yes
YBR085C-A	YBR085C-A	II:418906-419164	EV.YAR	OE.YAR	OK	234.31	407.334	0.797792	2.32587	0.0004	0.00451071	yes
YER158C	YER158C	V:488856-490578	EV.YAR	OE.YAR	OK	15.0446	26.1253	0.796201	2.55259	0.0023	0.0168498	yes
YHR087W	RTC3	VIII:280819-281155	EV.YAR	OE.YAR	OK	14.4044	24.8372	0.785988	2.28421	0.0062	0.0349269	yes
YIL136W	OM45	IX:93618-94800	EV.YAR	OE.YAR	OK	2.23032	3.84114	0.784282	2.46272	0.00145	0.0118457	yes
YEL019C	MMS21	V:120497-121301	EV.YAR	OE.YAR	OK	2.71732	4.66447	0.779527	2.37118	0.00625	0.0350211	yes
YLR223C	IFH1	XII:582005-585490	EV.YAR	OE.YAR	OK	11.9398	20.4226	0.774386	2.95768	0.00315	0.0214125	yes
YGR256W	GND2	VII:1004623-1006102	EV.YAR	OE.YAR	OK	12.075	20.6429	0.773625	3.04295	0.0091	0.0460469	yes
YDL210W	UGA4	IV:84269-85985	EV.YAR	OE.YAR	OK	4.43143	7.52429	0.763781	2.26104	0.00175	0.0137796	yes
YDR489W	SLD5	IV:1431011-1431896	EV.YAR	OE.YAR	OK	13.1329	22.1549	0.754443	2.60866	0.0011	0.00958138	yes
YDL218W	YDL218W	IV:66492-67446	EV.YAR	OE.YAR	OK	7.05499	11.8963	0.753792	2.92254	0.0016	0.0128223	yes
YOR287C	RRP36	XV:850936-851839	EV.YAR	OE.YAR	OK	9.16051	15.415	0.750832	2.54099	0.00175	0.0137796	yes
YER150W	SPI1	V:468369-468816	EV.YAR	OE.YAR	OK	32.1771	53.8917	0.744029	1.96991	0.00335	0.0223865	yes
YBR114W	RAD16	II:467247-469620	EV.YAR	OE.YAR	OK	7.84015	13.0289	0.732767	2.538	0.00245	0.0176216	yes
YBR231C	SWC5	II:682178-683090	EV.YAR	OE.YAR	OK	2.04456	3.38415	0.726999	2.5215	0.00765	0.0401577	yes
YDR104C	SPO71	IV:661172-664910	EV.YAR	OE.YAR	OK	3.1482	5.19771	0.723351	2.26638	0.001	0.00890691	yes
YCR061W	YCR061W	III:225562-227458	EV.YAR	OE.YAR	OK	2.19758	3.60603	0.714496	4.34541	0.00105	0.00924791	yes
YKL201C	MNN4	XI:63820-67466	EV.YAR	OE.YAR	OK	10.5784	17.3454	0.713435	2.79362	0.00355	0.0235239	yes
YKR009C	FOX2	XI:454351-457054	EV.YAR	OE.YAR	OK	2.34185	3.82927	0.709419	2.66229	0.0032	0.0216824	yes
YLR307C-A	YLR307C-A	XII:746847-747111	EV.YAR	OE.YAR	OK	77.9311	126.605	0.700061	2.44123	0.00475	0.0285951	yes
YER054C	GIP2	V:262051-263698	EV.YAR	OE.YAR	OK	1.6554	2.68375	0.697071	3.03837	0.00585	0.0334324	yes
YGR239C	PEX21	VII:969186-970053	EV.YAR	OE.YAR	OK	12.6808	20.4925	0.692452	2.38425	0.0031	0.0211638	yes
YER044C-A	MEI4	V:238459-239774	EV.YAR	OE.YAR	OK	4.18588	6.75913	0.691307	1.72605	0.0098	0.0486151	yes
YDL085W	NDE2	IV:303210-304848	EV.YAR	OE.YAR	OK	3.12331	5.03103	0.687775	2.50148	0.00305	0.0209356	yes
YPL202C	AFT2	XVI:168087-169338	EV.YAR	OE.YAR	OK	12.3372	19.835	0.685026	2.44278	0.004	0.0254894	yes
YJL058C	BIT61	X:326241-327873	EV.YAR	OE.YAR	OK	2.57211	4.13494	0.684913	3.40764	0.0041	0.0258915	yes
YHL016C	DUR3	VIII:72036-74244	EV.YAR	OE.YAR	OK	8.64326	13.8782	0.683168	1.9381	0.0067	0.0366642	yes
YIL144W	TID3	IX:78073-80149	EV.YAR	OE.YAR	OK	6.62983	10.6068	0.677944	2.77537	0.0022	0.0163063	yes
YJL038C	LOH1	X:375114-375774	EV.YAR	OE.YAR	OK	27.5388	43.9066	0.672969	1.81938	0.0063	0.0351453	yes
YNR063W	YNR063W	XIV:746942-748766	EV.YAR	OE.YAR	OK	3.5138	5.57082	0.664858	2.79896	0.00535	0.0310812	yes
YOR185C	GSP2	XV:681443-682106	EV.YAR	OE.YAR	OK	27.84	44.1363	0.664808	2.18971	0.00545	0.0315461	yes
YPL147W	PXA1	XVI:273254-275867	EV.YAR	OE.YAR	OK	2.23609	3.54423	0.66449	1.88188	0.00665	0.0364854	yes
YBL093C	ROX3	II:44255-44918	EV.YAR	OE.YAR	OK	25.1659	39.6934	0.657429	1.7954	0.005	0.0295646	yes
YER042W	MXR1	V:234936-235491	EV.YAR	OE.YAR	OK	30.019	47.3278	0.656815	1.78351	0.0037	0.0241629	yes
YOL083W	ATG34	XV:165713-166952	EV.YAR	OE.YAR	OK	5.27121	8.3085	0.656455	1.99425	0.0067	0.0366642	yes
YER037W	PHM8	V:225888-226854	EV.YAR	OE.YAR	OK	9.25296	14.5788	0.655883	2.12757	0.0059	0.0336268	yes
YLR364W	GRX8	XII:854061-854391	EV.YAR	OE.YAR	OK	65.0066	102.344	0.654764	3.11142	0.0041	0.0258915	yes
YNL163C	RIA1	XIV:326740-330073	EV.YAR	OE.YAR	OK	12.0497	18.9144	0.650496	1.87555	0.00915	0.0461888	yes
YMR014W	BUD22	XIII:298867-300427	EV.YAR	OE.YAR	OK	8.6071	13.4725	0.646414	2.47615	0.004	0.0254894	yes
YPR167C	MET16	XVI:876846-877632	EV.YAR	OE.YAR	OK	32.9744	51.4577	0.64204	2.31273	0.00645	0.0357296	yes
YHR097C	YHR097C	VIII:297384-298609	EV.YAR	OE.YAR	OK	3.39217	5.26693	0.634755	2.15688	0.00735	0.0392352	yes
YBR069C	TAT1	II:376573-378433	EV.YAR	OE.YAR	OK	3.35062	5.19914	0.633847	1.97748	0.00615	0.0348004	yes
YER103W	SSA4	V:364588-366517	EV.YAR	OE.YAR	OK	4.97461	7.7152	0.633121	2.75016	0.0098	0.0486151	yes
YGL096W	TOS8	VII:325330-326161	EV.YAR	OE.YAR	OK	5.85605	8.99784	0.61965	1.96742	0.0081	0.0418588	yes
YKL187C	YKL187C	XI:89283-91536	EV.YAR	OE.YAR	OK	4.00048	6.10504	0.609829	2.43759	0.0059	0.0336268	yes
YGL180W	ATG1	VII:160064-162758	EV.YAR	OE.YAR	OK	5.4448	8.30792	0.609607	1.84053	0.00565	0.0324657	yes
YER038C	KRE29	V:226857-228252	EV.YAR	OE.YAR	OK	6.83138	10.342	0.598259	1.73944	0.00985	0.0488248	yes
YKL183C-A	YKL183C-A	XI:98394-98607	EV.YAR	OE.YAR	OK	4.57316	0	#NAME?	#NAME?	0.00035	0.0040555	yes
YML069W	POB3	XIII:135499-137158	EV.YAR	OE.YAR	OK	23.0838	15.5507	-0.569907	-1.80631	0.0095	0.0472754	yes
YOL113W	SKM1	XV:104325-106293	EV.YAR	OE.YAR	OK	7.85503	5.26642	-0.576793	-1.95441	0.00915	0.0461888	yes
YOR087W	YVC1	XV:487706-489734	EV.YAR	OE.YAR	OK	11.0432	7.3935	-0.578831	-1.85585	0.0101	0.0496741	yes
YGL065C	ALG2	VII:379759-381271	EV.YAR	OE.YAR	OK	14.7879	9.88128	-0.581645	-2.05655	0.00795	0.0413885	yes
YKL025C	PAN3	XI:390239-392279	EV.YAR	OE.YAR	OK	7.90725	5.28306	-0.581803	-2.10959	0.0089	0.0452889	yes
YKL007W	CAP1	XI:429301-430108	EV.YAR	OE.YAR	OK	30.9606	20.6521	-0.584147	-1.71204	0.0086	0.044082	yes
YMR267W	PPA2	XIII:801771-802704	EV.YAR	OE.YAR	OK	19.0849	12.7286	-0.584364	-1.66685	0.01005	0.0495053	yes
YGR166W	TRS65	VII:830514-832197	EV.YAR	OE.YAR	OK	17.298	11.5252	-0.585807	-1.98297	0.0083	0.0427873	yes
YFL028C	CAF16	VI:79343-80213	EV.YAR	OE.YAR	OK	36.3055	24.1829	-0.586202	-2.11975	0.00745	0.0394026	yes
YPR057W	BRR1	XVI:672470-673496	EV.YAR	OE.YAR	OK	13.4696	8.95485	-0.58896	-2.14917	0.00925	0.0465078	yes
YPL215W	CBP3	XVI:147415-148423	EV.YAR	OE.YAR	OK	20.3087	13.4812	-0.591151	-2.71921	0.00945	0.047138	yes
YBR044C	TCM62	II:324340-326059	EV.YAR	OE.YAR	OK	10.2479	6.80137	-0.591424	-2.12682	0.009	0.0456506	yes
YDR470C	UGO1	IV:1399705-1401214	EV.YAR	OE.YAR	OK	7.46001	4.94445	-0.593368	-1.98098	0.00995	0.0492046	yes
YJR062C	NTA1	X:553475-554849	EV.YAR	OE.YAR	OK	7.68845	5.09457	-0.593733	-1.71668	0.009	0.0456506	yes
YDR541C	YDR541C	IV:1519663-1520698	EV.YAR	OE.YAR	OK	13.2102	8.75076	-0.594171	-1.7101	0.0077	0.0403531	yes
YDL168W	SFA1	IV:159603-160764	EV.YAR	OE.YAR	OK	21.534	14.249	-0.595757	-2.76113	0.00925	0.0465078	yes
YPL053C	KTR6	XVI:457117-458458	EV.YAR	OE.YAR	OK	45.8538	30.3365	-0.595985	-1.94268	0.0094	0.047	yes
YKR030W	GMH1	XI:500281-501103	EV.YAR	OE.YAR	OK	33.3783	22.0683	-0.596933	-1.74199	0.0074	0.0394022	yes
YDR147W	EKI1	IV:751630-753235	EV.YAR	OE.YAR	OK	10.6747	7.04961	-0.598578	-1.97205	0.00765	0.0401577	yes
YNL193W	YNL193W	XIV:274367-276044	EV.YAR	OE.YAR	OK	7.96655	5.25756	-0.599562	-1.98603	0.00665	0.0364854	yes
YKR038C	KAE1	XI:511998-513159	EV.YAR	OE.YAR	OK	18.1339	11.956	-0.600948	-2.31749	0.00745	0.0394026	yes
YKL002W	DID4	XI:437777-438544	EV.YAR	OE.YAR	OK	19.5276	12.8727	-0.601191	-2.17061	0.0075	0.0396008	yes
YFR052W	RPN12	VI:252504-253329	EV.YAR	OE.YAR	OK	30.1495	19.858	-0.602413	-2.38705	0.00825	0.0425643	yes
YJL123C	MTC1	X:188003-189440	EV.YAR	OE.YAR	OK	11.1074	7.31219	-0.60315	-2.13896	0.0064	0.0356402	yes
YBR094W	PBY1	II:432035-434297	EV.YAR	OE.YAR	OK	10.9038	7.17632	-0.603512	-1.89416	0.0062	0.0349269	yes
YBL058W	SHP1	II:111436-112708	EV.YAR	OE.YAR	OK	8.94127	5.88312	-0.603898	-2.39135	0.008	0.0415802	yes
YIL134W	FLX1	IX:97394-98330	EV.YAR	OE.YAR	OK	10.9704	7.20927	-0.605688	-2.2929	0.0069	0.037531	yes
YKR053C	YSR3	XI:534066-535281	EV.YAR	OE.YAR	OK	16.8071	11.044	-0.605809	-2.18233	0.00625	0.0350211	yes
YJL081C	ARP4	X:283801-285271	EV.YAR	OE.YAR	OK	17.2355	11.3208	-0.606399	-1.97835	0.00625	0.0350211	yes
YOR292C	YOR292C	XV:865652-866582	EV.YAR	OE.YAR	OK	8.7443	5.74134	-0.606954	-1.68408	0.01005	0.0495053	yes
YJR118C	ILM1	X:643489-644101	EV.YAR	OE.YAR	OK	59.2888	38.917	-0.607358	-1.72035	0.00775	0.0405143	yes
YAL048C	GEM1	I:52800-54913	EV.YAR	OE.YAR	OK	8.78395	5.76576	-0.607359	-2.15188	0.00745	0.0394026	yes
YCL039W	GID7	III:52644-54882	EV.YAR	OE.YAR	OK	4.08113	2.67732	-0.608178	-3.14835	0.0091	0.0460469	yes
YJL077C	ICS3	X:294665-295061	EV.YAR	OE.YAR	OK	56.03	36.7459	-0.608616	-1.78951	0.00865	0.0442306	yes
YGL256W	ADH4	VII:15158-16307	EV.YAR	OE.YAR	OK	43.9988	28.8508	-0.608852	-2.63037	0.007	0.0379768	yes
YHR117W	TOM71	VIII:342348-344268	EV.YAR	OE.YAR	OK	9.52203	6.2429	-0.609053	-2.27564	0.00705	0.0380519	yes
YGR231C	PHB2	VII:952547-953480	EV.YAR	OE.YAR	OK	20.9147	13.71	-0.609291	-2.03397	0.0059	0.0336268	yes
YOR058C	ASE1	XV:433687-436345	EV.YAR	OE.YAR	OK	12.1759	7.97772	-0.609976	-1.862	0.0061	0.0345794	yes
YDL006W	PTC1	IV:439908-440754	EV.YAR	OE.YAR	OK	14.9858	9.8154	-0.610481	-1.8986	0.00865	0.0442306	yes
YGL002W	ERP6	VII:494516-495167	EV.YAR	OE.YAR	OK	26.3849	17.2804	-0.610572	-1.78802	0.0073	0.0391005	yes
YGL060W	YBP2	VII:390064-391990	EV.YAR	OE.YAR	OK	7.52091	4.92069	-0.612046	-2.35404	0.0062	0.0349269	yes
YIR004W	DJP1	IX:363220-364519	EV.YAR	OE.YAR	OK	13.6107	8.90144	-0.612631	-2.22636	0.0063	0.0351453	yes
YLR008C	PAM18	XII:165576-166083	EV.YAR	OE.YAR	OK	55.0503	35.9953	-0.612944	-2.22445	0.00825	0.0425643	yes
YDR247W	VHS1	IV:956012-957398	EV.YAR	OE.YAR	OK	9.57238	6.25803	-0.613168	-1.98313	0.00925	0.0465078	yes
YDR519W	FPR2	IV:1480424-1480832	EV.YAR	OE.YAR	OK	87.5038	57.1696	-0.614098	-1.86225	0.0051	0.0299039	yes
YBL057C	PTH2	II:112800-113427	EV.YAR	OE.YAR	OK	21.3034	13.9136	-0.614593	-2.15833	0.006	0.0341044	yes
YBR216C	YBP1	II:655575-657600	EV.YAR	OE.YAR	OK	11.8049	7.70389	-0.61573	-1.89555	0.00535	0.0310812	yes
YBR207W	FTH1	II:635145-636543	EV.YAR	OE.YAR	OK	22.5204	14.6957	-0.61584	-2.26773	0.0069	0.037531	yes
YLR215C	CDC123	XII:570775-571858	EV.YAR	OE.YAR	OK	12.1103	7.8958	-0.617073	-2.34246	0.00745	0.0394026	yes
YGR255C	COQ6	VII:1002522-1003962	EV.YAR	OE.YAR	OK	10.626	6.92072	-0.618604	-2.24186	0.00625	0.0350211	yes
YPL260W	YPL260W	XVI:48995-50958	EV.YAR	OE.YAR	OK	21.2104	13.8053	-0.619549	-2.14221	0.0049	0.0291096	yes
YPR054W	SMK1	XVI:666279-667446	EV.YAR	OE.YAR	OK	10.7305	6.98073	-0.620268	-2.5266	0.0047	0.0283752	yes
YHR076W	PTC7	VIII:251100-252225	EV.YAR	OE.YAR	OK	9.91629	6.44165	-0.62237	-2.29444	0.0058	0.0332067	yes
YPR082C	DIB1	XVI:704224-704656	EV.YAR	OE.YAR	OK	45.5828	29.5999	-0.622899	-2.08143	0.00755	0.0398315	yes
YNL177C	MRPL22	XIV:303685-304615	EV.YAR	OE.YAR	OK	18.7589	12.1784	-0.623253	-1.86627	0.00775	0.0405143	yes
YGL154C	LYS5	VII:215277-216096	EV.YAR	OE.YAR	OK	16.4698	10.6905	-0.623504	-2.38651	0.0071	0.0381912	yes
YMR038C	CCS1	XIII:347510-348260	EV.YAR	OE.YAR	OK	19.8207	12.8631	-0.623763	-2.78857	0.0056	0.032237	yes
YNL330C	RPD3	XIV:18000-19302	EV.YAR	OE.YAR	OK	16.2189	10.518	-0.624817	-2.18562	0.0055	0.0317772	yes
YDR524C	AGE1	IV:1487541-1488990	EV.YAR	OE.YAR	OK	36.4079	23.6079	-0.624983	-1.84312	0.0066	0.0363057	yes
YGL001C	ERG26	VII:495452-496502	EV.YAR	OE.YAR	OK	27.2492	17.6349	-0.627783	-2.05926	0.00465	0.0281541	yes
YMR055C	BUB2	XIII:386100-387021	EV.YAR	OE.YAR	OK	15.2077	9.8404	-0.628013	-2.86708	0.0045	0.0275363	yes
YIL153W	RRD1	IX:55197-56379	EV.YAR	OE.YAR	OK	13.9182	8.99879	-0.629167	-3.46685	0.00555	0.0320075	yes
YHR011W	DIA4	VIII:127779-129120	EV.YAR	OE.YAR	OK	5.22558	3.37806	-0.629395	-1.87535	0.0092	0.0463671	yes
YOL062C	APM4	XV:210519-211995	EV.YAR	OE.YAR	OK	20.1216	13.0048	-0.629704	-1.93704	0.00655	0.0360936	yes
YMR274C	RCE1	XIII:814363-815311	EV.YAR	OE.YAR	OK	27.3275	17.66	-0.629863	-2.10288	0.0048	0.0287318	yes
YBR220C	YBR220C	II:662498-664677	EV.YAR	OE.YAR	OK	23.7428	15.3423	-0.629971	-2.1963	0.00915	0.0461888	yes
YPL269W	KAR9	XVI:33012-34947	EV.YAR	OE.YAR	OK	5.53719	3.57661	-0.630562	-2.13439	0.0081	0.0418588	yes
YOL013C	HRD1	XV:301379-303035	EV.YAR	OE.YAR	OK	8.62901	5.57359	-0.630587	-1.96757	0.00515	0.0301132	yes
YGR067C	YGR067C	VII:622371-624786	EV.YAR	OE.YAR	OK	6.29821	4.06793	-0.630647	-2.0098	0.00485	0.0289487	yes
YKL151C	YKL151C	XI:164916-165930	EV.YAR	OE.YAR	OK	7.91285	5.10788	-0.631473	-1.9722	0.008	0.0415802	yes
YLR095C	IOC2	XII:329676-332115	EV.YAR	OE.YAR	OK	6.78696	4.38048	-0.631675	-2.52086	0.00435	0.0270111	yes
YKL094W	YJU3	XI:263348-264290	EV.YAR	OE.YAR	OK	24.3689	15.7175	-0.632671	-2.30496	0.00405	0.0257043	yes
YER021W	RPN3	V:196947-198519	EV.YAR	OE.YAR	OK	42.0307	27.0934	-0.633504	-1.86162	0.0073	0.0391005	yes
YJL044C	GYP6	X:358299-359676	EV.YAR	OE.YAR	OK	17.0753	11.0066	-0.633542	-2.25651	0.0043	0.026806	yes
YGR220C	MRPL9	VII:936034-936883	EV.YAR	OE.YAR	OK	21.0014	13.5358	-0.6337	-2.1003	0.00675	0.0369058	yes
YPL099C	AIM43	XVI:363519-364068	EV.YAR	OE.YAR	OK	16.8092	10.8311	-0.634073	-3.18102	0.0101	0.0496741	yes
YGL242C	YGL242C	VII:44651-45197	EV.YAR	OE.YAR	OK	20.2614	13.0336	-0.636496	-2.03984	0.0093	0.0466107	yes
YDR027C	VPS54	IV:494648-497318	EV.YAR	OE.YAR	OK	6.69035	4.30336	-0.636617	-2.11774	0.0051	0.0299039	yes
YHL020C	OPI1	VIII:66241-67456	EV.YAR	OE.YAR	OK	11.2184	7.21473	-0.636847	-2.58077	0.0046	0.0279317	yes
YGR232W	NAS6	VII:953959-954646	EV.YAR	OE.YAR	OK	22.1477	14.2416	-0.637048	-1.84913	0.005	0.0295646	yes
YBR006W	UGA2	II:247009-248503	EV.YAR	OE.YAR	OK	8.25973	5.30556	-0.638589	-2.54041	0.00545	0.0315461	yes
YOR299W	BUD7	XV:878434-880883	EV.YAR	OE.YAR	OK	10.7266	6.88999	-0.638624	-2.26285	0.00625	0.0350211	yes
YNL288W	CAF40	XIV:90302-91424	EV.YAR	OE.YAR	OK	36.3129	23.3145	-0.639256	-2.31826	0.00465	0.0281541	yes
YCL008C	STP22	III:105695-106853	EV.YAR	OE.YAR	OK	9.01738	5.78889	-0.639421	-7.29107	0.0049	0.0291096	yes
YLR064W	PER33	XII:265455-266277	EV.YAR	OE.YAR	OK	75.4571	48.4271	-0.639842	-1.9043	0.00705	0.0380519	yes
YLR182W	SWI6	XII:517939-520351	EV.YAR	OE.YAR	OK	7.86972	5.04921	-0.640256	-1.99246	0.00385	0.0248089	yes
YER027C	GAL83	V:208978-210232	EV.YAR	OE.YAR	OK	6.23075	3.99609	-0.640819	-2.06236	0.00505	0.0297211	yes
YHR057C	CPR2	VIII:218225-218843	EV.YAR	OE.YAR	OK	25.3307	16.2456	-0.640837	-2.21903	0.0045	0.0275363	yes
YDL061C	RPS29B	IV:340627-340798	EV.YAR	OE.YAR	OK	3671.21	2354.39	-0.640904	-6.01535	0.0093	0.0466107	yes
YOR181W	LAS17	XV:675938-677840	EV.YAR	OE.YAR	OK	2.7402	1.75712	-0.641065	-4.3576	0.00435	0.0270111	yes
YJR153W	PGU1	X:722814-723900	EV.YAR	OE.YAR	OK	6.31984	4.05232	-0.641138	-1.84187	0.00965	0.0479841	yes
YOR099W	KTR1	XV:511824-513006	EV.YAR	OE.YAR	OK	216.9	139.041	-0.641519	-1.92074	0.00945	0.047138	yes
YML036W	CGI121	XIII:205641-206293	EV.YAR	OE.YAR	OK	17.9492	11.504	-0.641779	-1.98504	0.0093	0.0466107	yes
YMR168C	CEP3	XIII:597331-599158	EV.YAR	OE.YAR	OK	12.3395	7.90488	-0.64247	-2.03785	0.00445	0.0273896	yes
YKR098C	UBP11	XI:633025-635179	EV.YAR	OE.YAR	OK	7.41941	4.75264	-0.642577	-2.36582	0.00405	0.0257043	yes
YER175C	TMT1	V:539463-540363	EV.YAR	OE.YAR	OK	18.9458	12.1335	-0.642879	-1.96182	0.0045	0.0275363	yes
YMR292W	GOT1	XIII:854794-855293	EV.YAR	OE.YAR	OK	125.515	80.3437	-0.643603	-2.01878	0.00515	0.0301132	yes
YER051W	JHD1	V:254655-256134	EV.YAR	OE.YAR	OK	6.18833	3.95921	-0.644337	-2.05012	0.00665	0.0364854	yes
YLR396C	VPS33	XII:910234-912310	EV.YAR	OE.YAR	OK	15.6705	10.0239	-0.64461	-1.93536	0.00435	0.0270111	yes
YPR033C	HTS1	XVI:637378-639019	EV.YAR	OE.YAR	OK	139.212	89.0446	-0.644684	-2.33197	0.00845	0.0434188	yes
YOR149C	SMP3	XV:609837-611388	EV.YAR	OE.YAR	OK	25.989	16.6172	-0.645226	-1.92923	0.0048	0.0287318	yes
YJR039W	YJR039W	X:503709-507301	EV.YAR	OE.YAR	OK	3.49037	2.23038	-0.646094	-1.90379	0.0049	0.0291096	yes
YJL124C	LSM1	X:187125-187644	EV.YAR	OE.YAR	OK	47.077	30.0807	-0.646186	-1.95493	0.00405	0.0257043	yes
YKR004C	ECM9	XI:446798-448036	EV.YAR	OE.YAR	OK	19.6201	12.5338	-0.646503	-1.81141	0.00425	0.0265994	yes
YKL012W	PRP40	XI:418309-420061	EV.YAR	OE.YAR	OK	11.8824	7.59074	-0.646519	-2.01992	0.00445	0.0273896	yes
YDL128W	VCX1	IV:232651-233887	EV.YAR	OE.YAR	OK	143.813	91.8541	-0.64678	-2.30388	0.009	0.0456506	yes
YDR415C	YDR415C	IV:1297036-1298161	EV.YAR	OE.YAR	OK	12.7827	8.16327	-0.646969	-2.08155	0.00365	0.0239602	yes
YDR009W	GAL3	IV:463433-464996	EV.YAR	OE.YAR	OK	4.0853	2.6088	-0.647055	-2.10459	0.00745	0.0394026	yes
YPL161C	BEM4	XVI:244318-246220	EV.YAR	OE.YAR	OK	7.78222	4.96953	-0.647073	-2.05651	0.00475	0.0285951	yes
YPL216W	YPL216W	XVI:143820-147129	EV.YAR	OE.YAR	OK	9.9545	6.35206	-0.648124	-1.9919	0.00425	0.0265994	yes
YMR149W	SWP1	XIII:560995-561856	EV.YAR	OE.YAR	OK	63.2335	40.3415	-0.648424	-2.54469	0.00705	0.0380519	yes
YFL005W	SEC4	VI:130333-130981	EV.YAR	OE.YAR	OK	106.699	68.0434	-0.64902	-2.2475	0.00545	0.0315461	yes
YNL167C	SKO1	XIV:319415-321359	EV.YAR	OE.YAR	OK	11.3421	7.23195	-0.649232	-2.92286	0.00435	0.0270111	yes
YGL097W	SRM1	VII:321781-323230	EV.YAR	OE.YAR	OK	24.288	15.4816	-0.649691	-2.86882	0.00505	0.0297211	yes
YPL272C	YPL272C	XVI:26610-28164	EV.YAR	OE.YAR	OK	7.25594	4.62405	-0.650005	-2.02307	0.0065	0.0358807	yes
YDR452W	PPN1	IV:1362877-1364902	EV.YAR	OE.YAR	OK	21.8131	13.8988	-0.650229	-1.88391	0.00645	0.0357296	yes
YGR199W	PMT6	VII:897501-899781	EV.YAR	OE.YAR	OK	18.001	11.4679	-0.650483	-1.95146	0.0045	0.0275363	yes
YLR228C	ECM22	XII:600018-602463	EV.YAR	OE.YAR	OK	7.96389	5.07245	-0.65079	-2.14257	0.00325	0.0219505	yes
YNL130C	CPT1	XIV:379557-380831	EV.YAR	OE.YAR	OK	106.37	67.7502	-0.650798	-2.11775	0.00905	0.0458674	yes
YBL038W	MRPL16	II:146186-146885	EV.YAR	OE.YAR	OK	26.6681	16.9791	-0.651353	-2.30148	0.0035	0.0232903	yes
YGR026W	YGR026W	VII:532984-533821	EV.YAR	OE.YAR	OK	56.888	36.2128	-0.651624	-1.74859	0.00505	0.0297211	yes
YOR018W	ROD1	XV:364368-366882	EV.YAR	OE.YAR	OK	4.94781	3.14958	-0.651631	-2.12247	0.004	0.0254894	yes
YNL154C	YCK2	XIV:343635-345276	EV.YAR	OE.YAR	OK	45.5628	29.0026	-0.651674	-1.99358	0.00935	0.0468241	yes
YKR090W	PXL1	XI:608945-611066	EV.YAR	OE.YAR	OK	8.23166	5.23901	-0.651888	-2.45415	0.00365	0.0239602	yes
YOR227W	HER1	XV:762824-766565	EV.YAR	OE.YAR	OK	7.0568	4.49021	-0.652231	-2.25429	0.0062	0.0349269	yes
YJR100C	AIM25	X:616350-617334	EV.YAR	OE.YAR	OK	13.5811	8.63786	-0.652855	-1.76764	0.0057	0.0326638	yes
YIL109C	SEC24	IX:157384-160165	EV.YAR	OE.YAR	OK	63.8897	40.6178	-0.653473	-2.32514	0.01	0.0493745	yes
YIR022W	SEC11	IX:398732-399236	EV.YAR	OE.YAR	OK	74.197	47.1673	-0.653575	-2.8617	0.00305	0.0209356	yes
YKL019W	RAM2	XI:402567-403518	EV.YAR	OE.YAR	OK	25.2492	16.0436	-0.654235	-2.42075	0.003	0.0207276	yes
YDR188W	CCT6	IV:836227-838061	EV.YAR	OE.YAR	OK	45.333	28.7983	-0.654579	-3.08192	0.00885	0.0451436	yes
YML087C	AIM33	XIII:94430-95369	EV.YAR	OE.YAR	OK	9.94765	6.31754	-0.654993	-2.07842	0.00415	0.0261028	yes
YOR321W	PMT3	XV:916029-918291	EV.YAR	OE.YAR	OK	10.0559	6.38459	-0.65537	-1.98616	0.006	0.0341044	yes
YDL003W	MCD1	IV:444682-446383	EV.YAR	OE.YAR	OK	15.0268	9.53946	-0.655559	-2.18994	0.00305	0.0209356	yes
YMR226C	YMR226C	XIII:721592-722396	EV.YAR	OE.YAR	OK	76.825	48.7627	-0.655798	-2.34922	0.00655	0.0360936	yes
YDL202W	MRPL11	IV:98474-99224	EV.YAR	OE.YAR	OK	14.1987	9.01097	-0.656009	-3.13976	0.0047	0.0283752	yes
YDR322C-A	TIM11	IV:1112002-1112293	EV.YAR	OE.YAR	OK	172.837	109.675	-0.656181	-2.05819	0.0049	0.0291096	yes
YML019W	OST6	XIII:233456-234455	EV.YAR	OE.YAR	OK	46.1043	29.2537	-0.656283	-2.01611	0.0042	0.0263648	yes
YGR038W	ORM1	VII:560681-561350	EV.YAR	OE.YAR	OK	40.0516	25.3909	-0.657551	-1.95353	0.00355	0.0235239	yes
YOL059W	GPD2	XV:217125-218448	EV.YAR	OE.YAR	OK	96.243	60.9889	-0.658136	-2.71955	0.0099	0.0490341	yes
YLR056W	ERG3	XII:253860-254958	EV.YAR	OE.YAR	OK	341.121	216.148	-0.658262	-2.11764	0.0084	0.0431971	yes
YBR205W	KTR3	II:633621-634924	EV.YAR	OE.YAR	OK	23.6472	14.9834	-0.658302	-2.10635	0.00745	0.0394026	yes
YAL033W	POP5	I:82705-83227	EV.YAR	OE.YAR	OK	25.0532	15.8738	-0.658346	-2.99168	0.00465	0.0281541	yes
YGR174C	CBP4	VII:845892-846405	EV.YAR	OE.YAR	OK	15.1416	9.59277	-0.658502	-2.02422	0.0092	0.0463671	yes
YOL018C	TLG2	XV:290880-292074	EV.YAR	OE.YAR	OK	5.06415	3.2082	-0.658555	-1.83537	0.0093	0.0466107	yes
YOL140W	ARG8	XV:58758-60030	EV.YAR	OE.YAR	OK	49.7819	31.5265	-0.659055	-2.08084	0.00805	0.0417714	yes
YKR052C	MRS4	XI:532549-533464	EV.YAR	OE.YAR	OK	7.78726	4.93087	-0.659274	-2.07822	0.0077	0.0403531	yes
YAL016W	TPD3	I:124754-126786	EV.YAR	OE.YAR	OK	34.7821	22.0221	-0.659391	-2.0283	0.0087	0.0444502	yes
YKR037C	SPC34	XI:510909-511797	EV.YAR	OE.YAR	OK	7.6419	4.83575	-0.660191	-2.24976	0.00765	0.0401577	yes
YIL049W	DFG10	IX:260157-260919	EV.YAR	OE.YAR	OK	25.0422	15.8447	-0.660361	-2.19303	0.0043	0.026806	yes
YDL113C	ATG20	IV:256632-258555	EV.YAR	OE.YAR	OK	6.01489	3.80471	-0.660754	-1.78137	0.007	0.0379768	yes
YGL101W	YGL101W	VII:312192-312840	EV.YAR	OE.YAR	OK	27.6735	17.5	-0.661151	-1.92308	0.00305	0.0209356	yes
YHR037W	PUT2	VIII:181976-183704	EV.YAR	OE.YAR	OK	12.9917	8.21324	-0.66157	-2.46163	0.00385	0.0248089	yes
YDR454C	GUK1	IV:1366263-1366827	EV.YAR	OE.YAR	OK	154.924	97.9349	-0.661667	-2.02581	0.0065	0.0358807	yes
YBL011W	SCT1	II:203405-205817	EV.YAR	OE.YAR	OK	18.5283	11.7105	-0.661926	-2.20926	0.0063	0.0351453	yes
YMR027W	YMR027W	XIII:325876-327289	EV.YAR	OE.YAR	OK	20.4513	12.9249	-0.662041	-2.2951	0.0037	0.0241629	yes
YIL140W	AXL2	IX:85052-87837	EV.YAR	OE.YAR	OK	22.0141	13.9101	-0.662295	-1.97196	0.00885	0.0451436	yes
YDL240W	LRG1	IV:22822-25876	EV.YAR	OE.YAR	OK	10.3865	6.56254	-0.662381	-2.06769	0.0033	0.0221226	yes
YDR277C	MTH1	IV:1014400-1015702	EV.YAR	OE.YAR	OK	29.0771	18.3642	-0.662991	-2.06356	0.00685	0.0373233	yes
YDR531W	CAB1	IV:1498231-1499335	EV.YAR	OE.YAR	OK	24.6576	15.5715	-0.663122	-2.00691	0.00295	0.0204492	yes
YKL113C	RAD27	XI:224726-225875	EV.YAR	OE.YAR	OK	16.3409	10.3178	-0.663353	-2.1977	0.003	0.0207276	yes
YOR354C	MSC6	XV:1001146-1003225	EV.YAR	OE.YAR	OK	19.6781	12.4203	-0.663891	-2.16691	0.00505	0.0297211	yes
YHR158C	KEL1	VIII:413684-417179	EV.YAR	OE.YAR	OK	8.70805	5.4948	-0.664283	-2.2212	0.0038	0.0246123	yes
YKL210W	UBA1	XI:39162-42237	EV.YAR	OE.YAR	OK	55.5531	35.0538	-0.664297	-2.15013	0.0081	0.0418588	yes
YDR107C	TMN2	IV:669015-671034	EV.YAR	OE.YAR	OK	13.3558	8.42739	-0.664312	-1.88644	0.00685	0.0373233	yes
YOL116W	MSN1	XV:99808-100957	EV.YAR	OE.YAR	OK	5.91377	3.72979	-0.664983	-2.17269	0.00485	0.0289487	yes
YGL027C	CWH41	VII:443641-446143	EV.YAR	OE.YAR	OK	17.9819	11.3394	-0.665199	-2.00183	0.0046	0.0279317	yes
YDR414C	ERD1	IV:1295597-1296686	EV.YAR	OE.YAR	OK	21.2789	13.4114	-0.665957	-2.44131	0.00265	0.0188242	yes
YMR142C	RPL13B	XIII:550205-551207	EV.YAR	OE.YAR	OK	788.165	496.673	-0.666201	-3.80135	0.00865	0.0442306	yes
YBR110W	ALG1	II:458871-460221	EV.YAR	OE.YAR	OK	26.1276	16.4628	-0.666363	-2.27952	0.00325	0.0219505	yes
YOR250C	CLP1	XV:800969-802307	EV.YAR	OE.YAR	OK	8.20042	5.16661	-0.666478	-2.06208	0.00335	0.0223865	yes
YER063W	THO1	V:281709-282366	EV.YAR	OE.YAR	OK	24.7545	15.5905	-0.667025	-2.45928	0.0031	0.0211638	yes
YGL115W	SNF4	VII:292032-293001	EV.YAR	OE.YAR	OK	33.0535	20.8048	-0.66789	-2.59266	0.004	0.0254894	yes
YML063W	RPS1B	XIII:146481-147249	EV.YAR	OE.YAR	OK	1401.39	882.037	-0.667949	-2.21724	0.0089	0.0452889	yes
YOL088C	MPD2	XV:153911-154745	EV.YAR	OE.YAR	OK	15.5833	9.80752	-0.668044	-2.26364	0.00365	0.0239602	yes
YDL206W	YDL206W	IV:90175-92464	EV.YAR	OE.YAR	OK	7.40626	4.66076	-0.668178	-1.83279	0.0037	0.0241629	yes
YDR418W	RPL12B	IV:1301554-1302113	EV.YAR	OE.YAR	OK	1095.52	689.389	-0.668222	-4.88195	0.00735	0.0392352	yes
YGR285C	ZUO1	VII:1061851-1063153	EV.YAR	OE.YAR	OK	163.369	102.805	-0.668227	-2.59023	0.00765	0.0401577	yes
YNL217W	YNL217W	XIV:240330-241311	EV.YAR	OE.YAR	OK	14.5276	9.14111	-0.66835	-2.27014	0.00185	0.0143699	yes
YDR089W	YDR089W	IV:622111-624721	EV.YAR	OE.YAR	OK	27.6191	17.3759	-0.668582	-1.85976	0.0063	0.0351453	yes
YGR143W	SKN1	VII:775192-777508	EV.YAR	OE.YAR	OK	15.0444	9.46416	-0.668681	-1.99636	0.005	0.0295646	yes
YGL062W	PYC1	VII:385195-388732	EV.YAR	OE.YAR	OK	95.1562	59.808	-0.669959	-2.85159	0.0095	0.0472754	yes
YIL051C	MMF1	IX:257842-258280	EV.YAR	OE.YAR	OK	143.742	90.2867	-0.670893	-3.40989	0.00525	0.0305565	yes
YER009W	NTF2	V:172114-172492	EV.YAR	OE.YAR	OK	643.136	403.753	-0.671649	-1.99459	0.0078	0.0407419	yes
YLR201C	COQ9	XII:549510-550636	EV.YAR	OE.YAR	OK	21.9335	13.7695	-0.671658	-4.11479	0.0038	0.0246123	yes
YDL125C	HNT1	IV:239018-239606	EV.YAR	OE.YAR	OK	189.613	119.027	-0.671775	-2.48568	0.0048	0.0287318	yes
YDR318W	MCM21	IV:1103757-1104947	EV.YAR	OE.YAR	OK	9.55604	5.99778	-0.671986	-1.84007	0.00515	0.0301132	yes
YGR262C	BUD32	VII:1016973-1017759	EV.YAR	OE.YAR	OK	22.9263	14.3862	-0.67232	-2.59212	0.0027	0.0191149	yes
YDL205C	HEM3	IV:92761-93745	EV.YAR	OE.YAR	OK	45.1886	28.3544	-0.672387	-2.43312	0.0055	0.0317772	yes
YNL007C	SIS1	XIV:618506-619565	EV.YAR	OE.YAR	OK	12.3729	7.76267	-0.672562	-3.17385	0.0033	0.0221226	yes
YPR024W	YME1	XVI:610480-612724	EV.YAR	OE.YAR	OK	25.2306	15.8239	-0.673072	-2.56383	0.0066	0.0363057	yes
YNL294C	RIM21	XIV:78658-80260	EV.YAR	OE.YAR	OK	20.8124	13.0508	-0.673303	-2.3196	0.00325	0.0219505	yes
YCR028C-A	RIM1	III:172949-173440	EV.YAR	OE.YAR	OK	181.299	113.676	-0.673441	-3.13949	0.00315	0.0214125	yes
YHR199C	AIM46	VIII:497489-498422	EV.YAR	OE.YAR	OK	9.85489	6.17468	-0.674476	-2.80782	0.002	0.0152352	yes
YMR064W	AEP1	XIII:397902-399459	EV.YAR	OE.YAR	OK	17.0578	10.6853	-0.674797	-1.95058	0.00255	0.0181958	yes
YKL211C	TRP3	XI:36698-38153	EV.YAR	OE.YAR	OK	30.169	18.8958	-0.674998	-2.64359	0.00565	0.0324657	yes
YGR238C	KEL2	VII:966038-968687	EV.YAR	OE.YAR	OK	4.19048	2.62436	-0.675149	-2.79069	0.00255	0.0181958	yes
YJL104W	PAM16	X:227326-227776	EV.YAR	OE.YAR	OK	53.9977	33.7875	-0.676408	-1.991	0.0038	0.0246123	yes
YOR372C	NDD1	XV:1034806-1036471	EV.YAR	OE.YAR	OK	17.0236	10.6514	-0.676491	-2.21505	0.0036	0.0237803	yes
YLL050C	COF1	XII:39803-40414	EV.YAR	OE.YAR	OK	295.66	184.98	-0.676565	-2.25963	0.0063	0.0351453	yes
YGR237C	YGR237C	VII:963297-965655	EV.YAR	OE.YAR	OK	3.53566	2.21137	-0.677038	-2.30118	0.00525	0.0305565	yes
YKL062W	MSN4	XI:323227-325120	EV.YAR	OE.YAR	OK	10.3551	6.47601	-0.677167	-2.72369	0.00355	0.0235239	yes
YBR274W	CHK1	II:749593-751177	EV.YAR	OE.YAR	OK	14.0994	8.81024	-0.678386	-2.2246	0.0027	0.0191149	yes
YOL012C	HTZ1	XV:303578-303983	EV.YAR	OE.YAR	OK	72.7624	45.4601	-0.678591	-2.57198	0.0033	0.0221226	yes
YLR241W	YLR241W	XII:620472-622821	EV.YAR	OE.YAR	OK	20.9689	13.0995	-0.678736	-1.78411	0.0071	0.0381912	yes
YIL006W	YIA6	IX:344061-345183	EV.YAR	OE.YAR	OK	7.21094	4.50421	-0.678912	-2.83015	0.00285	0.0199311	yes
YGR122W	YGR122W	VII:733934-735143	EV.YAR	OE.YAR	OK	10.4491	6.52278	-0.679816	-1.80182	0.0042	0.0263648	yes
YDL095W	PMT1	IV:286997-289512	EV.YAR	OE.YAR	OK	60.5601	37.7917	-0.680297	-2.29727	0.00645	0.0357296	yes
YLR043C	TRX1	XII:231701-232013	EV.YAR	OE.YAR	OK	449.428	280.385	-0.68068	-3.13113	0.00555	0.0320075	yes
YDL027C	YDL027C	IV:403694-405060	EV.YAR	OE.YAR	OK	12.1339	7.56981	-0.680715	-1.92613	0.00615	0.0348004	yes
YIL088C	AVT7	IX:197930-199403	EV.YAR	OE.YAR	OK	48.9707	30.5427	-0.681092	-2.15104	0.006	0.0341044	yes
YJL191W	RPS14B	X:73786-74611	EV.YAR	OE.YAR	OK	328.404	204.799	-0.681267	-3.49042	0.00645	0.0357296	yes
YER176W	ECM32	V:541689-545055	EV.YAR	OE.YAR	OK	7.04064	4.38804	-0.682132	-2.13907	0.0029	0.0201913	yes
YDR296W	MHR1	IV:1055211-1055892	EV.YAR	OE.YAR	OK	12.6402	7.87754	-0.682204	-2.34146	0.00265	0.0188242	yes
YLR417W	VPS36	XII:955009-956710	EV.YAR	OE.YAR	OK	6.44647	4.01726	-0.682296	-2.51991	0.00385	0.0248089	yes
YER182W	FMP10	V:552524-553259	EV.YAR	OE.YAR	OK	7.93612	4.94416	-0.682709	-2.01727	0.00995	0.0492046	yes
YPL256C	CLN2	XVI:64976-66614	EV.YAR	OE.YAR	OK	35.2573	21.9626	-0.682873	-2.40623	0.0057	0.0326638	yes
YJR024C	MDE1	X:470229-470964	EV.YAR	OE.YAR	OK	46.8317	29.137	-0.684631	-2.37388	0.00295	0.0204492	yes
YKL081W	TEF4	XI:282890-284455	EV.YAR	OE.YAR	OK	551.848	343.298	-0.684807	-2.35567	0.0081	0.0418588	yes
YNR040W	YNR040W	XIV:699689-700460	EV.YAR	OE.YAR	OK	4.99793	3.10905	-0.684857	-2.67963	0.0095	0.0472754	yes
YAL042W	ERV46	I:61230-62563	EV.YAR	OE.YAR	OK	48.2835	30.033	-0.68498	-3.98755	0.00685	0.0373233	yes
YJL133C-A	YJL133C-A	X:159622-159847	EV.YAR	OE.YAR	OK	573.24	356.519	-0.685158	-6.9007	0.0045	0.0275363	yes
YJL167W	ERG20	X:105013-106072	EV.YAR	OE.YAR	OK	87.6938	54.5315	-0.685385	-2.28617	0.0046	0.0279317	yes
YKL056C	TMA19	XI:334411-334915	EV.YAR	OE.YAR	OK	3021.1	1877.52	-0.686246	-2.97972	0.0079	0.0411961	yes
YHR025W	THR1	VIII:159437-160511	EV.YAR	OE.YAR	OK	248.67	154.503	-0.686598	-2.87151	0.00625	0.0350211	yes
YML058W	SML1	XIII:159382-159697	EV.YAR	OE.YAR	OK	587.642	364.921	-0.687352	-3.00674	0.00705	0.0380519	yes
YFR022W	ROG3	VI:196832-199034	EV.YAR	OE.YAR	OK	9.77122	6.06651	-0.687672	-2.71953	0.00235	0.0170971	yes
YFR007W	YFH7	VI:159298-160360	EV.YAR	OE.YAR	OK	5.98065	3.71148	-0.688309	-1.96901	0.00745	0.0394026	yes
YLR090W	XDJ1	XII:320700-322080	EV.YAR	OE.YAR	OK	11.3089	7.01787	-0.688356	-3.21309	0.0019	0.0146502	yes
YGL167C	PMR1	VII:187463-190468	EV.YAR	OE.YAR	OK	80.6669	50.0409	-0.688869	-1.95179	0.00645	0.0357296	yes
YJL035C	TAD2	X:380248-381001	EV.YAR	OE.YAR	OK	8.27579	5.13371	-0.688894	-2.43657	0.0052	0.0303494	yes
YLL002W	RTT109	XII:146290-147601	EV.YAR	OE.YAR	OK	4.36387	2.70615	-0.689364	-2.38365	0.0075	0.0396008	yes
YGL012W	ERG4	VII:472854-474276	EV.YAR	OE.YAR	OK	344.402	213.417	-0.690415	-2.03792	0.00795	0.0413885	yes
YLR115W	CFT2	XII:377984-380564	EV.YAR	OE.YAR	OK	8.56568	5.30688	-0.690703	-2.24281	0.00185	0.0143699	yes
YLR213C	CRR1	XII:566653-567922	EV.YAR	OE.YAR	OK	2.07728	1.28676	-0.69096	-2.3942	0.00945	0.047138	yes
YBR262C	AIM5	II:735719-736040	EV.YAR	OE.YAR	OK	71.6696	44.3678	-0.69185	-2.35196	0.00245	0.0176216	yes
YJR074W	MOG1	X:573094-573751	EV.YAR	OE.YAR	OK	18.0266	11.1595	-0.69186	-3.10681	0.0028	0.0197124	yes
YBR122C	MRPL36	II:483969-484503	EV.YAR	OE.YAR	OK	39.0268	24.1589	-0.69191	-2.88303	0.00375	0.0244137	yes
YHR083W	SAM35	VIII:272626-273616	EV.YAR	OE.YAR	OK	15.6732	9.69975	-0.692277	-2.5235	0.00225	0.0165603	yes
YNL049C	SFB2	XIV:535280-537911	EV.YAR	OE.YAR	OK	17.0027	10.5221	-0.692342	-2.3048	0.00335	0.0223865	yes
YJL093C	TOK1	X:254736-256812	EV.YAR	OE.YAR	OK	23.0585	14.2602	-0.693306	-2.28322	0.00295	0.0204492	yes
YJL154C	VPS35	X:131100-133935	EV.YAR	OE.YAR	OK	13.6492	8.43939	-0.693602	-2.14928	0.0033	0.0221226	yes
YNL243W	SLA2	XIV:188050-190957	EV.YAR	OE.YAR	OK	14.4267	8.9188	-0.693818	-2.70975	0.0041	0.0258915	yes
YGR167W	CLC1	VII:832455-833157	EV.YAR	OE.YAR	OK	42.4221	26.2213	-0.694076	-2.64427	0.00225	0.0165603	yes
YGL202W	ARO8	VII:116058-117561	EV.YAR	OE.YAR	OK	328.495	202.956	-0.694702	-2.20468	0.00605	0.0343577	yes
YJR149W	YJR149W	X:707159-708374	EV.YAR	OE.YAR	OK	4.69939	2.90225	-0.695303	-2.23735	0.00695	0.0377704	yes
YLR381W	CTF3	XII:879722-881924	EV.YAR	OE.YAR	OK	10.0771	6.22335	-0.695321	-2.4076	0.0024	0.0173807	yes
YAR027W	UIP3	I:183769-184477	EV.YAR	OE.YAR	OK	20.1753	12.4581	-0.695499	-1.77813	0.0044	0.0272679	yes
YLR350W	ORM2	XII:828729-829380	EV.YAR	OE.YAR	OK	43.5125	26.853	-0.696349	-2.94687	0.00285	0.0199311	yes
YLR328W	NMA1	XII:784912-786118	EV.YAR	OE.YAR	OK	29.3039	18.0831	-0.696448	-2.29096	0.00175	0.0137796	yes
YOR286W	RDL2	XV:850279-850729	EV.YAR	OE.YAR	OK	56.4037	34.7902	-0.697109	-3.85014	0.0028	0.0197124	yes
YER154W	OXA1	V:475019-476228	EV.YAR	OE.YAR	OK	19.47	12.0079	-0.697262	-7.69948	0.00315	0.0214125	yes
YNL280C	ERG24	XIV:109094-110411	EV.YAR	OE.YAR	OK	46.2454	28.5201	-0.697333	-1.96056	0.0057	0.0326638	yes
YER016W	BIM1	V:188276-189311	EV.YAR	OE.YAR	OK	8.18155	5.04443	-0.697684	-1.93922	0.0051	0.0299039	yes
YPL007C	TFC8	XVI:542081-543848	EV.YAR	OE.YAR	OK	5.75169	3.54575	-0.697894	-2.11823	0.0043	0.026806	yes
YMR208W	ERG12	XIII:684466-685798	EV.YAR	OE.YAR	OK	23.5279	14.5007	-0.698252	-3.11862	0.0024	0.0173807	yes
YBL098W	BNA4	II:39144-40527	EV.YAR	OE.YAR	OK	12.6498	7.79592	-0.698322	-2.87088	0.00195	0.0149083	yes
YGL100W	SEH1	VII:313233-314283	EV.YAR	OE.YAR	OK	23.2462	14.3242	-0.698546	-2.49164	0.0016	0.0128223	yes
YBR127C	VMA2	II:491268-492822	EV.YAR	OE.YAR	OK	225.216	138.735	-0.698973	-2.52316	0.0052	0.0303494	yes
YDR194C	MSS116	IV:845951-847946	EV.YAR	OE.YAR	OK	44.458	27.376	-0.699529	-2.12555	0.00445	0.0273896	yes
YJL181W	YJL181W	X:85434-87495	EV.YAR	OE.YAR	OK	4.92301	3.02928	-0.700568	-1.97126	0.0039	0.025029	yes
YKR088C	TVP38	XI:604404-605418	EV.YAR	OE.YAR	OK	52.4738	32.286	-0.700687	-1.96827	0.0033	0.0221226	yes
YKL033W-A	YKL033W-A	XI:374504-375215	EV.YAR	OE.YAR	OK	60.966	37.5103	-0.70072	-1.99787	0.0026	0.0185316	yes
YLR373C	VID22	XII:868661-871367	EV.YAR	OE.YAR	OK	10.9539	6.73864	-0.700917	-2.3025	0.0018	0.0140681	yes
YNL168C	FMP41	XIV:318029-318809	EV.YAR	OE.YAR	OK	20.482	12.5644	-0.705011	-2.37368	0.0021	0.0157875	yes
YOL110W	SHR5	XV:109175-109889	EV.YAR	OE.YAR	OK	11.9437	7.32175	-0.705986	-4.61749	0.0015	0.0121442	yes
YER005W	YND1	V:160549-162442	EV.YAR	OE.YAR	OK	22.1684	13.589	-0.706067	-2.09564	0.00225	0.0165603	yes
YKL039W	PTM1	XI:362621-364193	EV.YAR	OE.YAR	OK	56.5554	34.6664	-0.70613	-2.15287	0.0033	0.0221226	yes
YHR010W	RPL27A	VIII:126520-127492	EV.YAR	OE.YAR	OK	1176	720.591	-0.706638	-4.4824	0.0048	0.0287318	yes
YDR071C	PAA1	IV:588826-589402	EV.YAR	OE.YAR	OK	81.0446	49.6492	-0.706946	-2.11482	0.00195	0.0149083	yes
YCR077C	PAT1	III:250237-252628	EV.YAR	OE.YAR	OK	20.6974	12.6769	-0.707239	-2.58012	0.00425	0.0265994	yes
YJL157C	FAR1	X:123835-126328	EV.YAR	OE.YAR	OK	35.7014	21.8656	-0.707319	-2.06005	0.0051	0.0299039	yes
YDL081C	RPP1A	IV:309801-310122	EV.YAR	OE.YAR	OK	2474.61	1515.01	-0.707872	-3.51245	0.00485	0.0289487	yes
YLR100W	ERG27	XII:341809-342961	EV.YAR	OE.YAR	OK	22.2655	13.6263	-0.708418	-1.83775	0.0094	0.047	yes
YJL082W	IML2	X:281184-283380	EV.YAR	OE.YAR	OK	15.9166	9.73968	-0.708584	-3.41265	0.0024	0.0173807	yes
YCR067C	SED4	III:233124-236322	EV.YAR	OE.YAR	OK	30.4971	18.6597	-0.708749	-2.28503	0.0048	0.0287318	yes
YJR139C	HOM6	X:689444-690524	EV.YAR	OE.YAR	OK	555.206	339.596	-0.709202	-2.25682	0.0046	0.0279317	yes
YNR060W	FRE4	XIV:739950-742110	EV.YAR	OE.YAR	OK	5.97055	3.65177	-0.709269	-2.43367	0.0018	0.0140681	yes
YDR307W	YDR307W	IV:1075864-1077853	EV.YAR	OE.YAR	OK	13.8017	8.44126	-0.709319	-2.01965	0.00165	0.0131397	yes
YHR017W	YSC83	VIII:138693-139851	EV.YAR	OE.YAR	OK	10.2338	6.25849	-0.70945	-2.76555	0.00165	0.0131397	yes
YPR004C	AIM45	XVI:564006-565041	EV.YAR	OE.YAR	OK	121.94	74.5572	-0.709749	-2.41679	0.0045	0.0275363	yes
YIL137C	TMA108	IX:89947-92788	EV.YAR	OE.YAR	OK	21.0454	12.8647	-0.710094	-2.26101	0.0031	0.0211638	yes
YPL031C	PHO85	XVI:492017-493037	EV.YAR	OE.YAR	OK	15.7797	9.64381	-0.710395	-2.81278	0.00125	0.0105956	yes
YHR123W	EPT1	VIII:354814-356081	EV.YAR	OE.YAR	OK	78.839	48.1717	-0.710722	-2.34339	0.00475	0.0285951	yes
YHR047C	AAP1	VIII:198739-201310	EV.YAR	OE.YAR	OK	16.9806	10.3752	-0.710746	-2.11665	0.00285	0.0199311	yes
YOR142W	LSC1	XV:593056-594046	EV.YAR	OE.YAR	OK	146.645	89.5542	-0.711499	-2.50921	0.00455	0.0277616	yes
YGR012W	YGR012W	VII:513158-514340	EV.YAR	OE.YAR	OK	10.0942	6.16303	-0.711808	-2.9118	0.00195	0.0149083	yes
YMR211W	DML1	XIII:689082-690510	EV.YAR	OE.YAR	OK	9.10502	5.55647	-0.712495	-2.23873	0.0016	0.0128223	yes
YGL240W	DOC1	VII:48612-49365	EV.YAR	OE.YAR	OK	7.49833	4.57501	-0.712795	-2.30077	0.0046	0.0279317	yes
YBR029C	CDS1	II:296368-297742	EV.YAR	OE.YAR	OK	171.403	104.556	-0.71312	-2.26779	0.00355	0.0235239	yes
YDR308C	SRB7	IV:1078026-1078449	EV.YAR	OE.YAR	OK	34.8638	21.2544	-0.713969	-1.7735	0.00445	0.0273896	yes
YKL216W	URA1	XI:25214-26159	EV.YAR	OE.YAR	OK	112.717	68.7071	-0.714176	-2.38694	0.00415	0.0261028	yes
YIL085C	KTR7	IX:200489-202043	EV.YAR	OE.YAR	OK	22.3973	13.6396	-0.715526	-2.30302	0.00175	0.0137796	yes
YBR251W	MRPS5	II:721389-722313	EV.YAR	OE.YAR	OK	14.1488	8.607	-0.717102	-2.66273	0.0021	0.0157875	yes
YHR149C	SKG6	VIII:394454-396659	EV.YAR	OE.YAR	OK	17.7206	10.7782	-0.71731	-2.23795	0.00225	0.0165603	yes
YOR266W	PNT1	XV:821022-822294	EV.YAR	OE.YAR	OK	7.09934	4.31575	-0.718074	-2.05711	0.00305	0.0209356	yes
YHR152W	SPO12	VIII:401433-401955	EV.YAR	OE.YAR	OK	11.1719	6.79032	-0.718319	-1.83068	0.0062	0.0349269	yes
YDR251W	PAM1	IV:960613-963106	EV.YAR	OE.YAR	OK	16.7136	10.1567	-0.718595	-1.93165	0.004	0.0254894	yes
YHR035W	YHR035W	VIII:178218-180111	EV.YAR	OE.YAR	OK	4.369	2.65335	-0.719487	-1.88264	0.00415	0.0261028	yes
YKL034W	TUL1	XI:371828-374105	EV.YAR	OE.YAR	OK	10.073	6.11608	-0.719815	-2.26006	0.00235	0.0170971	yes
YNL034W	YNL034W	XIV:570476-572315	EV.YAR	OE.YAR	OK	2.50098	1.51807	-0.720259	-2.89718	0.0034	0.0226487	yes
YDR321W	ASP1	IV:1108701-1109847	EV.YAR	OE.YAR	OK	135.552	82.2629	-0.720527	-2.43667	0.00385	0.0248089	yes
YIL116W	HIS5	IX:142927-144085	EV.YAR	OE.YAR	OK	116.185	70.4715	-0.721308	-2.13725	0.0038	0.0246123	yes
YBL051C	PIN4	II:122752-124759	EV.YAR	OE.YAR	OK	18.4457	11.1866	-0.721519	-2.42518	0.0032	0.0216824	yes
YNL278W	CAF120	XIV:113270-116453	EV.YAR	OE.YAR	OK	7.10559	4.30919	-0.721539	-2.68995	0.0022	0.0163063	yes
YJR059W	PTK2	X:545786-548243	EV.YAR	OE.YAR	OK	5.50443	3.33813	-0.721554	-2.58532	0.00195	0.0149083	yes
YPL132W	COX11	XVI:301715-302618	EV.YAR	OE.YAR	OK	9.22737	5.59502	-0.721776	-2.29484	0.0039	0.025029	yes
YPL059W	GRX5	XVI:444578-445031	EV.YAR	OE.YAR	OK	47.8115	28.9845	-0.722077	-3.39198	0.0017	0.0135038	yes
YMR144W	YMR144W	XIII:553361-554390	EV.YAR	OE.YAR	OK	6.56497	3.97828	-0.722643	-2.04067	0.00525	0.0305565	yes
YLR141W	RRN5	XII:423473-424774	EV.YAR	OE.YAR	OK	4.39521	2.66335	-0.722688	-5.11304	0.00835	0.04301	yes
YKR085C	MRPL20	XI:599093-599681	EV.YAR	OE.YAR	OK	18.0423	10.9313	-0.722914	-3.06544	0.0025	0.0179403	yes
YHR198C	AIM18	VIII:496314-497280	EV.YAR	OE.YAR	OK	13.2067	8.00049	-0.723116	-2.28917	0.002	0.0152352	yes
YNL272C	SEC2	XIV:126804-129084	EV.YAR	OE.YAR	OK	7.7273	4.68101	-0.723145	-2.24394	0.001	0.00890691	yes
YGL105W	ARC1	VII:307436-308567	EV.YAR	OE.YAR	OK	99.5848	60.3148	-0.723413	-3.51635	0.0036	0.0237803	yes
YDL130W	RPP1B	IV:229905-230527	EV.YAR	OE.YAR	OK	3898.39	2360.41	-0.723839	-4.48896	0.00455	0.0277616	yes
YKL165C	MCD4	XI:137931-140691	EV.YAR	OE.YAR	OK	40.9999	24.8219	-0.724005	-1.82266	0.003	0.0207276	yes
YDR323C	PEP7	IV:1112479-1114027	EV.YAR	OE.YAR	OK	7.72817	4.67867	-0.724028	-2.12011	0.00285	0.0199311	yes
YBR097W	VPS15	II:436950-441315	EV.YAR	OE.YAR	OK	4.49868	2.72345	-0.724063	-2.0348	0.00165	0.0131397	yes
YBR126C	TPS1	II:488904-490392	EV.YAR	OE.YAR	OK	20.0415	12.1149	-0.726213	-1.91027	0.0089	0.0452889	yes
YLR146C	SPE4	XII:432822-433725	EV.YAR	OE.YAR	OK	41.0211	24.7909	-0.726555	-2.71885	0.00075	0.00723092	yes
YKL053C-A	MDM35	XI:339181-339442	EV.YAR	OE.YAR	OK	70.752	42.751	-0.726814	-2.84725	0.0065	0.0358807	yes
YPL003W	ULA1	XVI:552019-553408	EV.YAR	OE.YAR	OK	4.92765	2.97674	-0.727166	-1.93456	0.00375	0.0244137	yes
YER019W	ISC1	V:192796-194230	EV.YAR	OE.YAR	OK	14.5595	8.79202	-0.727698	-3.16261	0.00215	0.0160109	yes
YKL207W	AIM27	XI:48193-48955	EV.YAR	OE.YAR	OK	87.3127	52.6878	-0.728722	-2.43119	0.00225	0.0165603	yes
YJR058C	APS2	X:544731-545175	EV.YAR	OE.YAR	OK	26.7225	16.1176	-0.729415	-2.41579	0.0014	0.0115418	yes
YJR131W	MNS1	X:667643-669293	EV.YAR	OE.YAR	OK	8.90768	5.37184	-0.729634	-2.34967	0.0013	0.0109169	yes
YDR522C	SPS2	IV:1483794-1485303	EV.YAR	OE.YAR	OK	4.59872	2.77287	-0.72985	-1.79884	0.0064	0.0356402	yes
YKL206C	ADD66	XI:49005-49809	EV.YAR	OE.YAR	OK	13.6475	8.22636	-0.730307	-2.12674	0.0015	0.0121442	yes
YHL014C	YLF2	VIII:76096-77314	EV.YAR	OE.YAR	OK	9.9954	6.02402	-0.730537	-2.25064	0.00185	0.0143699	yes
YGR163W	GTR2	VII:827551-828577	EV.YAR	OE.YAR	OK	19.8196	11.9444	-0.7306	-2.40003	0.00125	0.0105956	yes
YOR103C	OST2	XV:516422-516841	EV.YAR	OE.YAR	OK	103.719	62.5003	-0.730751	-1.84291	0.00805	0.0417714	yes
YHL048W	COS8	VIII:6400-7546	EV.YAR	OE.YAR	OK	16.6508	10.0319	-0.731002	-2.22564	0.0036	0.0237803	yes
YJL141C	YAK1	X:147818-150390	EV.YAR	OE.YAR	OK	6.42244	3.86863	-0.731296	-2.29179	0.0074	0.0394022	yes
YPL087W	YDC1	XVI:383454-384408	EV.YAR	OE.YAR	OK	23.6972	14.2673	-0.732007	-2.03795	0.0038	0.0246123	yes
YBL059C-A	CMC2	II:110124-110539	EV.YAR	OE.YAR	OK	59.476	35.7565	-0.734101	-2.19791	0.0044	0.0272679	yes
YOR190W	SPR1	XV:690694-692032	EV.YAR	OE.YAR	OK	10.3078	6.1954	-0.734467	-2.26645	0.002	0.0152352	yes
YBR221C	PDB1	II:665152-666253	EV.YAR	OE.YAR	OK	215.564	129.506	-0.735092	-2.27392	0.0034	0.0226487	yes
YPL163C	SVS1	XVI:241917-242700	EV.YAR	OE.YAR	OK	76.4884	45.9499	-0.73518	-2.5269	0.00285	0.0199311	yes
YJR001W	AVT1	X:436801-438610	EV.YAR	OE.YAR	OK	32.3407	19.4178	-0.735967	-2.24225	0.00295	0.0204492	yes
YGR029W	ERV1	VII:543552-544205	EV.YAR	OE.YAR	OK	18.5777	11.1516	-0.736323	-2.98494	0.0011	0.00958138	yes
YOL153C	YOL153C	XV:36821-38567	EV.YAR	OE.YAR	OK	5.35887	3.21515	-0.737042	-2.07338	0.0021	0.0157875	yes
YOR324C	FRT1	XV:923231-925050	EV.YAR	OE.YAR	OK	7.57466	4.54294	-0.737556	-2.20373	0.00735	0.0392352	yes
YOL087C	YOL087C	XV:155286-158637	EV.YAR	OE.YAR	OK	8.20788	4.92029	-0.738265	-2.37453	0.00075	0.00723092	yes
YPL028W	ERG10	XVI:498095-499292	EV.YAR	OE.YAR	OK	186.503	111.778	-0.738566	-2.62129	0.0054	0.0313428	yes
YPL066W	YPL066W	XVI:426232-427672	EV.YAR	OE.YAR	OK	14.4702	8.67238	-0.738586	-2.95764	0.00085	0.00792873	yes
YMR307W	GAS1	XIII:887002-888682	EV.YAR	OE.YAR	OK	2210.86	1323.74	-0.739991	-2.23807	0.0071	0.0381912	yes
YLR353W	BUD8	XII:834351-836163	EV.YAR	OE.YAR	OK	10.1328	6.06004	-0.741639	-4.11937	0.0013	0.0109169	yes
YER107C	GLE2	V:373447-374714	EV.YAR	OE.YAR	OK	16.3052	9.74254	-0.742965	-2.29169	0.0015	0.0121442	yes
YCL047C	POF1	III:43660-44437	EV.YAR	OE.YAR	OK	10.477	6.25835	-0.743366	-2.2258	0.00225	0.0165603	yes
YCL057W	PRD1	III:24767-26906	EV.YAR	OE.YAR	OK	20.3791	12.1722	-0.743505	-2.34031	0.0017	0.0135038	yes
YFR031C-A	RPL2A	VI:220506-221418	EV.YAR	OE.YAR	OK	448.036	267.5	-0.744077	-3.45767	0.0049	0.0291096	yes
YLL001W	DNM1	XII:147889-150163	EV.YAR	OE.YAR	OK	19.6997	11.7604	-0.744243	-2.21044	0.00125	0.0105956	yes
YBR255C-A	YBR255C-A	II:726617-727074	EV.YAR	OE.YAR	OK	29.8106	17.792	-0.744597	-2.85789	0.0019	0.0146502	yes
YKL130C	SHE2	XI:195287-196028	EV.YAR	OE.YAR	OK	19.3905	11.5666	-0.745381	-10.7395	0.00215	0.0160109	yes
YKL058W	TOA2	XI:330165-330534	EV.YAR	OE.YAR	OK	114.758	68.4527	-0.745421	-2.06579	0.00115	0.00996193	yes
YML051W	GAL80	XIII:171593-172901	EV.YAR	OE.YAR	OK	41.1711	24.5452	-0.746191	-2.4639	0.00215	0.0160109	yes
YOR380W	RDR1	XV:1051289-1052930	EV.YAR	OE.YAR	OK	4.93935	2.94434	-0.746375	-2.81342	0.00125	0.0105956	yes
YJR113C	RSM7	X:638231-639051	EV.YAR	OE.YAR	OK	9.1514	5.45481	-0.746463	-3.44846	0.0076	0.0400284	yes
YMR120C	ADE17	XIII:507501-509280	EV.YAR	OE.YAR	OK	523.066	311.779	-0.746468	-2.4035	0.00405	0.0257043	yes
YGR171C	MSM1	VII:840823-842551	EV.YAR	OE.YAR	OK	4.98732	2.97188	-0.746889	-2.80459	0.001	0.00890691	yes
YDR534C	FIT1	IV:1503313-1504900	EV.YAR	OE.YAR	OK	3.47681	2.07162	-0.747005	-3.81966	0.0021	0.0157875	yes
YCL034W	LSB5	III:61657-62722	EV.YAR	OE.YAR	OK	6.56438	3.91088	-0.747163	-3.03897	0.00125	0.0105956	yes
YNR035C	ARC35	XIV:693018-694047	EV.YAR	OE.YAR	OK	36.2853	21.6122	-0.747541	-2.48589	0.0014	0.0115418	yes
YKL121W	DGR2	XI:214141-216700	EV.YAR	OE.YAR	OK	7.01797	4.17897	-0.747906	-2.33367	0.0009	0.0082013	yes
YOR317W	FAA1	XV:909342-911445	EV.YAR	OE.YAR	OK	23.6955	14.1023	-0.748684	-2.5046	0.00215	0.0160109	yes
YIL065C	FIS1	IX:241307-241775	EV.YAR	OE.YAR	OK	13.6521	8.12469	-0.748735	-3.86968	0.0029	0.0201913	yes
YLR044C	PDC1	XII:232389-234081	EV.YAR	OE.YAR	OK	2010.94	1196.16	-0.749466	-3.26188	0.00505	0.0297211	yes
YLR028C	ADE16	XII:199539-201315	EV.YAR	OE.YAR	OK	28.0919	16.706	-0.749787	-2.67492	0.0013	0.0109169	yes
YJL121C	RPE1	X:190373-191345	EV.YAR	OE.YAR	OK	182.197	108.295	-0.750538	-3.05323	0.00205	0.0155411	yes
YLR212C	TUB4	XII:564859-566281	EV.YAR	OE.YAR	OK	19.3439	11.494	-0.750991	-2.68148	0.00105	0.00924791	yes
YDR236C	FMN1	IV:935235-935892	EV.YAR	OE.YAR	OK	22.6694	13.4648	-0.751549	-2.6307	0.0011	0.00958138	yes
YDR275W	BSC2	IV:1012251-1012959	EV.YAR	OE.YAR	OK	19.7184	11.7052	-0.752398	-2.14238	0.0014	0.0115418	yes
YKL101W	HSL1	XI:248919-253476	EV.YAR	OE.YAR	OK	13.0465	7.74308	-0.752679	-2.85557	0.00205	0.0155411	yes
YKL060C	FBA1	XI:326407-327487	EV.YAR	OE.YAR	OK	3317.31	1968.51	-0.752911	-2.91911	0.0071	0.0381912	yes
YIL120W	QDR1	IX:134416-136108	EV.YAR	OE.YAR	OK	4.69709	2.78666	-0.753231	-2.33374	0.0015	0.0121442	yes
YCR084C	TUP1	III:260310-262452	EV.YAR	OE.YAR	OK	48.2193	28.6071	-0.753238	-2.74256	0.00255	0.0181958	yes
YJR125C	ENT3	X:654736-655963	EV.YAR	OE.YAR	OK	11.45	6.78587	-0.754742	-3.04704	0.00055	0.00567525	yes
YJL194W	CDC6	X:69240-70879	EV.YAR	OE.YAR	OK	10.6382	6.3039	-0.754942	-3.13315	0.0005	0.00530672	yes
YOL143C	RIB4	XV:54594-55104	EV.YAR	OE.YAR	OK	48.4424	28.7047	-0.754982	-2.94734	0.00045	0.00487436	yes
YGR082W	TOM20	VII:644043-644595	EV.YAR	OE.YAR	OK	75.8766	44.9093	-0.756641	-3.02983	0.00145	0.0118457	yes
YOR019W	YOR019W	XV:368126-370319	EV.YAR	OE.YAR	OK	3.89128	2.30201	-0.75735	-2.1918	0.0019	0.0146502	yes
YPL048W	CAM1	XVI:464400-465648	EV.YAR	OE.YAR	OK	127.29	75.2963	-0.757469	-3.63513	0.00195	0.0149083	yes
YBR202W	MCM7	II:625771-628309	EV.YAR	OE.YAR	OK	19.5622	11.5674	-0.758008	-2.67881	0.00155	0.0125169	yes
YDR524W-C	YDR524W-C	IV:1489402-1489492	EV.YAR	OE.YAR	OK	171837	101600	-0.758138	-1.84098	0.00275	0.0194471	yes
YML025C	YML6	XIII:224405-225365	EV.YAR	OE.YAR	OK	12.7684	7.54874	-0.758274	-4.66296	0.0008	0.00759699	yes
YGL245W	GUS1	VII:39022-41149	EV.YAR	OE.YAR	OK	143.94	85.0499	-0.759091	-2.7562	0.0028	0.0197124	yes
YER070W	RNR1	V:298949-301616	EV.YAR	OE.YAR	OK	192.473	113.712	-0.759266	-2.17184	0.00305	0.0209356	yes
YFR021W	ATG18	VI:194811-196314	EV.YAR	OE.YAR	OK	7.80562	4.61107	-0.75941	-2.63152	0.00045	0.00487436	yes
YGR267C	FOL2	VII:1025003-1025735	EV.YAR	OE.YAR	OK	92.1881	54.4529	-0.759572	-2.34752	0.0011	0.00958138	yes
YLR253W	YLR253W	XII:642626-644336	EV.YAR	OE.YAR	OK	10.6399	6.28304	-0.759951	-2.66443	0.00075	0.00723092	yes
YHL025W	SNF6	VIII:54850-55849	EV.YAR	OE.YAR	OK	7.45995	4.40437	-0.76023	-3.96897	0.00105	0.00924791	yes
YPL127C	HHO1	XVI:308827-309604	EV.YAR	OE.YAR	OK	23.1611	13.669	-0.760798	-4.16493	0.00085	0.00792873	yes
YLR045C	STU2	XII:235036-237703	EV.YAR	OE.YAR	OK	9.1733	5.41261	-0.761117	-2.42578	0.0004	0.00451071	yes
YOL158C	ENB1	XV:19490-21311	EV.YAR	OE.YAR	OK	7.05932	4.16465	-0.761333	-2.60157	0.00125	0.0105956	yes
YAL023C	PMT2	I:106271-108551	EV.YAR	OE.YAR	OK	83.4047	49.1808	-0.762034	-2.84102	0.00145	0.0118457	yes
YPL014W	YPL014W	XVI:527546-528692	EV.YAR	OE.YAR	OK	4.15802	2.45137	-0.762309	-2.95782	0.00255	0.0181958	yes
YOL052C	SPE2	XV:232445-233636	EV.YAR	OE.YAR	OK	26.9672	15.8955	-0.76259	-4.80861	0.00135	0.0112322	yes
YBR243C	ALG7	II:705446-706793	EV.YAR	OE.YAR	OK	36.4377	21.4691	-0.76317	-2.64378	0.00115	0.00996193	yes
YFR051C	RET2	VI:250162-251803	EV.YAR	OE.YAR	OK	32.7655	19.2919	-0.764179	-3.12467	0.0021	0.0157875	yes
YDR062W	LCB2	IV:576473-578159	EV.YAR	OE.YAR	OK	75.5717	44.4863	-0.764486	-3.20598	0.0027	0.0191149	yes
YKL096W	CWP1	XI:261131-261851	EV.YAR	OE.YAR	OK	32.4154	19.0808	-0.764557	-2.32253	0.0019	0.0146502	yes
YPL145C	KES1	XVI:278394-279699	EV.YAR	OE.YAR	OK	119.487	70.3276	-0.764696	-2.80104	0.0022	0.0163063	yes
YER056C-A	RPL34A	V:269422-270185	EV.YAR	OE.YAR	OK	871.001	512.567	-0.764933	-4.08011	0.00195	0.0149083	yes
YPL049C	DIG1	XVI:462480-463839	EV.YAR	OE.YAR	OK	7.78381	4.57788	-0.765796	-3.34988	0.00075	0.00723092	yes
YDL195W	SEC31	IV:107207-111029	EV.YAR	OE.YAR	OK	44.7559	26.3205	-0.765893	-2.94882	0.00235	0.0170971	yes
YJL166W	QCR8	X:106433-106718	EV.YAR	OE.YAR	OK	258.783	152.176	-0.766005	-2.84236	0.0009	0.0082013	yes
YBL102W	SFT2	II:24097-24745	EV.YAR	OE.YAR	OK	38.8994	22.8545	-0.767273	-2.8248	0.0009	0.0082013	yes
YLL048C	YBT1	XII:41279-46265	EV.YAR	OE.YAR	OK	67.3646	39.5625	-0.767857	-2.47283	0.00235	0.0170971	yes
YCR071C	IMG2	III:240102-240543	EV.YAR	OE.YAR	OK	25.1307	14.7516	-0.768575	-3.75695	0.0037	0.0241629	yes
YHL003C	LAG1	VIII:100647-101883	EV.YAR	OE.YAR	OK	49.1138	28.8247	-0.768824	-2.27163	0.00085	0.00792873	yes
YGL155W	CDC43	VII:214080-215211	EV.YAR	OE.YAR	OK	22.4574	13.1776	-0.769107	-2.85328	0.00085	0.00792873	yes
YAL031C	GIP4	I:84668-87031	EV.YAR	OE.YAR	OK	5.48826	3.22027	-0.769166	-2.38223	0.00025	0.00306553	yes
YHR023W	MYO1	VIII:151665-157452	EV.YAR	OE.YAR	OK	11.7673	6.90361	-0.769359	-2.23349	0.0018	0.0140681	yes
YDR444W	YDR444W	IV:1350289-1352589	EV.YAR	OE.YAR	OK	8.69795	5.10217	-0.769563	-2.47654	0.001	0.00890691	yes
YDL084W	SUB2	IV:305236-306577	EV.YAR	OE.YAR	OK	228.649	134.119	-0.769617	-2.55285	0.0023	0.0168498	yes
YOR020C	HSP10	XV:370523-370844	EV.YAR	OE.YAR	OK	272.705	159.942	-0.769795	-2.92285	0.001	0.00890691	yes
YLR050C	YLR050C	XII:245586-246072	EV.YAR	OE.YAR	OK	59.429	34.8425	-0.770321	-2.38297	0.00065	0.00647437	yes
YGL236C	MTO1	VII:53786-55815	EV.YAR	OE.YAR	OK	8.43749	4.94406	-0.771118	-3.4512	0.00395	0.0253241	yes
YKR003W	OSH6	XI:445380-446727	EV.YAR	OE.YAR	OK	14.3205	8.39104	-0.771156	-2.53881	0.001	0.00890691	yes
YNR058W	BIO3	XIV:734290-735733	EV.YAR	OE.YAR	OK	16.5044	9.66505	-0.772003	-1.81762	0.01	0.0493745	yes
YGL080W	FMP37	VII:358635-359028	EV.YAR	OE.YAR	OK	39.465	23.101	-0.772617	-3.41119	0.0012	0.0102962	yes
YLR118C	YLR118C	XII:384724-385408	EV.YAR	OE.YAR	OK	17.3116	10.1214	-0.774328	-2.67124	0.0008	0.00759699	yes
YGL129C	RSM23	VII:267722-269075	EV.YAR	OE.YAR	OK	19.6599	11.4936	-0.774429	-2.55978	0.00065	0.00647437	yes
YPL103C	FMP30	XVI:357999-359406	EV.YAR	OE.YAR	OK	7.11774	4.16088	-0.774532	-2.5909	0.00065	0.00647437	yes
YOR138C	RUP1	XV:584308-586324	EV.YAR	OE.YAR	OK	7.30456	4.27008	-0.774535	-2.88703	0.0007	0.00687481	yes
YOL039W	RPP2A	XV:254296-254617	EV.YAR	OE.YAR	OK	3214.97	1879.04	-0.774806	-4.48482	0.0029	0.0201913	yes
YPR147C	YPR147C	XVI:825346-826559	EV.YAR	OE.YAR	OK	19.0647	11.1268	-0.776864	-2.08306	0.0022	0.0163063	yes
YOR330C	MIP1	XV:939620-943385	EV.YAR	OE.YAR	OK	9.1598	5.34594	-0.776873	-3.13154	0.001	0.00890691	yes
YDR347W	MRP1	IV:1169177-1170143	EV.YAR	OE.YAR	OK	27.838	16.2468	-0.776901	-3.06808	0.0008	0.00759699	yes
YML009C	MRPL39	XIII:251303-251516	EV.YAR	OE.YAR	OK	143.28	83.6172	-0.776969	-2.16337	0.0029	0.0201913	yes
YBL072C	RPS8A	II:88522-89125	EV.YAR	OE.YAR	OK	242.734	141.63	-0.777256	-4.46987	0.0015	0.0121442	yes
YLR094C	GIS3	XII:327729-329238	EV.YAR	OE.YAR	OK	4.61823	2.69434	-0.77741	-3.86419	0.00115	0.00996193	yes
YLR177W	YLR177W	XII:511053-512940	EV.YAR	OE.YAR	OK	3.25914	1.90134	-0.777472	-2.17969	0.0016	0.0128223	yes
YOR288C	MPD1	XV:852120-853077	EV.YAR	OE.YAR	OK	8.76512	5.11272	-0.777682	-2.38446	0.00165	0.0131397	yes
YFR028C	CDC14	VI:208412-210068	EV.YAR	OE.YAR	OK	19.0905	11.1341	-0.777878	-3.35613	0.0006	0.00609164	yes
YER018C	SPC25	V:191958-192624	EV.YAR	OE.YAR	OK	6.41596	3.74046	-0.77845	-3.78797	0.00135	0.0112322	yes
YER186C	YER186C	V:561704-562625	EV.YAR	OE.YAR	OK	17.5509	10.2309	-0.778606	-2.65423	0.0005	0.00530672	yes
YMR199W	CLN1	XIII:662643-664284	EV.YAR	OE.YAR	OK	28.3953	16.5362	-0.780023	-2.30975	0.0013	0.0109169	yes
YEL056W	HAT2	V:47167-48373	EV.YAR	OE.YAR	OK	11.1459	6.48975	-0.780277	-2.57873	0.00035	0.0040555	yes
YGL146C	RRT6	VII:228750-229686	EV.YAR	OE.YAR	OK	12.8791	7.49835	-0.780388	-3.33716	0.0006	0.00609164	yes
YNR032W	PPG1	XIV:686009-687116	EV.YAR	OE.YAR	OK	12.9861	7.55954	-0.7806	-2.78763	0.0006	0.00609164	yes
YOR316C	COT1	XV:906235-907555	EV.YAR	OE.YAR	OK	24.8478	14.462	-0.780853	-2.54691	0.00055	0.00567525	yes
YML057W	CMP2	XIII:160022-161994	EV.YAR	OE.YAR	OK	12.1852	7.09047	-0.781178	-3.98222	0.0009	0.0082013	yes
YER091C	MET6	V:339863-342167	EV.YAR	OE.YAR	OK	2807.04	1633.07	-0.781468	-2.48741	0.00375	0.0244137	yes
YGR094W	VAS1	VII:672185-675500	EV.YAR	OE.YAR	OK	161.342	93.8446	-0.781776	-2.63545	0.0021	0.0157875	yes
YNR034W	SOL1	XIV:690320-691286	EV.YAR	OE.YAR	OK	3.63022	2.10958	-0.783098	-2.32054	0.0041	0.0258915	yes
YMR262W	YMR262W	XIII:793725-794667	EV.YAR	OE.YAR	OK	3.6199	2.10273	-0.783685	-2.34565	0.0037	0.0241629	yes
YMR099C	YMR099C	XIII:463933-464827	EV.YAR	OE.YAR	OK	53.1251	30.8229	-0.785392	-2.36463	0.00085	0.00792873	yes
YDR105C	TMS1	IV:665348-666770	EV.YAR	OE.YAR	OK	25.8001	14.9603	-0.786237	-2.71334	0.00065	0.00647437	yes
YEL028W	YEL028W	V:98667-99129	EV.YAR	OE.YAR	OK	12.7546	7.39559	-0.786276	-2.50674	0.00365	0.0239602	yes
YEL052W	AFG1	V:56570-58100	EV.YAR	OE.YAR	OK	19.1982	11.1314	-0.786335	-3.76732	0.00035	0.0040555	yes
YPR030W	CSR2	XVI:627879-631245	EV.YAR	OE.YAR	OK	19.4837	11.2946	-0.786636	-2.70241	0.00215	0.0160109	yes
YDL198C	GGC1	IV:103648-104551	EV.YAR	OE.YAR	OK	240.915	139.599	-0.787239	-3.41184	0.0018	0.0140681	yes
YCL055W	KAR4	III:27928-28936	EV.YAR	OE.YAR	OK	16.8431	9.75386	-0.788113	-2.60545	0.00105	0.00924791	yes
YMR119W	ASI1	XIII:505332-507370	EV.YAR	OE.YAR	OK	17.2357	9.95834	-0.791422	-2.64466	0.00135	0.0112322	yes
YIL073C	SPO22	IX:222936-225954	EV.YAR	OE.YAR	OK	6.49222	3.75045	-0.791648	-2.27623	0.0008	0.00759699	yes
YDL093W	PMT5	IV:289571-292140	EV.YAR	OE.YAR	OK	10.7611	6.21609	-0.791752	-2.17816	0.0009	0.0082013	yes
YMR183C	SSO2	XIII:626920-627808	EV.YAR	OE.YAR	OK	20.8948	12.0668	-0.7921	-2.75574	0.00045	0.00487436	yes
YIL018W	RPL2B	IX:316767-317932	EV.YAR	OE.YAR	OK	1436.82	829.669	-0.792269	-3.51373	0.00245	0.0176216	yes
YLR070C	XYL2	XII:274140-275211	EV.YAR	OE.YAR	OK	3.53456	2.04091	-0.792321	-2.48075	0.00175	0.0137796	yes
YJL054W	TIM54	X:334264-335701	EV.YAR	OE.YAR	OK	29.4824	17.0225	-0.792412	-2.98375	0.0007	0.00687481	yes
YBL007C	SLA1	II:212631-216366	EV.YAR	OE.YAR	OK	19.1141	11.0331	-0.792799	-2.93801	0.00135	0.0112322	yes
YOL057W	YOL057W	XV:220766-222902	EV.YAR	OE.YAR	OK	19.3037	11.1404	-0.793075	-2.52742	0.00055	0.00567525	yes
YOR083W	WHI5	XV:479295-480420	EV.YAR	OE.YAR	OK	2.05003	1.18279	-0.793445	-3.89433	0.0068	0.0371471	yes
YDR304C	CPR5	IV:1071879-1072557	EV.YAR	OE.YAR	OK	79.9683	46.1293	-0.793746	-2.76113	0.0003	0.0035678	yes
YLR034C	SMF3	XII:210511-211933	EV.YAR	OE.YAR	OK	53.6584	30.9248	-0.795038	-3.0801	0.00215	0.0160109	yes
YLR048W	RPS0B	XII:242231-243349	EV.YAR	OE.YAR	OK	2272.12	1309.29	-0.795254	-3.38565	0.00205	0.0155411	yes
YGR203W	YCH1	VII:905236-905683	EV.YAR	OE.YAR	OK	44.9153	25.8777	-0.795495	-3.5365	0.00045	0.00487436	yes
YNR074C	AIF1	XIV:777601-778738	EV.YAR	OE.YAR	OK	8.85756	5.10033	-0.796319	-2.67444	0.00045	0.00487436	yes
YJR077C	MIR1	X:577254-578190	EV.YAR	OE.YAR	OK	686.884	395.376	-0.79684	-4.18228	0.0031	0.0211638	yes
YKL006W	RPL14A	XI:431905-432720	EV.YAR	OE.YAR	OK	690.946	397.56	-0.797399	-3.59852	0.0014	0.0115418	yes
YPL113C	YPL113C	XVI:335947-337143	EV.YAR	OE.YAR	OK	5.89327	3.39032	-0.797647	-2.54476	0.00135	0.0112322	yes
YNL008C	ASI3	XIV:616210-618241	EV.YAR	OE.YAR	OK	15.2067	8.74582	-0.798043	-2.17923	0.0005	0.00530672	yes
YEL073C	YEL073C	V:7229-7553	EV.YAR	OE.YAR	OK	44.6834	25.6956	-0.798216	-2.19122	0.0024	0.0173807	yes
YGR099W	TEL2	VII:687898-689965	EV.YAR	OE.YAR	OK	10.1975	5.86059	-0.799091	-2.70408	0.0003	0.0035678	yes
YCR088W	ABP1	III:265067-266846	EV.YAR	OE.YAR	OK	22.4893	12.9212	-0.799495	-4.15748	0.0009	0.0082013	yes
YDR385W	EFT2	IV:1243229-1245758	EV.YAR	OE.YAR	OK	123.113	70.7206	-0.799785	-3.16449	0.0019	0.0146502	yes
YGR288W	MAL13	VII:1070292-1071714	EV.YAR	OE.YAR	OK	6.71484	3.85565	-0.800378	-2.78623	0.0009	0.0082013	yes
YBR234C	ARC40	II:685437-686592	EV.YAR	OE.YAR	OK	63.8478	36.6366	-0.801353	-2.64675	0.00165	0.0131397	yes
YBR031W	RPL4A	II:300165-301254	EV.YAR	OE.YAR	OK	895.391	513.728	-0.801515	-5.21712	0.00175	0.0137796	yes
YDR158W	HOM2	IV:770356-771454	EV.YAR	OE.YAR	OK	263.054	150.837	-0.802366	-2.85732	0.00125	0.0105956	yes
YDR376W	ARH1	IV:1226821-1228303	EV.YAR	OE.YAR	OK	15.2745	8.75396	-0.803117	-2.29493	0.0005	0.00530672	yes
YER076C	YER076C	V:312589-313737	EV.YAR	OE.YAR	OK	3.61701	2.07204	-0.803747	-2.24346	0.00585	0.0334324	yes
YLR399C	BDF1	XII:919535-921596	EV.YAR	OE.YAR	OK	20.5799	11.7861	-0.804146	-2.88237	0.0012	0.0102962	yes
YOR026W	BUB3	XV:379780-380806	EV.YAR	OE.YAR	OK	9.03854	5.16741	-0.806649	-2.84836	0.00065	0.00647437	yes
YML127W	RSC9	XIII:17063-18809	EV.YAR	OE.YAR	OK	22.975	13.133	-0.806866	-3.54622	0.00045	0.00487436	yes
ICR1	ICR1	IX:393883-397082	EV.YAR	OE.YAR	OK	3.32434	1.89938	-0.807536	-2.07303	0.0067	0.0366642	yes
YOL003C	PFA4	XV:321857-322994	EV.YAR	OE.YAR	OK	16.9048	9.65435	-0.808182	-2.78762	0.0001	0.00145507	yes
YHL034C	SBP1	VIII:33175-34077	EV.YAR	OE.YAR	OK	59.3232	33.8791	-0.808202	-2.80102	0.00095	0.00859491	yes
YGR156W	PTI1	VII:800545-801823	EV.YAR	OE.YAR	OK	9.48222	5.41331	-0.808713	-3.27462	0.0004	0.00451071	yes
YOL129W	VPS68	XV:77559-78114	EV.YAR	OE.YAR	OK	114.112	65.1163	-0.809358	-2.41111	0.00105	0.00924791	yes
YNL289W	PCL1	XIV:87896-88736	EV.YAR	OE.YAR	OK	25.3509	14.4653	-0.809441	-4.1022	0.00045	0.00487436	yes
YNL100W	AIM37	XIV:437612-438317	EV.YAR	OE.YAR	OK	33.793	19.281	-0.809547	-2.53968	0.0003	0.0035678	yes
YKR011C	YKR011C	XI:461634-462696	EV.YAR	OE.YAR	OK	12.4698	7.11425	-0.809653	-2.60686	0.00075	0.00723092	yes
YIL034C	CAP2	IX:289225-290089	EV.YAR	OE.YAR	OK	43.0677	24.5695	-0.809735	-2.43336	0.00055	0.00567525	yes
YLR256W	HAP1	XII:646414-650923	EV.YAR	OE.YAR	OK	87.2789	49.7671	-0.810442	-2.85532	0.0019	0.0146502	yes
YBL013W	FMT1	II:202055-203261	EV.YAR	OE.YAR	OK	3.19933	1.82388	-0.810762	-3.51712	0.0012	0.0102962	yes
YER055C	HIS1	V:264891-265785	EV.YAR	OE.YAR	OK	238.87	136.111	-0.811448	-2.84194	0.0008	0.00759699	yes
YHR009C	TDA3	VIII:124108-125680	EV.YAR	OE.YAR	OK	29.1821	16.6272	-0.811542	-2.80979	0.00145	0.0118457	yes
YIL075C	RPN2	IX:217862-220700	EV.YAR	OE.YAR	OK	34.3322	19.561	-0.811578	-2.47441	0.00105	0.00924791	yes
YDR276C	PMP3	IV:1013475-1013643	EV.YAR	OE.YAR	OK	1985.3	1131.12	-0.811599	-1.8786	0.00215	0.0160109	yes
YPR052C	NHP6A	XVI:665692-666243	EV.YAR	OE.YAR	OK	818.282	466.175	-0.811725	-3.45352	0.00155	0.0125169	yes
YHR005C-A	TIM10	VIII:115619-115901	EV.YAR	OE.YAR	OK	347.056	197.695	-0.811892	-2.42208	0.001	0.00890691	yes
YLR432W	IMD3	XII:1002556-1004128	EV.YAR	OE.YAR	OK	299.444	170.517	-0.812372	-2.76662	0.0014	0.0115418	yes
YHR024C	MAS2	VIII:157743-159192	EV.YAR	OE.YAR	OK	22.5979	12.8666	-0.812551	-2.95489	0.00095	0.00859491	yes
YMR293C	HER2	XIII:855398-856793	EV.YAR	OE.YAR	OK	3.0483	1.73544	-0.812705	-2.24162	0.0034	0.0226487	yes
YNL126W	SPC98	XIV:387226-389767	EV.YAR	OE.YAR	OK	12.1369	6.90945	-0.812757	-2.45402	0.0005	0.00530672	yes
YHR059W	FYV4	VIII:220107-220500	EV.YAR	OE.YAR	OK	27.1223	15.4303	-0.813712	-4.5137	0.00185	0.0143699	yes
YMR158W	MRPS8	XIII:572247-572715	EV.YAR	OE.YAR	OK	22.6648	12.8916	-0.814026	-2.3584	0.00105	0.00924791	yes
YDR063W	AIM7	IV:578662-579112	EV.YAR	OE.YAR	OK	43.6325	24.811	-0.814421	-2.34373	0.0007	0.00687481	yes
YHR216W	IMD2	VIII:554395-555967	EV.YAR	OE.YAR	OK	5.65192	3.21212	-0.815217	-2.73912	0.0008	0.00759699	yes
YGR027C	RPS25A	VII:534131-534458	EV.YAR	OE.YAR	OK	1237.97	703.425	-0.815507	-5.81027	0.0016	0.0128223	yes
YLL063C	AYT1	XII:14647-16072	EV.YAR	OE.YAR	OK	4.60011	2.6131	-0.815905	-2.61234	0.0009	0.0082013	yes
YFR041C	ERJ5	VI:237367-238255	EV.YAR	OE.YAR	OK	16.7661	9.5237	-0.815954	-2.18772	0.0006	0.00609164	yes
YHR029C	YHI9	VIII:167676-168561	EV.YAR	OE.YAR	OK	17.0337	9.67439	-0.816146	-2.84507	0.0002	0.00254125	yes
YER177W	BMH1	V:545610-546414	EV.YAR	OE.YAR	OK	149.68	84.9898	-0.816517	-3.32933	0.0012	0.0102962	yes
YGR086C	PIL1	VII:649597-650617	EV.YAR	OE.YAR	OK	76.1505	43.224	-0.81702	-2.5213	0.00245	0.0176216	yes
YJL102W	MEF2	X:231300-233760	EV.YAR	OE.YAR	OK	5.17833	2.93906	-0.81713	-2.53578	0.00035	0.0040555	yes
YGL200C	EMP24	VII:122693-123305	EV.YAR	OE.YAR	OK	129.673	73.5896	-0.817306	-4.04175	0.00095	0.00859491	yes
YMR320W	YMR320W	XIII:916745-917051	EV.YAR	OE.YAR	OK	28.0524	15.9174	-0.817522	-1.68993	0.00705	0.0380519	yes
YIL106W	MOB1	IX:166414-167444	EV.YAR	OE.YAR	OK	14.5813	8.27303	-0.817627	-4.86755	0.00015	0.00202837	yes
YNL257C	SIP3	XIV:160630-164320	EV.YAR	OE.YAR	OK	11.8266	6.7038	-0.818981	-2.30608	0.00055	0.00567525	yes
YNL135C	FPR1	XIV:371881-372226	EV.YAR	OE.YAR	OK	541.454	306.837	-0.819368	-3.93952	0.0012	0.0102962	yes
YMR133W	REC114	XIII:536206-537609	EV.YAR	OE.YAR	OK	5.24372	2.96956	-0.82034	-2.6945	0.0007	0.00687481	yes
YEL025C	YEL025C	V:102580-106147	EV.YAR	OE.YAR	OK	11.6228	6.57879	-0.821065	-2.35683	0.00015	0.00202837	yes
YER178W	PDA1	V:546816-548079	EV.YAR	OE.YAR	OK	255.252	144.374	-0.822116	-3.02231	0.0015	0.0121442	yes
YDR319C	YDR319C	IV:1105002-1105827	EV.YAR	OE.YAR	OK	33.5168	18.9514	-0.822581	-2.27143	0.0003	0.0035678	yes
YJL091C	GWT1	X:261079-262552	EV.YAR	OE.YAR	OK	41.4324	23.4228	-0.822846	-2.1429	0.0006	0.00609164	yes
YDR219C	MFB1	IV:905454-906852	EV.YAR	OE.YAR	OK	10.5626	5.97088	-0.822954	-2.36257	0.00045	0.00487436	yes
YDL018C	ERP3	IV:422832-423510	EV.YAR	OE.YAR	OK	17.9158	10.1217	-0.823783	-2.27685	0.00085	0.00792873	yes
YDR400W	URH1	IV:1271062-1272085	EV.YAR	OE.YAR	OK	22.3495	12.6258	-0.823875	-2.98338	0.00025	0.00306553	yes
YNL137C	NAM9	XIV:368594-370055	EV.YAR	OE.YAR	OK	26.229	14.8079	-0.824793	-2.64573	5e-05	0.000801396	yes
YBL047C	EDE1	II:127894-132040	EV.YAR	OE.YAR	OK	37.916	21.389	-0.825938	-3.04832	0.0011	0.00958138	yes
YFR024C-A	LSB3	VI:201959-203433	EV.YAR	OE.YAR	OK	15.6117	8.80603	-0.826061	-2.92568	0.0004	0.00451071	yes
YGR279C	SCW4	VII:1048797-1049958	EV.YAR	OE.YAR	OK	991.269	559.104	-0.826159	-5.13867	0.0018	0.0140681	yes
YKL215C	OXP1	XI:26826-30687	EV.YAR	OE.YAR	OK	7.23331	4.0765	-0.827325	-2.90095	0.0002	0.00254125	yes
YBR087W	RFC5	II:423764-424829	EV.YAR	OE.YAR	OK	19.6488	11.0735	-0.827337	-2.56446	0.00035	0.0040555	yes
YCR030C	SYP1	III:173825-176438	EV.YAR	OE.YAR	OK	11.0616	6.23294	-0.827572	-3.43002	0.00075	0.00723092	yes
YLR266C	PDR8	XII:675618-677724	EV.YAR	OE.YAR	OK	11.1791	6.29708	-0.828047	-2.90477	0.00025	0.00306553	yes
YKL116C	PRR1	XI:221343-223285	EV.YAR	OE.YAR	OK	16.1002	9.06852	-0.82814	-2.75457	0.00045	0.00487436	yes
YDL052C	SLC1	IV:362671-363583	EV.YAR	OE.YAR	OK	36.4225	20.5054	-0.828829	-3.11608	0.00055	0.00567525	yes
YJL097W	PHS1	X:245590-246244	EV.YAR	OE.YAR	OK	165.276	92.9618	-0.830168	-2.07402	0.00095	0.00859491	yes
YBR133C	HSL7	II:501803-504644	EV.YAR	OE.YAR	OK	22.1347	12.4465	-0.830575	-2.76503	0.00055	0.00567525	yes
YGR214W	RPS0A	VII:920574-921788	EV.YAR	OE.YAR	OK	810.793	455.79	-0.830964	-4.37011	0.0018	0.0140681	yes
YOR063W	RPL3	XV:444685-445849	EV.YAR	OE.YAR	OK	1387.72	779.96	-0.831241	-3.15985	0.00235	0.0170971	yes
YGR124W	ASN2	VII:739943-741662	EV.YAR	OE.YAR	OK	175.463	98.6146	-0.831294	-2.83209	0.00075	0.00723092	yes
YGR004W	PEX31	VII:502937-504326	EV.YAR	OE.YAR	OK	13.8223	7.76789	-0.831402	-2.66674	0.00015	0.00202837	yes
YJL158C	CIS3	X:122264-122948	EV.YAR	OE.YAR	OK	1467.34	823.669	-0.83307	-4.05312	0.0007	0.00687481	yes
YHR188C	GPI16	VIII:482004-483837	EV.YAR	OE.YAR	OK	37.6793	21.1206	-0.835122	-3.09056	0.00065	0.00647437	yes
YDR411C	DFM1	IV:1293368-1294394	EV.YAR	OE.YAR	OK	21.9526	12.3019	-0.835514	-2.93267	0.00095	0.00859491	yes
YDL078C	MDH3	IV:315356-316388	EV.YAR	OE.YAR	OK	28.2604	15.8279	-0.836309	-3.63546	0.0006	0.00609164	yes
YNL005C	MRP7	XIV:621312-622428	EV.YAR	OE.YAR	OK	32.6327	18.2738	-0.836546	-2.81805	0.00055	0.00567525	yes
YDR016C	DAD1	IV:478473-478758	EV.YAR	OE.YAR	OK	53.4245	29.9147	-0.836647	-1.79769	0.00495	0.0293514	yes
YKL209C	STE6	XI:42422-46295	EV.YAR	OE.YAR	OK	21.6559	12.1255	-0.836717	-2.61878	0.0048	0.0287318	yes
YBR151W	APD1	II:545027-545978	EV.YAR	OE.YAR	OK	15.0447	8.41744	-0.837797	-4.93372	0.0002	0.00254125	yes
YBL085W	BOI1	II:63875-66818	EV.YAR	OE.YAR	OK	9.49484	5.30995	-0.838445	-2.82607	0.00015	0.00202837	yes
YBR146W	MRPS9	II:535259-536096	EV.YAR	OE.YAR	OK	52.2972	29.2367	-0.838954	-3.67284	0.0001	0.00145507	yes
YIL036W	CST6	IX:285665-287429	EV.YAR	OE.YAR	OK	8.47481	4.73336	-0.840317	-2.9791	0.0002	0.00254125	yes
YCR046C	IMG1	III:209913-210423	EV.YAR	OE.YAR	OK	17.7306	9.89393	-0.841622	-8.29847	0.0004	0.00451071	yes
YML072C	TCB3	XIII:124729-129367	EV.YAR	OE.YAR	OK	60.5502	33.7807	-0.841931	-2.63792	0.0009	0.0082013	yes
YLR439W	MRPL4	XII:1014490-1015450	EV.YAR	OE.YAR	OK	11.8052	6.58295	-0.842613	-4.57035	0.00025	0.00306553	yes
YBR070C	ALG14	II:379220-379934	EV.YAR	OE.YAR	OK	24.1876	13.4679	-0.844736	-2.45738	0.0004	0.00451071	yes
YNL258C	DSL1	XIV:158108-160373	EV.YAR	OE.YAR	OK	14.4322	8.03319	-0.845244	-2.59225	0.00025	0.00306553	yes
YKL182W	FAS1	XI:100670-106826	EV.YAR	OE.YAR	OK	638.339	355.228	-0.845578	-2.67799	0.00205	0.0155411	yes
YKL003C	MRP17	XI:437096-437492	EV.YAR	OE.YAR	OK	32.7231	18.2089	-0.845668	-3.07874	0.0009	0.0082013	yes
YJR057W	CDC8	X:544061-544712	EV.YAR	OE.YAR	OK	16.2294	9.01796	-0.847738	-2.63136	0.00085	0.00792873	yes
YFR049W	YMR31	VI:248522-248894	EV.YAR	OE.YAR	OK	38.7757	21.529	-0.848874	-2.36837	0.00025	0.00306553	yes
YDR129C	SAC6	IV:713339-715379	EV.YAR	OE.YAR	OK	54.7774	30.4031	-0.849361	-2.45985	0.00065	0.00647437	yes
YLR390W	ECM19	XII:903065-903404	EV.YAR	OE.YAR	OK	40.1166	22.2495	-0.850427	-2.60787	0.00185	0.0143699	yes
YER089C	PTC2	V:335695-337340	EV.YAR	OE.YAR	OK	48.7835	27.0494	-0.850796	-3.43633	0.0012	0.0102962	yes
YHR098C	SFB3	VIII:299144-301934	EV.YAR	OE.YAR	OK	51.6017	28.5742	-0.852706	-3.04144	0.0009	0.0082013	yes
YMR195W	ICY1	XIII:654033-654417	EV.YAR	OE.YAR	OK	30.8723	17.0881	-0.853318	-2.44134	0.00025	0.00306553	yes
YOR092W	ECM3	XV:495126-496968	EV.YAR	OE.YAR	OK	48.7388	26.9691	-0.853762	-2.27511	0.00125	0.0105956	yes
YDR213W	UPC2	IV:889750-892492	EV.YAR	OE.YAR	OK	8.07202	4.46475	-0.854351	-2.83531	0.0001	0.00145507	yes
YPL162C	YPL162C	XVI:243205-244027	EV.YAR	OE.YAR	OK	24.623	13.6172	-0.854573	-3.18341	0.00015	0.00202837	yes
YDR498C	SEC20	IV:1445842-1446994	EV.YAR	OE.YAR	OK	14.5735	8.05469	-0.85545	-3.21033	0.0001	0.00145507	yes
YBR052C	RFS1	II:338719-339352	EV.YAR	OE.YAR	OK	21.6236	11.9481	-0.855821	-2.40605	0.00075	0.00723092	yes
YGL084C	GUP1	VII:350615-352298	EV.YAR	OE.YAR	OK	32.175	17.7725	-0.856293	-2.57352	0.00075	0.00723092	yes
YER032W	FIR1	V:215062-217693	EV.YAR	OE.YAR	OK	6.62644	3.65955	-0.856568	-2.98893	0.0004	0.00451071	yes
YNL121C	TOM70	XIV:398683-400537	EV.YAR	OE.YAR	OK	41.7513	23.057	-0.856616	-2.73791	0.0004	0.00451071	yes
YFR025C	HIS2	VI:203742-204750	EV.YAR	OE.YAR	OK	20.613	11.3755	-0.857617	-3.15224	0.00015	0.00202837	yes
YOL109W	ZEO1	XV:110296-110638	EV.YAR	OE.YAR	OK	840.616	463.605	-0.858549	-4.4526	0.0004	0.00451071	yes
YIL064W	SEE1	IX:241942-242716	EV.YAR	OE.YAR	OK	36.4596	20.096	-0.859387	-3.11682	0.00025	0.00306553	yes
YMR246W	FAA4	XIII:759806-761891	EV.YAR	OE.YAR	OK	57.513	31.6345	-0.862389	-3.15108	0.00055	0.00567525	yes
YOL104C	NDJ1	XV:116395-117454	EV.YAR	OE.YAR	OK	7.46695	4.1034	-0.8637	-3.22289	0.0008	0.00759699	yes
YOR081C	TGL5	XV:476938-479188	EV.YAR	OE.YAR	OK	17.7809	9.77032	-0.863848	-3.52771	0.0003	0.0035678	yes
YFL037W	TUB2	VI:56335-57709	EV.YAR	OE.YAR	OK	125.972	69.1612	-0.865064	-3.92179	0.0007	0.00687481	yes
YCL063W	VAC17	III:17289-18561	EV.YAR	OE.YAR	OK	16.9825	9.32093	-0.865502	-3.41092	0.00015	0.00202837	yes
YPR020W	ATP20	XVI:599869-600217	EV.YAR	OE.YAR	OK	303.677	166.602	-0.866133	-2.49911	0.00025	0.00306553	yes
YNL071W	LAT1	XIV:491522-492971	EV.YAR	OE.YAR	OK	51.7137	28.3702	-0.866172	-4.51389	0.00035	0.0040555	yes
YOR386W	PHR1	XV:1066838-1068536	EV.YAR	OE.YAR	OK	1.90703	1.04479	-0.86811	-1.6888	0.0041	0.0258915	yes
YPR011C	YPR011C	XVI:583061-584042	EV.YAR	OE.YAR	OK	14.4588	7.92002	-0.86837	-3.42638	0.00015	0.00202837	yes
YMR002W	MIC17	XIII:272192-272663	EV.YAR	OE.YAR	OK	120.523	65.9634	-0.869574	-5.20109	0.0004	0.00451071	yes
YOL019W	YOL019W	XV:288897-290553	EV.YAR	OE.YAR	OK	32.7628	17.9291	-0.86976	-3.00073	0.0005	0.00530672	yes
YPR028W	YOP1	XVI:623526-624202	EV.YAR	OE.YAR	OK	322.974	176.655	-0.870481	-2.57839	0.00035	0.0040555	yes
YLR153C	ACS2	XII:445523-447575	EV.YAR	OE.YAR	OK	100.408	54.9165	-0.870562	-3.15092	0.0005	0.00530672	yes
YBR161W	CSH1	II:561633-562764	EV.YAR	OE.YAR	OK	4.41226	2.41244	-0.871028	-2.45959	0.00045	0.00487436	yes
YLR354C	TAL1	XII:836349-837357	EV.YAR	OE.YAR	OK	305.205	166.864	-0.871109	-3.39608	0.0009	0.0082013	yes
YDR506C	YDR506C	IV:1459727-1461554	EV.YAR	OE.YAR	OK	8.00859	4.37654	-0.871757	-2.83899	0.0002	0.00254125	yes
YGR215W	RSM27	VII:922174-922507	EV.YAR	OE.YAR	OK	42.338	23.1336	-0.871963	-2.26682	0.00115	0.00996193	yes
YLR312W-A	MRPL15	XII:759479-760241	EV.YAR	OE.YAR	OK	17.5566	9.58839	-0.872651	-2.71298	0.0002	0.00254125	yes
YOR158W	PET123	XV:632163-633120	EV.YAR	OE.YAR	OK	20.0912	10.9509	-0.87552	-3.16359	0.0002	0.00254125	yes
YPR166C	MRP2	XVI:876281-876629	EV.YAR	OE.YAR	OK	69.8775	38.0554	-0.876726	-2.49095	0.0005	0.00530672	yes
YBR159W	IFA38	II:558684-559728	EV.YAR	OE.YAR	OK	47.4448	25.827	-0.87737	-2.75618	0.00035	0.0040555	yes
YOR125C	CAT5	XV:559029-559731	EV.YAR	OE.YAR	OK	3.83527	2.0877	-0.877417	-7.6974	0.00135	0.0112322	yes
YPR113W	PIS1	XVI:752256-752919	EV.YAR	OE.YAR	OK	271.754	147.889	-0.877783	-2.54455	0.00055	0.00567525	yes
YMR286W	MRPL33	XIII:841941-842202	EV.YAR	OE.YAR	OK	65.9102	35.8613	-0.878074	-3.66842	0.0015	0.0121442	yes
YDR174W	HMO1	IV:812109-812850	EV.YAR	OE.YAR	OK	76.4562	41.5682	-0.879153	-4.05358	0.00045	0.00487436	yes
YDR377W	ATP17	IV:1228610-1228916	EV.YAR	OE.YAR	OK	422.785	229.723	-0.880029	-2.69347	0.00035	0.0040555	yes
YMR282C	AEP2	XIII:833355-835098	EV.YAR	OE.YAR	OK	9.62327	5.22829	-0.880189	-3.16969	5e-05	0.000801396	yes
YOL053W	AIM39	XV:230084-231272	EV.YAR	OE.YAR	OK	6.21931	3.378	-0.880584	-2.47759	0.0004	0.00451071	yes
YMR256C	COX7	XIII:778944-779127	EV.YAR	OE.YAR	OK	907.118	491.917	-0.882877	-2.44439	0.00015	0.00202837	yes
YCR031C	RPS14A	III:177499-178220	EV.YAR	OE.YAR	OK	1869.64	1013.07	-0.884025	-6.00055	0.0006	0.00609164	yes
YKL195W	MIA40	XI:75820-77032	EV.YAR	OE.YAR	OK	8.20488	4.44539	-0.884173	-4.09964	0.00015	0.00202837	yes
YPL155C	KIP2	XVI:257215-259336	EV.YAR	OE.YAR	OK	4.71076	2.5519	-0.88439	-2.69132	5e-05	0.000801396	yes
YPL247C	YPL247C	XVI:82624-84196	EV.YAR	OE.YAR	OK	4.77658	2.58666	-0.884889	-3.09693	0.0003	0.0035678	yes
YLR340W	RPP0	XII:805783-806825	EV.YAR	OE.YAR	OK	3647.79	1973.9	-0.885972	-4.04833	0.00075	0.00723092	yes
YGL143C	MRF1	VII:234716-235958	EV.YAR	OE.YAR	OK	5.46339	2.9534	-0.887419	-3.70307	0.0002	0.00254125	yes
YPR001W	CIT3	XVI:556376-557837	EV.YAR	OE.YAR	OK	3.83057	2.06983	-0.888043	-2.6612	0.00055	0.00567525	yes
YKR065C	PAM17	XI:565298-565892	EV.YAR	OE.YAR	OK	42.7114	23.0589	-0.889299	-3.36555	0.00015	0.00202837	yes
YML034W	SRC1	XIII:209427-212155	EV.YAR	OE.YAR	OK	7.62423	4.11378	-0.890125	-3.1487	0.00015	0.00202837	yes
YNR020C	ATP23	XIV:667409-668222	EV.YAR	OE.YAR	OK	6.57411	3.54688	-0.890245	-3.45088	0.0011	0.00958138	yes
YKL126W	YPK1	XI:205706-207749	EV.YAR	OE.YAR	OK	23.5176	12.6787	-0.891336	-2.96996	0.0003	0.0035678	yes
YKR070W	YKR070W	XI:573573-574632	EV.YAR	OE.YAR	OK	15.8898	8.56481	-0.891607	-2.99405	0.0002	0.00254125	yes
YMR215W	GAS3	XIII:696795-698370	EV.YAR	OE.YAR	OK	97.6657	52.6372	-0.89177	-2.59327	0.0008	0.00759699	yes
YOL049W	GSH2	XV:238618-240094	EV.YAR	OE.YAR	OK	17.5099	9.43501	-0.892075	-2.90301	0.00025	0.00306553	yes
YLR091W	GEP5	XII:322296-323178	EV.YAR	OE.YAR	OK	5.98455	3.22432	-0.892248	-4.93486	0.0005	0.00530672	yes
YKL013C	ARC19	XI:417507-418023	EV.YAR	OE.YAR	OK	54.0662	29.1101	-0.893205	-3.37974	0.00015	0.00202837	yes
YDR375C	BCS1	IV:1225165-1226536	EV.YAR	OE.YAR	OK	9.89071	5.32438	-0.89346	-2.88256	0.0001	0.00145507	yes
YPR058W	YMC1	XVI:673750-674700	EV.YAR	OE.YAR	OK	32.4503	17.4512	-0.894906	-2.43821	0.00455	0.0277616	yes
YGR044C	RME1	VII:582989-583892	EV.YAR	OE.YAR	OK	10.7358	5.77231	-0.895208	-2.93345	0.0001	0.00145507	yes
YJL196C	ELO1	X:67849-68782	EV.YAR	OE.YAR	OK	72.9593	39.2223	-0.895418	-2.29751	0.0005	0.00530672	yes
YBR083W	TEC1	II:409168-410629	EV.YAR	OE.YAR	OK	12.7145	6.8313	-0.896238	-3.43518	0.0001	0.00145507	yes
YDR487C	RIB3	IV:1428353-1428980	EV.YAR	OE.YAR	OK	86.3981	46.3708	-0.897784	-3.40355	5e-05	0.000801396	yes
YKL091C	YKL091C	XI:269717-270650	EV.YAR	OE.YAR	OK	6.99454	3.75382	-0.897871	-2.93711	0.0005	0.00530672	yes
YER003C	PMI40	V:157735-159118	EV.YAR	OE.YAR	OK	84.8218	45.513	-0.898157	-2.5611	0.0006	0.00609164	yes
YLR446W	YLR446W	XII:1025213-1026515	EV.YAR	OE.YAR	OK	7.36003	3.94715	-0.898899	-2.64719	0.0002	0.00254125	yes
YJL042W	MHP1	X:361248-365445	EV.YAR	OE.YAR	OK	8.81237	4.72553	-0.899053	-3.47385	5e-05	0.000801396	yes
YNL329C	PEX6	XIV:19540-22633	EV.YAR	OE.YAR	OK	13.5269	7.24951	-0.899878	-2.87559	0.0002	0.00254125	yes
YDR084C	TVP23	IV:613404-614004	EV.YAR	OE.YAR	OK	37.6592	20.171	-0.90072	-2.94434	0.00015	0.00202837	yes
YEL001C	IRC22	V:150300-150978	EV.YAR	OE.YAR	OK	117.835	63.0947	-0.901183	-3.07893	0.00025	0.00306553	yes
YGR179C	OKP1	VII:853674-854895	EV.YAR	OE.YAR	OK	5.60448	3.00072	-0.901271	-2.60655	0.00045	0.00487436	yes
YDR539W	FDC1	IV:1512093-1513605	EV.YAR	OE.YAR	OK	9.70863	5.19623	-0.901802	-3.93569	0.0003	0.0035678	yes
YPR047W	MSF1	XVI:657528-658938	EV.YAR	OE.YAR	OK	4.06722	2.1748	-0.903158	-2.5316	0.0009	0.0082013	yes
YFR011C	AIM13	VI:166727-167258	EV.YAR	OE.YAR	OK	62.4295	33.3788	-0.903296	-3.44042	5e-05	0.000801396	yes
YMR188C	MRPS17	XIII:636290-637004	EV.YAR	OE.YAR	OK	22.6275	12.0969	-0.903445	-3.62359	0.0001	0.00145507	yes
YMR024W	MRPL3	XIII:321874-323047	EV.YAR	OE.YAR	OK	21.5802	11.5285	-0.904506	-2.88322	5e-05	0.000801396	yes
YER146W	LSM5	V:462385-462866	EV.YAR	OE.YAR	OK	79.0204	42.2074	-0.904729	-3.0256	0.00035	0.0040555	yes
YEL050C	RML2	V:59548-60851	EV.YAR	OE.YAR	OK	13.2416	7.06646	-0.906023	-3.73036	0.0001	0.00145507	yes
YHR172W	SPC97	VIII:448334-450806	EV.YAR	OE.YAR	OK	8.78718	4.68815	-0.906382	-2.62499	5e-05	0.000801396	yes
YPL220W	RPL1A	XVI:135789-136443	EV.YAR	OE.YAR	OK	424.464	226.289	-0.907479	-4.03898	0.00035	0.0040555	yes
YNL131W	TOM22	XIV:378766-379225	EV.YAR	OE.YAR	OK	129.668	69.1163	-0.907723	-6.13883	0.0001	0.00145507	yes
YDL141W	BPL1	IV:203038-205111	EV.YAR	OE.YAR	OK	28.1882	15.0206	-0.908149	-3.06471	0.0002	0.00254125	yes
YHR043C	DOG2	VIII:192804-193545	EV.YAR	OE.YAR	OK	23.8358	12.6763	-0.910995	-2.77189	0.00015	0.00202837	yes
YLR209C	PNP1	XII:560796-561732	EV.YAR	OE.YAR	OK	24.9663	13.2767	-0.911087	-3.53077	0.0001	0.00145507	yes
YKL008C	LAC1	XI:427294-428551	EV.YAR	OE.YAR	OK	125.279	66.5867	-0.911835	-1.98128	0.00065	0.00647437	yes
YAL017W	PSK1	I:120224-124295	EV.YAR	OE.YAR	OK	6.44553	3.42522	-0.912104	-2.50608	0.0009	0.0082013	yes
YMR063W	RIM9	XIII:397076-397796	EV.YAR	OE.YAR	OK	13.0617	6.93899	-0.912549	-3.60614	0.00015	0.00202837	yes
YMR081C	ISF1	XIII:430078-431095	EV.YAR	OE.YAR	OK	24.4161	12.9708	-0.912561	-3.11672	0.00015	0.00202837	yes
YMR206W	YMR206W	XIII:675895-676837	EV.YAR	OE.YAR	OK	5.29013	2.80937	-0.913056	-5.31766	0.0004	0.00451071	yes
YGL162W	SUT1	VII:198137-199037	EV.YAR	OE.YAR	OK	32.2644	17.1326	-0.9132	-6.99404	0.00015	0.00202837	yes
YPL252C	YAH1	XVI:73362-73927	EV.YAR	OE.YAR	OK	22.6636	12.0289	-0.913872	-3.19694	0.00495	0.0293514	yes
YBL106C	SRO77	II:10846-13879	EV.YAR	OE.YAR	OK	8.77412	4.65543	-0.91434	-2.95321	0.0001	0.00145507	yes
YOR343C	YOR343C	XV:968147-968474	EV.YAR	OE.YAR	OK	8.06796	4.2801	-0.914558	-2.75558	0.0074	0.0394022	yes
YFR033C	QCR6	VI:224325-224769	EV.YAR	OE.YAR	OK	159.875	84.792	-0.914947	-5.16267	5e-05	0.000801396	yes
YMR203W	TOM40	XIII:668491-669655	EV.YAR	OE.YAR	OK	280.171	148.58	-0.915066	-3.17636	0.00035	0.0040555	yes
YDR408C	ADE8	IV:1288214-1288859	EV.YAR	OE.YAR	OK	50.0397	26.5223	-0.915865	-4.1295	0.00015	0.00202837	yes
YNR022C	MRPL50	XIV:669773-670193	EV.YAR	OE.YAR	OK	28.1639	14.9166	-0.916925	-3.876	0.0001	0.00145507	yes
YIL043C	CBR1	IX:274071-274926	EV.YAR	OE.YAR	OK	125.66	66.5464	-0.917088	-3.88272	0.00045	0.00487436	yes
YER043C	SAH1	V:235769-237119	EV.YAR	OE.YAR	OK	1402.1	742.047	-0.918002	-3.47039	0.00055	0.00567525	yes
YDL120W	YFH1	IV:245922-246447	EV.YAR	OE.YAR	OK	20.24	10.7064	-0.918741	-3.18511	0.00025	0.00306553	yes
YDL022W	GPD1	IV:411760-413000	EV.YAR	OE.YAR	OK	50.5483	26.7275	-0.919339	-1.53321	0.00715	0.0383948	yes
YHR039C	MSC7	VIII:184874-186809	EV.YAR	OE.YAR	OK	65.7122	34.694	-0.921475	-2.85274	0.00035	0.0040555	yes
YDR115W	YDR115W	IV:681923-682492	EV.YAR	OE.YAR	OK	68.3643	36.0482	-0.923316	-3.56734	0.00025	0.00306553	yes
YKR041W	YKR041W	XI:518062-518950	EV.YAR	OE.YAR	OK	3.74655	1.97546	-0.923377	-3.15789	0.0021	0.0157875	yes
YHR190W	ERG9	VIII:484844-486179	EV.YAR	OE.YAR	OK	36.647	19.3188	-0.923692	-3.13576	0.00045	0.00487436	yes
YHR174W	ENO2	VIII:451326-452640	EV.YAR	OE.YAR	OK	2819.74	1485.8	-0.924323	-4.18933	0.00085	0.00792873	yes
YNL053W	MSG5	XIV:529941-531411	EV.YAR	OE.YAR	OK	25.1222	13.2278	-0.925396	-3.38811	5e-05	0.000801396	yes
YAL037C-B	YAL037C-B	I:71785-73300	EV.YAR	OE.YAR	OK	921.514	484.747	-0.926775	-1.86562	0.00745	0.0394026	yes
YJL092W	SRS2	X:257422-260947	EV.YAR	OE.YAR	OK	13.0099	6.84328	-0.926853	-2.73983	5e-05	0.000801396	yes
YGR007W	ECT1	VII:506968-507940	EV.YAR	OE.YAR	OK	18.5674	9.76187	-0.927545	-3.08105	5e-05	0.000801396	yes
YER141W	COX15	V:453458-454919	EV.YAR	OE.YAR	OK	29.4485	15.4636	-0.929318	-2.63109	0.0003	0.0035678	yes
YGR028W	MSP1	VII:542202-543291	EV.YAR	OE.YAR	OK	13.4086	7.03774	-0.929977	-2.71112	0.0001	0.00145507	yes
YDR127W	ARO1	IV:704483-709250	EV.YAR	OE.YAR	OK	142.19	74.6052	-0.93047	-2.9834	0.0004	0.00451071	yes
YML090W	YML090W	XIII:90743-91409	EV.YAR	OE.YAR	OK	29.9303	15.6984	-0.930988	-1.77591	0.0056	0.032237	yes
YDR530C	APA2	IV:1496790-1497768	EV.YAR	OE.YAR	OK	16.4917	8.64134	-0.932414	-3.88921	0.0001	0.00145507	yes
YJR101W	RSM26	X:618233-619034	EV.YAR	OE.YAR	OK	20.9214	10.9578	-0.933025	-2.96887	5e-05	0.000801396	yes
YBL080C	PET112	II:73069-74695	EV.YAR	OE.YAR	OK	2.29245	1.2001	-0.933732	-2.90601	0.00085	0.00792873	yes
YJL059W	YHC3	X:324963-326190	EV.YAR	OE.YAR	OK	12.1204	6.34408	-0.933959	-2.72709	0.00025	0.00306553	yes
YOR222W	ODC2	XV:758329-759253	EV.YAR	OE.YAR	OK	74.2749	38.875	-0.934033	-4.15524	0.00015	0.00202837	yes
YGL116W	CDC20	VII:289808-291641	EV.YAR	OE.YAR	OK	7.49445	3.91415	-0.937124	-3.35767	0.00015	0.00202837	yes
YJR105W	ADO1	X:623580-624603	EV.YAR	OE.YAR	OK	602.014	314.014	-0.938969	-4.0581	0.00015	0.00202837	yes
YLR131C	ACE2	XII:404509-406822	EV.YAR	OE.YAR	OK	6.31618	3.2914	-0.940353	-3.49296	5e-05	0.000801396	yes
YFR018C	YFR018C	VI:183130-184222	EV.YAR	OE.YAR	OK	14.2351	7.41452	-0.941032	-5.95517	0.0001	0.00145507	yes
YJR065C	ARP3	X:557808-559158	EV.YAR	OE.YAR	OK	40.6162	21.1245	-0.943134	-3.25709	0.0002	0.00254125	yes
YOR230W	WTM1	XV:770799-772113	EV.YAR	OE.YAR	OK	105.06	54.6251	-0.943582	-2.39697	0.0009	0.0082013	yes
YBR037C	SCO1	II:310564-311452	EV.YAR	OE.YAR	OK	6.09019	3.1655	-0.944056	-3.08222	0.0002	0.00254125	yes
YGL234W	ADE5,7	VII:56481-58890	EV.YAR	OE.YAR	OK	459.961	238.993	-0.944546	-3.71769	0.0003	0.0035678	yes
YGR183C	QCR9	VII:859062-859476	EV.YAR	OE.YAR	OK	1679.01	871.859	-0.945446	-2.92138	5e-05	0.000801396	yes
YAL044C	GCV3	I:57949-58462	EV.YAR	OE.YAR	OK	155.027	80.4962	-0.945529	-4.36039	0.0001	0.00145507	yes
YFR044C	DUG1	VI:239991-241437	EV.YAR	OE.YAR	OK	178.339	92.5351	-0.946551	-2.96813	0.0001	0.00145507	yes
YKL137W	CMC1	XI:185956-186292	EV.YAR	OE.YAR	OK	42.8392	22.2254	-0.946724	-4.08717	0.0002	0.00254125	yes
YDL048C	STP4	IV:366738-368211	EV.YAR	OE.YAR	OK	59.0937	30.6352	-0.947817	-3.84752	0.00015	0.00202837	yes
YOR186C-A	YOR186C-A	XV:683110-683545	EV.YAR	OE.YAR	OK	52.4511	27.189	-0.947947	-1.97198	0.0079	0.0411961	yes
YHR041C	SRB2	VIII:189130-189864	EV.YAR	OE.YAR	OK	49.4032	25.6071	-0.948063	-4.52507	0.0001	0.00145507	yes
YDR225W	HTA1	IV:915529-915928	EV.YAR	OE.YAR	OK	516.931	267.736	-0.949162	-2.84329	0.0003	0.0035678	yes
YKL067W	YNK1	XI:314811-315273	EV.YAR	OE.YAR	OK	134.013	69.3836	-0.949703	-2.85746	0.0001	0.00145507	yes
YOR150W	MRPL23	XV:611998-612490	EV.YAR	OE.YAR	OK	33.0911	17.1153	-0.951151	-4.60949	5e-05	0.000801396	yes
YLR133W	CKI1	XII:408444-410193	EV.YAR	OE.YAR	OK	12.6066	6.51636	-0.952036	-3.32581	5e-05	0.000801396	yes
YLR130C	ZRT2	XII:402793-404062	EV.YAR	OE.YAR	OK	59.3122	30.6483	-0.952524	-2.95725	0.00015	0.00202837	yes
YOL023W	IFM1	XV:278055-280086	EV.YAR	OE.YAR	OK	5.76413	2.97399	-0.954703	-3.14118	0.0002	0.00254125	yes
YCR018C	SRD1	III:148237-148903	EV.YAR	OE.YAR	OK	17.2955	8.91402	-0.956249	-2.67984	0.00015	0.00202837	yes
YCR023C	YCR023C	III:158537-160373	EV.YAR	OE.YAR	OK	19.3617	9.955	-0.959714	-2.75958	5e-05	0.000801396	yes
YML081C-A	ATP18	XIII:103982-104162	EV.YAR	OE.YAR	OK	814.379	418.476	-0.960555	-3.08706	5e-05	0.000801396	yes
YKL035W	UGP1	XI:369364-371390	EV.YAR	OE.YAR	OK	48.3526	24.8022	-0.963129	-2.36929	0.0013	0.0109169	yes
YJL205C	NCE101	X:50138-50443	EV.YAR	OE.YAR	OK	145.095	74.4192	-0.963256	-1.6176	0.00775	0.0405143	yes
YNL209W	SSB2	XIV:252058-253900	EV.YAR	OE.YAR	OK	1435.55	735.883	-0.964052	-4.10195	5e-05	0.000801396	yes
YKR067W	GPT2	XI:567917-570149	EV.YAR	OE.YAR	OK	13.7548	7.04884	-0.964473	-3.66379	5e-05	0.000801396	yes
YFL039C	ACT1	VI:53259-54696	EV.YAR	OE.YAR	OK	2930.61	1500.52	-0.965732	-3.30697	0.0001	0.00145507	yes
YJL062W-A	COA3	X:316722-316980	EV.YAR	OE.YAR	OK	131.677	67.3779	-0.966654	-8.29068	5e-05	0.000801396	yes
YLR395C	COX8	XII:909728-909965	EV.YAR	OE.YAR	OK	796.136	407.288	-0.966966	-2.77069	5e-05	0.000801396	yes
YLL016W	SDC25	XII:112846-115993	EV.YAR	OE.YAR	OK	5.14707	2.63252	-0.967305	-3.01721	5e-05	0.000801396	yes
YPL141C	FRK1	XVI:283463-286061	EV.YAR	OE.YAR	OK	10.136	5.18197	-0.967918	-3.55587	5e-05	0.000801396	yes
YKL169C	YKL169C	XI:130633-131068	EV.YAR	OE.YAR	OK	26.1667	13.3714	-0.968585	-3.38341	0.00025	0.00306553	yes
YDL243C	AAD4	IV:17576-18566	EV.YAR	OE.YAR	OK	5.14905	2.63021	-0.969127	-3.21515	0.0006	0.00609164	yes
YFL031W	HAC1	VI:74871-76147	EV.YAR	OE.YAR	OK	563.187	287.647	-0.969314	-4.85117	0.0002	0.00254125	yes
YHR074W	QNS1	VIII:246192-248337	EV.YAR	OE.YAR	OK	30.7982	15.7243	-0.969856	-3.19189	0.0001	0.00145507	yes
YOR176W	HEM15	XV:662400-663582	EV.YAR	OE.YAR	OK	33.7972	17.2403	-0.971122	-2.69295	0.0001	0.00145507	yes
YDR224C	HTB1	IV:914316-914712	EV.YAR	OE.YAR	OK	504.214	257.123	-0.971576	-3.89282	5e-05	0.000801396	yes
YKL100C	YKL100C	XI:253696-255460	EV.YAR	OE.YAR	OK	47.5902	24.2627	-0.971924	-2.55944	0.00045	0.00487436	yes
YJR127C	RSF2	X:658916-663280	EV.YAR	OE.YAR	OK	9.8716	5.02818	-0.973247	-3.13028	5e-05	0.000801396	yes
YBR053C	YBR053C	II:339674-340751	EV.YAR	OE.YAR	OK	14.4618	7.35217	-0.976007	-2.35247	0.0002	0.00254125	yes
YJL052W	TDH1	X:338270-339269	EV.YAR	OE.YAR	OK	493.321	250.759	-0.976222	-1.36072	0.00645	0.0357296	yes
YML054C	CYB2	XIII:165532-167308	EV.YAR	OE.YAR	OK	7.70199	3.91053	-0.977868	-2.6949	5e-05	0.000801396	yes
YJL051W	IRC8	X:339786-342255	EV.YAR	OE.YAR	OK	13.7077	6.95621	-0.978619	-2.9665	5e-05	0.000801396	yes
YGL004C	RPN14	VII:490702-491956	EV.YAR	OE.YAR	OK	7.00298	3.55189	-0.979382	-2.86355	0.00015	0.00202837	yes
YGR101W	PCP1	VII:693362-694403	EV.YAR	OE.YAR	OK	19.0051	9.63144	-0.980562	-3.41461	5e-05	0.000801396	yes
YKL192C	ACP1	XI:80159-80537	EV.YAR	OE.YAR	OK	285.292	144.573	-0.980643	-4.73998	0.0001	0.00145507	yes
YDR261C	EXG2	IV:977520-979209	EV.YAR	OE.YAR	OK	18.2584	9.25238	-0.980668	-3.05048	5e-05	0.000801396	yes
YML085C	TUB1	XIII:97940-99400	EV.YAR	OE.YAR	OK	91.115	46.1716	-0.980683	-2.79012	0.0001	0.00145507	yes
YDR380W	ARO10	IV:1234217-1236125	EV.YAR	OE.YAR	OK	5.7168	2.89633	-0.980985	-3.24478	5e-05	0.000801396	yes
YNL078W	NIS1	XIV:479767-480991	EV.YAR	OE.YAR	OK	11.3271	5.73787	-0.981187	-5.28887	5e-05	0.000801396	yes
YMR266W	RSN1	XIII:798517-801379	EV.YAR	OE.YAR	OK	52.2398	26.4591	-0.981384	-3.2452	0.00015	0.00202837	yes
YNL306W	MRPS18	XIV:58154-58808	EV.YAR	OE.YAR	OK	26.3454	13.3422	-0.981557	-3.49136	0.00015	0.00202837	yes
YDR226W	ADK1	IV:916485-917154	EV.YAR	OE.YAR	OK	283.071	143.278	-0.982343	-3.42201	0.0001	0.00145507	yes
YDR274C	YDR274C	IV:1011588-1011960	EV.YAR	OE.YAR	OK	8.32176	4.20941	-0.98327	-3.81968	0.0014	0.0115418	yes
YNL087W	TCB2	XIV:462410-465947	EV.YAR	OE.YAR	OK	46.9312	23.7227	-0.984279	-2.87815	0.0002	0.00254125	yes
YNL066W	SUN4	XIV:501514-502777	EV.YAR	OE.YAR	OK	176.964	89.3994	-0.98512	-4.85085	0.0002	0.00254125	yes
YBR049C	REB1	II:334385-336818	EV.YAR	OE.YAR	OK	16.3189	8.23962	-0.985895	-3.39457	5e-05	0.000801396	yes
YDL248W	COS7	IV:1801-2953	EV.YAR	OE.YAR	OK	4.00968	2.02397	-0.986298	-1.89174	0.0013	0.0109169	yes
YPL255W	BBP1	XVI:67724-68882	EV.YAR	OE.YAR	OK	3.06515	1.54569	-0.987704	-3.17828	5e-05	0.000801396	yes
YJL217W	REE1	X:23132-23729	EV.YAR	OE.YAR	OK	68.4175	34.4882	-0.988261	-3.0141	5e-05	0.000801396	yes
YOR133W	EFT1	XV:575097-577626	EV.YAR	OE.YAR	OK	61.6684	31.0813	-0.988484	-3.95973	0.0001	0.00145507	yes
YMR281W	GPI12	XIII:832338-833253	EV.YAR	OE.YAR	OK	17.1286	8.62489	-0.989832	-3.51493	5e-05	0.000801396	yes
YDR322W	MRPL35	IV:1110588-1111692	EV.YAR	OE.YAR	OK	25.0437	12.6054	-0.990401	-2.93505	5e-05	0.000801396	yes
YHR051W	COX6	VIII:209704-210151	EV.YAR	OE.YAR	OK	263.619	132.638	-0.990961	-3.0354	5e-05	0.000801396	yes
YBR120C	CBP6	II:480434-480923	EV.YAR	OE.YAR	OK	15.4243	7.75519	-0.991967	-2.50979	0.00075	0.00723092	yes
YCR012W	PGK1	III:137745-139049	EV.YAR	OE.YAR	OK	1603.14	804.589	-0.994572	-2.81333	0.0081	0.0418588	yes
YML030W	AIM31	XIII:216434-216914	EV.YAR	OE.YAR	OK	11.6101	5.82509	-0.995028	-4.27191	0.0003	0.0035678	yes
YDR337W	MRPS28	IV:1146318-1147179	EV.YAR	OE.YAR	OK	15.3812	7.71584	-0.995273	-3.48259	5e-05	0.000801396	yes
YIL124W	AYR1	IX:126203-127097	EV.YAR	OE.YAR	OK	26.3531	13.2196	-0.995302	-2.27055	0.00045	0.00487436	yes
YBR218C	PYC2	II:658706-662249	EV.YAR	OE.YAR	OK	82.5404	41.3261	-0.998048	-4.03384	5e-05	0.000801396	yes
YNL284C	MRPL10	XIV:103133-104102	EV.YAR	OE.YAR	OK	19.6299	9.79997	-1.0022	-3.84981	5e-05	0.000801396	yes
YGR221C	TOS2	VII:937123-938992	EV.YAR	OE.YAR	OK	32.3379	16.141	-1.00249	-3.77404	5e-05	0.000801396	yes
YBR041W	FAT1	II:318265-320275	EV.YAR	OE.YAR	OK	27.4027	13.6766	-1.00261	-3.37293	0.0001	0.00145507	yes
YKL194C	MST1	XI:77257-78646	EV.YAR	OE.YAR	OK	6.60166	3.29438	-1.00282	-3.40101	5e-05	0.000801396	yes
YKL138C	MRPL31	XI:185285-185681	EV.YAR	OE.YAR	OK	49.7475	24.8013	-1.00421	-4.7554	5e-05	0.000801396	yes
YPR155C	NCA2	XVI:835562-837413	EV.YAR	OE.YAR	OK	10.0933	5.02979	-1.00482	-2.87241	5e-05	0.000801396	yes
YBR297W	MAL33	II:800522-801929	EV.YAR	OE.YAR	OK	57.6524	28.7272	-1.00496	-2.98078	5e-05	0.000801396	yes
YLR036C	YLR036C	XII:221520-222132	EV.YAR	OE.YAR	OK	21.919	10.9156	-1.00578	-2.65003	0.0002	0.00254125	yes
YJR133W	XPT1	X:672990-673620	EV.YAR	OE.YAR	OK	65.9508	32.8243	-1.00662	-3.49155	5e-05	0.000801396	yes
YJR025C	BNA1	X:471137-471671	EV.YAR	OE.YAR	OK	53.8027	26.713	-1.01014	-3.45312	5e-05	0.000801396	yes
YML078W	CPR3	XIII:111001-111550	EV.YAR	OE.YAR	OK	118.817	58.9904	-1.01019	-3.58589	5e-05	0.000801396	yes
YNL307C	MCK1	XIV:56445-57573	EV.YAR	OE.YAR	OK	141.276	70.1406	-1.01019	-3.10427	5e-05	0.000801396	yes
YMR012W	CLU1	XIII:291133-294967	EV.YAR	OE.YAR	OK	117.954	58.553	-1.01041	-3.13005	5e-05	0.000801396	yes
YMR031C	EIS1	XIII:332211-335035	EV.YAR	OE.YAR	OK	7.66169	3.80167	-1.01103	-2.93215	5e-05	0.000801396	yes
YFL045C	SEC53	VI:43627-44392	EV.YAR	OE.YAR	OK	559.941	277.689	-1.0118	-3.20852	0.0001	0.00145507	yes
YCL057C-A	MOS1	III:24031-24325	EV.YAR	OE.YAR	OK	154.568	76.6125	-1.01259	-4.45378	5e-05	0.000801396	yes
YDR031W	MIC14	IV:503497-503863	EV.YAR	OE.YAR	OK	10.0908	4.99946	-1.0132	-1.94935	0.00415	0.0261028	yes
YDL146W	LDB17	IV:192749-194225	EV.YAR	OE.YAR	OK	10.4317	5.16558	-1.01397	-2.51225	5e-05	0.000801396	yes
YMR145C	NDE1	XIII:554792-556475	EV.YAR	OE.YAR	OK	283.335	140.144	-1.0156	-4.0767	5e-05	0.000801396	yes
YDR284C	DPP1	IV:1030549-1031419	EV.YAR	OE.YAR	OK	45.4369	22.4675	-1.01602	-2.91078	5e-05	0.000801396	yes
YLR132C	USB1	XII:407282-408155	EV.YAR	OE.YAR	OK	6.48408	3.19941	-1.0191	-5.03258	0.0002	0.00254125	yes
YER134C	YER134C	V:437190-437803	EV.YAR	OE.YAR	OK	14.9399	7.36788	-1.01985	-3.89931	0.00025	0.00306553	yes
YLR203C	MSS51	XII:550649-551960	EV.YAR	OE.YAR	OK	32.2186	15.8712	-1.02148	-4.13038	5e-05	0.000801396	yes
YKL150W	MCR1	XI:166543-167452	EV.YAR	OE.YAR	OK	68.2287	33.5828	-1.02265	-3.72375	0.0001	0.00145507	yes
YEL058W	PCM1	V:43251-44925	EV.YAR	OE.YAR	OK	50.5025	24.8308	-1.02423	-4.26912	5e-05	0.000801396	yes
YNR017W	TIM23	XIV:662912-663581	EV.YAR	OE.YAR	OK	63.0616	30.946	-1.02701	-4.6146	5e-05	0.000801396	yes
YCL027W	FUS1	III:71802-73341	EV.YAR	OE.YAR	OK	2.72032	1.33486	-1.02709	-3.61357	0.0002	0.00254125	yes
YBR010W	HHT1	II:256330-256741	EV.YAR	OE.YAR	OK	308.857	151.171	-1.03076	-3.79847	0.0002	0.00254125	yes
YNL081C	SWS2	XIV:476187-476619	EV.YAR	OE.YAR	OK	27.2166	13.302	-1.03284	-3.08679	0.00015	0.00202837	yes
YJL127C-B	YJL127C-B	X:181550-181709	EV.YAR	OE.YAR	OK	747.557	364.562	-1.03602	-3.70826	5e-05	0.000801396	yes
YPR160W	GPH1	XVI:861305-864014	EV.YAR	OE.YAR	OK	27.5534	13.4357	-1.03616	-1.67262	0.00245	0.0176216	yes
YKR059W	TIF1	XI:554986-556174	EV.YAR	OE.YAR	OK	87.4153	42.5952	-1.0372	-4.52925	5e-05	0.000801396	yes
YPL231W	FAS2	XVI:108651-114315	EV.YAR	OE.YAR	OK	331.477	161.477	-1.03758	-3.59304	5e-05	0.000801396	yes
YOR009W	TIR4	XV:344334-345798	EV.YAR	OE.YAR	OK	3.06586	1.4918	-1.03924	-4.42115	0.0001	0.00145507	yes
YHR001W-A	QCR10	VIII:107825-108122	EV.YAR	OE.YAR	OK	603.757	293.406	-1.04107	-3.57914	5e-05	0.000801396	yes
YGR224W	AZR1	VII:942805-944647	EV.YAR	OE.YAR	OK	3.31849	1.61075	-1.0428	-3.20471	5e-05	0.000801396	yes
YFL018C	LPD1	VI:101627-103127	EV.YAR	OE.YAR	OK	74.8927	36.3286	-1.04372	-4.4032	5e-05	0.000801396	yes
YFR005C	SAD1	VI:154526-155873	EV.YAR	OE.YAR	OK	11.6648	5.65221	-1.04528	-3.38203	5e-05	0.000801396	yes
YCL049C	YCL049C	III:39785-40724	EV.YAR	OE.YAR	OK	17.6205	8.5369	-1.04547	-4.029	5e-05	0.000801396	yes
YBR185C	MBA1	II:599122-599959	EV.YAR	OE.YAR	OK	21.7803	10.5443	-1.04656	-3.68592	5e-05	0.000801396	yes
YEL007W	MIT1	V:141891-143892	EV.YAR	OE.YAR	OK	23.1321	11.1957	-1.04695	-3.02475	0.0001	0.00145507	yes
YDR175C	RSM24	IV:813192-814152	EV.YAR	OE.YAR	OK	14.5532	7.04255	-1.04716	-3.28829	5e-05	0.000801396	yes
YDR116C	MRPL1	IV:682723-683581	EV.YAR	OE.YAR	OK	13.2204	6.38416	-1.0502	-3.5771	5e-05	0.000801396	yes
YEL017W	GTT3	V:123656-124670	EV.YAR	OE.YAR	OK	21.7253	10.4904	-1.05031	-4.78333	5e-05	0.000801396	yes
YGR157W	CHO2	VII:802439-805049	EV.YAR	OE.YAR	OK	186.602	90.0936	-1.05047	-2.69969	5e-05	0.000801396	yes
YMR157C	AIM36	XIII:571276-572044	EV.YAR	OE.YAR	OK	15.5412	7.4949	-1.05211	-3.42866	5e-05	0.000801396	yes
YKL032C	IXR1	XI:380064-381858	EV.YAR	OE.YAR	OK	8.08617	3.89956	-1.05215	-4.33156	5e-05	0.000801396	yes
YBR196C	PGI1	II:612235-613900	EV.YAR	OE.YAR	OK	651.555	313.863	-1.05375	-4.99742	5e-05	0.000801396	yes
RUF21	RUF21	VI:57814-58521	EV.YAR	OE.YAR	OK	5.4875	2.64277	-1.0541	-2.29318	0.00065	0.00647437	yes
YDR237W	MRPL7	IV:936614-937493	EV.YAR	OE.YAR	OK	20.7944	10.0007	-1.05609	-3.49442	5e-05	0.000801396	yes
YLR343W	GAS2	XII:816093-817761	EV.YAR	OE.YAR	OK	27.7148	13.3079	-1.05837	-3.04841	5e-05	0.000801396	yes
YLR110C	CCW12	XII:369696-370098	EV.YAR	OE.YAR	OK	29582.6	14180.3	-1.06086	-9.37755	5e-05	0.000801396	yes
YLR295C	ATP14	XII:721700-722373	EV.YAR	OE.YAR	OK	465.334	222.804	-1.06249	-2.8458	0.00215	0.0160109	yes
YMR139W	RIM11	XIII:546124-547237	EV.YAR	OE.YAR	OK	9.74765	4.66576	-1.06294	-2.89133	5e-05	0.000801396	yes
YDL067C	COX9	IV:334216-334396	EV.YAR	OE.YAR	OK	1279.05	611.535	-1.06457	-8.8222	5e-05	0.000801396	yes
YOL106W	YOL106W	XV:113225-113579	EV.YAR	OE.YAR	OK	16.488	7.88319	-1.06457	-1.77388	0.00315	0.0214125	yes
YER026C	CHO1	V:207643-208474	EV.YAR	OE.YAR	OK	189.817	90.6165	-1.06676	-2.84557	5e-05	0.000801396	yes
YDL029W	ARP2	IV:399339-400638	EV.YAR	OE.YAR	OK	36.8672	17.5993	-1.06682	-3.26172	5e-05	0.000801396	yes
YGR247W	CPD1	VII:984965-985685	EV.YAR	OE.YAR	OK	8.14016	3.88499	-1.06715	-3.77754	0.0002	0.00254125	yes
YIL062C	ARC15	IX:243997-244462	EV.YAR	OE.YAR	OK	46.0589	21.9546	-1.06896	-4.42116	5e-05	0.000801396	yes
YPR027C	YPR027C	XVI:620424-621258	EV.YAR	OE.YAR	OK	12.2858	5.8522	-1.06995	-3.71994	5e-05	0.000801396	yes
YDR517W	GRH1	IV:1477238-1478357	EV.YAR	OE.YAR	OK	25.2732	12.0262	-1.07142	-4.17298	5e-05	0.000801396	yes
YNR016C	ACC1	XIV:654672-661374	EV.YAR	OE.YAR	OK	458.466	217.944	-1.07286	-3.49636	5e-05	0.000801396	yes
YHR038W	RRF1	VIII:184065-184758	EV.YAR	OE.YAR	OK	6.23647	2.96253	-1.0739	-2.53929	0.00065	0.00647437	yes
YBR107C	IML3	II:453792-454530	EV.YAR	OE.YAR	OK	18.2705	8.67058	-1.07532	-3.22255	5e-05	0.000801396	yes
YLR183C	TOS4	XII:520542-522012	EV.YAR	OE.YAR	OK	9.02123	4.27143	-1.0786	-4.27254	5e-05	0.000801396	yes
YHR177W	YHR177W	VIII:456590-457952	EV.YAR	OE.YAR	OK	2.19581	1.03942	-1.07897	-3.04517	5e-05	0.000801396	yes
YKR006C	MRPL13	XI:450422-451217	EV.YAR	OE.YAR	OK	24.3227	11.4886	-1.0821	-4.67564	5e-05	0.000801396	yes
YDL070W	BDF2	IV:330665-332940	EV.YAR	OE.YAR	OK	28.1582	13.2871	-1.08353	-3.25045	5e-05	0.000801396	yes
YNL144C	YNL144C	XIV:352819-355042	EV.YAR	OE.YAR	OK	15.4143	7.25558	-1.08711	-4.32732	5e-05	0.000801396	yes
YBR268W	MRPL37	II:741298-741616	EV.YAR	OE.YAR	OK	31.5614	14.835	-1.08916	-4.01031	5e-05	0.000801396	yes
YLR168C	UPS2	XII:499577-500270	EV.YAR	OE.YAR	OK	61.307	28.7733	-1.09132	-3.44421	5e-05	0.000801396	yes
YLL041C	SDH2	XII:53130-53931	EV.YAR	OE.YAR	OK	174.148	81.6729	-1.09238	-3.80314	5e-05	0.000801396	yes
YER179W	DMC1	V:548420-549517	EV.YAR	OE.YAR	OK	6.52874	3.06063	-1.09298	-2.65707	5e-05	0.000801396	yes
YBR009C	HHF1	II:255372-255684	EV.YAR	OE.YAR	OK	548.95	256.82	-1.09591	-3.36368	0.0001	0.00145507	yes
YCR075C	ERS1	III:248032-248815	EV.YAR	OE.YAR	OK	6.49433	3.03287	-1.0985	-2.68169	5e-05	0.000801396	yes
YMR210W	YMR210W	XIII:687515-688865	EV.YAR	OE.YAR	OK	12.229	5.70392	-1.10028	-3.39339	5e-05	0.000801396	yes
YGL040C	HEM2	VII:419526-420555	EV.YAR	OE.YAR	OK	61.1086	28.5003	-1.1004	-4.63717	5e-05	0.000801396	yes
YPL077C	YPL077C	XVI:409367-410090	EV.YAR	OE.YAR	OK	4.42392	2.06283	-1.1007	-2.69074	0.0004	0.00451071	yes
YPL078C	ATP4	XVI:408009-408744	EV.YAR	OE.YAR	OK	146.895	68.4692	-1.10126	-3.80057	5e-05	0.000801396	yes
YMR003W	AIM34	XIII:273117-273714	EV.YAR	OE.YAR	OK	15.5407	7.23852	-1.10229	-3.36091	5e-05	0.000801396	yes
YGR295C	COS6	VII:1081583-1082729	EV.YAR	OE.YAR	OK	39.4688	18.322	-1.10713	-2.84703	0.0002	0.00254125	yes
YLR231C	BNA5	XII:605757-607177	EV.YAR	OE.YAR	OK	16.6974	7.74183	-1.10888	-3.64975	5e-05	0.000801396	yes
YGR194C	XKS1	VII:886072-887875	EV.YAR	OE.YAR	OK	3.24074	1.50245	-1.10901	-3.39045	5e-05	0.000801396	yes
YBR039W	ATP3	II:315574-316510	EV.YAR	OE.YAR	OK	255.677	118.369	-1.11103	-3.72646	5e-05	0.000801396	yes
YNR037C	RSM19	XIV:695051-695327	EV.YAR	OE.YAR	OK	45.3185	20.9751	-1.11142	-5.39721	5e-05	0.000801396	yes
YER053C	PIC2	V:258736-259639	EV.YAR	OE.YAR	OK	9.99695	4.62303	-1.11265	-2.07258	0.00025	0.00306553	yes
YJR104C	SOD1	X:622549-623014	EV.YAR	OE.YAR	OK	461.414	213.374	-1.11268	-4.67248	5e-05	0.000801396	yes
YGL191W	COX13	VII:144807-145197	EV.YAR	OE.YAR	OK	202.417	93.5738	-1.11316	-3.38323	5e-05	0.000801396	yes
YNL315C	ATP11	XIV:43323-44280	EV.YAR	OE.YAR	OK	15.8557	7.32771	-1.11357	-4.23701	5e-05	0.000801396	yes
YLR069C	MEF1	XII:271629-273915	EV.YAR	OE.YAR	OK	18.9856	8.77122	-1.11405	-3.56108	5e-05	0.000801396	yes
YPL172C	COX10	XVI:224352-225741	EV.YAR	OE.YAR	OK	12.1353	5.60163	-1.11529	-3.95732	5e-05	0.000801396	yes
YHR175W-A	YHR175W-A	VIII:453557-453707	EV.YAR	OE.YAR	OK	2557.87	1180.49	-1.11555	-3.21671	5e-05	0.000801396	yes
YJR147W	HMS2	X:703884-705272	EV.YAR	OE.YAR	OK	18.1224	8.35271	-1.11746	-6.80108	5e-05	0.000801396	yes
YJR009C	TDH2	X:453682-454681	EV.YAR	OE.YAR	OK	955.257	440.054	-1.11821	-6.2223	5e-05	0.000801396	yes
YPL251W	YPL251W	XVI:73362-73927	EV.YAR	OE.YAR	OK	86.3676	39.7252	-1.12044	-2.81484	0.00085	0.00792873	yes
YGL161C	YIP5	VII:199209-200142	EV.YAR	OE.YAR	OK	19.0413	8.74759	-1.12217	-3.67567	5e-05	0.000801396	yes
YPL242C	IQG1	XVI:90621-95109	EV.YAR	OE.YAR	OK	13.6595	6.26879	-1.12365	-3.51242	0.0001	0.00145507	yes
YDR435C	PPM1	IV:1332982-1333969	EV.YAR	OE.YAR	OK	9.41634	4.31726	-1.12505	-4.07394	5e-05	0.000801396	yes
YMR205C	PFK2	XIII:671886-674766	EV.YAR	OE.YAR	OK	548.982	251.167	-1.12811	-4.5571	5e-05	0.000801396	yes
YLR038C	COX12	XII:224920-225172	EV.YAR	OE.YAR	OK	447.898	204.76	-1.12924	-4.47003	5e-05	0.000801396	yes
YDR050C	TPI1	IV:555725-556472	EV.YAR	OE.YAR	OK	936.342	426.54	-1.13436	-4.69517	5e-05	0.000801396	yes
YHR018C	ARG4	VIII:140010-141402	EV.YAR	OE.YAR	OK	131.617	59.9559	-1.13437	-3.07517	5e-05	0.000801396	yes
YGL187C	COX4	VII:149703-150171	EV.YAR	OE.YAR	OK	243.887	110.338	-1.14428	-3.75937	5e-05	0.000801396	yes
YAR018C	KIN3	I:170395-171703	EV.YAR	OE.YAR	OK	8.61562	3.89152	-1.14662	-4.86985	5e-05	0.000801396	yes
YNR036C	MRPS12	XIV:694360-694822	EV.YAR	OE.YAR	OK	81.4226	36.6905	-1.15002	-4.79033	5e-05	0.000801396	yes
YOL108C	INO4	XV:111430-111886	EV.YAR	OE.YAR	OK	11.5543	5.18709	-1.15543	-3.39612	0.00045	0.00487436	yes
YDR178W	SDH4	IV:817949-818495	EV.YAR	OE.YAR	OK	329.345	147.806	-1.1559	-19.5529	5e-05	0.000801396	yes
YOR347C	PYK2	XV:984941-986462	EV.YAR	OE.YAR	OK	7.36403	3.30431	-1.15615	-4.44316	5e-05	0.000801396	yes
YML028W	TSA1	XIII:220137-220728	EV.YAR	OE.YAR	OK	573.21	256.808	-1.15837	-5.18848	5e-05	0.000801396	yes
YKL016C	ATP7	XI:407464-407989	EV.YAR	OE.YAR	OK	308.401	138.074	-1.15936	-4.11974	5e-05	0.000801396	yes
YLR370C	ARC18	XII:861717-862254	EV.YAR	OE.YAR	OK	51.5508	23.0528	-1.16105	-4.53768	5e-05	0.000801396	yes
YAL061W	BDH2	I:33447-34701	EV.YAR	OE.YAR	OK	6.78703	3.03357	-1.16176	-6.21827	5e-05	0.000801396	yes
YJR073C	OPI3	X:572314-572935	EV.YAR	OE.YAR	OK	384.051	171.602	-1.16224	-3.57878	5e-05	0.000801396	yes
YDR100W	TVP15	IV:655012-655444	EV.YAR	OE.YAR	OK	56.3205	25.1301	-1.16424	-2.73302	5e-05	0.000801396	yes
YGR149W	YGR149W	VII:789030-790329	EV.YAR	OE.YAR	OK	46.1022	20.5547	-1.16537	-2.82666	5e-05	0.000801396	yes
YER174C	GRX4	V:538433-539168	EV.YAR	OE.YAR	OK	52.6528	23.4428	-1.16736	-4.15188	5e-05	0.000801396	yes
YKL127W	PGM1	XI:203540-205253	EV.YAR	OE.YAR	OK	18.4355	8.20089	-1.16863	-4.92253	5e-05	0.000801396	yes
YJR161C	COS5	X:742847-743999	EV.YAR	OE.YAR	OK	2.3829	1.05855	-1.17063	-2.53818	0.00015	0.00202837	yes
YNL073W	MSK1	XIV:488385-490116	EV.YAR	OE.YAR	OK	10.5122	4.6683	-1.17109	-4.36291	5e-05	0.000801396	yes
YMR261C	TPS3	XIII:790204-793369	EV.YAR	OE.YAR	OK	15.2751	6.77617	-1.17263	-3.20549	5e-05	0.000801396	yes
YLR450W	HMG2	XII:1032626-1035764	EV.YAR	OE.YAR	OK	45.8561	20.2124	-1.18187	-3.19979	5e-05	0.000801396	yes
YNL279W	PRM1	XIV:110916-112902	EV.YAR	OE.YAR	OK	5.25433	2.31194	-1.1844	-3.77486	5e-05	0.000801396	yes
YNR044W	AGA1	XIV:703698-705876	EV.YAR	OE.YAR	OK	17.621	7.73569	-1.1877	-8.23677	5e-05	0.000801396	yes
YBR086C	IST2	II:420200-423041	EV.YAR	OE.YAR	OK	109.732	47.959	-1.19411	-3.68441	5e-05	0.000801396	yes
YDR047W	HEM12	IV:551859-552948	EV.YAR	OE.YAR	OK	15.3692	6.70896	-1.19588	-5.44248	5e-05	0.000801396	yes
YJR092W	BUD4	X:598734-603078	EV.YAR	OE.YAR	OK	11.0096	4.79948	-1.19781	-4.14702	5e-05	0.000801396	yes
YGL039W	YGL039W	VII:423960-425007	EV.YAR	OE.YAR	OK	13.1692	5.73004	-1.20055	-3.93556	5e-05	0.000801396	yes
YGR240C	PFK1	VII:970770-973734	EV.YAR	OE.YAR	OK	316.719	137.681	-1.20187	-4.76868	5e-05	0.000801396	yes
YLR027C	AAT2	XII:196828-198085	EV.YAR	OE.YAR	OK	221.116	96.0949	-1.20227	-5.51103	5e-05	0.000801396	yes
YLR204W	QRI5	XII:552269-552605	EV.YAR	OE.YAR	OK	41.6096	18.0823	-1.20234	-4.49608	5e-05	0.000801396	yes
YLR259C	HSP60	XII:663283-665002	EV.YAR	OE.YAR	OK	127.501	55.2245	-1.20712	-7.94611	5e-05	0.000801396	yes
YMR083W	ADH3	XIII:434787-435915	EV.YAR	OE.YAR	OK	212.178	91.7236	-1.20991	-4.8387	5e-05	0.000801396	yes
YLR413W	YLR413W	XII:951155-953183	EV.YAR	OE.YAR	OK	142.583	61.5048	-1.21303	-3.42376	5e-05	0.000801396	yes
YPR106W	ISR1	XVI:740060-741392	EV.YAR	OE.YAR	OK	15.6781	6.74105	-1.21771	-4.48568	5e-05	0.000801396	yes
YCR045W-A	YCR045W-A	III:208134-209610	EV.YAR	OE.YAR	OK	21.4866	9.2206	-1.2205	-2.98942	0.0086	0.044082	yes
YNL333W	SNZ2	XIV:13266-14163	EV.YAR	OE.YAR	OK	1.92381	0.824273	-1.22277	-3.82275	0.00055	0.00567525	yes
YDL142C	CRD1	IV:201718-202570	EV.YAR	OE.YAR	OK	9.73638	4.17064	-1.22312	-3.03502	5e-05	0.000801396	yes
YDL004W	ATP16	IV:443028-443511	EV.YAR	OE.YAR	OK	275.843	117.979	-1.22531	-5.43269	5e-05	0.000801396	yes
YDL179W	PCL9	IV:138290-139205	EV.YAR	OE.YAR	OK	21.2384	9.07359	-1.22693	-3.75085	5e-05	0.000801396	yes
YNL300W	TOS6	XIV:65743-66052	EV.YAR	OE.YAR	OK	741.307	316.456	-1.22807	-10.1792	5e-05	0.000801396	yes
YDL019C	OSH2	IV:417662-421514	EV.YAR	OE.YAR	OK	5.17494	2.20498	-1.23078	-4.00515	5e-05	0.000801396	yes
YNL122C	YNL122C	XIV:398022-398370	EV.YAR	OE.YAR	OK	23.7964	10.1288	-1.23227	-2.89707	0.0007	0.00687481	yes
YIL125W	KGD1	IX:122688-125733	EV.YAR	OE.YAR	OK	91.8357	39.0113	-1.23516	-3.91997	5e-05	0.000801396	yes
YEL040W	UTR2	V:78052-79456	EV.YAR	OE.YAR	OK	177.342	75.1967	-1.23779	-4.23005	5e-05	0.000801396	yes
YBR138C	YBR138C	II:513761-515336	EV.YAR	OE.YAR	OK	5.24291	2.21899	-1.24046	-3.04786	5e-05	0.000801396	yes
YBR162C	TOS1	II:563202-564570	EV.YAR	OE.YAR	OK	672.049	284.263	-1.24134	-4.72964	5e-05	0.000801396	yes
YDR342C	HXT7	IV:1154215-1155928	EV.YAR	OE.YAR	OK	145.926	61.6825	-1.24231	-4.24225	5e-05	0.000801396	yes
YER023W	PRO3	V:201075-201936	EV.YAR	OE.YAR	OK	131.932	55.7612	-1.24246	-6.11961	5e-05	0.000801396	yes
YBR003W	COQ1	II:242808-244230	EV.YAR	OE.YAR	OK	9.01541	3.80935	-1.24285	-4.28175	5e-05	0.000801396	yes
YLR142W	PUT1	XII:425185-426616	EV.YAR	OE.YAR	OK	10.782	4.5429	-1.24694	-3.88209	5e-05	0.000801396	yes
YPL156C	PRM4	XVI:255912-256767	EV.YAR	OE.YAR	OK	19.8241	8.33267	-1.25041	-3.70315	5e-05	0.000801396	yes
YLR079W	SIC1	XII:286819-287674	EV.YAR	OE.YAR	OK	12.636	5.30625	-1.25178	-8.08318	5e-05	0.000801396	yes
YDR451C	YHP1	IV:1361119-1362181	EV.YAR	OE.YAR	OK	13.6003	5.7045	-1.25346	-5.09596	5e-05	0.000801396	yes
YDL174C	DLD1	IV:145825-147589	EV.YAR	OE.YAR	OK	28.9743	12.1505	-1.25376	-4.66627	5e-05	0.000801396	yes
YNL052W	COX5A	XIV:531724-532186	EV.YAR	OE.YAR	OK	209.692	87.6895	-1.25779	-4.42744	5e-05	0.000801396	yes
YMR058W	FET3	XIII:388821-390732	EV.YAR	OE.YAR	OK	169.256	70.6597	-1.26025	-4.08908	5e-05	0.000801396	yes
YNL046W	YNL046W	XIV:542303-542822	EV.YAR	OE.YAR	OK	38.7989	16.1837	-1.26148	-4.65014	5e-05	0.000801396	yes
YPL271W	ATP15	XVI:30078-30267	EV.YAR	OE.YAR	OK	1452.81	605.59	-1.26244	-6.35037	5e-05	0.000801396	yes
YLR049C	YLR049C	XII:243885-245172	EV.YAR	OE.YAR	OK	10.4666	4.35991	-1.26342	-3.77678	5e-05	0.000801396	yes
YBL002W	HTB2	II:236491-236887	EV.YAR	OE.YAR	OK	932.641	388.436	-1.26364	-6.52377	5e-05	0.000801396	yes
YBL030C	PET9	II:163040-163997	EV.YAR	OE.YAR	OK	1024.5	425.561	-1.26748	-6.5095	5e-05	0.000801396	yes
YAR028W	YAR028W	I:184891-185596	EV.YAR	OE.YAR	OK	3.96491	1.64677	-1.26765	-2.8659	0.0003	0.0035678	yes
YOL107W	YOL107W	XV:112101-113130	EV.YAR	OE.YAR	OK	33.4355	13.8365	-1.2729	-3.4578	5e-05	0.000801396	yes
YLR112W	YLR112W	XII:370790-371210	EV.YAR	OE.YAR	OK	4.07874	1.68513	-1.27527	-3.60418	0.0014	0.0115418	yes
YBL003C	HTA2	II:235393-235792	EV.YAR	OE.YAR	OK	206.889	85.0479	-1.28251	-3.7667	5e-05	0.000801396	yes
YDL181W	INH1	IV:135178-135436	EV.YAR	OE.YAR	OK	295.105	121.102	-1.28501	-6.41941	5e-05	0.000801396	yes
YNL145W	MFA2	XIV:352413-352530	EV.YAR	OE.YAR	OK	1844.96	756.63	-1.28593	-13.5076	5e-05	0.000801396	yes
YKL218C	SRY1	XI:17358-18339	EV.YAR	OE.YAR	OK	15.7717	6.46636	-1.28631	-5.12689	5e-05	0.000801396	yes
YDL066W	IDP1	IV:334834-336121	EV.YAR	OE.YAR	OK	149.53	61.2499	-1.28766	-5.48229	5e-05	0.000801396	yes
YDR298C	ATP5	IV:1058175-1058814	EV.YAR	OE.YAR	OK	447.657	183.23	-1.28874	-6.61913	5e-05	0.000801396	yes
YCL009C	ILV6	III:104618-105548	EV.YAR	OE.YAR	OK	473.067	193.629	-1.28875	-7.20324	5e-05	0.000801396	yes
YNL185C	MRPL19	XIV:292192-292883	EV.YAR	OE.YAR	OK	33.8176	13.7886	-1.2943	-6.27587	5e-05	0.000801396	yes
YNL173C	MDG1	XIV:308956-310057	EV.YAR	OE.YAR	OK	6.58283	2.67872	-1.29716	-4.10851	5e-05	0.000801396	yes
YCL026C-B	HBN1	III:73404-73986	EV.YAR	OE.YAR	OK	17.2019	6.99599	-1.29797	-6.2383	5e-05	0.000801396	yes
YKL185W	ASH1	XI:94498-96265	EV.YAR	OE.YAR	OK	29.1389	11.8418	-1.29906	-8.85581	5e-05	0.000801396	yes
YNL098C	RAS2	XIV:439601-440570	EV.YAR	OE.YAR	OK	13.467	5.47181	-1.29934	-4.72567	5e-05	0.000801396	yes
YJL063C	MRPL8	X:315758-316475	EV.YAR	OE.YAR	OK	11.2178	4.5375	-1.30582	-6.95501	5e-05	0.000801396	yes
YPR010C-A	YPR010C-A	XVI:582372-582734	EV.YAR	OE.YAR	OK	469.013	189.689	-1.30599	-4.05962	5e-05	0.000801396	yes
YEL024W	RIP1	V:107259-107907	EV.YAR	OE.YAR	OK	268.88	108.545	-1.30868	-4.64804	5e-05	0.000801396	yes
YNR009W	NRM1	XIV:642689-643439	EV.YAR	OE.YAR	OK	9.78721	3.94908	-1.30938	-5.12345	5e-05	0.000801396	yes
YCL030C	HIS4	III:65933-68333	EV.YAR	OE.YAR	OK	203.07	81.8893	-1.31023	-4.23201	5e-05	0.000801396	yes
YFL026W	STE2	VI:82579-83875	EV.YAR	OE.YAR	OK	209.857	84.4067	-1.31398	-3.79935	5e-05	0.000801396	yes
YCR013C	YCR013C	III:137745-139049	EV.YAR	OE.YAR	OK	1626.83	654.267	-1.31411	-1.53846	0.01005	0.0495053	yes
YKL141W	SDH3	XI:179666-180263	EV.YAR	OE.YAR	OK	567.889	228.197	-1.31533	-4.4952	5e-05	0.000801396	yes
YPL158C	AIM44	XVI:252033-254310	EV.YAR	OE.YAR	OK	13.7344	5.51706	-1.31582	-4.55294	5e-05	0.000801396	yes
YNL336W	COS1	XIV:8329-9475	EV.YAR	OE.YAR	OK	8.21193	3.29064	-1.31935	-3.1435	5e-05	0.000801396	yes
YLR190W	MMR1	XII:535213-536689	EV.YAR	OE.YAR	OK	43.329	17.3371	-1.32147	-4.89935	5e-05	0.000801396	yes
YOL077W-A	ATP19	XV:185437-185644	EV.YAR	OE.YAR	OK	1014.82	403.821	-1.32943	-5.53754	5e-05	0.000801396	yes
YHL021C	AIM17	VIII:64461-65859	EV.YAR	OE.YAR	OK	9.77362	3.88001	-1.33283	-2.88936	5e-05	0.000801396	yes
YPR119W	CLB2	XVI:771652-773128	EV.YAR	OE.YAR	OK	33.3052	13.1989	-1.33533	-4.13705	5e-05	0.000801396	yes
YNR075W	COS10	XIV:779915-781040	EV.YAR	OE.YAR	OK	13.3641	5.28141	-1.33937	-4.04879	5e-05	0.000801396	yes
YNL031C	HHT2	XIV:575639-576050	EV.YAR	OE.YAR	OK	304.94	120.35	-1.34128	-4.85855	5e-05	0.000801396	yes
Q0182	Q0182	MT:65769-66179	EV.YAR	OE.YAR	OK	30.308	11.9199	-1.34633	-10.425	5e-05	0.000801396	yes
YJL078C	PRY3	X:291335-293981	EV.YAR	OE.YAR	OK	39.5202	15.5269	-1.34782	-7.25071	5e-05	0.000801396	yes
YBL032W	HEK2	II:160183-161329	EV.YAR	OE.YAR	OK	33.8552	13.268	-1.35143	-10.2632	5e-05	0.000801396	yes
YDR148C	KGD2	IV:753674-755066	EV.YAR	OE.YAR	OK	72.7484	28.4723	-1.35336	-6.55661	5e-05	0.000801396	yes
YML101C	CUE4	XIII:69734-70088	EV.YAR	OE.YAR	OK	44.9242	17.5422	-1.35667	-20.2381	5e-05	0.000801396	yes
YGL032C	AGA2	VII:436569-436833	EV.YAR	OE.YAR	OK	203.617	79.2365	-1.36162	-5.82589	5e-05	0.000801396	yes
YER152W-A	YER152W-A	V:472656-474805	EV.YAR	OE.YAR	OK	20.0055	7.7604	-1.36619	-5.77359	0.0084	0.0431971	yes
YNL169C	PSD1	XIV:310635-317671	EV.YAR	OE.YAR	OK	50.5337	19.5752	-1.36822	-2.9306	0.00015	0.00202837	yes
YOR175C	ALE1	XV:659814-661674	EV.YAR	OE.YAR	OK	33.8675	13.0964	-1.37073	-4.98752	5e-05	0.000801396	yes
YOR247W	SRL1	XV:797675-798315	EV.YAR	OE.YAR	OK	463.71	178.959	-1.37359	-6.29266	5e-05	0.000801396	yes
YJL153C	INO1	X:134331-135933	EV.YAR	OE.YAR	OK	97.1022	37.4165	-1.37583	-3.55946	5e-05	0.000801396	yes
YDR529C	QCR7	IV:1496164-1496548	EV.YAR	OE.YAR	OK	398.123	153.124	-1.37852	-9.64691	5e-05	0.000801396	yes
YOR045W	TOM6	XV:413851-414037	EV.YAR	OE.YAR	OK	299.861	115.25	-1.37953	-15.1994	5e-05	0.000801396	yes
YPL187W	MF(ALPHA)1	XVI:193647-194145	EV.YAR	OE.YAR	OK	105.561	40.5193	-1.38139	-1.32127	0.001	0.00890691	yes
YGR138C	TPO2	VII:763761-765606	EV.YAR	OE.YAR	OK	9.3092	3.55689	-1.38804	-4.36523	5e-05	0.000801396	yes
YGR108W	CLB1	VII:703635-705051	EV.YAR	OE.YAR	OK	24.4372	9.29844	-1.39402	-3.94904	5e-05	0.000801396	yes
YNR001C	CIT1	XIV:629621-631061	EV.YAR	OE.YAR	OK	103.439	39.1961	-1.4	-4.85058	5e-05	0.000801396	yes
YFR047C	BNA6	VI:244278-245166	EV.YAR	OE.YAR	OK	54.445	20.5143	-1.40817	-5.39119	5e-05	0.000801396	yes
YNL055C	POR1	XIV:517993-518845	EV.YAR	OE.YAR	OK	1710.3	644.161	-1.40875	-5.92863	5e-05	0.000801396	yes
YML110C	COQ5	XIII:50030-50954	EV.YAR	OE.YAR	OK	37.2804	14.0362	-1.40927	-4.85896	5e-05	0.000801396	yes
YGL188C	YGL188C	VII:149342-149516	EV.YAR	OE.YAR	OK	886.741	332.139	-1.41673	-4.12719	5e-05	0.000801396	yes
YPL134C	ODC1	XVI:298570-299503	EV.YAR	OE.YAR	OK	49.372	18.4765	-1.418	-6.93653	5e-05	0.000801396	yes
YJR045C	SSC1	X:519637-521602	EV.YAR	OE.YAR	OK	231.05	86.2979	-1.42081	-7.53228	5e-05	0.000801396	yes
YHR147C	MRPL6	VIII:392638-393283	EV.YAR	OE.YAR	OK	23.1252	8.58342	-1.42984	-4.57683	5e-05	0.000801396	yes
YKL164C	PIR1	XI:141793-142819	EV.YAR	OE.YAR	OK	528.49	195.832	-1.43226	-6.20903	5e-05	0.000801396	yes
YGL068W	MNP1	VII:375049-375671	EV.YAR	OE.YAR	OK	60.0962	22.2272	-1.43495	-5.39267	5e-05	0.000801396	yes
YIL123W	SIM1	IX:128150-129581	EV.YAR	OE.YAR	OK	149.925	54.6133	-1.45692	-6.75576	5e-05	0.000801396	yes
YER152C	YER152C	V:472656-474805	EV.YAR	OE.YAR	OK	11.4263	4.15483	-1.4595	-7.18109	5e-05	0.000801396	yes
YMR001C	CDC5	XIII:269018-271136	EV.YAR	OE.YAR	OK	15.9299	5.78567	-1.46119	-4.17632	5e-05	0.000801396	yes
YIL119C	RPI1	IX:136653-137877	EV.YAR	OE.YAR	OK	14.7379	5.29012	-1.47816	-3.56654	5e-05	0.000801396	yes
YML120C	NDI1	XIII:28265-29807	EV.YAR	OE.YAR	OK	49.9835	17.9031	-1.48124	-6.0211	5e-05	0.000801396	yes
YOR228C	YOR228C	XV:766868-767777	EV.YAR	OE.YAR	OK	13.0901	4.66159	-1.48959	-4.18958	5e-05	0.000801396	yes
YGR045C	YGR045C	VII:583933-584296	EV.YAR	OE.YAR	OK	7.02375	2.49027	-1.49594	-2.45129	0.00055	0.00567525	yes
YPL262W	FUM1	XVI:47335-48802	EV.YAR	OE.YAR	OK	112.239	39.6665	-1.50058	-7.15638	5e-05	0.000801396	yes
YGL253W	HXK2	VII:23934-25395	EV.YAR	OE.YAR	OK	793.013	280.065	-1.50158	-4.97155	5e-05	0.000801396	yes
YPR006C	ICL2	XVI:567268-568996	EV.YAR	OE.YAR	OK	6.43081	2.2677	-1.50377	-4.58824	5e-05	0.000801396	yes
YFL052W	YFL052W	VI:28231-29629	EV.YAR	OE.YAR	OK	32.5122	11.4546	-1.50505	-5.91038	5e-05	0.000801396	yes
YOR065W	CYT1	XV:447438-448368	EV.YAR	OE.YAR	OK	81.0596	28.5245	-1.50678	-8.29225	5e-05	0.000801396	yes
YIL070C	MAM33	IX:230271-231072	EV.YAR	OE.YAR	OK	40.1322	14.0928	-1.5098	-5.14021	5e-05	0.000801396	yes
YDL079C	MRK1	IV:312950-314748	EV.YAR	OE.YAR	OK	17.9928	6.31671	-1.51017	-4.46044	5e-05	0.000801396	yes
YNL030W	HHF2	XIV:576726-577038	EV.YAR	OE.YAR	OK	626.287	219.572	-1.51213	-4.70465	5e-05	0.000801396	yes
YBR139W	YBR139W	II:515663-517190	EV.YAR	OE.YAR	OK	33.6231	11.7789	-1.51325	-3.53939	5e-05	0.000801396	yes
YPR191W	QCR2	XVI:919380-920487	EV.YAR	OE.YAR	OK	186.126	65.1615	-1.51419	-5.83989	5e-05	0.000801396	yes
YGR050C	YGR050C	VII:592085-592442	EV.YAR	OE.YAR	OK	13.7529	4.79332	-1.52064	-4.68969	5e-05	0.000801396	yes
YOL101C	IZH4	XV:126981-127920	EV.YAR	OE.YAR	OK	14.4587	5.034	-1.52216	-4.18554	5e-05	0.000801396	yes
YDR497C	ITR1	IV:1443712-1445467	EV.YAR	OE.YAR	OK	606.885	208.674	-1.54017	-5.46491	5e-05	0.000801396	yes
YLR452C	SST2	XII:1039269-1041366	EV.YAR	OE.YAR	OK	15.9922	5.4249	-1.5597	-4.39387	5e-05	0.000801396	yes
Q0140	VAR1	MT:48900-50097	EV.YAR	OE.YAR	OK	11.9834	4.05988	-1.56152	-2.24789	0.0007	0.00687481	yes
YPR202W	YPR202W	XVI:943031-944188	EV.YAR	OE.YAR	OK	1.74507	0.591096	-1.56182	-2.47218	0.00195	0.0149083	yes
YBR177C	EHT1	II:584806-586445	EV.YAR	OE.YAR	OK	42.9264	14.5351	-1.56232	-4.28674	5e-05	0.000801396	yes
YBL045C	COR1	II:134142-135516	EV.YAR	OE.YAR	OK	180.005	60.8877	-1.56381	-8.23698	5e-05	0.000801396	yes
YFL051C	YFL051C	VI:30057-30540	EV.YAR	OE.YAR	OK	25.7677	8.69177	-1.56784	-5.08663	5e-05	0.000801396	yes
YPR156C	TPO3	XVI:837908-839777	EV.YAR	OE.YAR	OK	17.4363	5.87642	-1.56908	-5.62596	5e-05	0.000801396	yes
YML052W	SUR7	XIII:170401-171310	EV.YAR	OE.YAR	OK	157.637	53.0485	-1.57122	-5.05496	5e-05	0.000801396	yes
YBL099W	ATP1	II:36988-38690	EV.YAR	OE.YAR	OK	845.346	283.3	-1.57721	-7.64947	5e-05	0.000801396	yes
YOR187W	TUF1	XV:684029-685343	EV.YAR	OE.YAR	OK	201.969	67.4473	-1.5823	-5.87461	5e-05	0.000801396	yes
YIL009W	FAA3	IX:339343-341428	EV.YAR	OE.YAR	OK	13.9619	4.65192	-1.5856	-5.86759	5e-05	0.000801396	yes
YDL227C	HO	IV:46270-48031	EV.YAR	OE.YAR	OK	19.4899	6.48251	-1.5881	-5.75136	5e-05	0.000801396	yes
YDR044W	HEM13	IV:546641-547628	EV.YAR	OE.YAR	OK	48.2861	15.9601	-1.59714	-4.03829	5e-05	0.000801396	yes
YIL121W	QDR2	IX:132243-133872	EV.YAR	OE.YAR	OK	64.0822	21.1546	-1.59895	-5.50011	5e-05	0.000801396	yes
YDR096W	GIS1	IV:637138-639823	EV.YAR	OE.YAR	OK	10.0645	3.2794	-1.61777	-4.53901	5e-05	0.000801396	yes
YBR145W	ADH5	II:533761-534817	EV.YAR	OE.YAR	OK	42.1883	13.6274	-1.63033	-7.42311	5e-05	0.000801396	yes
YOR025W	HST3	XV:378218-379562	EV.YAR	OE.YAR	OK	11.9031	3.8352	-1.63396	-13.2029	5e-05	0.000801396	yes
YGL021W	ALK1	VII:454784-457067	EV.YAR	OE.YAR	OK	15.9259	5.10761	-1.64066	-5.01042	5e-05	0.000801396	yes
YBL015W	ACH1	II:194121-195702	EV.YAR	OE.YAR	OK	41.6187	13.2935	-1.64651	-7.27707	5e-05	0.000801396	yes
YBL100W-C	YBL100W-C	II:28426-28546	EV.YAR	OE.YAR	OK	111.216	35.3503	-1.65358	-3.99013	0.0072	0.0386304	yes
YKL178C	STE3	XI:113214-114694	EV.YAR	OE.YAR	OK	31.4056	9.97196	-1.65507	-1.80362	0.00025	0.00306553	yes
YOR313C	SPS4	XV:901857-902874	EV.YAR	OE.YAR	OK	6.98504	2.20645	-1.66254	-4.7221	5e-05	0.000801396	yes
YLR285C-A	YLR285C-A	XII:708167-708338	EV.YAR	OE.YAR	OK	748.699	235.752	-1.66712	-3.68495	5e-05	0.000801396	yes
YGL028C	SCW11	VII:441280-442909	EV.YAR	OE.YAR	OK	134.81	42.4099	-1.66845	-6.22644	5e-05	0.000801396	yes
YFR053C	HXK1	VI:253428-255049	EV.YAR	OE.YAR	OK	309.498	96.1845	-1.68605	-4.49897	5e-05	0.000801396	yes
YGR205W	TDA10	VII:909212-910085	EV.YAR	OE.YAR	OK	10.6115	3.27325	-1.69683	-5.76466	5e-05	0.000801396	yes
YER124C	DSE1	V:407341-409063	EV.YAR	OE.YAR	OK	92.9643	28.5339	-1.704	-4.28174	5e-05	0.000801396	yes
YOL085C	YOL085C	XV:161578-162014	EV.YAR	OE.YAR	OK	179.397	54.53	-1.71804	-8.24173	5e-05	0.000801396	yes
YMR032W	HOF1	XIII:335297-337307	EV.YAR	OE.YAR	OK	7.19842	2.18772	-1.71825	-5.27553	5e-05	0.000801396	yes
YIL158W	AIM20	IX:46200-46815	EV.YAR	OE.YAR	OK	12.7853	3.82375	-1.74142	-5.40708	5e-05	0.000801396	yes
YLL009C	COX17	XII:131204-131414	EV.YAR	OE.YAR	OK	102.806	30.721	-1.74262	-5.70685	5e-05	0.000801396	yes
YGR041W	BUD9	VII:577486-579130	EV.YAR	OE.YAR	OK	17.0165	5.07222	-1.74625	-5.41143	5e-05	0.000801396	yes
YER067C-A	YER067C-A	V:291702-292563	EV.YAR	OE.YAR	OK	31.5874	9.40518	-1.74782	-2.22601	0.001	0.00890691	yes
YJR121W	ATP2	X:647606-649142	EV.YAR	OE.YAR	OK	1612.94	479.893	-1.7489	-7.25676	5e-05	0.000801396	yes
YBR038W	CHS2	II:311897-314789	EV.YAR	OE.YAR	OK	28.176	8.34364	-1.75572	-6.74396	5e-05	0.000801396	yes
YKL066W	YKL066W	XI:315280-315724	EV.YAR	OE.YAR	OK	48.0801	14.2323	-1.75627	-6.13112	5e-05	0.000801396	yes
YOR315W	SFG1	XV:904759-905800	EV.YAR	OE.YAR	OK	45.4894	13.4365	-1.75938	-5.80537	5e-05	0.000801396	yes
YEL011W	GLC3	V:133119-135234	EV.YAR	OE.YAR	OK	17.8985	5.22275	-1.77695	-2.69796	5e-05	0.000801396	yes
YNR067C	DSE4	XIV:755745-759099	EV.YAR	OE.YAR	OK	87.7033	25.4634	-1.78421	-5.69292	5e-05	0.000801396	yes
YDR033W	MRH1	IV:508146-509109	EV.YAR	OE.YAR	OK	833.885	242.097	-1.78426	-5.97398	5e-05	0.000801396	yes
YKL148C	SDH1	XI:169206-171129	EV.YAR	OE.YAR	OK	156.088	45.1951	-1.78813	-9.16659	5e-05	0.000801396	yes
YER188C-A	YER188C-A	V:569607-569907	EV.YAR	OE.YAR	OK	4.58577	1.32118	-1.79533	-2.41653	0.00735	0.0392352	yes
YIL015W	BAR1	IX:322341-324105	EV.YAR	OE.YAR	OK	21.1076	6.07336	-1.7972	-6.57962	5e-05	0.000801396	yes
YNL037C	IDH1	XIV:557919-559002	EV.YAR	OE.YAR	OK	95.2754	27.3179	-1.80226	-7.64824	5e-05	0.000801396	yes
YHR143W	DSE2	VIII:385509-386487	EV.YAR	OE.YAR	OK	320.334	90.8969	-1.81727	-5.38501	5e-05	0.000801396	yes
YBR158W	AMN1	II:556548-558198	EV.YAR	OE.YAR	OK	76.6983	21.6994	-1.82154	-7.14109	5e-05	0.000801396	yes
YKL085W	MDH1	XI:279122-280127	EV.YAR	OE.YAR	OK	74.6306	20.4449	-1.86803	-7.48817	5e-05	0.000801396	yes
YNL327W	EGT2	XIV:24047-27173	EV.YAR	OE.YAR	OK	108.913	29.3957	-1.8895	-6.12503	5e-05	0.000801396	yes
YDR146C	SWI5	IV:748612-750742	EV.YAR	OE.YAR	OK	12.7523	3.38412	-1.9139	-5.78521	5e-05	0.000801396	yes
YOR264W	DSE3	XV:818756-820158	EV.YAR	OE.YAR	OK	21.4976	5.64241	-1.92979	-8.47313	5e-05	0.000801396	yes
YJR048W	CYC1	X:526334-526664	EV.YAR	OE.YAR	OK	270.915	71.0583	-1.93076	-9.0781	5e-05	0.000801396	yes
YOR382W	FIT2	XV:1059530-1059992	EV.YAR	OE.YAR	OK	100.913	26.3277	-1.93846	-3.0048	5e-05	0.000801396	yes
YLR304C	ACO1	XII:735211-737548	EV.YAR	OE.YAR	OK	347.808	90.6213	-1.94037	-7.40473	5e-05	0.000801396	yes
YAL060W	BDH1	I:35154-36303	EV.YAR	OE.YAR	OK	78.5475	20.2817	-1.95339	-6.66619	5e-05	0.000801396	yes
YLR258W	GSY2	XII:660715-662833	EV.YAR	OE.YAR	OK	29.8713	7.69579	-1.95662	-4.21329	5e-05	0.000801396	yes
YLR286C	CTS1	XII:708447-710136	EV.YAR	OE.YAR	OK	673.854	172.396	-1.96671	-6.19584	5e-05	0.000801396	yes
YDR516C	EMI2	IV:1474973-1476476	EV.YAR	OE.YAR	OK	17.964	4.54414	-1.98303	-5.70525	5e-05	0.000801396	yes
YAL016C-B	YAL016C-B	I:124306-124492	EV.YAR	OE.YAR	OK	140.67	35.4602	-1.98805	-4.11743	0.0098	0.0486151	yes
YMR006C	PLB2	XIII:277560-279681	EV.YAR	OE.YAR	OK	85.4933	21.3596	-2.00093	-5.30987	5e-05	0.000801396	yes
YGL229C	SAP4	VII:64502-66959	EV.YAR	OE.YAR	OK	3.34154	0.832563	-2.00488	-7.79155	5e-05	0.000801396	yes
YJR004C	SAG1	X:442908-444861	EV.YAR	OE.YAR	OK	49.1642	12.0395	-2.02984	-3.36046	5e-05	0.000801396	yes
YOR010C	TIR2	XV:346194-346950	EV.YAR	OE.YAR	OK	14.3728	3.4827	-2.04506	-3.16375	5e-05	0.000801396	yes
YPR157W	TDA6	XVI:841265-842669	EV.YAR	OE.YAR	OK	4.58871	1.07824	-2.08941	-5.7678	5e-05	0.000801396	yes
YOR314W	YOR314W	XV:903042-903372	EV.YAR	OE.YAR	OK	6.99991	1.59794	-2.13112	-5.21786	5e-05	0.000801396	yes
YOR316C-A	YOR316C-A	XV:907725-907935	EV.YAR	OE.YAR	OK	13.8981	3.07322	-2.17706	-6.96986	0.00075	0.00723092	yes
YOR136W	IDH2	XV:580158-581359	EV.YAR	OE.YAR	OK	152.008	33.1611	-2.19658	-7.83913	5e-05	0.000801396	yes
YGR234W	YHB1	VII:959903-961103	EV.YAR	OE.YAR	OK	86.0393	17.8522	-2.26889	-7.22196	5e-05	0.000801396	yes
YFR015C	GSY1	VI:174264-176391	EV.YAR	OE.YAR	OK	13.744	2.56025	-2.42445	-3.05148	5e-05	0.000801396	yes
YIL162W	SUC2	IX:37384-38983	EV.YAR	OE.YAR	OK	462.65	84.5022	-2.45286	-8.0047	5e-05	0.000801396	yes
YOL086C	ADH1	XV:159547-160594	EV.YAR	OE.YAR	OK	2699.49	410.29	-2.71797	-13.7988	5e-05	0.000801396	yes
YDR343C	HXT6	IV:1159607-1161320	EV.YAR	OE.YAR	OK	21.788	1.47258	-3.88711	-6.51619	5e-05	0.000801396	yes
YJR150C	DAN1	X:708810-709707	EV.YAR	OE.YAR	OK	3.77067	0.203623	-4.21085	-4.13977	5e-05	0.000801396	yes
15S_rRNA	15S_rRNA	MT:6545-8194	EV.YAR	OE.YAR	OK	137.496	145.005	0.0767125	0.189758	0.754	0.871114	no
YKL134C	2015-10-01	XI:189123-191442	EV.YAR	OE.YAR	OK	6.70618	4.91604	-0.447993	-1.49634	0.04255	0.133351	no
21S_rRNA	21S_rRNA	MT:58008-62447	EV.YAR	OE.YAR	OK	99.7041	114.607	0.200975	0.594496	0.43485	0.624819	no
YMR056C	AAC1	XIII:387314-388244	EV.YAR	OE.YAR	OK	19.1541	17.451	-0.134342	-0.561174	0.575	0.745764	no
YBR085W	AAC3	II:415982-416906	EV.YAR	OE.YAR	OK	2.41296	1.79331	-0.428179	-1.06439	0.16925	0.33674	no
YJR155W	AAD10	X:727404-728271	EV.YAR	OE.YAR	OK	11.5974	9.4074	-0.301929	-0.862401	0.20575	0.383957	no
YNL331C	AAD14	XIV:16117-17248	EV.YAR	OE.YAR	OK	6.7393	4.57424	-0.559067	-2.26295	0.02375	0.0886414	no
YOL165C	AAD15	XV:1646-2078	EV.YAR	OE.YAR	NOTEST	0.144511	0.570255	1.98043	0	1	1	no
YFL057C	AAD16	VI:14304-14763	EV.YAR	OE.YAR	OK	6.54803	8.35678	0.351885	1.09967	0.23315	0.414078	no
YCR107W	AAD3	III:313889-314981	EV.YAR	OE.YAR	OK	5.34805	5.07812	-0.0747195	-0.30164	0.75055	0.868529	no
YFL056C	AAD6	VI:14792-15431	EV.YAR	OE.YAR	OK	4.99168	7.28769	0.545935	1.96349	0.03495	0.116285	no
YNL141W	AAH1	XIV:359595-360639	EV.YAR	OE.YAR	OK	70.7324	98.4678	0.47728	4.40552	0.06165	0.173881	no
YBL074C	AAR2	II:86721-87957	EV.YAR	OE.YAR	OK	5.45265	3.72093	-0.551294	-1.3427	0.0508	0.152183	no
YKL106W	AAT1	XI:237535-238891	EV.YAR	OE.YAR	OK	17.3594	17.2414	-0.00984361	-0.0293714	0.9637	0.980824	no
YBR236C	ABD1	II:690382-691693	EV.YAR	OE.YAR	OK	17.1356	14.5543	-0.235547	-0.802781	0.29	0.480669	no
YKL112W	ABF1	XI:226569-228799	EV.YAR	OE.YAR	OK	12.5998	11.5626	-0.123934	-0.445673	0.6359	0.790338	no
YMR072W	ABF2	XIII:411568-412120	EV.YAR	OE.YAR	OK	72.4975	48.864	-0.569158	-1.65373	0.01415	0.0624876	no
YJR108W	ABM1	X:628711-629083	EV.YAR	OE.YAR	OK	1.70443	1.44277	-0.240445	-0.309716	0.65595	0.804926	no
YOR239W	ABP140	XV:784856-786744	EV.YAR	OE.YAR	OK	16.8719	13.6772	-0.302849	-0.99258	0.17715	0.347207	no
YNR033W	ABZ1	XIV:687634-689998	EV.YAR	OE.YAR	OK	6.42564	4.86842	-0.400386	-1.66873	0.0713	0.190385	no
YMR289W	ABZ2	XIII:848684-849809	EV.YAR	OE.YAR	OK	10.2409	7.77287	-0.397823	-1.22836	0.08405	0.212225	no
YGR037C	ACB1	VII:559730-559994	EV.YAR	OE.YAR	OK	571.551	384.791	-0.570806	-2.91611	0.0125	0.0576607	no
YLR144C	ACF2	XII:429676-432016	EV.YAR	OE.YAR	OK	13.2234	10.0344	-0.398132	-1.2146	0.08065	0.206531	no
YJR083C	ACF4	X:582607-583537	EV.YAR	OE.YAR	OK	4.0502	4.7332	0.224825	0.834402	0.37895	0.572505	no
YDL203C	ACK1	IV:96081-97953	EV.YAR	OE.YAR	OK	7.64078	6.70434	-0.188624	-0.668097	0.38465	0.5775	no
YPL267W	ACM1	XVI:38168-38798	EV.YAR	OE.YAR	OK	9.22398	8.84367	-0.0607442	-0.193366	0.81145	0.906476	no
YDR511W	ACN9	IV:1470016-1470418	EV.YAR	OE.YAR	OK	11.9011	9.81056	-0.278689	-1.02834	0.28005	0.468691	no
YJL200C	ACO2	X:56443-58813	EV.YAR	OE.YAR	OK	155.184	124.225	-0.321024	-0.976621	0.2017	0.378169	no
YAL054C	ACS1	I:42880-45022	EV.YAR	OE.YAR	OK	34.4787	51.3605	0.574952	1.76316	0.05785	0.166662	no
YDR448W	ADA2	IV:1356064-1357369	EV.YAR	OE.YAR	OK	7.37215	6.52772	-0.175506	-0.585045	0.4323	0.622146	no
YMR184W	ADD37	XIII:628188-628785	EV.YAR	OE.YAR	OK	8.74499	8.61201	-0.0221081	-0.0743864	0.93075	0.964662	no
YAR015W	ADE1	I:169374-170295	EV.YAR	OE.YAR	OK	129.367	93.1474	-0.473876	-2.18479	0.05605	0.162888	no
YNL220W	ADE12	XIV:234412-235714	EV.YAR	OE.YAR	OK	225.248	194.469	-0.211973	-0.705409	0.3928	0.583929	no
YLR359W	ADE13	XII:844281-845730	EV.YAR	OE.YAR	OK	319.802	204.952	-0.641897	-1.92587	0.01165	0.0547394	no
YOR128C	ADE2	XV:564475-566191	EV.YAR	OE.YAR	OK	64.0703	51.2	-0.323512	-1.053	0.1835	0.356116	no
YGR204W	ADE3	VII:905933-908774	EV.YAR	OE.YAR	OK	139.891	94.5159	-0.565674	-2.31432	0.02175	0.0838019	no
YMR300C	ADE4	XIII:865558-867091	EV.YAR	OE.YAR	OK	169.934	131.041	-0.374955	-1.10342	0.13895	0.295544	no
YGR061C	ADE6	VII:611888-615965	EV.YAR	OE.YAR	OK	194.009	144.353	-0.426529	-1.34298	0.09965	0.237917	no
YCL058W-A	ADF1	III:23522-23981	EV.YAR	OE.YAR	OK	7.27787	9.20946	0.339601	0.3383	0.60045	0.767122	no
YMR303C	ADH2	XIII:873290-874337	EV.YAR	OE.YAR	OK	658.047	1219.61	0.890163	3.1597	0.0168	0.0701667	no
YMR318C	ADH6	XIII:911060-912143	EV.YAR	OE.YAR	OK	123.424	144.187	0.224317	0.703492	0.38555	0.578001	no
YCR105W	ADH7	III:309069-310155	EV.YAR	OE.YAR	OK	3.90709	3.7047	-0.0767383	-0.296565	0.75765	0.873414	no
YMR009W	ADI1	XIII:284101-284641	EV.YAR	OE.YAR	OK	16.4783	22.1454	0.426435	1.41559	0.0669	0.182889	no
YER170W	ADK2	V:525973-526651	EV.YAR	OE.YAR	OK	5.70356	3.97131	-0.522248	-1.8073	0.05045	0.15135	no
YCR011C	ADP1	III:133723-136873	EV.YAR	OE.YAR	OK	14.0674	9.67496	-0.54003	-1.61558	0.0231	0.0870385	no
YDR216W	ADR1	IV:895034-899006	EV.YAR	OE.YAR	OK	17.7281	13.1902	-0.42657	-1.38689	0.0764	0.199531	no
YDL239C	ADY3	IV:26402-28775	EV.YAR	OE.YAR	OK	3.25927	2.80985	-0.214054	-0.620662	0.38335	0.576806	no
YLR227C	ADY4	XII:590561-592043	EV.YAR	OE.YAR	OK	14.2378	17.4607	0.294385	0.872722	0.18435	0.356985	no
YPL005W	AEP3	XVI:548485-550306	EV.YAR	OE.YAR	OK	3.32947	3.35377	0.010494	0.032173	0.9659	0.981752	no
YLR397C	AFG2	XII:912549-914892	EV.YAR	OE.YAR	OK	13.6282	9.41908	-0.532942	-1.87212	0.0293	0.102909	no
YER017C	AFG3	V:189502-191788	EV.YAR	OE.YAR	OK	10.137	7.00073	-0.534049	-2.17197	0.02155	0.0831835	no
YOR129C	AFI1	XV:566876-569558	EV.YAR	OE.YAR	OK	11.348	10.1269	-0.164236	-0.49414	0.4728	0.661878	no
YDR085C	AFR1	IV:614287-616150	EV.YAR	OE.YAR	OK	8.03071	5.69956	-0.494677	-1.81567	0.0301	0.104613	no
YGL071W	AFT1	VII:372011-374084	EV.YAR	OE.YAR	OK	8.43013	7.65486	-0.139181	-0.539781	0.5277	0.705723	no
YPR021C	AGC1	XVI:600648-603357	EV.YAR	OE.YAR	OK	9.43845	7.27947	-0.374717	-1.33939	0.09425	0.228919	no
YIL044C	AGE2	IX:272949-273846	EV.YAR	OE.YAR	OK	13.6178	12.5654	-0.11604	-0.519778	0.59925	0.766356	no
YCL025C	AGP1	III:76017-77919	EV.YAR	OE.YAR	OK	20.9787	30.6898	0.548832	1.36156	0.04435	0.137627	no
YBR132C	AGP2	II:499651-501442	EV.YAR	OE.YAR	OK	7.34523	5.21035	-0.495428	-1.35645	0.03885	0.124917	no
YFL030W	AGX1	VI:76830-77988	EV.YAR	OE.YAR	OK	25.0613	20.8562	-0.264989	-1.31019	0.26215	0.448153	no
YDR214W	AHA1	IV:892874-893927	EV.YAR	OE.YAR	OK	17.25	13.5479	-0.348524	-1.44739	0.1157	0.261131	no
YOR023C	AHC1	XV:376011-377712	EV.YAR	OE.YAR	OK	4.97121	5.67947	0.19216	1.11609	0.3885	0.580406	no
YCR082W	AHC2	III:258882-259269	EV.YAR	OE.YAR	OK	71.6581	59.4037	-0.270577	-1.36001	0.217	0.395942	no
YLR109W	AHP1	XII:368780-369311	EV.YAR	OE.YAR	OK	211.868	250.647	0.242494	0.935811	0.34385	0.536284	no
YHR093W	AHT1	VIII:289141-289690	EV.YAR	OE.YAR	OK	2.88083	2.34943	-0.294175	-1.02616	0.3616	0.555732	no
Q0050	AI1	MT:13817-26701	EV.YAR	OE.YAR	OK	1307.85	1305.29	-0.00282354	-0.00607	0.99535	0.996771	no
Q0055	AI2	MT:13817-26701	EV.YAR	OE.YAR	OK	1218.69	1092.91	-0.157155	-0.210565	0.7762	0.884784	no
Q0060	AI3	MT:13817-26701	EV.YAR	OE.YAR	OK	159.812	326.39	1.03022	0.277883	0.54645	0.722385	no
Q0065	AI4	MT:13817-26701	EV.YAR	OE.YAR	OK	239.75	258.081	0.106289	1.01731	0.9407	0.969564	no
Q0070	AI5_ALPHA	MT:13817-26701	EV.YAR	OE.YAR	OK	9.49762	18.6152	0.970843	2.06869	0.4979	0.682697	no
Q0075	AI5_BETA	MT:13817-26701	EV.YAR	OE.YAR	OK	52.9513	48.2632	-0.133741	-0.0166262	0.91925	0.959196	no
YAL046C	AIM1	I:57028-57385	EV.YAR	OE.YAR	OK	35.5845	32.0598	-0.150483	-0.717883	0.5212	0.699995	no
YER087W	AIM10	V:330575-332368	EV.YAR	OE.YAR	OK	1.81011	1.43653	-0.33349	-0.80239	0.3213	0.512894	no
YER093C-A	AIM11	V:347911-348400	EV.YAR	OE.YAR	OK	13.7743	10.5046	-0.390951	-1.19471	0.1395	0.296314	no
YGL160W	AIM14	VII:200560-202273	EV.YAR	OE.YAR	OK	14.6813	10.3409	-0.505617	-1.52606	0.02385	0.088962	no
YIL087C	AIM19	IX:199645-200119	EV.YAR	OE.YAR	OK	29.4312	23.2003	-0.343198	-2.51691	0.14265	0.301383	no
YAL049C	AIM2	I:51854-52595	EV.YAR	OE.YAR	OK	13.8297	11.0904	-0.318452	-1.48448	0.15165	0.312148	no
YIR003W	AIM21	IX:360884-362924	EV.YAR	OE.YAR	OK	5.27351	4.38239	-0.267047	-1.14281	0.22945	0.411057	no
YJL046W	AIM22	X:352385-353615	EV.YAR	OE.YAR	OK	6.57152	5.38428	-0.287474	-0.908244	0.2399	0.421293	no
YJL131C	AIM23	X:164277-165348	EV.YAR	OE.YAR	OK	2.76121	1.63906	-0.752436	-1.65368	0.01425	0.0627099	no
YJR080C	AIM24	X:578859-581616	EV.YAR	OE.YAR	OK	18.4468	9.65658	-0.933783	-1.73334	0.01515	0.0654841	no
YKL037W	AIM26	XI:369364-371390	EV.YAR	OE.YAR	NOTEST	0.154481	0.0233589	-2.72539	0	1	1	no
YKR074W	AIM29	XI:579208-579676	EV.YAR	OE.YAR	OK	55.4666	38.9121	-0.511402	-1.78693	0.02805	0.0997948	no
YBR108W	AIM3	II:454821-457665	EV.YAR	OE.YAR	OK	1.62128	1.31616	-0.300794	-1.32587	0.19015	0.364843	no
YML050W	AIM32	XIII:173138-174074	EV.YAR	OE.YAR	OK	4.36884	3.18616	-0.455434	-1.14195	0.09675	0.232842	no
YNR018W	AIM38	XIV:664269-664944	EV.YAR	OE.YAR	OK	46.0261	48.1506	0.0651007	0.333943	0.78165	0.88891	no
YBR194W	AIM4	II:610037-610409	EV.YAR	OE.YAR	OK	15.2179	10.1325	-0.586777	-1.76589	0.0589	0.16861	no
YOR215C	AIM41	XV:746724-747282	EV.YAR	OE.YAR	OK	20.3927	19.0788	-0.0960871	-0.29844	0.68815	0.827019	no
YDL237W	AIM6	IV:30656-31829	EV.YAR	OE.YAR	OK	39.71	29.3549	-0.4359	-1.34589	0.06915	0.186298	no
YER080W	AIM9	V:319901-321846	EV.YAR	OE.YAR	OK	12.5728	9.10738	-0.465197	-1.46127	0.0373	0.121731	no
YMR092C	AIP1	XIII:451631-453479	EV.YAR	OE.YAR	OK	19.9824	15.6487	-0.352682	-1.05755	0.14475	0.303283	no
YIL079C	AIR1	IX:210922-212005	EV.YAR	OE.YAR	OK	22.7592	29.3354	0.366194	1.28068	0.117	0.262844	no
YDL175C	AIR2	IV:144483-145518	EV.YAR	OE.YAR	OK	5.94723	4.12644	-0.527319	-1.74337	0.0282	0.100216	no
YBR059C	AKL1	II:356860-360187	EV.YAR	OE.YAR	OK	9.70546	6.47862	-0.583109	-1.82906	0.01465	0.0638033	no
YDR264C	AKR1	IV:996028-998323	EV.YAR	OE.YAR	OK	30.6204	23.8874	-0.358244	-1.0917	0.14695	0.306773	no
YOR034C	AKR2	XV:394836-397086	EV.YAR	OE.YAR	OK	28.1801	20.6245	-0.450315	-1.37711	0.0689	0.185942	no
YOR335C	ALA1	XV:946232-949109	EV.YAR	OE.YAR	OK	192.172	158.222	-0.280447	-0.842376	0.26715	0.453143	no
YJL122W	ALB1	X:189715-190243	EV.YAR	OE.YAR	OK	55.6592	65.5164	0.235235	0.838335	0.31935	0.510974	no
YMR170C	ALD2	XIII:601561-603082	EV.YAR	OE.YAR	OK	2.8433	3.75982	0.403096	1.49382	0.0859	0.214326	no
YOR374W	ALD4	XV:1039839-1041399	EV.YAR	OE.YAR	OK	289.223	470.395	0.701688	2.34945	0.0138	0.0614144	no
YNL148C	ALF1	XIV:349906-350671	EV.YAR	OE.YAR	OK	2.76148	2.02327	-0.44875	-1.61308	0.1324	0.2851	no
YNL048W	ALG11	XIV:538172-539819	EV.YAR	OE.YAR	OK	16.388	15.4817	-0.0820707	-0.233586	0.71745	0.846543	no
YNR030W	ALG12	XIV:678798-680454	EV.YAR	OE.YAR	OK	33.7843	31.0866	-0.12006	-0.353623	0.6196	0.780059	no
YGL047W	ALG13	VII:411551-412160	EV.YAR	OE.YAR	OK	5.63769	5.39037	-0.0647191	-0.202428	0.8141	0.908123	no
YBL082C	ALG3	II:69712-71127	EV.YAR	OE.YAR	OK	25.2394	17.9475	-0.491894	-1.90133	0.06905	0.186187	no
YPL227C	ALG5	XVI:120162-121167	EV.YAR	OE.YAR	OK	26.0746	25.2038	-0.0490033	-0.139764	0.8265	0.914392	no
YOR002W	ALG6	XV:329416-331051	EV.YAR	OE.YAR	OK	58.0521	39.3251	-0.561897	-1.54385	0.02415	0.0897629	no
YOR067C	ALG8	XV:451728-453462	EV.YAR	OE.YAR	OK	46.5001	39.0426	-0.252184	-0.693501	0.30385	0.495433	no
YNL219C	ALG9	XIV:235995-237663	EV.YAR	OE.YAR	OK	43.5721	39.2187	-0.151863	-0.466039	0.53105	0.708852	no
YBL009W	ALK2	II:207193-209224	EV.YAR	OE.YAR	OK	10.0074	7.28101	-0.458856	-1.58773	0.03945	0.126332	no
YML086C	ALO1	XIII:95790-97371	EV.YAR	OE.YAR	OK	50.9154	37.1321	-0.455437	-1.36861	0.0658	0.180723	no
YNL270C	ALP1	XIV:135939-137661	EV.YAR	OE.YAR	OK	1.18461	1.47579	0.317074	1.03208	0.2395	0.420707	no
YOL130W	ALR1	XV:74399-76979	EV.YAR	OE.YAR	OK	21.7311	20.7167	-0.0689641	-0.230493	0.78405	0.890357	no
YFL050C	ALR2	VI:33271-35848	EV.YAR	OE.YAR	OK	4.83459	5.34464	0.144699	0.50552	0.51915	0.698416	no
YLR089C	ALT1	XII:318236-320015	EV.YAR	OE.YAR	OK	86.2352	74.5416	-0.210231	-0.602766	0.38915	0.580965	no
YDR111C	ALT2	IV:678240-679852	EV.YAR	OE.YAR	OK	10.9563	8.06136	-0.44267	-1.55293	0.06445	0.178666	no
YKR021W	ALY1	XI:479233-481981	EV.YAR	OE.YAR	OK	8.40136	6.70745	-0.324858	-1.08535	0.14465	0.303275	no
YJL084C	ALY2	X:274861-278002	EV.YAR	OE.YAR	OK	13.7176	15.6642	0.191449	0.684083	0.42975	0.619464	no
YGR225W	AMA1	VII:945144-947019	EV.YAR	OE.YAR	NOTEST	0.432875	0.685851	0.663945	0	1	1	no
YML035C	AMD1	XIII:206427-208860	EV.YAR	OE.YAR	OK	20.5657	16.1114	-0.352161	-1.24009	0.1539	0.315136	no
YDR242W	AMD2	IV:946806-948456	EV.YAR	OE.YAR	OK	11.0171	10.0554	-0.131779	-0.466606	0.55615	0.730012	no
YBR211C	AME1	II:646157-647132	EV.YAR	OE.YAR	OK	14.7155	10.2041	-0.52819	-1.58471	0.0208	0.0809815	no
YGL156W	AMS1	VII:210415-213667	EV.YAR	OE.YAR	OK	10.7815	12.075	0.163466	0.491863	0.4809	0.669359	no
YJR047C	ANB1	X:524907-525381	EV.YAR	OE.YAR	OK	21.9067	12.6055	-0.797312	-0.982267	0.0168	0.0701667	no
YEL036C	ANP1	V:83049-84552	EV.YAR	OE.YAR	OK	18.0401	19.4994	0.112224	0.585282	0.639	0.79232	no
YPR128C	ANT1	XVI:791217-792204	EV.YAR	OE.YAR	OK	15.6798	17.9623	0.196068	0.683249	0.36905	0.562527	no
YPR180W	AOS1	XVI:895960-897004	EV.YAR	OE.YAR	OK	9.77285	8.71306	-0.1656	-0.475681	0.48215	0.670065	no
YCL050C	APA1	III:37835-38801	EV.YAR	OE.YAR	OK	49.4275	38.4233	-0.363331	-1.29633	0.11695	0.262844	no
YNL172W	APC1	XIV:310635-317671	EV.YAR	OE.YAR	OK	6.05086	4.33633	-0.480664	-0.731705	0.29315	0.483732	no
YDL008W	APC11	IV:433496-433994	EV.YAR	OE.YAR	OK	15.0771	11.7924	-0.3545	-1.19134	0.1494	0.309534	no
YLR127C	APC2	XII:395757-398319	EV.YAR	OE.YAR	OK	6.36798	6.24894	-0.027223	-0.0783603	0.9037	0.952573	no
YDR118W	APC4	IV:685881-687884	EV.YAR	OE.YAR	OK	5.97394	4.99613	-0.257872	-0.697996	0.2626	0.448315	no
YOR249C	APC5	XV:798673-800731	EV.YAR	OE.YAR	OK	5.84203	4.25579	-0.457043	-1.28185	0.05875	0.168333	no
YLR102C	APC9	XII:342969-343767	EV.YAR	OE.YAR	OK	2.14295	1.68035	-0.350836	-0.777227	0.2802	0.468691	no
YKL157W	APE2	XI:154990-158232	EV.YAR	OE.YAR	OK	28.7138	22.9571	-0.322803	-1.72017	0.18785	0.361889	no
YBR286W	APE3	II:774699-776313	EV.YAR	OE.YAR	OK	184.532	124.601	-0.566563	-2.24653	0.02555	0.093211	no
YHR113W	APE4	VIII:336336-337809	EV.YAR	OE.YAR	OK	13.9761	13.5523	-0.0444208	-0.155461	0.8462	0.923247	no
YDR525W	API2	IV:1489870-1490234	EV.YAR	OE.YAR	OK	0.899229	1.41733	0.656415	0.589254	0.3337	0.525987	no
YNL077W	APJ1	XIV:481390-482977	EV.YAR	OE.YAR	OK	5.29812	3.65443	-0.535833	-1.84852	0.01765	0.0724706	no
YJR005W	APL1	X:445922-448025	EV.YAR	OE.YAR	OK	19.114	14.5536	-0.393257	-1.30692	0.0881	0.218348	no
YKL135C	APL2	XI:186415-188640	EV.YAR	OE.YAR	OK	21.19	14.836	-0.514279	-1.51966	0.0243	0.0901083	no
YBL037W	APL3	II:147208-150286	EV.YAR	OE.YAR	OK	11.0647	7.65618	-0.531262	-1.70695	0.021	0.0814588	no
YPR029C	APL4	XVI:624468-626967	EV.YAR	OE.YAR	OK	17.4605	14.6776	-0.250483	-0.77583	0.2808	0.468826	no
YPL195W	APL5	XVI:176222-179021	EV.YAR	OE.YAR	OK	14.9737	12.1305	-0.303792	-0.971277	0.18035	0.351407	no
YGR261C	APL6	VII:1014320-1016750	EV.YAR	OE.YAR	OK	14.7328	12.3893	-0.249942	-0.770393	0.2694	0.455858	no
YPL259C	APM1	XVI:51243-52671	EV.YAR	OE.YAR	OK	15.1619	12.1825	-0.315643	-1.02026	0.152	0.312563	no
YHL019C	APM2	VIII:67710-69548	EV.YAR	OE.YAR	OK	2.34992	1.80537	-0.380324	-1.25361	0.1184	0.264953	no
YBR288C	APM3	II:778011-779463	EV.YAR	OE.YAR	OK	16.9633	13.4814	-0.33145	-0.979206	0.1312	0.283354	no
YKL114C	APN1	XI:223351-224455	EV.YAR	OE.YAR	OK	17.5772	15.9562	-0.139584	-0.498014	0.5197	0.698724	no
YBL019W	APN2	II:184352-185915	EV.YAR	OE.YAR	OK	3.23195	4.01531	0.313105	0.850759	0.19955	0.375494	no
YNL094W	APP1	XIV:447610-449374	EV.YAR	OE.YAR	OK	14.3503	13.3389	-0.105439	-0.443158	0.63845	0.792165	no
YIL040W	APQ12	IX:277722-278139	EV.YAR	OE.YAR	OK	98.6288	80.2507	-0.297495	-0.93865	0.1805	0.351482	no
YJL075C	APQ13	X:295244-298876	EV.YAR	OE.YAR	OK	51.9619	50.2359	-0.0487365	-0.0289918	0.96175	0.980221	no
YLR170C	APS1	XII:500334-501122	EV.YAR	OE.YAR	OK	1.60539	2.42233	0.593476	0.383652	0.4575	0.647348	no
YJL024C	APS3	X:395930-396592	EV.YAR	OE.YAR	OK	25.7202	22.4414	-0.196736	-0.652978	0.40215	0.593988	no
YML022W	APT1	XIII:228936-229500	EV.YAR	OE.YAR	OK	359.545	365.01	0.0217647	0.0696603	0.9294	0.963737	no
YDR441C	APT2	IV:1344516-1345062	EV.YAR	OE.YAR	OK	201.489	199.907	-0.0113664	-0.0359518	0.9646	0.981215	no
YNL065W	AQR1	XIV:503723-505484	EV.YAR	OE.YAR	OK	177.32	318.4	0.844485	2.03626	0.01215	0.0565002	no
YLL052C	AQY2	XII:35502-36361	EV.YAR	OE.YAR	OK	13.5777	11.8105	-0.201163	-0.46521	0.5764	0.74666	no
YBR149W	ARA1	II:539986-541021	EV.YAR	OE.YAR	OK	33.5936	32.9353	-0.0285485	-0.0845665	0.902	0.952469	no
YMR041C	ARA2	XIII:350965-351973	EV.YAR	OE.YAR	OK	7.67973	6.52086	-0.235992	-0.732744	0.31925	0.510974	no
YER036C	ARB1	V:223366-225199	EV.YAR	OE.YAR	OK	187.307	180.534	-0.0531334	-0.199939	0.8305	0.915929	no
YHR013C	ARD1	VIII:130729-131446	EV.YAR	OE.YAR	OK	13.0535	12.3056	-0.0851203	-0.798706	0.70225	0.837211	no
YCR048W	ARE1	III:211870-213772	EV.YAR	OE.YAR	OK	10.1941	8.04864	-0.340919	-1.52902	0.1767	0.346756	no
YNR019W	ARE2	XIV:665338-667267	EV.YAR	OE.YAR	OK	8.01552	6.84531	-0.22768	-0.857517	0.30515	0.496399	no
YDL192W	ARF1	IV:116320-116866	EV.YAR	OE.YAR	OK	341.211	284.605	-0.261702	-0.735167	0.3038	0.495433	no
YDL137W	ARF2	IV:216528-217074	EV.YAR	OE.YAR	OK	204.36	152.624	-0.421132	-1.27069	0.087	0.216642	no
YOR094W	ARF3	XV:502794-503346	EV.YAR	OE.YAR	OK	15.7409	15.2146	-0.0490612	-0.163286	0.8367	0.919075	no
YOL058W	ARG1	XV:219210-220473	EV.YAR	OE.YAR	OK	175.567	113.463	-0.629801	-2.56256	0.02565	0.0933601	no
YJL071W	ARG2	X:306131-307856	EV.YAR	OE.YAR	OK	11.3738	7.75	-0.553441	-2.20721	0.0119	0.055831	no
YJL088W	ARG3	X:268798-269815	EV.YAR	OE.YAR	OK	69.4838	61.8005	-0.169058	-0.587212	0.49145	0.677808	no
YER069W	ARG5,6	V:295300-298001	EV.YAR	OE.YAR	OK	102.989	64.4102	-0.677124	-1.88818	0.011	0.052785	no
YMR062C	ARG7	XIII:395053-396379	EV.YAR	OE.YAR	OK	70.0747	45.852	-0.611908	-2.0064	0.0133	0.0599069	no
YMR042W	ARG80	XIII:352602-353136	EV.YAR	OE.YAR	OK	15.643	17.1925	0.136263	0.54918	0.5385	0.71547	no
YML099C	ARG81	XIII:74228-77040	EV.YAR	OE.YAR	OK	8.38842	8.65775	0.0455925	0.156248	0.84055	0.919311	no
YDR173C	ARG82	IV:810564-811632	EV.YAR	OE.YAR	OK	4.31621	3.43658	-0.328793	-1.08278	0.2109	0.3887	no
YGL157W	ARI1	VII:209005-210049	EV.YAR	OE.YAR	OK	6.24533	5.66514	-0.140665	-0.445158	0.5842	0.753185	no
YNL020C	ARK1	XIV:595622-597539	EV.YAR	OE.YAR	OK	13.6488	12.9742	-0.0731297	-0.239131	0.74045	0.861607	no
YBR164C	ARL1	II:567874-568426	EV.YAR	OE.YAR	OK	32.8467	28.3676	-0.211503	-0.683703	0.34925	0.54123	no
YPL051W	ARL3	XVI:459962-460559	EV.YAR	OE.YAR	OK	9.10261	10.6273	0.223425	0.582057	0.373	0.566225	no
YHL040C	ARN1	VIII:19087-20971	EV.YAR	OE.YAR	OK	13.0828	18.4267	0.494129	1.34249	0.0529	0.157059	no
YHL047C	ARN2	VIII:8350-10307	EV.YAR	OE.YAR	OK	4.90159	3.53974	-0.469607	-1.28088	0.0542	0.159337	no
YGL148W	ARO2	VII:226398-227529	EV.YAR	OE.YAR	OK	75.2683	58.0728	-0.374181	-2.08389	0.13035	0.282194	no
YDR035W	ARO3	IV:521815-522928	EV.YAR	OE.YAR	OK	119.268	94.6583	-0.333404	-1.12663	0.18045	0.351482	no
YBR249C	ARO4	II:716881-717994	EV.YAR	OE.YAR	OK	346.143	222.207	-0.63946	-2.38035	0.01195	0.0560239	no
YPR060C	ARO7	XVI:674860-675631	EV.YAR	OE.YAR	OK	23.9593	26.5538	0.148335	0.452986	0.50595	0.688878	no
YDR421W	ARO80	IV:1312039-1314892	EV.YAR	OE.YAR	OK	2.74042	3.85779	0.493377	1.69585	0.0269	0.0969044	no
YHR137W	ARO9	VIII:375708-377250	EV.YAR	OE.YAR	OK	1.57575	1.61037	0.0313545	0.0726739	0.92055	0.959603	no
YHR129C	ARP1	VIII:362998-364153	EV.YAR	OE.YAR	OK	3.77793	3.72529	-0.0202433	-0.0611343	0.93525	0.966358	no
YDR106W	ARP10	IV:667003-667858	EV.YAR	OE.YAR	OK	1.94629	1.87556	-0.0534052	-0.150309	0.86675	0.934687	no
YNL059C	ARP5	XIV:512667-514935	EV.YAR	OE.YAR	OK	15.6113	10.8243	-0.528321	-1.65605	0.01735	0.0716581	no
YLR085C	ARP6	XII:300672-301989	EV.YAR	OE.YAR	OK	10.5848	8.30083	-0.350672	-1.12167	0.1122	0.256254	no
YPR034W	ARP7	XVI:639524-640958	EV.YAR	OE.YAR	OK	6.52386	6.78761	0.0571792	0.211475	0.79315	0.897463	no
YOR141C	ARP8	XV:589941-592587	EV.YAR	OE.YAR	OK	10.646	7.69753	-0.467844	-1.60565	0.0352	0.116625	no
YMR033W	ARP9	XIII:337787-339277	EV.YAR	OE.YAR	OK	16.261	16.0539	-0.0184901	-0.0699725	0.9336	0.96603	no
YPR199C	ARR1	XVI:938147-939032	EV.YAR	OE.YAR	OK	10.4679	9.65023	-0.117334	-0.442378	0.5966	0.764515	no
YPR200C	ARR2	XVI:939278-939671	EV.YAR	OE.YAR	OK	6.55556	9.07985	0.469949	0.924422	0.1614	0.325532	no
YPR201W	ARR3	XVI:939921-941136	EV.YAR	OE.YAR	OK	3.82052	2.95442	-0.370894	-1.06872	0.1555	0.317588	no
YLR392C	ART10	XII:904748-906305	EV.YAR	OE.YAR	OK	4.96608	4.47907	-0.148908	-0.413129	0.5355	0.713418	no
YGR068C	ART5	VII:625323-627418	EV.YAR	OE.YAR	OK	4.49946	5.25682	0.224439	1.02241	0.32245	0.51408	no
YLR242C	ARV1	XII:622917-623883	EV.YAR	OE.YAR	OK	18.59	18.0648	-0.0413464	-0.118382	0.8567	0.929723	no
YDR101C	ARX1	IV:655685-657467	EV.YAR	OE.YAR	OK	98.8176	88.7703	-0.154691	-0.439875	0.5339	0.711604	no
YPR085C	ASA1	XVI:708496-709828	EV.YAR	OE.YAR	OK	11.5652	11.2305	-0.0423649	-0.12733	0.8489	0.924595	no
YMR116C	ASC1	XIII:499455-500688	EV.YAR	OE.YAR	OK	3045.82	2196.25	-0.471785	-1.545	0.0789	0.203535	no
YJL115W	ASF1	X:196286-197126	EV.YAR	OE.YAR	OK	4.1044	2.88093	-0.510636	-1.53106	0.06405	0.17834	no
YDL197C	ASF2	IV:104916-106494	EV.YAR	OE.YAR	OK	3.25489	3.01933	-0.108381	-0.402365	0.642	0.794168	no
YIL130W	ASG1	IX:102781-105676	EV.YAR	OE.YAR	OK	21.206	18.7927	-0.174302	-0.523963	0.46085	0.650339	no
YJL170C	ASG7	X:101149-101779	EV.YAR	OE.YAR	OK	3.73538	3.91218	0.066717	0.240543	0.81485	0.908185	no
YNL159C	ASI2	XIV:338477-339347	EV.YAR	OE.YAR	OK	8.69027	6.19255	-0.488866	-1.38644	0.04965	0.149732	no
YKL052C	ASK1	XI:339571-340546	EV.YAR	OE.YAR	OK	4.77294	3.56108	-0.422563	-1.339	0.0991	0.236962	no
YGR097W	ASK10	VII:678694-682135	EV.YAR	OE.YAR	OK	16.1868	12.0385	-0.427153	-1.43736	0.0824	0.209189	no
YDL088C	ASM4	IV:298416-300003	EV.YAR	OE.YAR	OK	12.8125	10.3957	-0.301555	-0.972955	0.1709	0.338742	no
YPR145W	ASN1	XVI:822619-824338	EV.YAR	OE.YAR	OK	191.628	155.672	-0.2998	-1.25661	0.23395	0.414621	no
YLR155C	ASP3-1	XII:469316-470405	EV.YAR	OE.YAR	NOTEST	0	0	0	0	1	1	no
YLR157C	ASP3-2	XII:472968-474057	EV.YAR	OE.YAR	NOTEST	0	0	0	0	1	1	no
YLR158C	ASP3-3	XII:482548-483637	EV.YAR	OE.YAR	NOTEST	0	0	0	0	1	1	no
YLR160C	ASP3-4	XII:486200-487289	EV.YAR	OE.YAR	NOTEST	0	0	0	0	1	1	no
YPR093C	ASR1	XVI:719557-720424	EV.YAR	OE.YAR	OK	4.33466	3.1038	-0.481881	-1.54828	0.05685	0.164381	no
YBL069W	AST1	II:90604-92030	EV.YAR	OE.YAR	OK	9.19767	9.4517	0.0393061	0.140366	0.8664	0.934629	no
YER101C	AST2	V:360501-361794	EV.YAR	OE.YAR	OK	4.46496	3.89733	-0.196162	-0.599573	0.41825	0.608442	no
YDR184C	ATC1	IV:830396-831513	EV.YAR	OE.YAR	OK	40.189	43.7163	0.12137	0.298438	0.6547	0.804207	no
YGL017W	ATE1	VII:459853-461365	EV.YAR	OE.YAR	OK	4.73123	3.68489	-0.360591	-1.25263	0.109	0.251953	no
YOR377W	ATF1	XV:1046225-1047803	EV.YAR	OE.YAR	OK	11.4299	9.8169	-0.219471	-0.79294	0.3208	0.512226	no
YGR177C	ATF2	VII:848719-850436	EV.YAR	OE.YAR	OK	12.9059	8.91001	-0.534527	-1.69378	0.01935	0.0770948	no
YLL042C	ATG10	XII:52086-52590	EV.YAR	OE.YAR	OK	5.79069	5.1207	-0.177394	-0.478421	0.56215	0.734377	no
YPR049C	ATG11	XVI:661136-664673	EV.YAR	OE.YAR	OK	5.3544	6.36475	0.249379	0.810799	0.2616	0.447698	no
YBR217W	ATG12	II:657831-658392	EV.YAR	OE.YAR	OK	6.67426	6.54497	-0.0282224	-0.063567	0.92345	0.961191	no
YPR185W	ATG13	XVI:907217-909434	EV.YAR	OE.YAR	OK	1.96277	1.65033	-0.250137	-0.739149	0.31565	0.50708	no
YBR128C	ATG14	II:493080-494115	EV.YAR	OE.YAR	OK	5.33001	3.34622	-0.671604	-1.5405	0.0152	0.0656104	no
YCR068W	ATG15	III:237213-238776	EV.YAR	OE.YAR	OK	6.8259	8.53882	0.323018	1.47485	0.14845	0.30797	no
YMR159C	ATG16	XIII:574470-574928	EV.YAR	OE.YAR	OK	1.35049	2.10014	0.636998	0.662429	0.23585	0.416529	no
YLR423C	ATG17	XII:971916-973170	EV.YAR	OE.YAR	OK	3.98119	3.22065	-0.305848	-0.670958	0.28965	0.480215	no
YOL082W	ATG19	XV:168726-169974	EV.YAR	OE.YAR	OK	9.25349	8.89843	-0.0564462	-0.153961	0.8175	0.909854	no
YNL242W	ATG2	XIV:191323-196102	EV.YAR	OE.YAR	OK	3.58474	2.6948	-0.411689	-1.25336	0.0625	0.175729	no
YPL100W	ATG21	XVI:361871-363362	EV.YAR	OE.YAR	OK	5.88906	4.21497	-0.482513	-1.8548	0.04275	0.133647	no
YCL038C	ATG22	III:54940-56527	EV.YAR	OE.YAR	OK	12.5687	9.96472	-0.33494	-0.786591	0.18315	0.355765	no
YLR431C	ATG23	XII:1000341-1001703	EV.YAR	OE.YAR	OK	4.67509	5.07715	0.119025	0.322132	0.62565	0.783583	no
YLR189C	ATG26	XII:530796-534393	EV.YAR	OE.YAR	OK	5.27773	5.39114	0.0306745	0.0972126	0.89365	0.947515	no
YJL178C	ATG27	X:89281-90097	EV.YAR	OE.YAR	OK	24.1447	18.7274	-0.366562	-1.25547	0.095	0.230209	no
YPL166W	ATG29	XVI:237337-239077	EV.YAR	OE.YAR	OK	3.74538	3.72635	-0.00735087	-0.00970311	0.9819	0.99052	no
YNR007C	ATG3	XIV:639181-640114	EV.YAR	OE.YAR	OK	2.51208	2.23703	-0.167294	-0.442097	0.5602	0.732587	no
YIL146C	ATG32	IX:74183-75773	EV.YAR	OE.YAR	OK	8.90137	9.6049	0.109743	0.378674	0.62015	0.780595	no
YLR356W	ATG33	XII:840320-840914	EV.YAR	OE.YAR	OK	54.3844	65.4664	0.267561	0.88052	0.27295	0.459893	no
YNL223W	ATG4	XIV:227369-228854	EV.YAR	OE.YAR	OK	2.60387	2.17619	-0.25885	-0.717962	0.32405	0.51559	no
YPL149W	ATG5	XVI:271309-272194	EV.YAR	OE.YAR	OK	22.9303	17.9615	-0.352349	-1.15387	0.10715	0.249319	no
YHR171W	ATG7	VIII:445712-447605	EV.YAR	OE.YAR	OK	2.60582	2.44556	-0.0915719	-0.210391	0.72375	0.850756	no
YBL078C	ATG8	II:80377-80731	EV.YAR	OE.YAR	OK	14.6324	24.3123	0.732517	1.67354	0.01165	0.0547394	no
YDL149W	ATG9	IV:184924-187918	EV.YAR	OE.YAR	OK	2.28858	2.62904	0.200084	0.641207	0.38655	0.578588	no
YPR026W	ATH1	XVI:615378-619014	EV.YAR	OE.YAR	OK	4.31435	5.91126	0.454324	1.42953	0.04715	0.143911	no
YMR301C	ATM1	XIII:867554-869627	EV.YAR	OE.YAR	OK	11.4645	11.7821	0.0394155	0.138916	0.8621	0.932539	no
YDR384C	ATO3	IV:1241203-1242031	EV.YAR	OE.YAR	OK	77.7682	56.0866	-0.471523	-2.00366	0.05525	0.160859	no
YLR393W	ATP10	XII:907078-907918	EV.YAR	OE.YAR	OK	12.4565	8.97418	-0.473043	-1.664	0.03985	0.127226	no
YJL180C	ATP12	X:87582-88560	EV.YAR	OE.YAR	OK	9.63438	6.56902	-0.552513	-1.6456	0.0239	0.0890959	no
YDR350C	ATP22	IV:1176119-1178174	EV.YAR	OE.YAR	OK	10.7418	11.6733	0.119978	0.386446	0.5838	0.752848	no
YMR098C	ATP25	XIII:460770-462609	EV.YAR	OE.YAR	OK	7.69006	5.69187	-0.434092	-1.25934	0.04905	0.148135	no
Q0085	ATP6	MT:28486-29266	EV.YAR	OE.YAR	OK	2959.17	4142.95	0.485467	1.08985	0.06305	0.17649	no
Q0080	ATP8	MT:27665-27812	EV.YAR	OE.YAR	OK	29.9245	56.8006	0.924577	0.832413	0.36325	0.556913	no
YML116W	ATR1	XIII:38195-39824	EV.YAR	OE.YAR	OK	23.592	25.3413	0.103192	0.305398	0.6634	0.809601	no
YAL020C	ATS1	I:113613-114819	EV.YAR	OE.YAR	OK	3.05086	2.4921	-0.291855	-1.04314	0.3128	0.504168	no
YNL259C	ATX1	XIV:157643-157865	EV.YAR	OE.YAR	OK	40.2735	37.293	-0.110925	-0.235729	0.71605	0.845582	no
YOR079C	ATX2	XV:473474-474416	EV.YAR	OE.YAR	OK	49.4019	43.5947	-0.180412	-0.559385	0.42635	0.616392	no
YFL010W-A	AUA1	VI:114989-115743	EV.YAR	OE.YAR	OK	62.77	49.5561	-0.341011	-0.347578	0.5757	0.746212	no
YKL004W	AUR1	XI:435579-436785	EV.YAR	OE.YAR	OK	109.791	136.191	0.310876	1.00334	0.2099	0.388032	no
YOR011W	AUS1	XV:349678-353863	EV.YAR	OE.YAR	OK	10.1486	9.83989	-0.0445726	-0.151907	0.85345	0.927631	no
YLR114C	AVL9	XII:374943-377238	EV.YAR	OE.YAR	OK	7.23916	5.19248	-0.479399	-1.59164	0.0322	0.109737	no
YOL078W	AVO1	XV:181681-185212	EV.YAR	OE.YAR	OK	4.6881	5.59273	0.254551	0.836148	0.2639	0.449684	no
YMR068W	AVO2	XIII:406303-407584	EV.YAR	OE.YAR	NOTEST	1.16947	1.46032	0.320429	0	1	1	no
YEL064C	AVT2	V:29796-31239	EV.YAR	OE.YAR	OK	11.759	11.2595	-0.062633	-0.186618	0.77905	0.887186	no
YKL146W	AVT3	XI:171550-173861	EV.YAR	OE.YAR	OK	16.0894	11.6547	-0.465195	-1.99286	0.0533	0.157579	no
YNL101W	AVT4	XIV:434998-437140	EV.YAR	OE.YAR	OK	56.2888	42.0015	-0.422405	-1.16652	0.0862	0.214989	no
YBL089W	AVT5	II:49573-50953	EV.YAR	OE.YAR	OK	23.8517	23.0645	-0.0484131	-0.161237	0.82545	0.914031	no
YER119C	AVT6	V:399495-400842	EV.YAR	OE.YAR	OK	10.2367	7.18345	-0.510997	-2.43595	0.0254	0.0928784	no
YPR122W	AXL1	XVI:782044-785671	EV.YAR	OE.YAR	OK	12.0762	10.2843	-0.231721	-0.662897	0.31345	0.504605	no
YOR113W	AZF1	XV:534074-536819	EV.YAR	OE.YAR	OK	4.84138	3.9974	-0.276356	-0.939354	0.2226	0.402785	no
YOR134W	BAG7	XV:578563-579793	EV.YAR	OE.YAR	OK	3.08678	3.66423	0.24741	0.86206	0.3351	0.527063	no
YDR046C	BAP3	IV:548761-550576	EV.YAR	OE.YAR	OK	1.05483	1.75508	0.734532	2.38995	0.0114	0.0540473	no
YKR099W	BAS1	XI:635850-638286	EV.YAR	OE.YAR	OK	16.949	18.6069	0.134636	0.369018	0.589	0.757312	no
YHR208W	BAT1	VIII:517531-518713	EV.YAR	OE.YAR	OK	250.894	197.421	-0.345803	-1.13872	0.16535	0.331593	no
YJR148W	BAT2	X:705743-706874	EV.YAR	OE.YAR	OK	20.4425	22.8652	0.161585	0.579927	0.47745	0.665724	no
YJL020C	BBC1	X:398936-402410	EV.YAR	OE.YAR	OK	7.93725	5.64809	-0.490878	-2.16104	0.0462	0.141765	no
YHR040W	BCD1	VIII:187923-189024	EV.YAR	OE.YAR	OK	3.67509	3.438	-0.0962118	-0.385581	0.6928	0.830019	no
YMR237W	BCH1	XIII:743748-745923	EV.YAR	OE.YAR	OK	17.8277	13.2347	-0.429793	-1.42609	0.0636	0.177479	no
YKR027W	BCH2	XI:491363-493661	EV.YAR	OE.YAR	OK	8.08678	5.477	-0.562179	-1.76123	0.0115	0.0542769	no
YJL095W	BCK1	X:247254-251691	EV.YAR	OE.YAR	OK	5.7516	4.63503	-0.311383	-1.11234	0.1613	0.325434	no
YER167W	BCK2	V:518215-520771	EV.YAR	OE.YAR	OK	12.4289	13.2066	0.087567	0.302092	0.7039	0.838229	no
YDR361C	BCP1	IV:1195411-1196263	EV.YAR	OE.YAR	OK	30.2962	26.2753	-0.20543	-0.64073	0.3539	0.547228	no
YIL033C	BCY1	IX:290418-291669	EV.YAR	OE.YAR	OK	15.8052	13.0667	-0.274501	-1.44977	0.2346	0.415335	no
YNL039W	BDP1	XIV:555047-556832	EV.YAR	OE.YAR	OK	6.45431	5.25938	-0.295371	-1.07251	0.1866	0.36014	no
YOL164W	BDS1	XV:6174-8115	EV.YAR	OE.YAR	OK	6.03069	6.45832	0.0988352	0.357128	0.65485	0.804235	no
YBR200W	BEM1	II:620871-622527	EV.YAR	OE.YAR	OK	7.16743	8.60015	0.262905	0.797252	0.23265	0.413622	no
YER155C	BEM2	V:476344-482848	EV.YAR	OE.YAR	OK	22.805	19.3902	-0.234017	-0.739949	0.33895	0.531237	no
YPL115C	BEM3	XVI:332099-335486	EV.YAR	OE.YAR	OK	11.5311	9.59343	-0.265413	-0.976757	0.25085	0.434806	no
YLR412W	BER1	XII:948367-949192	EV.YAR	OE.YAR	OK	22.2312	20.4278	-0.122054	-0.411941	0.5898	0.757312	no
YIL004C	BET1	IX:347945-348505	EV.YAR	OE.YAR	OK	26.226	20.1014	-0.383705	-1.08516	0.11035	0.253865	no
YPR176C	BET2	XVI:891100-892078	EV.YAR	OE.YAR	OK	42.5225	29.1993	-0.542294	-1.87656	0.02005	0.0789375	no
YKR068C	BET3	XI:570327-570909	EV.YAR	OE.YAR	OK	62.6343	50.5441	-0.309412	-1.01214	0.1636	0.328814	no
YJL031C	BET4	X:386347-387438	EV.YAR	OE.YAR	OK	9.22846	8.2463	-0.162343	-0.416062	0.5059	0.688878	no
YML077W	BET5	XIII:111864-112344	EV.YAR	OE.YAR	OK	25.4327	27.2691	0.100583	0.285049	0.6619	0.808335	no
YJR053W	BFA1	X:534026-535751	EV.YAR	OE.YAR	OK	6.49769	6.05816	-0.101047	-0.313038	0.6496	0.79981	no
YOR198C	BFR1	XV:718652-720065	EV.YAR	OE.YAR	OK	89.7394	71.084	-0.336216	-1.15069	0.1766	0.346667	no
YDR299W	BFR2	IV:1059626-1061231	EV.YAR	OE.YAR	OK	20.0393	24.6439	0.298398	1.02165	0.1992	0.375171	no
YGR282C	BGL2	VII:1057782-1058724	EV.YAR	OE.YAR	OK	1743.55	1426.43	-0.289618	-1.23267	0.2633	0.449025	no
Q0110	BI2	MT:36539-43647	EV.YAR	OE.YAR	OK	88.6131	106.883	0.270443	0.081249	0.8844	0.944048	no
Q0115	BI3	MT:36539-43647	EV.YAR	OE.YAR	OK	15.8884	16.6031	0.0634775	0.00912702	0.96335	0.980824	no
Q0120	BI4	MT:36539-43647	EV.YAR	OE.YAR	OK	182.91	113.784	-0.684835	-0.325449	0.6055	0.771204	no
YHR101C	BIG1	VIII:314873-315968	EV.YAR	OE.YAR	OK	8.63512	5.8726	-0.556217	-1.76114	0.01905	0.0762362	no
YCL029C	BIK1	III:68598-69921	EV.YAR	OE.YAR	OK	7.42674	7.17427	-0.0498971	-0.189032	0.82445	0.913724	no
YGR286C	BIO2	VII:1063812-1064940	EV.YAR	OE.YAR	OK	37.3775	23.8413	-0.648703	-3.08484	0.0226	0.0858718	no
YNR057C	BIO4	XIV:733355-734069	EV.YAR	OE.YAR	OK	11.1786	7.92489	-0.49628	-1.41539	0.0483	0.14643	no
YNR056C	BIO5	XIV:731617-733303	EV.YAR	OE.YAR	OK	9.58244	8.31534	-0.204617	-0.515157	0.4485	0.638188	no
YJR089W	BIR1	X:587717-590582	EV.YAR	OE.YAR	OK	7.47884	7.74463	0.0503815	0.150801	0.81365	0.908123	no
YBR270C	BIT2	II:742760-744398	EV.YAR	OE.YAR	OK	2.34983	2.53962	0.11206	0.34985	0.64485	0.795947	no
YKL061W	BLI1	XI:325770-326112	EV.YAR	OE.YAR	OK	25.6692	25.066	-0.0343073	-0.0838684	0.8939	0.947621	no
YFL007W	BLM10	VI:123478-129910	EV.YAR	OE.YAR	OK	20.3162	18.6136	-0.126273	-0.393157	0.6012	0.767578	no
YLR408C	BLS1	XII:933884-934253	EV.YAR	OE.YAR	OK	6.74695	5.72954	-0.235817	-0.543933	0.5463	0.722338	no
YDR099W	BMH2	IV:653606-654428	EV.YAR	OE.YAR	OK	119.595	102.393	-0.224045	-1.24074	0.35855	0.551985	no
YPL217C	BMS1	XVI:139619-143171	EV.YAR	OE.YAR	OK	26.3308	21.1212	-0.318063	-1.02656	0.20945	0.387633	no
YJR078W	BNA2	X:578859-581616	EV.YAR	OE.YAR	OK	8.95005	6.59343	-0.440866	-1.45524	0.17995	0.350931	no
YJL060W	BNA3	X:323385-324720	EV.YAR	OE.YAR	OK	32.9921	38.3341	0.216509	0.768771	0.3722	0.565554	no
YDR428C	BNA7	IV:1323453-1324239	EV.YAR	OE.YAR	OK	15.326	10.4463	-0.552986	-1.5134	0.0165	0.0693725	no
YNL271C	BNI1	XIV:129521-135383	EV.YAR	OE.YAR	OK	8.83949	7.95484	-0.152131	-0.667376	0.52665	0.704767	no
YNL233W	BNI4	XIV:211921-214600	EV.YAR	OE.YAR	OK	6.10053	7.59613	0.316331	1.2035	0.1653	0.331593	no
YNL166C	BNI5	XIV:322218-323565	EV.YAR	OE.YAR	OK	7.35844	7.96613	0.114479	0.360463	0.61175	0.774315	no
YIL159W	BNR1	IX:41824-45952	EV.YAR	OE.YAR	OK	4.13406	4.95405	0.261048	1.15018	0.25085	0.434806	no
YGR230W	BNS1	VII:951893-952307	EV.YAR	OE.YAR	OK	13.6504	9.0584	-0.591618	-1.27942	0.05165	0.154144	no
YER114C	BOI2	V:390589-393712	EV.YAR	OE.YAR	OK	12.3242	12.2342	-0.0105815	-0.0379985	0.96405	0.980824	no
YLR267W	BOP2	XII:678211-679924	EV.YAR	OE.YAR	OK	4.07116	3.10021	-0.393073	-1.15574	0.1064	0.248306	no
YNL042W	BOP3	XIV:548099-549290	EV.YAR	OE.YAR	OK	4.39837	3.44889	-0.350837	-1.2079	0.147	0.306776	no
YNL275W	BOR1	XIV:119267-120998	EV.YAR	OE.YAR	OK	15.8142	14.3457	-0.140605	-0.469986	0.5486	0.724014	no
YLR078C	BOS1	XII:285735-286559	EV.YAR	OE.YAR	OK	15.284	12.3468	-0.307895	-1.05469	0.1779	0.348245	no
YCR032W	BPH1	III:179519-186023	EV.YAR	OE.YAR	OK	6.96842	6.87483	-0.0195079	-0.0595612	0.9352	0.966358	no
YLL015W	BPT1	XII:116431-121111	EV.YAR	OE.YAR	OK	16.7385	12.9716	-0.367809	-0.983759	0.1317	0.284046	no
YDL074C	BRE1	IV:324046-326149	EV.YAR	OE.YAR	OK	33.9508	30.0729	-0.174981	-0.504787	0.4703	0.659841	no
YLR015W	BRE2	XII:175226-176744	EV.YAR	OE.YAR	OK	7.41073	7.83478	0.0802766	0.265868	0.72385	0.850756	no
YDL231C	BRE4	IV:38866-42244	EV.YAR	OE.YAR	OK	23.8928	18.897	-0.338414	-1.15164	0.16995	0.337601	no
YNR051C	BRE5	XIV:716779-718327	EV.YAR	OE.YAR	OK	36.891	26.1912	-0.494184	-1.59727	0.04165	0.131392	no
YGR246C	BRF1	VII:982481-984272	EV.YAR	OE.YAR	OK	5.41591	5.64301	0.0592613	0.234246	0.7848	0.890888	no
YHR036W	BRL1	VIII:180344-181760	EV.YAR	OE.YAR	OK	8.0494	7.09883	-0.181298	-0.667665	0.4135	0.603485	no
YBL097W	BRN1	II:40830-43095	EV.YAR	OE.YAR	OK	3.42463	2.61366	-0.389878	-1.23587	0.10325	0.243202	no
YPL084W	BRO1	XVI:394037-396572	EV.YAR	OE.YAR	OK	9.72649	7.75051	-0.327627	-1.43764	0.13865	0.295104	no
YGL007W	BRP1	VII:483259-483637	EV.YAR	OE.YAR	OK	10.8232	8.65809	-0.322002	-1.33371	0.2724	0.459702	no
YER172C	BRR2	V:529529-536021	EV.YAR	OE.YAR	OK	14.9871	13.4267	-0.158609	-0.44719	0.5197	0.698724	no
YGL247W	BRR6	VII:36932-37526	EV.YAR	OE.YAR	OK	15.6228	10.9878	-0.507742	-1.54258	0.03815	0.123294	no
YOL077C	BRX1	XV:185847-186723	EV.YAR	OE.YAR	OK	100.906	88.9406	-0.182104	-0.578588	0.45665	0.646435	no
YDL037C	BSC1	IV:384600-385587	EV.YAR	OE.YAR	OK	186.269	226.182	0.280097	0.766436	0.2981	0.489425	no
YLR465C	BSC3	XII:1065955-1071235	EV.YAR	OE.YAR	NOTEST	0	0	0	0	1	1	no
YNL269W	BSC4	XIV:137698-138094	EV.YAR	OE.YAR	OK	3.81104	3.9813	0.0630569	0.170139	0.8803	0.942699	no
YNR069C	BSC5	XIV:761122-762592	EV.YAR	OE.YAR	OK	2.515	2.26409	-0.151625	-0.536983	0.54515	0.72127	no
YOL137W	BSC6	XV:65620-67114	EV.YAR	OE.YAR	OK	11.8233	14.9004	0.333716	0.970416	0.1312	0.283354	no
YBR290W	BSD2	II:782590-783556	EV.YAR	OE.YAR	OK	7.23047	8.30346	0.199622	0.651815	0.3822	0.575624	no
YPR171W	BSP1	XVI:883827-885558	EV.YAR	OE.YAR	OK	7.75029	5.88775	-0.396534	-1.59396	0.07205	0.191953	no
YFL025C	BST1	VI:84144-87234	EV.YAR	OE.YAR	OK	20.2532	15.9154	-0.347729	-0.927525	0.153	0.314006	no
YGR142W	BTN2	VII:772453-773686	EV.YAR	OE.YAR	OK	4.37917	6.44467	0.557448	1.54161	0.0335	0.113311	no
YPL069C	BTS1	XVI:422884-423892	EV.YAR	OE.YAR	OK	7.61559	6.35681	-0.260653	-0.840172	0.25985	0.445548	no
YDR252W	BTT1	IV:963411-963861	EV.YAR	OE.YAR	OK	4.20117	4.25698	0.0190388	0.0395817	0.96855	0.983185	no
YGR188C	BUB1	VII:872043-875109	EV.YAR	OE.YAR	OK	3.05578	2.81675	-0.117507	-0.370478	0.61125	0.774176	no
YGL174W	BUD13	VII:174544-175345	EV.YAR	OE.YAR	OK	4.99189	6.38863	0.35592	0.918318	0.17995	0.350931	no
YAR014C	BUD14	I:166741-168871	EV.YAR	OE.YAR	OK	13.9844	12.5084	-0.160925	-0.554074	0.49655	0.682385	no
YEL029C	BUD16	V:96857-97796	EV.YAR	OE.YAR	OK	21.2399	15.2443	-0.478514	-1.4524	0.02985	0.104203	no
YNR027W	BUD17	XIV:674922-675876	EV.YAR	OE.YAR	OK	11.6934	12.9664	0.149085	0.573459	0.5075	0.690423	no
YJL188C	BUD19	X:75932-76510	EV.YAR	OE.YAR	OK	725.156	631.965	-0.198448	-0.472149	0.4272	0.61748	no
YKL092C	BUD2	XI:266144-269459	EV.YAR	OE.YAR	OK	7.9992	6.71947	-0.25151	-0.754852	0.2529	0.436714	no
YLR074C	BUD20	XII:281955-282456	EV.YAR	OE.YAR	OK	59.4068	62.8467	0.0812081	0.270133	0.7272	0.852631	no
YOR078W	BUD21	XV:472724-473369	EV.YAR	OE.YAR	OK	54.6229	46.927	-0.219086	-0.927379	0.33565	0.527534	no
YCR047C	BUD23	III:210717-211545	EV.YAR	OE.YAR	OK	4.99795	4.47145	-0.160594	-0.892069	0.5181	0.697761	no
YER014C-A	BUD25	V:182599-186775	EV.YAR	OE.YAR	OK	3.50963	4.23883	0.272346	0.794072	0.71805	0.847092	no
YDR241W	BUD26	IV:943673-945438	EV.YAR	OE.YAR	OK	2.39832	0.664598	-1.85147	-0.629119	0.5685	0.740593	no
YFL023W	BUD27	VI:90985-93376	EV.YAR	OE.YAR	OK	5.70715	7.03085	0.300928	1.03087	0.198	0.374026	no
YLR062C	BUD28	XII:263193-263954	EV.YAR	OE.YAR	OK	591.435	480.422	-0.299919	-0.722971	0.22615	0.407109	no
YCL014W	BUD3	III:96280-101191	EV.YAR	OE.YAR	OK	9.345	7.00373	-0.416071	-1.27516	0.08415	0.212308	no
YDL151C	BUD30	IV:183317-184611	EV.YAR	OE.YAR	NOTEST	0.0550473	0.1914	1.79785	0	1	1	no
YCR063W	BUD31	III:228094-228791	EV.YAR	OE.YAR	OK	14.739	16.0813	0.125748	0.428445	0.6461	0.796743	no
YCR038C	BUD5	III:197620-200178	EV.YAR	OE.YAR	OK	1.82904	2.1937	0.262283	1.18668	0.2854	0.474998	no
YLR319C	BUD6	XII:769317-771684	EV.YAR	OE.YAR	OK	5.62223	4.66636	-0.268846	-0.970346	0.2271	0.407889	no
YDL099W	BUG1	IV:283418-284444	EV.YAR	OE.YAR	OK	10.6199	9.43294	-0.170994	-0.468927	0.47675	0.665482	no
YMR275C	BUL1	XIII:815650-818581	EV.YAR	OE.YAR	OK	8.78164	7.27965	-0.270621	-1.03726	0.2393	0.420473	no
YML111W	BUL2	XIII:46941-49704	EV.YAR	OE.YAR	OK	10.5944	10.9596	0.0488938	0.149789	0.8291	0.915399	no
YLR226W	BUR2	XII:589353-590541	EV.YAR	OE.YAR	OK	23.5547	28.5829	0.27914	0.812491	0.2126	0.391126	no
YER159C	BUR6	V:491486-491958	EV.YAR	OE.YAR	OK	20.3026	24.1373	0.249605	0.842194	0.3208	0.512226	no
YNL305C	BXI1	XIV:58897-59791	EV.YAR	OE.YAR	OK	12.5062	11.2435	-0.15355	-0.523698	0.5277	0.705723	no
YKL005C	BYE1	XI:433092-434877	EV.YAR	OE.YAR	OK	8.38383	8.61723	0.0396144	0.132603	0.8526	0.927631	no
YHR114W	BZZ1	VIII:338082-339984	EV.YAR	OE.YAR	OK	6.65966	6.82535	0.0354546	0.123347	0.8734	0.939132	no
YIL083C	CAB2	IX:203555-204653	EV.YAR	OE.YAR	OK	23.7244	17.7926	-0.415093	-1.24802	0.06045	0.171646	no
YKL088W	CAB3	XI:275282-276998	EV.YAR	OE.YAR	OK	3.72301	3.4442	-0.1123	-0.391139	0.6234	0.782503	no
YGR277C	CAB4	VII:1045643-1046561	EV.YAR	OE.YAR	OK	11.8731	12.0233	0.0181355	0.0536415	0.93255	0.96526	no
YDR196C	CAB5	IV:850273-850999	EV.YAR	OE.YAR	OK	12.5618	8.31241	-0.595705	-1.57006	0.0218	0.0838921	no
YML102W	CAC2	XIII:68293-69726	EV.YAR	OE.YAR	OK	3.49855	2.63404	-0.409478	-1.43562	0.11455	0.259836	no
YDR423C	CAD1	IV:1318045-1319275	EV.YAR	OE.YAR	NOTEST	4.74912	3.82332	-0.312834	0	1	1	no
YGR134W	CAF130	VII:757769-761138	EV.YAR	OE.YAR	OK	8.85581	6.81351	-0.378226	-1.22262	0.08965	0.220803	no
YOR276W	CAF20	XV:841332-841823	EV.YAR	OE.YAR	OK	56.0233	46.6794	-0.26324	-0.368678	0.59355	0.761534	no
YKR036C	CAF4	XI:508701-510633	EV.YAR	OE.YAR	OK	9.73136	8.20463	-0.246204	-0.795885	0.2738	0.460711	no
YER048C	CAJ1	V:246981-248157	EV.YAR	OE.YAR	OK	17.3064	14.3793	-0.267316	-0.941053	0.2224	0.402654	no
YFL029C	CAK1	VI:78054-79161	EV.YAR	OE.YAR	OK	3.03217	2.8442	-0.0923254	-0.453152	0.71435	0.844779	no
YEL063C	CAN1	V:31693-33466	EV.YAR	OE.YAR	OK	114.833	131.513	0.195679	0.608008	0.4244	0.614699	no
YPL111W	CAR1	XVI:339943-340945	EV.YAR	OE.YAR	OK	18.6953	15.4794	-0.272329	-1.16518	0.24565	0.428886	no
YML042W	CAT2	XIII:192787-194800	EV.YAR	OE.YAR	OK	3.17428	4.59869	0.534795	1.66098	0.023	0.086869	no
YMR280C	CAT8	XIII:827027-831329	EV.YAR	OE.YAR	OK	7.65712	5.3572	-0.515324	-1.76502	0.02325	0.0872912	no
YGR036C	CAX4	VII:558148-558868	EV.YAR	OE.YAR	OK	24.1328	25.6967	0.0905889	0.498406	0.6887	0.827305	no
YPL178W	CBC2	XVI:212157-212784	EV.YAR	OE.YAR	OK	41.8034	33.3217	-0.327158	-1.03893	0.1425	0.301167	no
YJR060W	CBF1	X:548758-549814	EV.YAR	OE.YAR	OK	7.95724	7.54948	-0.075892	-0.3152	0.7358	0.858411	no
YGR140W	CBF2	VII:767428-770299	EV.YAR	OE.YAR	OK	7.27271	6.00968	-0.275206	-0.935283	0.21925	0.398895	no
YLR175W	CBF5	XII:506133-507585	EV.YAR	OE.YAR	OK	231.515	186.727	-0.310177	-1.06444	0.2114	0.389097	no
YNL161W	CBK1	XIV:332596-334867	EV.YAR	OE.YAR	OK	9.21868	8.19203	-0.170339	-0.498805	0.45355	0.643344	no
YJL209W	CBP1	X:38004-39969	EV.YAR	OE.YAR	OK	10.0384	11.1312	0.149069	0.514483	0.50795	0.690423	no
YHL038C	CBP2	VIII:23616-25509	EV.YAR	OE.YAR	OK	4.11811	3.79785	-0.116799	-0.664523	0.6049	0.770616	no
YDL069C	CBS1	IV:333120-333829	EV.YAR	OE.YAR	OK	10.1832	9.34964	-0.123214	-0.335756	0.6302	0.787221	no
YDR197W	CBS2	IV:851227-852397	EV.YAR	OE.YAR	OK	7.58564	5.60845	-0.43567	-1.31315	0.06575	0.180723	no
YKL208W	CBT1	XI:47156-47972	EV.YAR	OE.YAR	OK	2.91275	3.03972	0.0615561	0.317365	0.81455	0.908123	no
YER168C	CCA1	V:521028-522669	EV.YAR	OE.YAR	OK	14.5091	11.3385	-0.355723	-1.30156	0.11	0.253429	no
YLR220W	CCC1	XII:576824-577793	EV.YAR	OE.YAR	OK	54.0296	41.1176	-0.393996	-1.3085	0.10755	0.249882	no
YDR270W	CCC2	IV:1005664-1008766	EV.YAR	OE.YAR	OK	4.2332	2.82253	-0.584756	-1.87118	0.0181	0.0737905	no
YKL011C	CCE1	XI:420154-421216	EV.YAR	OE.YAR	OK	8.36772	6.55632	-0.351947	-1.05923	0.1529	0.314006	no
YGR217W	CCH1	VII:924695-930815	EV.YAR	OE.YAR	OK	14.4029	12.0329	-0.259376	-0.742922	0.3008	0.491802	no
YPR025C	CCL1	XVI:613376-614558	EV.YAR	OE.YAR	OK	8.86827	6.82674	-0.377456	-1.07552	0.1152	0.260375	no
YGR150C	CCM1	VII:790458-793053	EV.YAR	OE.YAR	OK	10.4987	9.45301	-0.151363	-0.464405	0.5088	0.690835	no
YKR066C	CCP1	XI:566112-567198	EV.YAR	OE.YAR	OK	32.996	24.5105	-0.428893	-5.4513	0.083	0.210247	no
YAL021C	CCR4	I:110845-113359	EV.YAR	OE.YAR	OK	9.80265	9.6737	-0.0191031	-0.0867323	0.9383	0.967881	no
YIL142W	CCT2	IX:83207-84885	EV.YAR	OE.YAR	OK	40.0302	31.0641	-0.365839	-1.44431	0.133	0.28597	no
YJL014W	CCT3	X:407557-409162	EV.YAR	OE.YAR	OK	46.7183	40.7746	-0.196318	-0.604701	0.4307	0.620408	no
YDL143W	CCT4	IV:199995-201582	EV.YAR	OE.YAR	OK	53.8149	40.572	-0.407521	-1.4679	0.1008	0.239756	no
YJR064W	CCT5	X:555913-557602	EV.YAR	OE.YAR	OK	45.6245	41.9805	-0.120087	-0.388998	0.63145	0.787753	no
YJL111W	CCT7	X:207876-209529	EV.YAR	OE.YAR	OK	53.4791	42.2182	-0.34111	-1.12216	0.15625	0.318502	no
YJL008C	CCT8	X:419854-421663	EV.YAR	OE.YAR	OK	44.1505	35.1105	-0.330529	-1.02821	0.1848	0.35754	no
YLR390W-A	CCW14	XII:903723-904440	EV.YAR	OE.YAR	OK	359.45	418.535	0.219556	0.81847	0.38595	0.578101	no
YBR131W	CCZ1	II:497162-499277	EV.YAR	OE.YAR	OK	4.46458	4.17307	-0.097415	-0.332939	0.67185	0.815283	no
YLR307W	CDA1	XII:745619-746525	EV.YAR	OE.YAR	NOTEST	0.797455	0.89779	0.170975	0	1	1	no
YLR308W	CDA2	XII:747936-748875	EV.YAR	OE.YAR	NOTEST	0.0975222	0.264786	1.44103	0	1	1	no
YDR182W	CDC1	IV:827581-829057	EV.YAR	OE.YAR	OK	16.5909	12.0388	-0.462703	-1.4577	0.03925	0.125947	no
YCR002C	CDC10	III:117379-118348	EV.YAR	OE.YAR	OK	57.0639	38.9098	-0.552444	-1.75134	0.01615	0.0682189	no
YJR076C	CDC11	X:575353-576601	EV.YAR	OE.YAR	OK	17.5396	13.8157	-0.344307	-1.09565	0.1259	0.276679	no
YHR107C	CDC12	VIII:326812-328036	EV.YAR	OE.YAR	OK	21.0606	15.378	-0.453682	-1.90842	0.0471	0.143828	no
YDL220C	CDC13	IV:62010-65018	EV.YAR	OE.YAR	OK	3.42705	2.87538	-0.253216	-1.40908	0.27205	0.459357	no
YAR019C	CDC15	I:172210-175330	EV.YAR	OE.YAR	OK	6.62295	4.73522	-0.484041	-1.90198	0.02935	0.10297	no
YKL022C	CDC16	XI:394725-397248	EV.YAR	OE.YAR	OK	10.4222	9.19826	-0.18023	-0.556657	0.4136	0.603485	no
YAL038W	CDC19	I:71785-73300	EV.YAR	OE.YAR	OK	604.549	306.298	-0.980924	-2.43764	0.0302	0.104787	no
YOR074C	CDC21	XV:466674-467623	EV.YAR	OE.YAR	OK	9.72977	6.30829	-0.625158	-1.65299	0.01485	0.0644078	no
YHR166C	CDC23	VIII:437169-439050	EV.YAR	OE.YAR	OK	4.10807	3.82419	-0.103308	-0.320495	0.65675	0.805159	no
YAL041W	CDC24	I:62839-65404	EV.YAR	OE.YAR	OK	15.4545	10.5195	-0.554957	-1.74138	0.01465	0.0638033	no
YLR310C	CDC25	XII:752223-756993	EV.YAR	OE.YAR	OK	18.8473	15.8569	-0.249249	-0.838689	0.31475	0.505971	no
YBL084C	CDC27	II:67168-69445	EV.YAR	OE.YAR	OK	7.7902	8.55053	0.134353	0.545158	0.55445	0.728841	no
YBR160W	CDC28	II:560077-560974	EV.YAR	OE.YAR	OK	21.8167	14.861	-0.5539	-1.7792	0.01435	0.0629745	no
YLR314C	CDC3	XII:762574-764137	EV.YAR	OE.YAR	OK	21.5807	17.9546	-0.265389	-1.04087	0.2412	0.422753	no
YOR257W	CDC31	XV:811007-811493	EV.YAR	OE.YAR	OK	9.3001	7.41222	-0.32734	-0.935402	0.2176	0.396693	no
YOL139C	CDC33	XV:60382-61024	EV.YAR	OE.YAR	OK	360.118	237.175	-0.60252	-1.8707	0.0166	0.0696538	no
YDR054C	CDC34	IV:561439-562327	EV.YAR	OE.YAR	OK	27.5587	26.9755	-0.0308577	-0.11164	0.89605	0.948573	no
YDL165W	CDC36	IV:164289-164865	EV.YAR	OE.YAR	OK	17.6267	13.195	-0.417769	-1.26319	0.062	0.174634	no
YDR168W	CDC37	IV:790327-791848	EV.YAR	OE.YAR	OK	20.9318	20.0793	-0.0599911	-0.194278	0.7868	0.892574	no
YCR093W	CDC39	III:280116-286443	EV.YAR	OE.YAR	OK	38.774	32.5605	-0.251967	-0.721465	0.30515	0.496399	no
YFL009W	CDC4	VI:116144-118484	EV.YAR	OE.YAR	OK	13.2924	10.8104	-0.298176	-1.09986	0.19545	0.370935	no
YDR364C	CDC40	IV:1202842-1204210	EV.YAR	OE.YAR	OK	10.9588	10.0552	-0.124147	-0.430754	0.5799	0.749042	no
YLR229C	CDC42	XII:604211-604879	EV.YAR	OE.YAR	OK	80.5844	62.4946	-0.366769	-1.29383	0.2546	0.43881	no
YLR103C	CDC45	XII:343988-345941	EV.YAR	OE.YAR	OK	4.3018	3.77683	-0.187764	-0.579381	0.408	0.598495	no
YDL126C	CDC48	IV:236156-238664	EV.YAR	OE.YAR	OK	61.5622	49.7727	-0.30669	-1.04678	0.2142	0.39299	no
YCR094W	CDC50	III:286761-287937	EV.YAR	OE.YAR	OK	14.499	10.1046	-0.52095	-1.83635	0.0199	0.0785919	no
YDL132W	CDC53	IV:224303-226751	EV.YAR	OE.YAR	OK	10.9394	7.97484	-0.456013	-1.39856	0.04065	0.129062	no
YGL190C	CDC55	VII:145808-147389	EV.YAR	OE.YAR	OK	19.2601	13.2006	-0.545015	-1.54799	0.0155	0.0664511	no
YPL160W	CDC60	XVI:246989-250262	EV.YAR	OE.YAR	OK	128.774	101.137	-0.348522	-1.17035	0.1699	0.337601	no
tQ(CUG)M	CDC65	XIII:808245-808317	EV.YAR	OE.YAR	NOTEST	72.3749	0	#NAME?	0	1	1	no
YDL017W	CDC7	IV:424208-425872	EV.YAR	OE.YAR	OK	3.31308	2.86682	-0.208721	-0.281478	0.65825	0.806216	no
YLR418C	CDC73	XII:956913-958095	EV.YAR	OE.YAR	OK	10.6839	7.75803	-0.461675	-1.73909	0.0409	0.129595	no
YDL164C	CDC9	IV:164986-167258	EV.YAR	OE.YAR	OK	6.47386	4.78284	-0.436759	-1.25816	0.08135	0.207482	no
YLR245C	CDD1	XII:626501-626930	EV.YAR	OE.YAR	OK	16.2084	17.7147	0.128206	0.385946	0.59315	0.761175	no
YGL003C	CDH1	VII:492473-494174	EV.YAR	OE.YAR	OK	9.02257	7.06837	-0.352161	-2.51332	0.11525	0.260395	no
YMR213W	CEF1	XIII:693380-695153	EV.YAR	OE.YAR	OK	3.41413	4.33272	0.343754	1.34613	0.1378	0.29389	no
YGL130W	CEG1	VII:266144-267524	EV.YAR	OE.YAR	OK	11.3647	8.55578	-0.409587	-1.22781	0.06435	0.178624	no
YER061C	CEM1	V:278297-279626	EV.YAR	OE.YAR	OK	19.5952	14.5836	-0.426156	-1.66441	0.06185	0.174289	no
YPL228W	CET1	XVI:118381-120031	EV.YAR	OE.YAR	OK	11.277	7.91327	-0.51104	-1.73951	0.0264	0.0954845	no
YOR112W	CEX1	XV:531507-533793	EV.YAR	OE.YAR	OK	10.0631	7.10504	-0.50216	-1.49221	0.0251	0.0923698	no
YIL003W	CFD1	IX:349121-350003	EV.YAR	OE.YAR	OK	8.16156	6.13285	-0.412287	-1.3298	0.07495	0.196639	no
YDR301W	CFT1	IV:1063351-1067425	EV.YAR	OE.YAR	OK	9.95031	7.84236	-0.343455	-1.08659	0.13505	0.289295	no
YGL029W	CGR1	VII:440062-440425	EV.YAR	OE.YAR	OK	30.6663	42.7988	0.480917	1.47696	0.05565	0.161875	no
YCL064C	CHA1	III:15797-16880	EV.YAR	OE.YAR	OK	1.65398	2.08985	0.337456	0.824935	0.23535	0.416051	no
YLR098C	CHA4	XII:337526-339473	EV.YAR	OE.YAR	OK	5.74841	5.10634	-0.170875	-0.601655	0.43465	0.624673	no
YGL206C	CHC1	VII:102542-107504	EV.YAR	OE.YAR	OK	64.7471	44.8018	-0.531258	-1.54498	0.0355	0.11725	no
YER164W	CHD1	V:505391-509798	EV.YAR	OE.YAR	OK	11.7539	10.1238	-0.215388	-0.715709	0.37535	0.568972	no
YPL008W	CHL1	XVI:539384-541970	EV.YAR	OE.YAR	OK	5.87549	5.05423	-0.217217	-0.767211	0.32565	0.516913	no
YDR254W	CHL4	IV:965112-966489	EV.YAR	OE.YAR	OK	12.0881	9.27568	-0.382064	-1.06358	0.0931	0.22735	no
YNL192W	CHS1	XIV:276501-279897	EV.YAR	OE.YAR	OK	37.0948	26.9581	-0.460495	-1.35939	0.06005	0.170895	no
YBR023C	CHS3	II:284427-287925	EV.YAR	OE.YAR	OK	52.6366	42.0703	-0.323263	-1.04094	0.1841	0.35672	no
YLR330W	CHS5	XII:787663-789679	EV.YAR	OE.YAR	OK	21.8859	17.1757	-0.349626	-1.2561	0.13925	0.296082	no
YJL099W	CHS6	X:239413-241654	EV.YAR	OE.YAR	OK	4.94599	3.51621	-0.492239	-1.63627	0.02875	0.101712	no
YHR142W	CHS7	VIII:383537-384488	EV.YAR	OE.YAR	OK	66.4699	50.6336	-0.392605	-1.69217	0.1071	0.249319	no
YER030W	CHZ1	V:213436-213898	EV.YAR	OE.YAR	OK	59.0711	42.2776	-0.482558	-1.52401	0.03465	0.116197	no
YDR267C	CIA1	IV:1002509-1003502	EV.YAR	OE.YAR	OK	11.7779	8.33105	-0.499514	-1.87943	0.02635	0.095413	no
YHR052W	CIC1	VIII:210847-211978	EV.YAR	OE.YAR	OK	108.168	107.719	-0.00600099	-0.0161277	0.97985	0.989091	no
YMR198W	CIK1	XIII:659744-661529	EV.YAR	OE.YAR	OK	7.92035	5.36889	-0.56094	-1.77681	0.01315	0.0595712	no
YOR349W	CIN1	XV:989788-992833	EV.YAR	OE.YAR	OK	8.00037	6.98426	-0.195958	-0.717536	0.3848	0.5775	no
YPL241C	CIN2	XVI:95371-96258	EV.YAR	OE.YAR	OK	14.8348	10.5783	-0.487882	-1.46891	0.04115	0.130126	no
YMR138W	CIN4	XIII:545154-545730	EV.YAR	OE.YAR	OK	10.5532	8.58937	-0.297062	-0.809449	0.2551	0.439072	no
YOR028C	CIN5	XV:383532-384420	EV.YAR	OE.YAR	OK	1.31384	1.64578	0.32498	0.728248	0.3085	0.500127	no
YEL061C	CIN8	V:36534-39537	EV.YAR	OE.YAR	OK	7.52346	5.09706	-0.561731	-1.69563	0.0126	0.0579105	no
YGR207C	CIR1	VII:910842-911628	EV.YAR	OE.YAR	OK	43.4961	32.6837	-0.412314	-1.24402	0.06585	0.180723	no
YOR356W	CIR2	XV:1007220-1009116	EV.YAR	OE.YAR	OK	23.384	15.8361	-0.562307	-2.06487	0.0158	0.0672352	no
YDR022C	CIS1	IV:488071-488662	EV.YAR	OE.YAR	OK	6.1836	8.83018	0.513996	1.12333	0.06135	0.173267	no
YCR005C	CIT2	III:120945-122328	EV.YAR	OE.YAR	OK	33.0556	25.943	-0.349548	-1.19902	0.15295	0.314006	no
YIL035C	CKA1	IX:287789-288908	EV.YAR	OE.YAR	OK	28.3993	21.9671	-0.370511	-1.13607	0.09355	0.227744	no
YOR061W	CKA2	XV:441533-442553	EV.YAR	OE.YAR	OK	31.3758	24.4273	-0.361154	-1.469	0.11425	0.259622	no
YGL019W	CKB1	VII:458155-458992	EV.YAR	OE.YAR	OK	31.2899	20.9755	-0.576996	-2.15028	0.0102	0.050049	no
YOR039W	CKB2	XV:405767-406544	EV.YAR	OE.YAR	OK	45.0084	36.206	-0.313964	-0.985548	0.15715	0.319614	no
YBR135W	CKS1	II:504853-505306	EV.YAR	OE.YAR	OK	35.0015	28.9404	-0.274331	-1.03853	0.21545	0.394825	no
YNL298W	CLA4	XIV:68914-71443	EV.YAR	OE.YAR	OK	8.26637	7.14114	-0.211099	-0.712904	0.35335	0.546779	no
YDL155W	CLB3	IV:176772-178056	EV.YAR	OE.YAR	OK	9.2889	8.04707	-0.207044	-0.835345	0.3437	0.53626	no
YLR210W	CLB4	XII:562007-563390	EV.YAR	OE.YAR	OK	6.22716	5.15396	-0.272895	-0.776493	0.261	0.447034	no
YPR120C	CLB5	XVI:773874-775182	EV.YAR	OE.YAR	OK	5.02212	4.33709	-0.211569	-0.584941	0.37935	0.572891	no
YGR109C	CLB6	VII:705358-706501	EV.YAR	OE.YAR	OK	5.0114	5.38375	0.103397	0.258808	0.6829	0.824318	no
YGR110W	CLD1	VII:713708-715046	EV.YAR	OE.YAR	OK	7.66135	5.79942	-0.40169	-1.61316	0.0769	0.200222	no
YLR117C	CLF1	XII:382470-384534	EV.YAR	OE.YAR	OK	7.25101	7.59442	0.0667575	0.254827	0.76315	0.876777	no
YGL215W	CLG1	VII:87980-89339	EV.YAR	OE.YAR	OK	150.368	157.307	0.0650912	0.178487	0.79795	0.898868	no
YAL040C	CLN3	I:65777-67520	EV.YAR	OE.YAR	OK	50.7837	61.7579	0.282258	1.37407	0.25555	0.439607	no
YMR194C-B	CMC4	XIII:652593-652887	EV.YAR	OE.YAR	OK	177.908	130.362	-0.448607	-1.98302	0.0578	0.166594	no
YBR109C	CMD1	II:457918-458362	EV.YAR	OE.YAR	OK	130.777	127.871	-0.032415	-0.113391	0.88975	0.945921	no
YFR014C	CMK1	VI:172536-173877	EV.YAR	OE.YAR	OK	8.90392	9.80357	0.138867	0.503823	0.54935	0.724399	no
YOL016C	CMK2	XV:294776-296120	EV.YAR	OE.YAR	OK	15.4992	10.6849	-0.536611	-1.62877	0.02255	0.0857334	no
YLR003C	CMS1	XII:156854-157730	EV.YAR	OE.YAR	OK	33.1227	41.5459	0.326886	1.0517	0.15035	0.310586	no
YLR433C	CNA1	XII:1004346-1006008	EV.YAR	OE.YAR	OK	11.5433	9.362	-0.302173	-1.03015	0.17435	0.344176	no
YKL190W	CNB1	XI:82946-83550	EV.YAR	OE.YAR	OK	23.0833	22.7186	-0.0229809	-0.0707023	0.9184	0.959049	no
YAL058W	CNE1	I:37463-39046	EV.YAR	OE.YAR	OK	5.08818	4.55788	-0.158787	-0.511641	0.51435	0.69515	no
YDR357C	CNL1	IV:1189198-1189567	EV.YAR	OE.YAR	OK	59.7492	66.149	0.1468	0.584115	0.5234	0.701823	no
YNL225C	CNM67	XIV:222723-224469	EV.YAR	OE.YAR	OK	7.08698	6.48434	-0.12821	-0.411082	0.571	0.742383	no
YFR046C	CNN1	VI:243073-244159	EV.YAR	OE.YAR	OK	4.4966	4.13489	-0.120984	-0.398368	0.6351	0.789966	no
YBR155W	CNS1	II:549770-550928	EV.YAR	OE.YAR	OK	19.5809	24.0425	0.296133	1.12383	0.20835	0.386411	no
YIL157C	COA1	IX:46948-47973	EV.YAR	OE.YAR	OK	25.2596	14.319	-0.818902	-2.72887	0.01305	0.0594165	no
YPL189C-A	COA2	XVI:188306-188513	EV.YAR	OE.YAR	OK	263.689	218.632	-0.27033	-0.937769	0.23415	0.414743	no
YLR218C	COA4	XII:573465-573918	EV.YAR	OE.YAR	OK	2.35784	2.27019	-0.0546502	-0.103774	0.89295	0.947091	no
Q0105	COB	MT:36539-43647	EV.YAR	OE.YAR	OK	1776.36	2275.57	0.357304	0.700175	0.2272	0.407952	no
YGL223C	COG1	VII:79111-80365	EV.YAR	OE.YAR	OK	14.2004	9.7218	-0.546637	-2.18889	0.0136	0.0609972	no
YGR120C	COG2	VII:730032-730821	EV.YAR	OE.YAR	OK	14.205	13.6337	-0.0592199	-0.311993	0.8025	0.901581	no
YER157W	COG3	V:484787-487193	EV.YAR	OE.YAR	OK	12.1484	8.75172	-0.473132	-1.44695	0.0354	0.116981	no
YPR105C	COG4	XVI:736983-739569	EV.YAR	OE.YAR	OK	14.1543	10.4137	-0.442755	-1.27406	0.0513	0.15339	no
YNL051W	COG5	XIV:532658-533870	EV.YAR	OE.YAR	OK	10.8919	8.45204	-0.365881	-0.992423	0.12165	0.270214	no
YNL041C	COG6	XIV:549467-551987	EV.YAR	OE.YAR	OK	10.0044	7.08931	-0.496923	-1.71225	0.02535	0.0927493	no
YGL005C	COG7	VII:489707-490547	EV.YAR	OE.YAR	OK	20.3713	15.276	-0.415265	-1.16536	0.0741	0.194894	no
YML071C	COG8	XIII:129748-131572	EV.YAR	OE.YAR	OK	6.05884	6.54455	0.111251	0.331395	0.6238	0.782538	no
YDL145C	COP1	IV:194570-198176	EV.YAR	OE.YAR	OK	73.5695	50.206	-0.55125	-1.98586	0.0261	0.0947795	no
YOL008W	COQ10	XV:310311-310935	EV.YAR	OE.YAR	OK	7.84255	7.2268	-0.117966	-0.363878	0.6457	0.796405	no
YNR041C	COQ2	XIV:700540-701666	EV.YAR	OE.YAR	OK	7.27301	4.31514	-0.753145	-2.49164	0.0115	0.0542769	no
YOL096C	COQ3	XV:138106-139045	EV.YAR	OE.YAR	OK	2.78949	2.28034	-0.290752	-0.662718	0.3042	0.495574	no
YDR204W	COQ4	IV:858136-859144	EV.YAR	OE.YAR	OK	6.42392	5.35474	-0.262639	-1.1526	0.26275	0.44845	no
YGL119W	COQ8	VII:284441-285947	EV.YAR	OE.YAR	OK	7.53015	8.02861	0.0924721	0.336768	0.6762	0.818517	no
YBR203W	COS111	II:629167-631942	EV.YAR	OE.YAR	OK	15.8138	13.8212	-0.194306	-0.688047	0.4145	0.604519	no
YGL263W	COS12	VII:2789-3932	EV.YAR	OE.YAR	NOTEST	0.560607	0.642708	0.197174	0	1	1	no
YBR302C	COS2	II:810339-811479	EV.YAR	OE.YAR	NOTEST	0	0	0	0	1	1	no
YML132W	COS3	XIII:7243-8383	EV.YAR	OE.YAR	NOTEST	0	0	0	0	1	1	no
YFL062W	COS4	VI:6425-7565	EV.YAR	OE.YAR	NOTEST	0.259626	0.177255	-0.550605	0	1	1	no
YKL219W	COS9	XI:14484-15708	EV.YAR	OE.YAR	OK	14.5324	11.3853	-0.352101	-1.17414	0.11705	0.262863	no
Q0045	COX1	MT:13817-26701	EV.YAR	OE.YAR	OK	1195.79	1062.84	-0.170037	-2.64629	0.6998	0.835395	no
YML129C	COX14	XIII:14540-14753	EV.YAR	OE.YAR	OK	71.1353	52.042	-0.450889	-0.939159	0.1463	0.305618	no
YJL003W	COX16	X:432643-433000	EV.YAR	OE.YAR	OK	14.1824	9.75323	-0.540146	-1.07342	0.0647	0.178966	no
YGR062C	COX18	VII:616327-617278	EV.YAR	OE.YAR	OK	13.9611	11.0917	-0.331936	-1.04238	0.1355	0.289964	no
YLL018C-A	COX19	XII:108675-108972	EV.YAR	OE.YAR	OK	42.9591	39.2228	-0.131269	-0.800006	0.58975	0.757312	no
Q0250	COX2	MT:73757-75984	EV.YAR	OE.YAR	OK	3942.52	4694.09	0.251729	0.54047	0.3391	0.531237	no
YDR231C	COX20	IV:926222-926910	EV.YAR	OE.YAR	OK	8.41604	8.29982	-0.0200611	-0.069573	0.9379	0.967784	no
YHR116W	COX23	VIII:341664-342120	EV.YAR	OE.YAR	OK	5.50098	3.76599	-0.546657	-2.05335	0.0739	0.194612	no
Q0275	COX3	MT:79212-80022	EV.YAR	OE.YAR	OK	1873.73	2104.26	0.167397	0.374634	0.5217	0.700518	no
YIL111W	COX5B	IX:155221-155765	EV.YAR	OE.YAR	OK	20.5824	17.3652	-0.245209	-0.679933	0.32075	0.512226	no
YKL179C	COY1	XI:110463-112503	EV.YAR	OE.YAR	OK	12.0448	8.10596	-0.571359	-1.771	0.0107	0.0516199	no
YOR303W	CPA1	XV:882898-884134	EV.YAR	OE.YAR	OK	215.962	257.386	0.253155	0.886375	0.3186	0.510261	no
YJR109C	CPA2	X:629584-632941	EV.YAR	OE.YAR	OK	181.452	125.012	-0.537525	-1.46523	0.0381	0.123196	no
YDR155C	CPR1	IV:768402-769000	EV.YAR	OE.YAR	OK	912.581	1231.42	0.432304	1.39154	0.17035	0.337971	no
YCR069W	CPR4	III:239054-240011	EV.YAR	OE.YAR	OK	26.1142	21.3498	-0.290614	-1.6362	0.20905	0.387461	no
YLR216C	CPR6	XII:572095-573232	EV.YAR	OE.YAR	OK	22.0693	22.1667	0.00635222	0.018147	0.98085	0.989676	no
YJR032W	CPR7	X:491080-492262	EV.YAR	OE.YAR	OK	15.5801	13.8421	-0.170648	-0.532628	0.43775	0.627273	no
YNR028W	CPR8	XIV:676176-677103	EV.YAR	OE.YAR	OK	15.6006	11.9937	-0.379323	-1.44735	0.08995	0.22137	no
YJL172W	CPS1	X:97736-99467	EV.YAR	OE.YAR	OK	121.331	91.7184	-0.403661	-1.50444	0.10305	0.242912	no
YOR100C	CRC1	XV:513294-514278	EV.YAR	OE.YAR	OK	2.94509	3.5807	0.281928	0.850089	0.25175	0.435801	no
YDR223W	CRF1	IV:912098-913502	EV.YAR	OE.YAR	OK	4.30662	4.36271	0.01867	0.0654771	0.9325	0.96526	no
YHR209W	CRG1	VIII:519436-520312	EV.YAR	OE.YAR	OK	10.5962	13.9689	0.398671	1.07688	0.08065	0.206531	no
YGR189C	CRH1	VII:876668-878192	EV.YAR	OE.YAR	OK	153.798	118.998	-0.370092	-1.37001	0.1441	0.302826	no
YGR218W	CRM1	VII:932540-935795	EV.YAR	OE.YAR	OK	44.7609	39.6234	-0.175887	-0.476868	0.47755	0.665724	no
YLR429W	CRN1	XII:990616-992732	EV.YAR	OE.YAR	OK	18.7164	12.7156	-0.557701	-2.16237	0.0186	0.0750057	no
YHR146W	CRP1	VIII:390299-391697	EV.YAR	OE.YAR	OK	12.1686	9.791	-0.313637	-1.40772	0.16095	0.325135	no
YOR031W	CRS5	XV:389212-389422	EV.YAR	OE.YAR	OK	30.9462	34.3111	0.148915	0.315905	0.6386	0.792165	no
YOL063C	CRT10	XV:207391-210265	EV.YAR	OE.YAR	OK	8.13249	6.67099	-0.285796	-0.926382	0.1965	0.372418	no
YNL027W	CRZ1	XIV:579579-581616	EV.YAR	OE.YAR	OK	10.7284	8.57934	-0.322491	-0.965093	0.1414	0.299544	no
YGL238W	CSE1	VII:49430-52434	EV.YAR	OE.YAR	OK	51.1099	45.8787	-0.155779	-0.409657	0.53655	0.714382	no
YNR010W	CSE2	XIV:643743-644193	EV.YAR	OE.YAR	OK	8.4062	7.64759	-0.136448	-0.360384	0.637	0.791145	no
YKL049C	CSE4	XI:346074-346764	EV.YAR	OE.YAR	OK	11.36	12.9343	0.187235	0.522111	0.43695	0.626838	no
YLR087C	CSF1	XII:306854-315731	EV.YAR	OE.YAR	OK	9.40475	8.16253	-0.204374	-0.559684	0.4135	0.603485	no
YBR036C	CSG2	II:309080-310313	EV.YAR	OE.YAR	OK	127.173	97.7779	-0.379212	-1.43163	0.1167	0.262637	no
YMR025W	CSI1	XIII:323299-324187	EV.YAR	OE.YAR	OK	3.29763	3.01194	-0.130737	-0.275981	0.67115	0.815278	no
YOL007C	CSI2	XV:311341-312367	EV.YAR	OE.YAR	OK	20.7467	15.6284	-0.408711	-1.37247	0.0676	0.184063	no
YNL232W	CSL4	XIV:214922-215801	EV.YAR	OE.YAR	OK	28.0937	24.6863	-0.186539	-0.672763	0.40325	0.594704	no
YCR086W	CSM1	III:263391-263964	EV.YAR	OE.YAR	OK	4.34495	5.59353	0.364421	1.1204	0.1745	0.344257	no
YIL132C	CSM2	IX:99859-100501	EV.YAR	OE.YAR	OK	2.96919	3.75771	0.339785	1.84202	0.28545	0.474998	no
YMR048W	CSM3	XIII:366980-367934	EV.YAR	OE.YAR	OK	3.61742	2.53742	-0.5116	-1.47119	0.0545	0.159337	no
YPL200W	CSM4	XVI:171483-171954	EV.YAR	OE.YAR	OK	2.95735	3.12365	0.078924	0.138521	0.8286	0.915333	no
YDR179C	CSN9	IV:818707-819196	EV.YAR	OE.YAR	OK	15.8925	20.1372	0.341523	0.67237	0.24315	0.425344	no
YLR380W	CSR1	XII:878281-879508	EV.YAR	OE.YAR	OK	19.9516	16.8017	-0.2479	-1.02631	0.2923	0.483208	no
YBR042C	CST26	II:320415-321609	EV.YAR	OE.YAR	OK	14.0935	11.8782	-0.246706	-0.826554	0.2595	0.445069	no
YLR394W	CST9	XII:907949-909398	EV.YAR	OE.YAR	OK	6.47269	6.88281	0.088634	0.490458	0.69025	0.828221	no
YDR256C	CTA1	IV:968132-969680	EV.YAR	OE.YAR	OK	10.3117	7.67225	-0.426555	-1.78145	0.0544	0.159337	no
YMR094W	CTF13	XIII:455824-457261	EV.YAR	OE.YAR	OK	10.7379	11.226	0.0641259	0.184887	0.7773	0.885399	no
YMR078C	CTF18	XIII:422502-424728	EV.YAR	OE.YAR	OK	7.73095	5.66647	-0.448197	-1.42442	0.04195	0.131798	no
YPL018W	CTF19	XVI:517650-520233	EV.YAR	OE.YAR	OK	9.96131	11.863	0.25206	0.54444	0.4872	0.673526	no
YPR135W	CTF4	XVI:799233-802017	EV.YAR	OE.YAR	OK	7.95823	5.8869	-0.434939	-1.434	0.0516	0.154068	no
YHR191C	CTF8	VIII:486229-486631	EV.YAR	OE.YAR	OK	10.2823	8.72793	-0.236457	-0.744699	0.3957	0.586721	no
YDR151C	CTH1	IV:764177-765155	EV.YAR	OE.YAR	OK	12.9413	15.3732	0.248438	0.769515	0.2658	0.451703	no
YPL181W	CTI6	XVI:203305-204941	EV.YAR	OE.YAR	OK	8.42889	8.16803	-0.0453545	-0.146271	0.84005	0.919311	no
YKL139W	CTK1	XI:182957-184544	EV.YAR	OE.YAR	OK	8.86766	7.81396	-0.182499	-0.598211	0.4148	0.604817	no
YJL006C	CTK2	X:423137-424109	EV.YAR	OE.YAR	OK	11.9596	9.27801	-0.366279	-1.03747	0.124	0.273989	no
YML112W	CTK3	XIII:45062-45953	EV.YAR	OE.YAR	OK	4.95436	4.45698	-0.152631	-0.849709	0.5425	0.718667	no
YMR180C	CTL1	XIII:622250-623213	EV.YAR	OE.YAR	OK	5.43493	5.97181	0.135908	0.477895	0.5773	0.747212	no
YHR109W	CTM1	VIII:330309-332067	EV.YAR	OE.YAR	OK	3.98965	3.58073	-0.156008	-1.08852	0.5177	0.69752	no
YBR291C	CTP1	II:783672-784572	EV.YAR	OE.YAR	OK	177.186	141.884	-0.320552	-0.960097	0.19325	0.368359	no
YPR124W	CTR1	XVI:786140-787428	EV.YAR	OE.YAR	OK	21.6791	14.4319	-0.587041	-1.95304	0.01025	0.0502163	no
YHR175W	CTR2	VIII:452871-453441	EV.YAR	OE.YAR	OK	95.348	64.5072	-0.563741	-1.32745	0.0216	0.0833256	no
YLR411W	CTR3	XII:947252-947978	EV.YAR	OE.YAR	OK	5.91572	5.38539	-0.135501	-0.529344	0.60575	0.771204	no
YCR054C	CTR86	III:218375-220067	EV.YAR	OE.YAR	OK	8.79843	7.88845	-0.157503	-0.509878	0.486	0.672673	no
YOL145C	CTR9	XV:49554-52788	EV.YAR	OE.YAR	OK	20.0982	18.9844	-0.0822489	-0.235009	0.7372	0.859568	no
YDR371W	CTS2	IV:1219412-1220948	EV.YAR	OE.YAR	OK	4.0415	3.79511	-0.0907488	-0.224824	0.71425	0.844779	no
YMR264W	CUE1	XIII:795804-796416	EV.YAR	OE.YAR	OK	24.6321	16.9248	-0.5414	-2.07815	0.0142	0.0626208	no
YKL090W	CUE2	XI:271877-273209	EV.YAR	OE.YAR	OK	6.71985	6.13477	-0.131418	-0.426238	0.56605	0.73825	no
YGL110C	CUE3	VII:301536-303411	EV.YAR	OE.YAR	OK	6.98859	6.72448	-0.0555781	-0.181734	0.79825	0.899046	no
YOR042W	CUE5	XV:408357-409660	EV.YAR	OE.YAR	OK	13.0674	11.0819	-0.237768	-1.00928	0.29935	0.490711	no
YGR003W	CUL3	VII:500131-502366	EV.YAR	OE.YAR	OK	8.4981	8.80129	0.0505748	0.150269	0.8193	0.910894	no
YHR053C	CUP1-1	VIII:212408-213118	EV.YAR	OE.YAR	NOTEST	0	0	0	0	1	1	no
YHR055C	CUP1-2	VIII:214406-215116	EV.YAR	OE.YAR	NOTEST	0	0	0	0	1	1	no
YGL166W	CUP2	VII:191128-191976	EV.YAR	OE.YAR	OK	2.18882	2.00546	-0.126217	-0.324036	0.78185	0.888978	no
YPL177C	CUP9	XVI:213041-213962	EV.YAR	OE.YAR	OK	20.7268	16.8576	-0.298099	-1.03951	0.18985	0.364726	no
YPR158W	CUR1	XVI:843261-844020	EV.YAR	OE.YAR	OK	5.1753	4.43576	-0.222463	-0.693996	0.39615	0.587113	no
YMR240C	CUS1	XIII:749929-751240	EV.YAR	OE.YAR	OK	4.52601	4.76974	0.0756713	0.226408	0.7533	0.870465	no
YNL286W	CUS2	XIV:95222-96080	EV.YAR	OE.YAR	OK	7.81821	6.7444	-0.213148	-0.678072	0.39275	0.583929	no
YDR163W	CWC15	IV:781422-781950	EV.YAR	OE.YAR	OK	5.54315	6.05517	0.12746	0.358678	0.6483	0.798832	no
YDL209C	CWC2	IV:86206-87226	EV.YAR	OE.YAR	OK	4.19288	4.3162	0.0418184	0.114922	0.862	0.932539	no
YDR482C	CWC21	IV:1420430-1420838	EV.YAR	OE.YAR	OK	10.0105	15.6537	0.644992	2.36392	0.01035	0.0503934	no
YGR278W	CWC22	VII:1046730-1048464	EV.YAR	OE.YAR	OK	6.45672	6.12851	-0.075266	-0.23872	0.7425	0.863356	no
YGL128C	CWC23	VII:269292-270144	EV.YAR	OE.YAR	OK	4.1765	4.84128	0.213095	1.58619	0.41605	0.60608	no
YLR323C	CWC24	XII:778172-778952	EV.YAR	OE.YAR	OK	6.64273	7.11231	0.0985413	0.315436	0.6941	0.831261	no
YNL245C	CWC25	XIV:185459-186885	EV.YAR	OE.YAR	OK	18.4259	27.4973	0.577554	1.05163	0.1917	0.366178	no
YPL064C	CWC27	XVI:428710-429616	EV.YAR	OE.YAR	OK	11.5748	11.0772	-0.0633909	-0.201677	0.78685	0.892574	no
YCR017C	CWH43	III:144772-147634	EV.YAR	OE.YAR	OK	56.4313	39.02	-0.532283	-1.66684	0.03125	0.107486	no
YKL096W-A	CWP2	XI:259252-259531	EV.YAR	OE.YAR	OK	29795.2	23535	-0.340275	-2.94298	0.2095	0.387633	no
YNL111C	CYB5	XIV:416939-417302	EV.YAR	OE.YAR	OK	61.2078	71.8869	0.232013	0.657775	0.3071	0.498801	no
YOR037W	CYC2	XV:401554-402655	EV.YAR	OE.YAR	OK	6.43492	5.2735	-0.28716	-0.785276	0.24975	0.433527	no
YAL039C	CYC3	I:68715-69525	EV.YAR	OE.YAR	OK	10.648	8.32638	-0.354819	-1.56562	0.11135	0.255051	no
YEL039C	CYC7	V:79635-79977	EV.YAR	OE.YAR	OK	1.4023	2.25792	0.6872	0.806158	0.2156	0.394962	no
YBR112C	CYC8	II:462869-466048	EV.YAR	OE.YAR	OK	10.4398	8.16413	-0.354721	-1.04765	0.1741	0.34379	no
YDL117W	CYK3	IV:248580-251238	EV.YAR	OE.YAR	OK	14.829	12.136	-0.289123	-1.18225	0.21995	0.399708	no
YDR430C	CYM1	IV:1325500-1328701	EV.YAR	OE.YAR	OK	8.18642	5.56125	-0.557824	-1.90791	0.01335	0.0600893	no
YJL005W	CYR1	X:425156-431237	EV.YAR	OE.YAR	OK	5.63176	4.40636	-0.353997	-0.957159	0.15325	0.314212	no
YAL012W	CYS3	I:130798-131983	EV.YAR	OE.YAR	OK	241.916	376.213	0.637046	2.9789	0.01555	0.0665751	no
YGR155W	CYS4	VII:798542-800066	EV.YAR	OE.YAR	OK	141.957	188.948	0.41254	1.40068	0.10445	0.245114	no
YKL087C	CYT2	XI:277188-277863	EV.YAR	OE.YAR	OK	11.2448	7.38452	-0.606683	-2.89159	0.01395	0.0618639	no
YKR083C	DAD2	XI:596420-596822	EV.YAR	OE.YAR	OK	15.3471	12.368	-0.311347	-0.611079	0.3031	0.494593	no
YBR233W-A	DAD3	II:684976-685261	EV.YAR	OE.YAR	OK	50.4871	36.6407	-0.462467	-0.987971	0.09415	0.228764	no
YDR320C-A	DAD4	IV:1108279-1108621	EV.YAR	OE.YAR	OK	120.724	85.9139	-0.490745	-1.31789	0.05365	0.158318	no
YML070W	DAK1	XIII:133474-135229	EV.YAR	OE.YAR	OK	22.712	18.7886	-0.273599	-0.872967	0.24775	0.431177	no
YFL053W	DAK2	VI:23422-25198	EV.YAR	OE.YAR	OK	3.681	3.16775	-0.216636	-1.01535	0.33835	0.53072	no
YIR027C	DAL1	IX:406259-407642	EV.YAR	OE.YAR	OK	4.9198	6.7756	0.46175	1.87954	0.04835	0.146512	no
YIR029W	DAL2	IX:410806-411838	EV.YAR	OE.YAR	OK	20.6431	20.5341	-0.00763595	-0.0274033	0.97545	0.987845	no
YIR032C	DAL3	IX:415029-415617	EV.YAR	OE.YAR	OK	34.3568	37.6806	0.133224	0.414019	0.55835	0.731228	no
YJR152W	DAL5	X:719665-721297	EV.YAR	OE.YAR	OK	11.1797	16.0792	0.524322	1.45641	0.0271	0.0972919	no
YIR031C	DAL7	IX:412898-414679	EV.YAR	OE.YAR	OK	21.9602	24.9676	0.18517	0.552373	0.46955	0.659228	no
YKR034W	DAL80	XI:506878-507707	EV.YAR	OE.YAR	OK	4.1467	3.81728	-0.119418	-0.401454	0.6349	0.789873	no
YIR023W	DAL81	IX:399776-402706	EV.YAR	OE.YAR	OK	4.93627	5.36125	0.119149	0.453148	0.63225	0.788191	no
YNL314W	DAL82	XIV:44446-45214	EV.YAR	OE.YAR	OK	4.25034	3.07606	-0.466496	-1.70528	0.0646	0.178847	no
YGR113W	DAM1	VII:718892-719924	EV.YAR	OE.YAR	OK	7.63049	5.08576	-0.585312	-1.79613	0.0165	0.0693725	no
YJR151C	DAN4	X:712254-715740	EV.YAR	OE.YAR	OK	1.79568	1.84681	0.0405041	0.201307	0.8594	0.931213	no
YPL170W	DAP1	XVI:228313-228772	EV.YAR	OE.YAR	OK	7.16569	7.95377	0.150535	0.491559	0.5671	0.739467	no
YHR028C	DAP2	VIII:164977-167672	EV.YAR	OE.YAR	OK	20.4486	19.6267	-0.0591873	-0.203557	0.80335	0.90195	no
YJL149W	DAS1	X:137122-139370	EV.YAR	OE.YAR	OK	8.37788	9.39355	0.165086	0.726783	0.45045	0.640241	no
YDR020C	DAS2	IV:485745-486444	EV.YAR	OE.YAR	OK	15.2812	16.7263	0.13036	0.494912	0.5704	0.741931	no
YML113W	DAT1	XIII:44044-44791	EV.YAR	OE.YAR	OK	5.44255	5.6251	0.0475966	0.158453	0.835	0.918485	no
YGR092W	DBF2	VII:668188-669907	EV.YAR	OE.YAR	OK	9.35849	6.50072	-0.525676	-1.77896	0.01805	0.0736342	no
YPR111W	DBF20	XVI:747305-749000	EV.YAR	OE.YAR	OK	8.19775	6.87773	-0.253296	-0.757732	0.25305	0.436854	no
YDR052C	DBF4	IV:558510-560644	EV.YAR	OE.YAR	OK	7.63008	8.32289	0.125385	0.373486	0.60995	0.773461	no
YPL119C	DBP1	XVI:324410-326264	EV.YAR	OE.YAR	OK	1.85481	1.48416	-0.321619	-0.965163	0.1988	0.374812	no
YDL031W	DBP10	IV:394216-397204	EV.YAR	OE.YAR	OK	32.9592	29.7303	-0.148746	-0.446787	0.5604	0.732697	no
[truncated: 5,138 more rows]

## Sheet: Genes up in JHD2 OE
167 genes in input list
Legend
[truncated: 11 more rows]

## Sheet: Genes down in JHD2 OE
1073 genes in input list
[truncated: 47 more rows]
