# Supplementary material for: Mitochondrial control through nutritionally regulated global histone H3 lysine-4 demethylation
Source: Sci Rep. 2016 Nov 29;6:37942. doi: 10.1038/srep37942 (PMC5126570; doi:10.1038/srep37942)
Supplement: Supplementary Data 8 [file srep37942-s8.xls]

## Sheet: Clusters
test_id	gene	JHD2-OE/EV	jhd2∆/WT	Cluster	gene length
YIL123W	SIM1	-1.45692	1.44494	I	1430		1054.68	1399.29	1289.6	1151.23
YGL188C	YGL188C	-1.41673	3.00949	I	173
YNL336W	COS1	-1.31935	1.81566	I	1145
YBL003C	HTA2	-1.28251	1.51755	I	398
YBL030C	PET9	-1.26748	1.7596	I	956
YDR050C	TPI1	-1.13436	1.83184	I	746
YJR009C	TDH2	-1.11821	1.34243	I	998
YBR196C	PGI1	-1.05375	1.11121	I	1664
YFL045C	SEC53	-1.0118	1.24559	I	764
YML078W	CPR3	-1.01019	1.52401	I	548
YIL124W	AYR1	-0.995302	1.2934	I	893
YCR012W	PGK1	-0.994572	1.68703	I	1250
YHR051W	COX6	-0.990961	1.0669	I	446
YOR133W	EFT1	-0.988484	2.34576	I	2528
YDL248W	COS7	-0.986298	2.31729	I	1151
YJL052W	TDH1	-0.976222	1.79449	I	998
YKL100C	YKL100C	-0.971924	0.948105	I	1763
YFL039C	ACT1	-0.965732	1.04719	I	1436
YML081C-A	ATP18	-0.960555	1.21007	I	179
YCR023C	YCR023C	-0.959714	1.3477	I	1835
YDR225W	HTA1	-0.949162	1.7888	I	398
YKL137W	CMC1	-0.946724	1.18621	I	335
YFR044C	DUG1	-0.946551	1.20449	I	1445
YGR183C	QCR9	-0.945446	1.02315	I	413
YJR105W	ADO1	-0.938969	1.24218	I	1022
YJL059W	YHC3	-0.933959	0.898639	I	1226
YJR101W	RSM26	-0.933025	1.01572	I	800
YHR174W	ENO2	-0.924323	1.34005	I	1313
YDR115W	YDR115W	-0.923316	0.940785	I	317
YMR203W	TOM40	-0.915066	1.31857	I	1163
YKL008C	LAC1	-0.911835	1.21655	I	1256
YDR084C	TVP23	-0.90072	0.890151	I	599
YJL196C	ELO1	-0.895418	1.15354	I	932
YLR340W	RPP0	-0.885972	0.925401	I	938
YCR031C	RPS14A	-0.884025	1.21422	I	720
YLR153C	ACS2	-0.870562	0.896154	I	2051
YPR028W	YOP1	-0.870481	0.967168	I	675
YPR011C	YPR011C	-0.86837	0.89695	I	980
YPL162C	YPL162C	-0.854573	1.00877	I	821
YBR070C	ALG14	-0.844736	1.08084	I	713
YOR063W	RPL3	-0.831241	1.30934	I	1163
YER178W	PDA1	-0.822116	1.16587	I	1262
YGR027C	RPS25A	-0.815507	2.19019	I	326
YHR216W	IMD2	-0.815217	0.966972	I	1571
YDR276C	PMP3	-0.811599	1.81815	I	167
YDR158W	HOM2	-0.802366	0.914613	I	1097
YDR385W	EFT2	-0.799785	2.00594	I	2528
YKL006W	RPL14A	-0.797399	1.34194	I	814
YJR077C	MIR1	-0.79684	1.3653	I	935
YIL018W	RPL2B	-0.792269	1.36279	I	1164
YNR034W	SOL1	-0.783098	1.20228	I	965
YER091C	MET6	-0.781468	0.761956	I	2303
YOL039W	RPP2A	-0.774806	1.18979	I	320
YLR050C	YLR050C	-0.770321	0.952772	I	485
YOR020C	HSP10	-0.769795	1.00638	I	320
YDL084W	SUB2	-0.769617	0.808949	I	1340
YJL166W	QCR8	-0.766005	1.51325	I	284
YKL096W	CWP1	-0.764557	1.04349	I	719
YOL158C	ENB1	-0.761333	1.11674	I	1820
YKL060C	FBA1	-0.752911	0.865305	I	1079
YPL028W	ERG10	-0.738566	1.21492	I	1196
YJR001W	AVT1	-0.735967	0.789171	I	1808
YBR221C	PDB1	-0.735092	0.873428	I	1100
YPL087W	YDC1	-0.732007	1.30257	I	953
YKL053C-A	MDM35	-0.726814	1.23939	I	260
YKL165C	MCD4	-0.724005	0.73717	I	2759
YDL130W	RPP1B	-0.723839	0.785737	I	621
YHR198C	AIM18	-0.723116	0.768073	I	965
YDR321W	ASP1	-0.720527	1.02626	I	1145
YPR004C	AIM45	-0.709749	0.708084	I	1034
YJR139C	HOM6	-0.709202	1.17924	I	1079
YDL081C	RPP1A	-0.707872	1.11075	I	320
YBL098W	BNA4	-0.698322	0.682708	I	1382
YNL280C	ERG24	-0.697333	1.33205	I	1316
YJL093C	TOK1	-0.693306	0.811927	I	2075
YGL012W	ERG4	-0.690415	1.0655	I	1421
YML058W	SML1	-0.687352	0.928605	I	314
YKL056C	TMA19	-0.686246	1.51696	I	503
YJL133C-A	YJL133C-A	-0.685158	0.848241	I	224
YKL081W	TEF4	-0.684807	0.721159	I	1564
YOL012C	HTZ1	-0.678591	1.42443	I	404
YBR274W	CHK1	-0.678386	0.713155	I	1583
YLL050C	COF1	-0.676565	1.72331	I	610
YHR199C	AIM46	-0.674476	0.664044	I	932
YDL125C	HNT1	-0.671775	0.821206	I	587
YER009W	NTF2	-0.671649	1.04299	I	377
YGL115W	SNF4	-0.66789	0.688777	I	968
YMR142C	RPL13B	-0.666201	1.12378	I	1001
YDR107C	TMN2	-0.664312	0.828803	I	2018
YDR454C	GUK1	-0.661667	0.677813	I	563
YAL016W	TPD3	-0.659391	0.67666	I	1907
YOL140W	ARG8	-0.659055	0.778949	I	1271
YOR321W	PMT3	-0.65537	0.733127	I	2261
YMR292W	GOT1	-0.643603	0.916449	I	498
YOR099W	KTR1	-0.641519	1.00936	I	1181
YBR006W	UGA2	-0.638589	0.683177	I	1493
YGR232W	NAS6	-0.637048	1.18717	I	686
YGR067C	YGR067C	-0.630647	0.604221	I	2414
YBR220C	YBR220C	-0.629971	0.66385	I	1682
YOL062C	APM4	-0.629704	0.733646	I	1475
YGL001C	ERG26	-0.627783	0.71426	I	1049
YGL002W	ERP6	-0.610572	0.777963	I	650
YOR292C	YOR292C	-0.606954	0.887495	I	929
YKR053C	YSR3	-0.605809	0.954568	I	1214
YFL028C	CAF16	-0.586202	0.622175	I	869
YBR069C	TAT1	0.633847	1.21695	II	1859
YPR167C	MET16	0.64204	-0.762777	II	785
YOR185C	GSP2	0.664808	0.652973	II	662
YPL202C	AFT2	0.685026	-0.753486	II	1250
YER054C	GIP2	0.697071	-0.595501	II	1646
YER150W	SPI1	0.744029	-0.592838	II	446
YDL210W	UGA4	0.763781	1.27014	II	1715
YHR087W	RTC3	0.785988	1.62771	II	335
YBR085C-A	YBR085C-A	0.797792	-0.862015	II	257
YDR171W	HSP42	0.815528	-0.763228	II	1127
YMR250W	GAD1	0.83782	0.62838	II	1757
YCR010C	ADY2	0.859347	0.885068	II	851
YPR168W	NUT2	0.859992	1.43611	II	473
YBR068C	BAP2	0.929249	0.762801	II	1829
YBL049W	MOH1	0.980722	1.16462	II	416
YHL036W	MUP3	1.07247	1.1371	II	1640
YBL039W-B	YBL039W-B	1.12608	1.38779	II	179
YPL036W	PMA2	1.13712	1.05852	II	2843
YLR178C	TFS1	1.16432	0.576979	II	659
YDR040C	ENA1	1.20158	0.727447	II	3275
YOL084W	PHM7	1.21159	0.635483	II	2975
YBR105C	VID24	1.22924	-0.790375	II	1088
YGR161C	RTS3	1.23905	-1.08132	II	791
YKR093W	PTR2	1.29678	1.29344	II	1805
YBR054W	YRO2	1.30544	1.75686	II	1034
YER062C	HOR2	1.32223	0.612458	II	752
YLR237W	THI7	1.33185	0.655335	II	1796
YAL067C	SEO1	1.33643	0.857425	II	1781
YHR096C	HXT5	1.45289	1.09659	II	1778
YLL055W	YCT1	1.48518	0.689297	II	1595
YPL265W	DIP5	1.54435	0.878793	II	1826
YJL116C	NCA3	1.55954	1.07507	II	1013
YDR345C	HXT3	1.64416	1.27949	II	1703
YKL163W	PIR3	1.64522	1.26543	II	977
YMR174C	PAI3	1.7262	-0.976173	II	206
YBR117C	TKL2	1.74398	0.820579	II	2045
YGR055W	MUP1	1.7549	0.859265	II	1724
YMR244W	YMR244W	1.98481	1.4643	II	1067
YPL058C	PDR12	2.04185	1.16185	II	4535
YBR072W	HSP26	2.30601	0.748942	II	644
YIR028W	DAL4	2.52743	1.24816	II	1907
YBR296C	PHO89	2.55155	1.02334	II	1724
YDR343C	HXT6	-3.88711	1.37642	III	1712
YOL086C	ADH1	-2.71797	1.57368	III	1046
YIL162W	SUC2	-2.45286	0.664204	III	1598
YMR006C	PLB2	-2.00093	0.746497	III	2120
YAL060W	BDH1	-1.95339	1.15346	III	1148
YLR304C	ACO1	-1.94037	1.08834	III	2336
YJR048W	CYC1	-1.93076	0.955423	III	329
YKL085W	MDH1	-1.86803	0.836127	III	1004
YNL037C	IDH1	-1.80226	0.689463	III	1082
YKL148C	SDH1	-1.78813	0.705375	III	1922
YDR033W	MRH1	-1.78426	0.786313	III	962
YEL011W	GLC3	-1.77695	0.739091	III	2114
YGL028C	SCW11	-1.66845	0.620285	III	1628
YBL015W	ACH1	-1.64651	0.789034	III	1580
YBR145W	ADH5	-1.63033	0.925018	III	1055
YIL009W	FAA3	-1.5856	0.6472	III	2084
YBL099W	ATP1	-1.57721	0.995234	III	1637
YPR156C	TPO3	-1.56908	0.613988	III	1868
YDR497C	ITR1	-1.54017	0.732063	III	1754
YOR228C	YOR228C	-1.48959	1.17417	III	908
YPL134C	ODC1	-1.418	1.0297	III	932
YOR045W	TOM6	-1.37953	0.678553	III	185
YJL153C	INO1	-1.37583	0.705631	III	1601
Q0182	Q0182	-1.34633	0.817265	III	N/A
YNR075W	COS10	-1.33937	0.889922	III	1124
YKL141W	SDH3	-1.31533	0.931411	III	596
YCL030C	HIS4	-1.31023	0.88355	III	2399
YEL024W	RIP1	-1.30868	0.656878	III	647
YDR342C	HXT7	-1.24231	0.937918	III	1712
YBR162C	TOS1	-1.24134	0.830696	III	1367
YDL004W	ATP16	-1.22531	1.08885	III	482
YNL333W	SNZ2	-1.22277	1.00156	III	896
YPR106W	ISR1	-1.21771	0.802002	III	1331
YDR047W	HEM12	-1.19588	0.655439	III	1088
YMR261C	TPS3	-1.17263	0.57057	III	3164
YDR100W	TVP15	-1.16424	0.955104	III	431
YJR073C	OPI3	-1.16224	0.907036	III	620
YML028W	TSA1	-1.15837	0.864344	III	590
YOR347C	PYK2	-1.15615	0.591163	III	1520
YNR036C	MRPS12	-1.15002	0.572806	III	461
YLR038C	COX12	-1.12924	0.946221	III	251
YDR435C	PPM1	-1.12505	0.604822	III	986
YGR295C	COS6	-1.10713	0.960708	III	1145
YPL078C	ATP4	-1.10126	0.676168	III	734
YGL040C	HEM2	-1.1004	0.873285	III	1028
YCR075C	ERS1	-1.0985	0.856475	III	782
YLL041C	SDH2	-1.09238	0.969485	III	800
YDL029W	ARP2	-1.06682	0.743647	III	1298
YER026C	CHO1	-1.06676	0.625475	III	830
YDL067C	COX9	-1.06457	0.563452	III	179
YGR157W	CHO2	-1.05047	0.716211	III	2609
YHR001W-A	QCR10	-1.04107	0.777759	III	296
YPL231W	FAS2	-1.03758	0.852601	III	5663
YPR160W	GPH1	-1.03616	0.865584	III	2708
YEL058W	PCM1	-1.02423	0.655195	III	1673
YDR284C	DPP1	-1.01602	0.89619	III	869
YMR145C	NDE1	-1.0156	0.685971	III	1682
YDL146W	LDB17	-1.01397	0.764444	III	1475
YJL217W	REE1	-0.988261	0.779686	III	596
YDR226W	ADK1	-0.982343	0.934866	III	668
YKL192C	ACP1	-0.980643	0.721436	III	377
YHR074W	QNS1	-0.969856	0.699657	III	2144
YLR395C	COX8	-0.966966	0.88764	III	236
YNL209W	SSB2	-0.964052	0.863084	III	1841
YKL035W	UGP1	-0.963129	0.650269	III	1499
YKL067W	YNK1	-0.949703	0.675407	III	461
YHR041C	SRB2	-0.948063	0.872672	III	733
YJR065C	ARP3	-0.943134	0.63656	III	1349
YGR028W	MSP1	-0.929977	0.734919	III	1088
YHR190W	ERG9	-0.923692	0.590028	III	1334
YER043C	SAH1	-0.918002	0.726331	III	1349
YDR539W	FDC1	-0.901802	0.647659	III	1511
YPR058W	YMC1	-0.894906	0.602147	III	923
YMR256C	COX7	-0.882877	0.70944	III	182
YDR174W	HMO1	-0.879153	0.60733	III	740
YPR113W	PIS1	-0.877783	0.714874	III	662
YPR020W	ATP20	-0.866133	0.617411	III	347
YFL037W	TUB2	-0.865064	0.760899	III	1373
YOL109W	ZEO1	-0.858549	0.785892	III	341
YBR052C	RFS1	-0.855821	0.700657	III	632
YKL182W	FAS1	-0.845578	0.776782	III	6155
YJL091C	GWT1	-0.822846	0.774456	III	1472
YDR319C	YDR319C	-0.822581	0.655604	III	824
YNL135C	FPR1	-0.819368	0.731664	III	344
YOL129W	VPS68	-0.809358	0.592811	III	554
YCL055W	KAR4	-0.788113	0.642543	III	1007
YGR094W	VAS1	-0.781776	0.655087	III	3314
YHL003C	LAG1	-0.768824	0.637324	III	1235
YBL102W	SFT2	-0.767273	0.672247	III	647
YBR243C	ALG7	-0.76317	0.609716	III	1346
YIL120W	QDR1	-0.753231	0.713679	III	1691
YDR275W	BSC2	-0.752398	0.656448	III	707
YER107C	GLE2	-0.742965	0.611055	III	1097
YMR307W	GAS1	-0.739991	0.675227	III	1679
YOR142W	LSC1	-0.711499	0.621571	III	989
YGR199W	PMT6	-0.650483	0.585184	III	2279
YGL097W	SRM1	-0.649691	0.561979	III	1448
YPR033C	HTS1	-0.644684	0.592474	III	1640
YDR519W	FPR2	-0.614098	0.573552	III	407
YGL234W	ADE5,7	-0.944546	0.891177	III	2408
YDR146C	SWI5	-1.9139	-0.845695	IV	2129
YOR315W	SFG1	-1.75938	-0.783268	IV	1040
YKL066W	YKL066W	-1.75627	-1.5745	IV	443
YGL021W	ALK1	-1.64066	-0.648448	IV	2282
YPL187W	MF(ALPHA)1	-1.38139	-0.961546	IV	497
YOR247W	SRL1	-1.37359	-0.811095	IV	632
YGL032C	AGA2	-1.36162	-1.36862	IV	263
YOL077W-A	ATP19	-1.32943	-1.74579	IV	206
YNR009W	NRM1	-1.30938	-1.03196	IV	749
YNL300W	TOS6	-1.22807	-1.63044	IV	308
YLR204W	QRI5	-1.20234	-0.684137	IV	335
YHR175W-A	YHR175W-A	-1.11555	-0.986389	IV	149
YBR268W	MRPL37	-1.08916	-0.608551	IV	317
YKR006C	MRPL13	-1.0821	-0.578637	IV	794
YKL032C	IXR1	-1.05215	-1.64117	IV	1793
YLR036C	YLR036C	-1.00578	-0.886492	IV	611
YPL141C	FRK1	-0.967918	-0.739063	IV	2597
YJL205C	NCE101	-0.963256	-0.916142	IV	304
YCR018C	SRD1	-0.956249	-0.865816	IV	665
YLR133W	CKI1	-0.952036	-0.578829	IV	1748
YDL048C	STP4	-0.947817	-0.595927	IV	1472
YLR131C	ACE2	-0.940353	-0.899049	IV	2312
YFR033C	QCR6	-0.914947	-0.907615	IV	443
YGL162W	SUT1	-0.9132	-0.908185	IV	899
YMR206W	YMR206W	-0.913056	-0.708478	IV	941
YMR081C	ISF1	-0.912561	-1.15256	IV	1016
YMR188C	MRPS17	-0.903445	-0.695318	IV	713
YGR215W	RSM27	-0.871963	-0.860598	IV	332
YOL019W	YOL019W	-0.86976	-0.611703	IV	1655
YNL121C	TOM70	-0.856616	-0.739029	IV	1853
YLR390W	ECM19	-0.850427	-1.55292	IV	338
YCR046C	IMG1	-0.841622	-0.970448	IV	509
YIL036W	CST6	-0.840317	-0.67008	IV	1763
YBR151W	APD1	-0.837797	-0.649556	IV	950
YDR411C	DFM1	-0.835514	-0.559379	IV	1025
YNL137C	NAM9	-0.824793	-0.60872	IV	1460
YIL106W	MOB1	-0.817627	-0.610614	IV	1029
YHR005C-A	TIM10	-0.811892	-1.18106	IV	281
YIL034C	CAP2	-0.809735	-0.732106	IV	863
YCR088W	ABP1	-0.799495	-0.74694	IV	1778
YMR199W	CLN1	-0.780023	-0.623725	IV	1640
YGL080W	FMP37	-0.772617	-0.831278	IV	392
YCR071C	IMG2	-0.768575	-0.856445	IV	440
YER056C-A	RPL34A	-0.764933	-0.697349	IV	762
YJR125C	ENT3	-0.754742	-0.775359	IV	1226
YCR084C	TUP1	-0.753238	-0.704191	IV	2141
YKL101W	HSL1	-0.752679	-0.585214	IV	4556
YPL066W	YPL066W	-0.738586	-1.22216	IV	1439
YPL163C	SVS1	-0.73518	-1.02006	IV	782
YBL051C	PIN4	-0.721519	-1.337	IV	2006
YHR149C	SKG6	-0.71731	-0.682453	IV	2204
YLR373C	VID22	-0.700917	-0.725094	IV	2705
YLR350W	ORM2	-0.696349	-0.781317	IV	650
YBR122C	MRPL36	-0.69191	-0.586717	IV	533
YPL256C	CLN2	-0.682873	-0.921867	IV	1637
YOR372C	NDD1	-0.676491	-1.16984	IV	1664
YJL104W	PAM16	-0.676408	-0.838739	IV	449
YGR238C	KEL2	-0.675149	-0.663468	IV	2648
YGR262C	BUD32	-0.67232	-0.87128	IV	785
YNL217W	YNL217W	-0.66835	-0.602684	IV	980
YDR277C	MTH1	-0.662991	-0.66636	IV	1301
YGR174C	CBP4	-0.658502	-0.818765	IV	512
YAL033W	POP5	-0.658346	-1.15479	IV	521
YER027C	GAL83	-0.640819	-0.624427	IV	1253
YNL288W	CAF40	-0.639256	-0.901656	IV	1121
YGL242C	YGL242C	-0.636496	-0.652449	IV	545
YLR095C	IOC2	-0.631675	-0.846706	IV	2438
YNL177C	MRPL22	-0.623253	-0.636308	IV	929
YGR166W	TRS65	-0.585807	-0.635462	IV	1682

## Sheet: GO terms I
105 genes in input list
Legend
Number of Genes in each Database: 6603
k: number of genes from the input cluster in given category.
f: number of genes total in given category.
The p-values represent the probability that the intersection of a given list with any given functional category occurs by chance. The Bonferroni-correction divides the p-value threshold, that would be deemed significant for an individual test, by the number of tests conducted and thus accounts for spurious significance due to multiple testing over the categories of a database.
shown are categories for which the p-value is < 1E-04
GO Biological Process
Category	p-value	In Category from Cluster	k	f
glycolysis [GO:0006096]	2.47027e-10	PGI1 PDB1 PGK1 TPI1 PDA1 ENO2 TDH1 TDH2 FBA1	9	28
gluconeogenesis [GO:0006094]	5.79528e-09	PGI1 PGK1 TPI1 ENO2 TDH1 TDH2 FBA1	7	18
translational elongation [GO:0006414]	2.94745e-08	RPP1A RPP1B EFT2 TEF4 RPP0 RPP2A EFT1	7	22
MIPS Functional Classification
Category	p-value	In Category from Cluster	k	f
glycolysis and gluconeogenesis [02.01]	1.05562e-08	PGI1 PDB1 PGK1 TPI1 PDA1 ENO2 TDH1 TDH2 FBA1	9	41
translation elongation [12.04.02]	2.03607e-08	RPP1A RPP1B EFT2 TEF4 RPP0 RPP2A EFT1	7	21

## Sheet: Clluster II
42 genes in input list
Legend
Number of Genes in each Database: 6603
k: number of genes from the input cluster in given category.
f: number of genes total in given category.
The p-values represent the probability that the intersection of a given list with any given functional category occurs by chance. The Bonferroni-correction divides the p-value threshold, that would be deemed significant for an individual test, by the number of tests conducted and thus accounts for spurious significance due to multiple testing over the categories of a database.
shown are categories for which the p-value is < 1E-04
GO Molecular Function
Category	p-value	In Category from Cluster	k	f
amino acid transmembrane transporter activity [GO:0015171]	5.65005e-09	BAP2 TAT1 UGA4 MUP1 MUP3 DIP5	6	24
GO Biological Process
Category	p-value	In Category from Cluster	k	f
transmembrane transport [GO:0055085]	1.91944e-10	SEO1 BAP2 TAT1 PHO89 ADY2 UGA4 ENA1 HXT3 MUP1 MUP3 HXT5 DAL4 YCT1 THI7 DIP5	15	303
amino acid transmembrane transport [GO:0003333]	5.65005e-09	BAP2 TAT1 UGA4 MUP1 MUP3 DIP5	6	24
amino acid transport [GO:0006865]	5.7127e-09	BAP2 TAT1 UGA4 MUP1 MUP3 YCT1 DIP5	7	42
transport [GO:0006810]	1.92503e-08	SEO1 BAP2 TAT1 VID24 PHO89 ADY2 UGA4 ENA1 HXT3 MUP1 MUP3 HXT5 DAL4 PTR2 YCT1 THI7 GSP2 PMA2 PDR12 DIP5	20	815
GO Cellular Component
Category	p-value	In Category from Cluster	k	f
plasma membrane [GO:0005886]	1.45572e-08	BAP2 TAT1 PHO89 ADY2 ENA1 HXT3 HXT5 PTR2 YCT1 THI7 PHM7 PMA2 PDR12 DIP5	14	350
MIPS Functional Classification
Category	p-value	In Category from Cluster	k	f
cellular import [20.09.18]	7.02632e-08	BAP2 TAT1 UGA4 HXT3 MUP1 MUP3 HXT5 DAL4	8	90
amino acid/amino acid derivatives transport [20.01.07]	3.09825e-07	BAP2 TAT1 UGA4 MUP1 MUP3 DIP5	6	45
MIPS Subcellular Localization
Category	p-value	In Category from Cluster	k	f
cell periphery [715]	5.15257e-09	YRO2 BAP2 TAT1 ENA1 HXT3 MUP1 PTR2 THI7 PHM7 PMA2 PDR12 DIP5	12	216
plasma membrane [720]	1.17749e-08	BAP2 TAT1 UGA4 HXT3 MUP1 MUP3 HXT5 DAL4 PTR2 PMA2 DIP5	11	184
integral membrane / endomembranes (if not assigned to a specific membrane) [722]	9.85935e-08	SEO1 YRO2 PHO89 ADY2 MUP1 TFS1 THI7 PHM7 PDR12 DIP5	10	176
vacuole [770]	8.50915e-06	BAP2 HXT3 SPI1 MUP1 MUP3 PTR2 THI7 PHM7 DIP5	9	224

## Sheet: Cluster III
100 genes in input list
Legend
Number of Genes in each Database: 6603
k: number of genes from the input cluster in given category.
f: number of genes total in given category.
The p-values represent the probability that the intersection of a given list with any given functional category occurs by chance. The Bonferroni-correction divides the p-value threshold, that would be deemed significant for an individual test, by the number of tests conducted and thus accounts for spurious significance due to multiple testing over the categories of a database.
shown are categories for which the p-value is < 1E-04
GO Molecular Function
Category	p-value	In Category from Cluster	k	f
oxidoreductase activity [GO:0016491]	9.69897e-08	BDH1 RFS1 ADH5 HIS4 COX9 RIP1 ERG9 MDH1 SDH1 FAS1 SDH2 COX8 TSA1 NDE1 COX7 IDH1 ADH1 FAS2	18	272
GO Biological Process
Category	p-value	In Category from Cluster	k	f
oxidation-reduction process [GO:0055114]	9.69897e-08	BDH1 RFS1 ADH5 HIS4 COX9 RIP1 ERG9 MDH1 SDH1 FAS1 SDH2 COX8 TSA1 NDE1 COX7 IDH1 ADH1 FAS2	18	272
tricarboxylic acid cycle [GO:0006099]	2.26349e-07	MDH1 SDH3 SDH1 SDH2 ACO1 IDH1 LSC1	7	30
GO Cellular Component
Category	p-value	In Category from Cluster	k	f
mitochondrion [GO:0005739]	1.91103e-12	ACH1 ATP1 ATP16 ARP2 COX9 MRH1 ADK1 HXT7 HXT6 RIP1 CHO1 MSP1 VAS1 QCR10 SUC2 CYC1 OPI3 YNK1 MDH1 SDH3 SDH1 FAS1 ACP1 SDH2 COX12 ACO1 COX8 NDE1 COX7 GAS1 IDH1 FPR1 MRPS12 ZEO1 VPS68 TOM6 LSC1 YOR228C PYK2 ATP4 ODC1 FAS2 ATP20 HTS1 YMC1 PIS1	46	1072
integral to membrane [GO:0016021]	7.24006e-07	ATP1 SFT2 ALG7 ERS1 ATP16 COX9 MRH1 TVP15 BSC2 DPP1 YDR319C HXT7 HXT6 ITR1 CHO1 GLE2 SRM1 MSP1 CHO2 PMT6 COS6 LAG1 QCR10 ERG9 QDR1 GWT1 OPI3 SDH3 COX12 COX8 COX7 GAS1 COS10 VPS68 TOM6 YOR228C ATP4 ODC1 YMC1 PIS1 TPO3	41	1303
MIPS Functional Classification
Category	p-value	In Category from Cluster	k	f
electron transport and membrane-associated energy conservation [02.11]	1e-14	ATP1 ATP16 COX9 RIP1 QCR10 CYC1 SDH3 SDH1 SDH2 COX12 COX8 NDE1 COX7 ATP4 ATP20	15	58
electron transport [20.01.15]	2.1984e-10	ATP1 ATP16 COX9 CYC1 SDH3 SDH1 SDH2 COX12 COX8 NDE1 COX7 ATP4 ATP20	13	83
sugar, glucoside, polyol and carboxylate catabolism [01.05.02.07]	2.77463e-08	SUC2 UGP1 MDH1 SDH3 SDH1 SDH2 ACO1 TPS3 IDH1 LSC1 PYK2	11	81
aerobic respiration [02.13.03]	1.90595e-07	COX9 RIP1 QCR10 SDH3 SDH1 SDH2 COX12 COX8 NDE1 COX7	10	77
tricarboxylic-acid pathway (citrate cycle, Krebs cycle, TCA cycle) [02.10]	2.88766e-07	MDH1 SDH3 SDH1 SDH2 ACO1 IDH1 LSC1	7	31
MIPS Phenotypes
Category	p-value	In Category from Cluster	k	f
Respiratory deficiency [42.25.20]	3.73964e-08	ATP1 ATP16 RIP1 HEM2 VAS1 MDH1 SDH1 ACP1 SDH2 COX12 ACO1 NDE1 COX7 IDH1 ATP4	15	173
MIPS Subcellular Localization
Category	p-value	In Category from Cluster	k	f
mitochondria [755]	9.97734e-10	ACH1 ATP1 ATP16 COX9 MRH1 ADK1 HXT7 HXT6 RIP1 CHO1 MSP1 VAS1 QCR10 SUC2 CYC1 OPI3 MDH1 SDH3 SDH1 FAS1 ACP1 SDH2 COX12 ACO1 COX8 NDE1 COX7 GAS1 IDH1 MRPS12 ZEO1 VPS68 TOM6 LSC1 YOR228C ATP4 ODC1 FAS2 ATP20 HTS1 YMC1	41	1042
mitochondrial inner membrane [755.05]	5.29225e-09	ATP1 ATP16 COX9 RIP1 QCR10 SDH3 SDH1 SDH2 COX12 COX8 COX7 ATP4 ODC1 ATP20 YMC1	15	150

## Sheet: Cluster IV
69 genes in input list
Legend
Number of Genes in each Database: 6603
k: number of genes from the input cluster in given category.
f: number of genes total in given category.
The p-values represent the probability that the intersection of a given list with any given functional category occurs by chance. The Bonferroni-correction divides the p-value threshold, that would be deemed significant for an individual test, by the number of tests conducted and thus accounts for spurious significance due to multiple testing over the categories of a database.
shown are categories for which the p-value is < 1E-04
GO Biological Process
Category	p-value	In Category from Cluster	k	f
mitochondrial translation [GO:0032543]	2.58253e-07	MRPL36 MRPL37 IMG1 IMG2 RSM27 MRPL13 MRPS17 NAM9 MRPL22	9	88
MIPS Functional Classification
Category	p-value	In Category from Cluster	k	f
mitochondrion [42.16]	1.19174e-06	MRPL36 MRPL37 IMG1 IMG2 RSM27 TIM10 PAM16 MRPL13 MRPS17 NAM9 MRPL22	11	170
MIPS Subcellular Localization
Category	p-value	In Category from Cluster	k	f
mitochondrial matrix [755.07]	7.81424e-06	MRPL36 MRPL37 IMG1 IMG2 RSM27 MRPS17 MRPL22	7	71
